# Supplementary material for: Individual honey bee tracking in a beehive environment using deep learning and Kalman filter
Source: Sci Rep. 2024 Jan 11;14:1061. doi: 10.1038/s41598-023-44718-y (PMC10784501; doi:10.1038/s41598-023-44718-y)
Supplement: Supplementary file 1 — Supplementary Information. [file 41598_2023_44718_MOESM1_ESM.zip]

Archive with 346 entries (346 files):
- Dataset/dataset-Mask_RCNN_Training/dataset/val/002.jpg
- Dataset/dataset-Mask_RCNN_Training/dataset/val/005.jpg
- Dataset/dataset-Mask_RCNN_Training/dataset/val/004.jpg
- Dataset/dataset-Mask_RCNN_Training/dataset/val/instances_default.json
- Dataset/dataset-Mask_RCNN_Training/dataset/val/003.jpg
- Dataset/dataset-Mask_RCNN_Training/dataset/train/022.jpg
- Dataset/dataset-Mask_RCNN_Training/dataset/train/028.jpg
- Dataset/dataset-Mask_RCNN_Training/dataset/train/021.jpg
- Dataset/dataset-Mask_RCNN_Training/dataset/train/035.jpg
- Dataset/dataset-Mask_RCNN_Training/dataset/train/005.jpg
- Dataset/dataset-Mask_RCNN_Training/dataset/train/008.jpg
- Dataset/dataset-Mask_RCNN_Training/dataset/train/018.jpg
- Dataset/dataset-Mask_RCNN_Training/dataset/train/001.jpg
- Dataset/dataset-Mask_RCNN_Training/dataset/train/017.jpg
- Dataset/dataset-Mask_RCNN_Training/dataset/train/027.jpg
- Dataset/dataset-Mask_RCNN_Training/dataset/train/007.jpg
- Dataset/dataset-Mask_RCNN_Training/dataset/train/033.jpg
- Dataset/dataset-Mask_RCNN_Training/dataset/train/034.jpg
- Dataset/dataset-Mask_RCNN_Training/dataset/train/009.jpg
- Dataset/dataset-Mask_RCNN_Training/dataset/train/010.jpg
- Dataset/dataset-Mask_RCNN_Training/dataset/train/015.jpg
- Dataset/dataset-Mask_RCNN_Training/dataset/train/032.jpg
- Dataset/dataset-Mask_RCNN_Training/dataset/train/012.jpg
- Dataset/dataset-Mask_RCNN_Training/dataset/train/020.jpg
- Dataset/dataset-Mask_RCNN_Training/dataset/train/013.jpg
- Dataset/dataset-Mask_RCNN_Training/dataset/train/019.jpg
- Dataset/dataset-Mask_RCNN_Training/dataset/val/001.jpg
- Dataset/dataset-Mask_RCNN_Training/dataset/train/024.jpg
- Dataset/dataset-Mask_RCNN_Training/dataset/train/002.jpg
- Dataset/dataset-Mask_RCNN_Training/dataset/train/instances_default.json
- Dataset/dataset-Mask_RCNN_Training/dataset/train/006.jpg
- Dataset/dataset-Mask_RCNN_Training/dataset/train/014.jpg
- Dataset/dataset-Mask_RCNN_Training/dataset/train/023.jpg
- Dataset/test set-system_evaluation/test_set_15fps/143.jpg
- Dataset/dataset-Mask_RCNN_Training/dataset/train/031.jpg
- Dataset/dataset-Mask_RCNN_Training/dataset/train/003.jpg
- Dataset/test set-system_evaluation/test_set_15fps/125.jpg
- Dataset/test set-system_evaluation/test_set_15fps/145.jpg
- Dataset/test set-system_evaluation/test_set_15fps/146.jpg
- Dataset/test set-system_evaluation/test_set_15fps/140.jpg
- Dataset/test set-system_evaluation/test_set_15fps/110.jpg
- Dataset/test set-system_evaluation/test_set_15fps/148.jpg
- Dataset/test set-system_evaluation/test_set_15fps/147.jpg
- Dataset/test set-system_evaluation/test_set_15fps/127.jpg
- Dataset/test set-system_evaluation/test_set_15fps/150.jpg
- Dataset/dataset-Mask_RCNN_Training/dataset/train/016.jpg
- Dataset/test set-system_evaluation/test_set_15fps/123.jpg
- Dataset/test set-system_evaluation/test_set_15fps/130.jpg
- Dataset/test set-system_evaluation/test_set_15fps/137.jpg
- Dataset/test set-system_evaluation/test_set_15fps/139.jpg
- Dataset/test set-system_evaluation/test_set_15fps/149.jpg
- Dataset/dataset-Mask_RCNN_Training/dataset/train/004.jpg
- Dataset/test set-system_evaluation/test_set_15fps/136.jpg
- Dataset/test set-system_evaluation/test_set_15fps/144.jpg
- Dataset/dataset-Mask_RCNN_Training/dataset/train/026.jpg
- Dataset/test set-system_evaluation/test_set_15fps/135.jpg
- Dataset/test set-system_evaluation/test_set_15fps/087.jpg
- Dataset/dataset-Mask_RCNN_Training/dataset/train/011.jpg
- Dataset/test set-system_evaluation/test_set_15fps/121.jpg
- Dataset/dataset-Mask_RCNN_Training/dataset/train/029.jpg
- Dataset/test set-system_evaluation/test_set_15fps/109.jpg
- Dataset/test set-system_evaluation/test_set_15fps/114.jpg
- Dataset/test set-system_evaluation/test_set_15fps/132.jpg
- Dataset/dataset-Mask_RCNN_Training/dataset/train/030.jpg
- Dataset/dataset-Mask_RCNN_Training/dataset/train/025.jpg
- Dataset/dataset-Mask_RCNN_Training/dataset/test/003.jpg
- Dataset/test set-system_evaluation/test_set_15fps/120.jpg
- Dataset/dataset-Mask_RCNN_Training/dataset/test/002.jpg
- Dataset/test set-system_evaluation/test_set_15fps/117.jpg
- Dataset/test set-system_evaluation/test_set_15fps/133.jpg
- Dataset/test set-system_evaluation/test_set_15fps/129.jpg
- Dataset/dataset-Mask_RCNN_Training/dataset/test/instances_default.json
- Dataset/test set-system_evaluation/test_set_15fps/142.jpg
- Dataset/dataset-Mask_RCNN_Training/dataset/test/001.jpg
- Dataset/test set-system_evaluation/test_set_15fps/134.jpg
- Dataset/test set-system_evaluation/test_set_15fps/119.jpg
- Dataset/test set-system_evaluation/test_set_15fps/115.jpg
- Dataset/test set-system_evaluation/test_set_15fps/100.jpg
- Dataset/test set-system_evaluation/test_set_15fps/116.jpg
- Dataset/test set-system_evaluation/test_set_15fps/112.jpg
- Dataset/test set-system_evaluation/test_set_15fps/141.jpg
- Dataset/test set-system_evaluation/test_set_15fps/128.jpg
- Dataset/test set-system_evaluation/test_set_15fps/122.jpg
- Dataset/test set-system_evaluation/test_set_15fps/118.jpg
- Dataset/test set-system_evaluation/test_set_15fps/126.jpg
- Dataset/test set-system_evaluation/test_set_15fps/068.jpg
- Dataset/test set-system_evaluation/test_set_15fps/035.jpg
- Dataset/test set-system_evaluation/test_set_15fps/075.jpg
- Dataset/test set-system_evaluation/test_set_15fps/097.jpg
- Dataset/test set-system_evaluation/test_set_15fps/079.jpg
- Dataset/test set-system_evaluation/test_set_15fps/108.jpg
- Dataset/test set-system_evaluation/test_set_15fps/083.jpg
- Dataset/test set-system_evaluation/test_set_15fps/113.jpg
- Dataset/test set-system_evaluation/test_set_15fps/094.jpg
- Dataset/test set-system_evaluation/test_set_15fps/105.jpg
- Dataset/test set-system_evaluation/test_set_15fps/099.jpg
- Dataset/test set-system_evaluation/test_set_15fps/107.jpg
- Dataset/test set-system_evaluation/test_set_15fps/090.jpg
- Dataset/test set-system_evaluation/test_set_15fps/111.jpg
- Dataset/test set-system_evaluation/test_set_15fps/071.jpg
- Dataset/test set-system_evaluation/test_set_15fps/131.jpg
- Dataset/test set-system_evaluation/test_set_15fps/086.jpg
- Dataset/test set-system_evaluation/test_set_15fps/080.jpg
- Dataset/test set-system_evaluation/test_set_15fps/070.jpg
- Dataset/test set-system_evaluation/test_set_15fps/088.jpg
- Dataset/test set-system_evaluation/test_set_15fps/098.jpg
- Dataset/test set-system_evaluation/test_set_15fps/106.jpg
- Dataset/test set-system_evaluation/test_set_15fps/102.jpg
- Dataset/test set-system_evaluation/test_set_15fps/138.jpg
- Dataset/test set-system_evaluation/test_set_15fps/096.jpg
- Dataset/test set-system_evaluation/test_set_15fps/036.jpg
- Dataset/test set-system_evaluation/test_set_15fps/092.jpg
- Dataset/test set-system_evaluation/test_set_15fps/124.jpg
- Dataset/test set-system_evaluation/test_set_15fps/085.jpg
- Dataset/test set-system_evaluation/test_set_15fps/091.jpg
- Dataset/test set-system_evaluation/test_set_15fps/064.jpg
- Dataset/test set-system_evaluation/test_set_15fps/056.jpg
- Dataset/test set-system_evaluation/test_set_15fps/074.jpg
- Dataset/test set-system_evaluation/test_set_15fps/015.jpg
- Dataset/test set-system_evaluation/test_set_15fps/081.jpg
- Dataset/test set-system_evaluation/test_set_15fps/009.jpg
- Dataset/test set-system_evaluation/test_set_15fps/063.jpg
- Dataset/test set-system_evaluation/test_set_15fps/016.jpg
- Dataset/test set-system_evaluation/test_set_15fps/084.jpg
- Dataset/test set-system_evaluation/test_set_15fps/030.jpg
- Dataset/test set-system_evaluation/test_set_15fps/077.jpg
- Dataset/test set-system_evaluation/test_set_15fps/026.jpg
- Dataset/test set-system_evaluation/test_set_15fps/069.jpg
- Dataset/test set-system_evaluation/test_set_15fps/078.jpg
- Dataset/test set-system_evaluation/test_set_15fps/073.jpg
- Dataset/test set-system_evaluation/test_set_15fps/095.jpg
- Dataset/test set-system_evaluation/test_set_15fps/072.jpg
- Dataset/test set-system_evaluation/test_set_15fps/025.jpg
- Dataset/test set-system_evaluation/test_set_15fps/101.jpg
- Dataset/test set-system_evaluation/test_set_15fps/067.jpg
- Dataset/test set-system_evaluation/test_set_15fps/066.jpg
- Dataset/test set-system_evaluation/test_set_15fps/029.jpg
- Dataset/test set-system_evaluation/test_set_15fps/023.jpg
- Dataset/test set-system_evaluation/test_set_15fps/082.jpg
- Dataset/test set-system_evaluation/test_set_15fps/020.jpg
- Dataset/test set-system_evaluation/test_set_15fps/104.jpg
- Dataset/test set-system_evaluation/test_set_15fps/027.jpg
- Dataset/test set-system_evaluation/test_set_15fps/062.jpg
- Dataset/test set-system_evaluation/test_set_15fps/033.jpg
- Dataset/test set-system_evaluation/test_set_15fps/001.jpg
- Dataset/test set-system_evaluation/test_set_15fps/103.jpg
- Dataset/test set-system_evaluation/test_set_15fps/054.jpg
- Dataset/test set-system_evaluation/test_set_15fps/040.jpg
- Dataset/test set-system_evaluation/test_set_15fps/003.jpg
- Dataset/test set-system_evaluation/test_set_15fps/007.jpg
- Dataset/test set-system_evaluation/test_set_15fps/039.jpg
- Dataset/test set-system_evaluation/test_set_15fps/005.jpg
- Dataset/test set-system_evaluation/test_set_15fps/010.jpg
- Dataset/test set-system_evaluation/test_set_15fps/018.jpg
- Dataset/test set-system_evaluation/test_set_15fps/028.jpg
- Dataset/test set-system_evaluation/test_set_15fps/012.jpg
- Dataset/test set-system_evaluation/test_set_15fps/006.jpg
- Dataset/test set-system_evaluation/test_set_15fps/055.jpg
- Dataset/test set-system_evaluation/test_set_15fps/045.jpg
- Dataset/test set-system_evaluation/test_set_15fps/021.jpg
- Dataset/test set-system_evaluation/test_set_15fps/089.jpg
- Dataset/test set-system_evaluation/test_set_15fps/059.jpg
- Dataset/test set-system_evaluation/test_set_15fps/013.jpg
- Dataset/test set-system_evaluation/test_set_15fps/058.jpg
- Dataset/test set-system_evaluation/test_set_15fps/050.jpg
- Dataset/test set-system_evaluation/test_set_15fps/093.jpg
- Dataset/test set-system_evaluation/test_set_15fps/032.jpg
- Dataset/test set-system_evaluation/test_set_15fps/017.jpg
- Dataset/test set-system_evaluation/test_set_5fps/035.jpg
- Dataset/test set-system_evaluation/test_set_15fps/057.jpg
- Dataset/test set-system_evaluation/test_set_15fps/044.jpg
- Dataset/test set-system_evaluation/test_set_15fps/031.jpg
- Dataset/test set-system_evaluation/test_set_15fps/052.jpg
- Dataset/test set-system_evaluation/test_set_15fps/048.jpg
- Dataset/test set-system_evaluation/test_set_5fps/016.jpg
- Dataset/test set-system_evaluation/test_set_15fps/034.jpg
- Dataset/test set-system_evaluation/test_set_15fps/038.jpg
- Dataset/test set-system_evaluation/test_set_5fps/007.jpg
- Dataset/test set-system_evaluation/test_set_5fps/042.jpg
- Dataset/test set-system_evaluation/test_set_5fps/005.jpg
- Dataset/test set-system_evaluation/test_set_5fps/009.jpg
- Dataset/test set-system_evaluation/test_set_15fps/037.jpg
- Dataset/test set-system_evaluation/test_set_15fps/022.jpg
- Dataset/test set-system_evaluation/test_set_15fps/008.jpg
- Dataset/test set-system_evaluation/test_set_15fps/004.jpg
- Dataset/test set-system_evaluation/test_set_15fps/061.jpg
- Dataset/test set-system_evaluation/test_set_5fps/021.jpg
- Dataset/test set-system_evaluation/test_set_5fps/002.jpg
- Dataset/test set-system_evaluation/test_set_5fps/015.jpg
- Dataset/test set-system_evaluation/test_set_5fps/025.jpg
- Dataset/test set-system_evaluation/test_set_5fps/014.jpg
- Dataset/test set-system_evaluation/test_set_5fps/038.jpg
- Dataset/test set-system_evaluation/test_set_15fps/042.jpg
- Dataset/test set-system_evaluation/test_set_5fps/017.jpg
- Dataset/test set-system_evaluation/test_set_15fps/041.jpg
- Dataset/test set-system_evaluation/test_set_5fps/020.jpg
- Dataset/test set-system_evaluation/test_set_15fps/051.jpg
- Dataset/test set-system_evaluation/test_set_5fps/013.jpg
- Dataset/test set-system_evaluation/test_set_5fps/040.jpg
- Dataset/test set-system_evaluation/test_set_15fps/046.jpg
- Dataset/test set-system_evaluation/test_set_15fps/053.jpg
- Dataset/test set-system_evaluation/test_set_15fps/011.jpg
- Dataset/test set-system_evaluation/test_set_5fps/006.jpg
- Dataset/test set-system_evaluation/test_set_5fps/012.jpg
- Dataset/test set-system_evaluation/test_set_5fps/004.jpg
- Dataset/test set-system_evaluation/test_set_15fps/043.jpg
- Dataset/test set-system_evaluation/test_set_5fps/008.jpg
- Dataset/test set-system_evaluation/test_set_5fps/024.jpg
- Dataset/test set-system_evaluation/test_set_15fps/002.jpg
- Dataset/test set-system_evaluation/test_set_5fps/032.jpg
- Dataset/test set-system_evaluation/test_set_5fps/026.jpg
- Dataset/test set-system_evaluation/test_set_5fps/029.jpg
- Dataset/test set-system_evaluation/test_set_5fps/034.jpg
- Dataset/test set-system_evaluation/test_set_15fps/060.jpg
- Dataset/test set-system_evaluation/test_set_15fps/014.jpg
- Dataset/test set-system_evaluation/test_set_5fps/030.jpg
- Dataset/test set-system_evaluation/test_set_15fps/047.jpg
- Dataset/test set-system_evaluation/test_set_5fps/044.jpg
- Dataset/test set-system_evaluation/test_set_5fps/037.jpg
- Dataset/test set-system_evaluation/test_set_5fps/049.jpg
- Dataset/test set-system_evaluation/test_set_5fps/011.jpg
- Dataset/test set-system_evaluation/test_set_5fps/018.jpg
- Dataset/test set-system_evaluation/test_set_5fps/022.jpg
- Dataset/test set-system_evaluation/test_set_5fps/028.jpg
- Dataset/test set-system_evaluation/test_set_5fps/003.jpg
- Dataset/test set-system_evaluation/test_set_5fps/033.jpg
- Dataset/test set-system_evaluation/test_set_15fps/019.jpg
- Dataset/test set-system_evaluation/test_set_5fps/036.jpg
- Dataset/test set-system_evaluation/test_set_5fps/050.jpg
- Dataset/test set-system_evaluation/test_set_5fps/045.jpg
- Dataset/test set-system_evaluation/test_set_5fps/023.jpg
- Dataset/test set-system_evaluation/test_set_5fps/041.jpg
- Dataset/test set-system_evaluation/test_set_5fps/043.jpg
- Dataset/test set-system_evaluation/test_set_5fps/031.jpg
- Dataset/test set-system_evaluation/test_set_10fps/079.jpg
- Dataset/test set-system_evaluation/test_set_10fps/085.jpg
- Dataset/test set-system_evaluation/test_set_5fps/010.jpg
- Dataset/test set-system_evaluation/test_set_10fps/087.jpg
- Dataset/test set-system_evaluation/test_set_10fps/069.jpg
- Dataset/test set-system_evaluation/test_set_5fps/019.jpg
- Dataset/test set-system_evaluation/test_set_15fps/049.jpg
- Dataset/test set-system_evaluation/test_set_5fps/047.jpg
- Dataset/test set-system_evaluation/test_set_5fps/048.jpg
- Dataset/test set-system_evaluation/test_set_10fps/066.jpg
- Dataset/test set-system_evaluation/test_set_5fps/027.jpg
- Dataset/test set-system_evaluation/test_set_10fps/096.jpg
- Dataset/test set-system_evaluation/test_set_10fps/064.jpg
- Dataset/test set-system_evaluation/test_set_10fps/061.jpg
- Dataset/test set-system_evaluation/test_set_10fps/074.jpg
- Dataset/test set-system_evaluation/test_set_10fps/097.jpg
- Dataset/test set-system_evaluation/test_set_10fps/076.jpg
- Dataset/test set-system_evaluation/test_set_10fps/098.jpg
- Dataset/test set-system_evaluation/test_set_10fps/060.jpg
- Dataset/test set-system_evaluation/test_set_10fps/058.jpg
- Dataset/test set-system_evaluation/test_set_10fps/099.jpg
- Dataset/test set-system_evaluation/test_set_10fps/084.jpg
- Dataset/test set-system_evaluation/test_set_10fps/089.jpg
- Dataset/test set-system_evaluation/test_set_10fps/033.jpg
- Dataset/test set-system_evaluation/test_set_10fps/073.jpg
- Dataset/test set-system_evaluation/test_set_5fps/046.jpg
- Dataset/test set-system_evaluation/test_set_5fps/039.jpg
- Dataset/test set-system_evaluation/test_set_10fps/092.jpg
- Dataset/test set-system_evaluation/test_set_10fps/082.jpg
- Dataset/test set-system_evaluation/test_set_10fps/043.jpg
- Dataset/test set-system_evaluation/test_set_10fps/071.jpg
- Dataset/test set-system_evaluation/test_set_10fps/078.jpg
- Dataset/test set-system_evaluation/test_set_10fps/075.jpg
- Dataset/test set-system_evaluation/test_set_10fps/062.jpg
- Dataset/test set-system_evaluation/test_set_10fps/090.jpg
- Dataset/test set-system_evaluation/test_set_10fps/034.jpg
- Dataset/test set-system_evaluation/test_set_10fps/100.jpg
- Dataset/test set-system_evaluation/test_set_10fps/063.jpg
- Dataset/test set-system_evaluation/test_set_10fps/055.jpg
- Dataset/test set-system_evaluation/test_set_10fps/080.jpg
- Dataset/test set-system_evaluation/test_set_10fps/068.jpg
- Dataset/test set-system_evaluation/test_set_10fps/051.jpg
- Dataset/test set-system_evaluation/test_set_10fps/083.jpg
- Dataset/test set-system_evaluation/test_set_10fps/067.jpg
- Dataset/test set-system_evaluation/test_set_10fps/050.jpg
- Dataset/test set-system_evaluation/test_set_10fps/052.jpg
- Dataset/test set-system_evaluation/test_set_10fps/077.jpg
- Dataset/test set-system_evaluation/test_set_10fps/042.jpg
- Dataset/test set-system_evaluation/test_set_10fps/093.jpg
- Dataset/test set-system_evaluation/test_set_10fps/054.jpg
- Dataset/test set-system_evaluation/test_set_10fps/047.jpg
- Dataset/test set-system_evaluation/test_set_10fps/035.jpg
- Dataset/test set-system_evaluation/test_set_10fps/057.jpg
- Dataset/test set-system_evaluation/test_set_10fps/086.jpg
- Dataset/test set-system_evaluation/test_set_10fps/095.jpg
- Dataset/test set-system_evaluation/test_set_10fps/011.jpg
- Dataset/test set-system_evaluation/test_set_10fps/039.jpg
- Dataset/test set-system_evaluation/test_set_10fps/059.jpg
- Dataset/test set-system_evaluation/test_set_10fps/005.jpg
- Dataset/test set-system_evaluation/test_set_10fps/031.jpg
- Dataset/test set-system_evaluation/test_set_10fps/056.jpg
- Dataset/test set-system_evaluation/test_set_10fps/088.jpg
- Dataset/test set-system_evaluation/test_set_10fps/027.jpg
- Dataset/test set-system_evaluation/test_set_10fps/029.jpg
- Dataset/test set-system_evaluation/test_set_10fps/044.jpg
- Dataset/test set-system_evaluation/test_set_10fps/020.jpg
[truncated: 46 more entries]
