# Supplementary material for: Individual honey bee tracking in a beehive environment using deep learning and Kalman filter
Source: Sci Rep. 2024 Jan 11;14:1061. doi: 10.1038/s41598-023-44718-y (PMC10784501; doi:10.1038/s41598-023-44718-y)
Supplement: Supplementary file 1 — Supplementary Information. [file 41598_2023_44718_MOESM1_ESM.zip › Dataset/dataset-Mask_RCNN_Training/dataset/val/instances_default.json]

{"licenses": [{"name": "", "id": 0, "url": ""}], "info": {"contributor": "", "date_created": "", "description": "", "url": "", "version": "", "year": ""}, "categories": [{"id": 1, "name": "b", "supercategory": ""}], "images": [{"id": 1, "width": 1920, "height": 1080, "file_name": "001.jpg", "license": 0, "flickr_url": "", "coco_url": "", "date_captured": 0}, {"id": 2, "width": 1920, "height": 1080, "file_name": "002.jpg", "license": 0, "flickr_url": "", "coco_url": "", "date_captured": 0}, {"id": 3, "width": 1920, "height": 1080, "file_name": "003.jpg", "license": 0, "flickr_url": "", "coco_url": "", "date_captured": 0}, {"id": 4, "width": 1920, "height": 1080, "file_name": "004.jpg", "license": 0, "flickr_url": "", "coco_url": "", "date_captured": 0}, {"id": 5, "width": 1920, "height": 1080, "file_name": "005.jpg", "license": 0, "flickr_url": "", "coco_url": "", "date_captured": 0}], "annotations": [{"id": 1, "image_id": 1, "category_id": 1, "segmentation": [[926.53, 380.01, 964.18, 382.78, 985.77, 389.42, 992.96, 401.6, 989.64, 413.23, 974.14, 418.76, 952.0, 418.76, 928.19, 417.1, 924.32, 414.89, 917.12, 403.26, 913.8, 393.85]], "area": 2443.0, "bbox": [913.8, 380.01, 79.16, 38.75], "iscrowd": 0, "attributes": {"occluded": false}}, {"id": 2, "image_id": 1, "category_id": 1, "segmentation": [[946.46, 353.99, 974.7, 355.7, 991.3, 361.74, 997.39, 366.72, 1001.27, 376.69, 1000.16, 384.44, 990.75, 390.53, 972.5, 385.5, 944.25, 381.67, 939.26, 378.35, 935.94, 371.15]], "area": 1674.0, "bbox": [935.94, 353.99, 65.33, 36.54], "iscrowd": 0, "attributes": {"occluded": false}}, {"id": 3, "image_id": 1, "category_id": 1, "segmentation": [[1037.25, 358.42, 1049.99, 375.03, 1062.72, 392.74, 1063.83, 403.82, 1061.61, 411.01, 1050.54, 413.23, 1041.68, 411.01, 1021.75, 399.94, 1012.89, 388.32, 1010.13, 373.37, 1008.47, 365.06, 1013.45, 356.76, 1023.41, 351.22]], "area": 2125.0, "bbox": [1008.47, 351.22, 55.36, 62.01], "iscrowd": 0, "attributes": {"occluded": false}}, {"id": 4, "image_id": 1, "category_id": 1, "segmentation": [[1079.0, 361.74, 1103.13, 375.58, 1128.04, 399.39, 1126.38, 416.55, 1117.53, 422.09, 1105.9, 422.09, 1089.85, 411.57, 1070.47, 394.4, 1063.27, 384.99, 1059.95, 372.81, 1061.61, 366.17]], "area": 2377.0, "bbox": [1059.95, 361.74, 68.09, 60.35], "iscrowd": 0, "attributes": {"occluded": false}}, {"id": 5, "image_id": 1, "category_id": 1, "segmentation": [[664.7, 873.6, 656.72, 896.3, 642.94, 922.57, 637.5, 925.77, 628.53, 927.69, 619.88, 924.49, 616.67, 918.4, 616.67, 909.11, 624.04, 900.46, 628.53, 886.68, 638.14, 866.82, 643.58, 859.77, 653.84, 855.93, 662.8, 860.1]], "area": 1966.0, "bbox": [616.67, 855.93, 48.03, 71.76], "iscrowd": 0, "attributes": {"occluded": false}}, {"id": 6, "image_id": 1, "category_id": 1, "segmentation": [[705.42, 835.74, 687.15, 837.99, 668.89, 842.15, 666.33, 849.52, 667.61, 858.81, 671.46, 863.62, 678.83, 867.46, 698.37, 867.46, 716.63, 865.54, 732.65, 865.54, 740.66, 865.86, 743.54, 863.3, 746.1, 859.13, 747.06, 849.2, 745.78, 845.04, 735.21, 838.63, 724.96, 837.99]], "area": 2154.0, "bbox": [666.33, 835.74, 80.73, 31.72], "iscrowd": 0, "attributes": {"occluded": false}}, {"id": 7, "image_id": 1, "category_id": 1, "segmentation": [[621.16, 795.38, 604.82, 808.83, 594.25, 818.76, 590.72, 823.57, 591.68, 831.26, 599.69, 839.59, 609.3, 840.55, 618.59, 837.35, 628.21, 829.66, 637.5, 821.33, 642.94, 816.52, 651.59, 804.67, 650.95, 796.98, 644.22, 789.93, 628.21, 788.01]], "area": 1833.0, "bbox": [590.72, 788.01, 60.87, 52.54], "iscrowd": 0, "attributes": {"occluded": false}}, {"id": 8, "image_id": 1, "category_id": 1, "segmentation": [[662.95, 703.62, 664.87, 723.23, 664.87, 756.29, 662.95, 771.29, 660.26, 778.21, 651.03, 782.82, 641.8, 783.59, 637.96, 778.59, 634.11, 763.21, 632.58, 742.07, 633.34, 722.84, 633.73, 712.46, 636.42, 705.54, 648.34, 699.39]], "area": 2365.0, "bbox": [632.58, 699.39, 32.29, 84.2], "iscrowd": 0, "attributes": {"occluded": false}}, {"id": 9, "image_id": 1, "category_id": 1, "segmentation": [[1772.54, 734.39, 1783.16, 756.54, 1784.08, 782.83, 1779.0, 791.6, 1762.86, 792.06, 1754.55, 787.91, 1752.25, 774.53, 1746.71, 763.92, 1739.79, 748.69, 1737.94, 738.55, 1738.87, 730.7, 1746.25, 726.55, 1761.01, 726.09]], "area": 2189.0, "bbox": [1737.94, 726.09, 46.14, 65.97], "iscrowd": 0, "attributes": {"occluded": false}}, {"id": 10, "image_id": 1, "category_id": 1, "segmentation": [[1806.68, 698.41, 1797.46, 714.56, 1789.15, 738.55, 1784.54, 750.54, 1785.46, 761.61, 1792.38, 769.46, 1801.61, 772.22, 1812.22, 766.23, 1819.6, 753.31, 1824.21, 732.55, 1826.52, 718.71, 1827.91, 704.41, 1821.91, 696.56, 1818.68, 695.64]], "area": 2171.0, "bbox": [1784.54, 695.64, 43.37, 76.58], "iscrowd": 0, "attributes": {"occluded": false}}, {"id": 11, "image_id": 1, "category_id": 1, "segmentation": [[1880.04, 762.54, 1895.26, 779.14, 1907.6, 809.7, 1908.18, 828.05, 1901.26, 834.5, 1887.42, 836.81, 1876.4, 823.0, 1863.0, 794.8, 1854.2, 777.76, 1854.2, 765.3, 1859.74, 758.84]], "area": 2549.0, "bbox": [1854.2, 758.84, 53.98, 77.97], "iscrowd": 0, "attributes": {"occluded": false}}, {"id": 12, "image_id": 1, "category_id": 1, "segmentation": [[1875.42, 834.95, 1898.11, 858.79, 1910.02, 880.7, 1911.18, 892.62, 1906.18, 896.46, 1893.88, 896.46, 1881.57, 886.47, 1867.73, 872.24, 1860.05, 853.79, 1856.59, 842.64, 1858.12, 835.33, 1860.81, 833.03]], "area": 1884.0, "bbox": [1856.59, 833.03, 54.59, 63.43], "iscrowd": 0, "attributes": {"occluded": false}}, {"id": 13, "image_id": 1, "category_id": 1, "segmentation": [[1836.98, 823.8, 1853.51, 824.57, 1870.04, 829.57, 1884.27, 848.41, 1886.57, 859.17, 1879.27, 869.17, 1867.73, 869.93, 1851.97, 863.01, 1835.44, 851.48, 1831.6, 846.87, 1825.44, 834.18, 1826.6, 828.03]], "area": 1869.0, "bbox": [1825.44, 823.8, 61.13, 46.13], "iscrowd": 0, "attributes": {"occluded": false}}, {"id": 14, "image_id": 1, "category_id": 1, "segmentation": [[1783.68, 870.67, 1767.63, 897.25, 1746.59, 918.84, 1727.77, 920.5, 1718.36, 913.85, 1717.8, 902.23, 1733.86, 881.19, 1751.57, 862.37, 1769.29, 857.39, 1778.15, 857.94]], "area": 2361.0, "bbox": [1717.8, 857.39, 65.88, 63.11], "iscrowd": 0, "attributes": {"occluded": false}}, {"id": 15, "image_id": 1, "category_id": 1, "segmentation": [[1699.53, 879.53, 1719.46, 905.0, 1724.45, 924.93, 1714.48, 935.44, 1697.32, 936.55, 1691.78, 927.69, 1688.46, 913.3, 1674.07, 899.46, 1665.21, 889.5, 1666.32, 877.87, 1672.41, 871.78, 1682.92, 867.9]], "area": 2212.0, "bbox": [1665.21, 867.9, 59.24, 68.65], "iscrowd": 0, "attributes": {"occluded": false}}, {"id": 16, "image_id": 1, "category_id": 1, "segmentation": [[1744.93, 924.93, 1717.8, 931.02, 1712.82, 943.75, 1720.02, 960.91, 1738.29, 962.02, 1758.22, 953.16, 1769.84, 943.2, 1774.27, 938.21, 1778.7, 929.91, 1778.7, 922.71, 1777.59, 913.85, 1764.31, 912.19, 1758.22, 915.52]], "area": 2047.0, "bbox": [1712.82, 912.19, 65.88, 49.83], "iscrowd": 0, "attributes": {"occluded": false}}, {"id": 17, "image_id": 1, "category_id": 1, "segmentation": [[1787.56, 940.43, 1766.52, 947.07, 1758.77, 964.79, 1764.86, 976.41, 1780.36, 979.73, 1797.52, 976.97, 1809.15, 964.79, 1821.33, 953.71, 1827.42, 946.52, 1827.42, 936.55, 1824.65, 926.59, 1817.45, 923.27, 1804.16, 924.37]], "area": 2359.0, "bbox": [1758.77, 923.27, 68.65, 56.46], "iscrowd": 0, "attributes": {"occluded": false}}, {"id": 18, "image_id": 1, "category_id": 1, "segmentation": [[1722.23, 969.77, 1697.32, 981.39, 1692.34, 996.34, 1696.77, 1007.97, 1707.84, 1012.4, 1725.0, 1008.52, 1736.62, 999.66, 1747.7, 991.36, 1751.57, 984.72, 1751.57, 975.3, 1741.05, 965.89]], "area": 1833.0, "bbox": [1692.34, 965.89, 59.23, 46.51], "iscrowd": 0, "attributes": {"occluded": false}}, {"id": 19, "image_id": 1, "category_id": 1, "segmentation": [[1893.03, 907.0, 1896.49, 939.67, 1898.8, 961.59, 1894.18, 970.05, 1884.19, 975.81, 1868.43, 974.66, 1860.35, 968.89, 1857.28, 956.21, 1855.35, 941.6, 1857.28, 928.52, 1861.12, 914.3, 1866.12, 905.84, 1873.04, 902.77, 1883.42, 902.0]], "area": 2582.0, "bbox": [1855.35, 902.0, 43.45, 73.81], "iscrowd": 0, "attributes": {"occluded": false}}, {"id": 20, "image_id": 1, "category_id": 1, "segmentation": [[1605.27, 158.97, 1596.04, 202.42, 1588.36, 214.33, 1569.52, 216.64, 1562.98, 212.03, 1561.44, 197.42, 1564.9, 178.2, 1569.9, 159.36, 1574.9, 150.13, 1582.2, 143.98, 1594.89, 145.13, 1601.04, 146.67]], "area": 2316.0, "bbox": [1561.44, 143.98, 43.83, 72.66], "iscrowd": 0, "attributes": {"occluded": false}}, {"id": 21, "image_id": 1, "category_id": 1, "segmentation": [[70.57, -0.0, 69.31, 14.5, 77.96, 28.91, 90.78, 32.44, 94.94, 30.2, 100.71, 25.39, 104.55, 20.58, 108.4, 11.29, 108.94, 0.0]], "area": 1012.0, "bbox": [69.31, -0.0, 39.63, 32.44], "iscrowd": 0, "attributes": {"occluded": false}}, {"id": 22, "image_id": 1, "category_id": 1, "segmentation": [[268.77, 51.21, 276.08, 51.6, 284.15, 59.67, 286.84, 65.05, 285.69, 70.05, 271.85, 75.05, 261.08, 77.74, 248.4, 97.35, 240.71, 105.42, 228.79, 106.19, 222.25, 101.19, 218.79, 91.19, 223.79, 75.43, 238.02, 62.36, 255.32, 51.21]], "area": 2006.0, "bbox": [218.79, 51.21, 68.05, 54.98], "iscrowd": 0, "attributes": {"occluded": false}}, {"id": 23, "image_id": 1, "category_id": 1, "segmentation": [[180.93, 157.96, 149.93, 167.37, 131.11, 181.76, 135.54, 198.93, 152.15, 209.44, 167.09, 199.48, 174.29, 192.28, 199.2, 187.85, 214.15, 184.53, 219.69, 181.21, 222.45, 169.59, 215.81, 162.94, 199.76, 157.41]], "area": 2729.0, "bbox": [131.11, 157.41, 91.34, 52.03], "iscrowd": 0, "attributes": {"occluded": false}}, {"id": 24, "image_id": 1, "category_id": 1, "segmentation": [[72.0, 726.43, 65.28, 762.96, 60.15, 792.43, 55.99, 799.48, 44.45, 805.57, 36.44, 804.6, 30.36, 796.27, 26.83, 780.26, 32.6, 754.31, 39.33, 733.8, 44.77, 725.47, 53.1, 720.03, 65.92, 722.59]], "area": 2585.0, "bbox": [26.83, 720.03, 45.17, 85.54], "iscrowd": 0, "attributes": {"occluded": false}}, {"id": 25, "image_id": 1, "category_id": 1, "segmentation": [[89.35, 809.62, 92.81, 853.79, 85.12, 884.54, 71.66, 889.54, 60.52, 884.54, 55.13, 868.82, 58.21, 826.88, 62.44, 809.19, 73.97, 806.5]], "area": 2538.0, "bbox": [55.13, 806.5, 37.68, 83.04], "iscrowd": 0, "attributes": {"occluded": false}}, {"id": 26, "image_id": 1, "category_id": 1, "segmentation": [[0.0, 895.79, 12.07, 881.47, 27.07, 873.01, 38.99, 877.62, 46.68, 887.66, 39.76, 903.0, 19.76, 917.99, 7.5, 934.1, 0.0, 937.0]], "area": 1675.0, "bbox": [0.0, 873.01, 46.68, 63.99], "iscrowd": 0, "attributes": {"occluded": false}}, {"id": 27, "image_id": 1, "category_id": 1, "segmentation": [[0.0, 986.33, 14.19, 985.42, 24.95, 991.57, 29.18, 1000.42, 24.57, 1011.95, 14.57, 1019.64, 0.73, 1023.1, 0.0, 1023.33]], "area": 840.0, "bbox": [0.0, 985.42, 29.18, 37.91], "iscrowd": 0, "attributes": {"occluded": false}}, {"id": 28, "image_id": 1, "category_id": 1, "segmentation": [[0.0, 144.48, 8.37, 150.21, 24.98, 175.12, 37.72, 199.48, 38.27, 217.2, 32.73, 222.18, 19.45, 219.96, 5.05, 212.77, -0.0, 204.87]], "area": 1896.0, "bbox": [0.0, 144.48, 38.27, 77.7], "iscrowd": 0, "attributes": {"occluded": false}}, {"id": 29, "image_id": 1, "category_id": 1, "segmentation": [[56.86, 980.81, 66.47, 985.81, 68.78, 1000.03, 63.01, 1015.41, 54.56, 1042.71, 49.56, 1051.55, 44.56, 1055.78, 35.33, 1056.16, 27.26, 1052.7, 24.57, 1043.86, 26.49, 1025.79, 32.26, 1002.72, 36.49, 995.03]], "area": 2168.0, "bbox": [24.57, 980.81, 44.21, 75.35], "iscrowd": 0, "attributes": {"occluded": false}}, {"id": 30, "image_id": 1, "category_id": 1, "segmentation": [[96.08, 954.67, 107.23, 953.9, 117.22, 963.51, 119.53, 977.73, 107.99, 1003.49, 95.69, 1020.41, 79.16, 1033.86, 64.94, 1035.79, 60.71, 1029.63, 61.09, 1015.79, 65.71, 1005.41, 83.39, 992.73, 88.0, 975.04]], "area": 2423.0, "bbox": [60.71, 953.9, 58.82, 81.89], "iscrowd": 0, "attributes": {"occluded": false}}, {"id": 31, "image_id": 1, "category_id": 1, "segmentation": [[126.63, 1079.0, 116.95, 1056.61, 107.98, 1048.6, 93.89, 1048.92, 88.44, 1052.13, 84.27, 1068.14, 84.04, 1079.0]], "area": 1046.0, "bbox": [84.04, 1048.6, 42.59, 31.4], "iscrowd": 0, "attributes": {"occluded": false}}, {"id": 32, "image_id": 1, "category_id": 1, "segmentation": [[127.62, 773.5, 130.5, 789.83, 136.59, 813.86, 141.08, 827.0, 141.08, 839.81, 133.71, 843.98, 123.78, 847.18, 112.24, 842.38, 101.67, 822.83, 98.79, 792.4, 100.39, 779.58, 107.12, 773.5]], "area": 2314.0, "bbox": [98.79, 773.5, 42.29, 73.68], "iscrowd": 0, "attributes": {"occluded": false}}, {"id": 33, "image_id": 1, "category_id": 1, "segmentation": [[139.4, 861.4, 118.82, 869.97, 111.08, 881.45, 110.81, 891.86, 121.49, 900.94, 137.24, 899.6, 153.53, 889.19, 178.89, 884.65, 190.37, 879.31, 193.84, 870.5, 193.58, 859.55, 185.83, 855.28, 169.55, 855.01, 153.26, 856.35]], "area": 2513.0, "bbox": [110.81, 855.01, 83.03, 45.93], "iscrowd": 0, "attributes": {"occluded": false}}, {"id": 34, "image_id": 1, "category_id": 1, "segmentation": [[205.18, 997.85, 193.97, 1018.36, 181.16, 1042.39, 175.07, 1053.92, 168.98, 1055.52, 158.09, 1054.88, 152.0, 1046.87, 151.04, 1036.62, 154.88, 1018.04, 166.74, 996.25, 178.91, 980.87, 191.41, 977.67, 200.06, 977.35, 208.39, 981.51]], "area": 2599.0, "bbox": [151.04, 977.35, 57.35, 78.17], "iscrowd": 0, "attributes": {"occluded": false}}, {"id": 35, "image_id": 1, "category_id": 1, "segmentation": [[288.93, 1079.0, 287.11, 1073.31, 267.89, 1066.39, 235.21, 1058.31, 222.52, 1058.7, 214.06, 1063.7, 210.99, 1071.39, 209.91, 1079.0]], "area": 1248.0, "bbox": [209.91, 1058.31, 79.02, 21.69], "iscrowd": 0, "attributes": {"occluded": false}}, {"id": 36, "image_id": 1, "category_id": 1, "segmentation": [[279.42, 1042.94, 304.03, 1036.02, 327.09, 1031.02, 346.31, 1031.02, 351.7, 1034.09, 354.77, 1042.94, 353.24, 1050.24, 344.39, 1057.93, 332.09, 1062.16, 311.33, 1066.0, 295.95, 1066.77, 282.88, 1064.08, 278.27, 1058.31, 275.58, 1047.93]], "area": 2112.0, "bbox": [275.58, 1031.02, 79.19, 35.75], "iscrowd": 0, "attributes": {"occluded": false}}, {"id": 37, "image_id": 1, "category_id": 1, "segmentation": [[433.64, 1045.21, 435.56, 1059.94, 424.03, 1071.16, 416.34, 1076.92, 399.93, 1079.0, 356.61, 1079.0, 355.15, 1079.16, 349.38, 1070.51, 350.02, 1062.19, 356.11, 1057.38, 376.94, 1052.89, 395.84, 1053.86, 403.53, 1046.81, 423.71, 1044.88]], "area": 2209.0, "bbox": [349.38, 1044.88, 86.18, 35.12], "iscrowd": 0, "attributes": {"occluded": false}}, {"id": 38, "image_id": 1, "category_id": 1, "segmentation": [[293.41, 890.75, 297.26, 902.61, 297.26, 915.1, 303.67, 931.12, 305.91, 951.62, 296.94, 961.56, 286.37, 964.12, 279.96, 963.48, 275.47, 955.79, 269.71, 939.77, 262.98, 913.5, 262.34, 896.84, 265.54, 888.19, 283.48, 883.38]], "area": 2479.0, "bbox": [262.34, 883.38, 43.57, 80.74], "iscrowd": 0, "attributes": {"occluded": false}}, {"id": 39, "image_id": 1, "category_id": 1, "segmentation": [[336.35, 851.99, 349.48, 852.95, 355.25, 861.6, 354.29, 872.81, 348.52, 884.35, 345.32, 888.19, 341.79, 906.77, 338.59, 918.3, 332.82, 923.43, 320.01, 924.71, 313.28, 919.59, 308.79, 906.77, 308.79, 896.52, 312.32, 882.1, 320.33, 867.37]], "area": 2221.0, "bbox": [308.79, 851.99, 46.46, 72.72], "iscrowd": 0, "attributes": {"occluded": false}}, {"id": 40, "image_id": 1, "category_id": 1, "segmentation": [[329.14, 368.48, 343.23, 377.77, 360.85, 405.96, 370.46, 420.38, 372.07, 429.67, 370.46, 436.4, 364.06, 441.52, 354.45, 442.81, 344.2, 433.2, 330.7, 419.4, 312.8, 396.0, 308.31, 385.46, 310.55, 374.25]], "area": 2472.0, "bbox": [308.31, 368.48, 63.76, 74.33], "iscrowd": 0, "attributes": {"occluded": false}}, {"id": 41, "image_id": 1, "category_id": 1, "segmentation": [[949.23, 292.54, 938.16, 316.35, 935.39, 337.38, 919.89, 341.81, 908.26, 332.4, 906.05, 318.56, 908.26, 300.85, 914.35, 289.77, 921.55, 282.02, 939.26, 275.93, 952.0, 276.49, 956.43, 283.13]], "area": 2017.0, "bbox": [906.05, 275.93, 50.38, 65.88], "iscrowd": 0, "attributes": {"occluded": false}}, {"id": 42, "image_id": 1, "category_id": 1, "segmentation": [[973.59, 297.52, 975.25, 339.04, 969.71, 349.01, 949.78, 351.22, 943.69, 347.35, 940.93, 335.17, 940.93, 318.01, 942.03, 303.61, 947.57, 290.88, 949.78, 288.11, 965.28, 285.9, 969.16, 287.56]], "area": 1938.0, "bbox": [940.93, 285.9, 34.32, 65.32], "iscrowd": 0, "attributes": {"occluded": false}}, {"id": 43, "image_id": 1, "category_id": 1, "segmentation": [[974.14, 251.57, 992.41, 267.08, 996.84, 284.24, 991.86, 289.22, 971.37, 287.56, 958.09, 281.47, 951.44, 275.93, 948.12, 269.29, 948.12, 258.77, 954.77, 252.68]], "area": 1333.0, "bbox": [948.12, 251.57, 48.72, 37.65], "iscrowd": 0, "attributes": {"occluded": false}}, {"id": 44, "image_id": 1, "category_id": 1, "segmentation": [[1012.89, 298.63, 1018.43, 331.29, 1020.09, 355.1, 1009.57, 363.96, 998.5, 365.62, 991.86, 359.53, 986.32, 346.79, 985.21, 326.31, 981.34, 301.95, 981.89, 291.99, 997.95, 289.77]], "area": 2223.0, "bbox": [981.34, 289.77, 38.75, 75.85], "iscrowd": 0, "attributes": {"occluded": false}}, {"id": 45, "image_id": 1, "category_id": 1, "segmentation": [[828.54, 362.85, 866.19, 359.53, 891.65, 362.3, 900.51, 373.37, 901.62, 374.48, 881.69, 387.76, 863.42, 392.74, 834.08, 397.17, 827.44, 397.73, 819.13, 393.85, 814.7, 386.65, 814.15, 377.8]], "area": 2384.0, "bbox": [814.15, 359.53, 87.47, 38.2], "iscrowd": 0, "attributes": {"occluded": false}}, {"id": 46, "image_id": 1, "category_id": 1, "segmentation": [[901.07, 342.92, 873.94, 349.01, 862.31, 356.21, 863.97, 367.83, 872.83, 373.92, 888.89, 373.92, 906.05, 372.26, 923.21, 367.83, 931.51, 358.97, 930.41, 350.67, 916.01, 342.92]], "area": 1663.0, "bbox": [862.31, 342.92, 69.2, 31.0], "iscrowd": 0, "attributes": {"occluded": false}}, {"id": 47, "image_id": 1, "category_id": 1, "segmentation": [[898.3, 396.07, 922.66, 414.89, 925.98, 431.5, 925.42, 437.59, 912.14, 443.12, 900.51, 439.8, 884.46, 427.07, 869.51, 420.98, 857.88, 416.55, 854.01, 404.37, 855.67, 397.73, 870.62, 389.42, 883.9, 389.98]], "area": 2318.0, "bbox": [854.01, 389.42, 71.97, 53.7], "iscrowd": 0, "attributes": {"occluded": false}}, {"id": 48, "image_id": 1, "category_id": 1, "segmentation": [[0.82, 355.45, 16.97, 374.83, 38.65, 396.51, 44.18, 407.58, 38.19, 415.42, 27.58, 417.27, 12.81, 413.12, 0.82, 406.2, 0.0, 405.62, -0.0, 363.88]], "area": 1494.0, "bbox": [0.0, 355.45, 44.18, 61.82], "iscrowd": 0, "attributes": {"occluded": false}}, {"id": 49, "image_id": 1, "category_id": 1, "segmentation": [[30.52, 64.4, 46.02, 64.4, 78.68, 70.49, 108.02, 94.29, 118.54, 107.58, 119.1, 118.1, 110.24, 121.98, 81.45, 118.1, 43.81, 98.17, 27.2, 90.97, 24.43, 82.12]], "area": 3230.0, "bbox": [24.43, 64.4, 94.67, 57.58], "iscrowd": 0, "attributes": {"occluded": false}}, {"id": 50, "image_id": 1, "category_id": 1, "segmentation": [[1133.94, 955.59, 1112.02, 958.28, 1097.41, 964.82, 1093.18, 975.2, 1096.64, 991.34, 1108.95, 994.8, 1133.55, 987.88, 1156.62, 976.35, 1164.69, 967.12, 1167.38, 957.9, 1163.15, 949.44, 1154.31, 947.9, 1142.01, 950.21]], "area": 2191.0, "bbox": [1093.18, 947.9, 74.2, 46.9], "iscrowd": 0, "attributes": {"occluded": false}}, {"id": 51, "image_id": 1, "category_id": 1, "segmentation": [[256.76, 207.49, 266.38, 219.02, 267.34, 228.96, 257.4, 235.36, 247.79, 238.25, 232.74, 246.9, 224.09, 259.07, 219.28, 264.52, 208.39, 267.08, 198.78, 265.48, 194.61, 258.75, 193.33, 248.82, 197.49, 234.72, 211.59, 219.34, 233.06, 210.05]], "area": 2526.0, "bbox": [193.33, 207.49, 74.01, 59.59], "iscrowd": 0, "attributes": {"occluded": false}}, {"id": 52, "image_id": 1, "category_id": 1, "segmentation": [[82.47, 445.5, 81.31, 469.72, 91.69, 484.33, 93.62, 500.09, 89.39, 505.48, 74.01, 509.71, 63.25, 505.09, 52.48, 490.1, 48.25, 471.65, 49.4, 453.96, 52.86, 441.66, 60.17, 433.97, 69.78, 432.43, 76.32, 434.74]], "area": 2429.0, "bbox": [48.25, 432.43, 45.37, 77.28], "iscrowd": 0, "attributes": {"occluded": false}}, {"id": 53, "image_id": 1, "category_id": 1, "segmentation": [[36.99, 500.4, 55.9, 523.93, 63.28, 542.85, 64.21, 556.22, 63.28, 561.76, 45.75, 564.07, 35.6, 559.91, 27.3, 547.46, 13.92, 527.62, 4.69, 512.86, 5.62, 503.17, 9.31, 498.56, 22.69, 496.25]], "area": 2446.0, "bbox": [4.69, 496.25, 59.52, 67.82], "iscrowd": 0, "attributes": {"occluded": false}}, {"id": 54, "image_id": 1, "category_id": 1, "segmentation": [[23.1, 561.44, 33.2, 574.35, 59.09, 584.04, 72.88, 596.5, 75.65, 602.96, 70.62, 612.18, 49.4, 614.49, 32.33, 608.96, 12.91, 596.96, 2.8, 589.58, 0.0, 586.98, 0.0, 563.76, 8.8, 560.05]], "area": 2370.0, "bbox": [0.0, 560.05, 75.65, 54.44], "iscrowd": 0, "attributes": {"occluded": false}}, {"id": 55, "image_id": 1, "category_id": 1, "segmentation": [[127.92, 544.55, 157.44, 552.86, 172.21, 561.62, 176.36, 579.15, 171.74, 586.07, 154.21, 585.15, 124.23, 575.0, 103.93, 567.62, 101.16, 554.24, 102.54, 547.78, 107.62, 544.09]], "area": 2123.0, "bbox": [101.16, 544.09, 75.2, 41.98], "iscrowd": 0, "attributes": {"occluded": false}}, {"id": 56, "image_id": 1, "category_id": 1, "segmentation": [[139.45, 481.35, 132.53, 514.1, 130.22, 535.79, 113.62, 535.79, 103.93, 528.41, 103.93, 512.72, 109.46, 490.58, 115.46, 479.04, 125.15, 472.58, 135.3, 473.51]], "area": 1632.0, "bbox": [103.93, 472.58, 35.52, 63.21], "iscrowd": 0, "attributes": {"occluded": false}}, {"id": 57, "image_id": 1, "category_id": 1, "segmentation": [[152.83, 418.14, 164.82, 444.9, 184.7, 479.0, 181.43, 493.34, 164.36, 497.03, 149.14, 487.81, 135.76, 471.2, 126.53, 445.83, 125.61, 427.83, 128.84, 419.53, 135.3, 418.15]], "area": 2825.0, "bbox": [125.61, 418.14, 59.09, 78.89], "iscrowd": 0, "attributes": {"occluded": false}}, {"id": 58, "image_id": 1, "category_id": 1, "segmentation": [[213.45, 347.56, 228.21, 363.71, 251.28, 399.69, 254.51, 413.53, 252.2, 420.45, 242.98, 425.99, 235.13, 425.53, 227.75, 420.91, 215.76, 407.53, 198.23, 380.78, 190.38, 364.17, 190.38, 356.79, 197.76, 349.87]], "area": 2682.0, "bbox": [190.38, 347.56, 64.13, 78.43], "iscrowd": 0, "attributes": {"occluded": false}}, {"id": 59, "image_id": 1, "category_id": 1, "segmentation": [[237.44, 458.74, 255.89, 458.28, 291.88, 462.9, 305.26, 472.58, 307.56, 480.89, 302.03, 489.19, 287.26, 493.81, 266.5, 495.19, 246.2, 491.96, 230.06, 485.5, 223.14, 475.35, 224.06, 464.28]], "area": 2441.0, "bbox": [223.14, 458.28, 84.42, 36.91], "iscrowd": 0, "attributes": {"occluded": false}}, {"id": 60, "image_id": 1, "category_id": 1, "segmentation": [[214.83, 515.03, 208.84, 542.25, 206.07, 573.16, 198.69, 584.23, 186.23, 585.61, 174.7, 582.38, 169.16, 566.24, 168.24, 550.09, 172.39, 527.02, 190.84, 510.87, 206.53, 505.34]], "area": 2680.0, "bbox": [168.24, 505.34, 46.59, 80.27], "iscrowd": 0, "attributes": {"occluded": false}}, {"id": 61, "image_id": 1, "category_id": 1, "segmentation": [[99.78, 646.37, 112.69, 668.51, 121.92, 700.81, 122.38, 713.26, 114.54, 722.03, 101.16, 722.95, 94.7, 717.42, 88.7, 706.81, 76.71, 681.89, 71.63, 666.21, 71.17, 652.37, 75.32, 645.45, 87.78, 641.3]], "area": 2698.0, "bbox": [71.17, 641.3, 51.21, 81.65], "iscrowd": 0, "attributes": {"occluded": false}}, {"id": 62, "image_id": 1, "category_id": 1, "segmentation": [[0.0, 705.87, 5.25, 698.55, 27.39, 693.52, 33.39, 697.21, 33.85, 717.05, 27.85, 732.23, 15.4, 754.83, 10.78, 761.34, 0.0, 765.51]], "area": 1741.0, "bbox": [0.0, 693.52, 33.85, 71.99], "iscrowd": 0, "attributes": {"occluded": false}}, {"id": 63, "image_id": 1, "category_id": 1, "segmentation": [[412.5, 437.29, 381.42, 446.59, 347.78, 464.53, 345.54, 479.58, 348.42, 489.52, 357.39, 494.96, 374.37, 490.8, 401.93, 477.34, 416.66, 465.17, 421.15, 459.4, 420.19, 448.51]], "area": 2579.0, "bbox": [345.54, 437.29, 75.61, 57.67], "iscrowd": 0, "attributes": {"occluded": false}}, {"id": 64, "image_id": 1, "category_id": 1, "segmentation": [[480.42, 402.05, 498.68, 404.94, 502.84, 418.39, 501.88, 427.36, 495.47, 434.41, 479.78, 436.65, 458.31, 443.06, 442.29, 447.87, 435.24, 447.87, 428.2, 445.62, 423.07, 436.33, 422.75, 425.76, 427.88, 418.71, 433.96, 415.19]], "area": 2518.0, "bbox": [422.75, 402.05, 80.09, 45.82], "iscrowd": 0, "attributes": {"occluded": false}}, {"id": 65, "image_id": 1, "category_id": 1, "segmentation": [[375.98, 507.0, 387.97, 515.76, 387.51, 532.83, 382.44, 541.14, 368.6, 556.36, 355.68, 575.74, 344.61, 581.27, 336.77, 578.97, 331.23, 567.43, 331.69, 555.44, 339.53, 538.37, 354.76, 516.23]], "area": 2436.0, "bbox": [331.23, 507.0, 56.74, 74.27], "iscrowd": 0, "attributes": {"occluded": false}}, {"id": 66, "image_id": 1, "category_id": 1, "segmentation": [[322.92, 617.28, 326.12, 627.85, 324.2, 643.23, 319.4, 651.24, 312.99, 653.48, 304.34, 653.16, 301.78, 651.88, 294.09, 644.19, 291.52, 634.26, 290.88, 624.01, 291.52, 617.6, 298.89, 616.0, 309.47, 615.36]], "area": 1118.0, "bbox": [290.88, 615.36, 35.24, 38.12], "iscrowd": 0, "attributes": {"occluded": false}}, {"id": 67, "image_id": 1, "category_id": 1, "segmentation": [[382.83, 599.66, 381.87, 627.53, 378.35, 663.09, 372.58, 680.39, 363.93, 684.56, 353.04, 680.72, 348.55, 675.27, 346.63, 665.66, 346.31, 651.56, 347.59, 632.02, 352.4, 609.91, 354.96, 600.94, 362.01, 597.1, 368.41, 595.5]], "area": 2595.0, "bbox": [346.31, 595.5, 36.52, 89.06], "iscrowd": 0, "attributes": {"occluded": false}}, {"id": 68, "image_id": 1, "category_id": 1, "segmentation": [[315.83, 667.18, 310.06, 684.48, 320.44, 691.01, 341.59, 704.47, 371.96, 709.47, 383.88, 711.0, 388.49, 707.93, 391.18, 699.09, 388.1, 690.63, 373.11, 680.25, 345.05, 669.48, 335.82, 667.18]], "area": 2245.0, "bbox": [310.06, 667.18, 81.12, 43.82], "iscrowd": 0, "attributes": {"occluded": false}}, {"id": 69, "image_id": 1, "category_id": 1, "segmentation": [[325.29, 701.19, 322.73, 722.01, 312.16, 756.64, 302.55, 765.93, 290.69, 766.9, 287.17, 765.58, 284.92, 757.28, 284.92, 739.02, 288.45, 723.29, 293.25, 706.67, 301.58, 696.41, 305.11, 694.78, 315.68, 695.45]], "area": 2086.0, "bbox": [284.92, 694.78, 40.37, 72.12], "iscrowd": 0, "attributes": {"occluded": false}}, {"id": 70, "image_id": 1, "category_id": 1, "segmentation": [[323.05, 750.56, 310.55, 762.38, 302.5, 770.4, 299.3, 777.4, 315.0, 784.8, 323.3, 782.6, 345.16, 764.62, 351.9, 748.3, 340.99, 739.98]], "area": 1190.0, "bbox": [299.3, 739.98, 52.6, 44.82], "iscrowd": 0, "attributes": {"occluded": false}}, {"id": 71, "image_id": 1, "category_id": 1, "segmentation": [[315.68, 790.6, 316.64, 810.79, 322.73, 834.14, 315.04, 844.07, 302.87, 844.71, 291.01, 833.82, 286.53, 818.16, 283.96, 802.75, 284.6, 791.24, 288.77, 782.88, 294.22, 779.39, 305.75, 778.75, 311.52, 782.24]], "area": 1886.0, "bbox": [283.96, 778.75, 38.77, 65.96], "iscrowd": 0, "attributes": {"occluded": false}}, {"id": 72, "image_id": 1, "category_id": 1, "segmentation": [[344.19, 788.36, 332.98, 815.24, 331.06, 828.73, 335.54, 835.1, 348.68, 838.66, 356.69, 836.39, 362.14, 830.65, 366.62, 822.29, 371.43, 811.43, 379.11, 800.54, 383.92, 788.04, 387.12, 780.03, 388.73, 770.74, 382.64, 762.38, 372.07, 762.06, 357.97, 768.18]], "area": 2570.0, "bbox": [331.06, 762.06, 57.67, 76.6], "iscrowd": 0, "attributes": {"occluded": false}}, {"id": 73, "image_id": 1, "category_id": 1, "segmentation": [[407.83, 798.5, 369.0, 830.8, 362.46, 847.33, 367.46, 855.02, 378.22, 856.56, 395.91, 848.1, 414.75, 832.34, 432.82, 820.42, 437.81, 815.04, 438.2, 801.58, 434.35, 796.2, 421.28, 793.12]], "area": 2416.0, "bbox": [362.46, 793.12, 75.74, 63.44], "iscrowd": 0, "attributes": {"occluded": false}}, {"id": 74, "image_id": 1, "category_id": 1, "segmentation": [[370.46, 878.2, 393.91, 883.97, 423.13, 893.19, 432.74, 901.27, 433.89, 909.73, 430.05, 918.95, 413.13, 923.18, 398.14, 923.18, 376.99, 915.49, 360.85, 905.5, 356.23, 900.5, 355.08, 887.81, 357.0, 881.28]], "area": 2446.0, "bbox": [355.08, 878.2, 78.81, 44.98], "iscrowd": 0, "attributes": {"occluded": false}}, {"id": 75, "image_id": 1, "category_id": 1, "segmentation": [[448.12, 843.6, 454.27, 871.66, 462.34, 898.19, 460.8, 908.96, 451.58, 917.8, 439.66, 918.57, 431.59, 913.19, 425.43, 897.04, 419.67, 870.9, 418.51, 857.06, 420.44, 847.06, 424.67, 842.83, 439.27, 838.99]], "area": 2460.0, "bbox": [418.51, 838.99, 43.83, 79.58], "iscrowd": 0, "attributes": {"occluded": false}}, {"id": 76, "image_id": 1, "category_id": 1, "segmentation": [[507.32, 773.25, 503.86, 804.0, 497.3, 840.5, 479.6, 844.4, 469.6, 835.1, 468.1, 810.2, 470.4, 789.4, 477.34, 772.86, 480.03, 765.17, 492.33, 760.56, 498.48, 761.71]], "area": 2487.0, "bbox": [468.1, 760.56, 39.22, 83.84], "iscrowd": 0, "attributes": {"occluded": false}}, {"id": 77, "image_id": 1, "category_id": 1, "segmentation": [[473.11, 727.5, 449.65, 743.26, 428.89, 760.94, 426.59, 771.32, 431.59, 783.63, 445.04, 785.93, 458.5, 778.24, 469.26, 765.56, 480.41, 758.25, 488.1, 752.1, 492.71, 746.72, 492.33, 735.57, 486.18, 731.34]], "area": 2081.0, "bbox": [426.59, 727.5, 66.12, 58.43], "iscrowd": 0, "attributes": {"occluded": false}}, {"id": 78, "image_id": 1, "category_id": 1, "segmentation": [[703.67, 409.01, 699.05, 416.39, 699.05, 427.46, 705.97, 435.77, 720.28, 441.77, 734.12, 453.3, 747.03, 463.45, 756.72, 467.14, 763.18, 467.6, 770.56, 463.91, 768.72, 451.45, 757.64, 436.69, 739.65, 418.7, 727.2, 412.24, 720.28, 409.01]], "area": 2171.0, "bbox": [699.05, 409.01, 71.51, 58.59], "iscrowd": 0, "attributes": {"occluded": false}}, {"id": 79, "image_id": 1, "category_id": 1, "segmentation": [[772.87, 476.83, 783.94, 504.05, 779.79, 512.81, 769.64, 517.43, 758.11, 513.73, 747.03, 500.36, 738.73, 482.83, 734.12, 465.29, 737.35, 450.99, 741.5, 447.76, 754.88, 447.76, 763.64, 452.38]], "area": 2160.0, "bbox": [734.12, 447.76, 49.82, 69.67], "iscrowd": 0, "attributes": {"occluded": false}}, {"id": 80, "image_id": 1, "category_id": 1, "segmentation": [[818.08, 446.84, 836.53, 453.3, 841.15, 464.83, 840.22, 473.6, 835.61, 477.29, 818.54, 477.75, 797.32, 473.6, 780.25, 467.6, 773.79, 459.3, 771.02, 449.61, 772.41, 444.07, 796.86, 442.23]], "area": 1847.0, "bbox": [771.02, 442.23, 70.13, 35.52], "iscrowd": 0, "attributes": {"occluded": false}}, {"id": 81, "image_id": 1, "category_id": 1, "segmentation": [[761.34, 386.87, 780.25, 407.63, 792.71, 428.85, 798.24, 446.84, 797.32, 451.92, 791.32, 454.22, 778.41, 449.61, 759.49, 433.92, 742.88, 419.16, 734.58, 404.86, 732.73, 391.94, 736.42, 382.25, 744.27, 378.1]], "area": 2486.0, "bbox": [732.73, 378.1, 65.51, 76.12], "iscrowd": 0, "attributes": {"occluded": false}}, {"id": 82, "image_id": 1, "category_id": 1, "segmentation": [[793.63, 385.48, 821.3, 404.4, 829.15, 423.77, 822.69, 433.0, 811.16, 433.46, 800.55, 428.39, 783.48, 409.93, 771.95, 397.48, 769.64, 387.33, 782.1, 382.71]], "area": 1645.0, "bbox": [769.64, 382.71, 59.51, 50.75], "iscrowd": 0, "attributes": {"occluded": false}}, {"id": 83, "image_id": 1, "category_id": 1, "segmentation": [[727.23, 363.93, 705.45, 376.42, 695.84, 383.15, 694.88, 395.33, 700.32, 405.58, 712.5, 405.9, 731.72, 399.17, 750.62, 388.28, 755.75, 380.27, 757.03, 370.98, 749.34, 362.01, 742.29, 361.69]], "area": 1839.0, "bbox": [694.88, 361.69, 62.15, 44.21], "iscrowd": 0, "attributes": {"occluded": false}}, {"id": 84, "image_id": 1, "category_id": 1, "segmentation": [[782.98, 332.21, 787.46, 356.88, 787.78, 372.26, 785.54, 377.71, 774.33, 381.87, 766.0, 380.59, 759.91, 373.54, 757.03, 359.44, 752.22, 334.17, 750.3, 313.98, 755.75, 299.21, 759.91, 296.33, 769.2, 296.65, 772.73, 303.38]], "area": 2275.0, "bbox": [750.3, 296.33, 37.48, 85.54], "iscrowd": 0, "attributes": {"occluded": false}}, {"id": 85, "image_id": 1, "category_id": 1, "segmentation": [[722.46, 274.08, 751.68, 276.0, 770.13, 279.84, 779.74, 284.84, 780.9, 295.22, 778.97, 300.99, 762.06, 304.45, 739.76, 306.76, 717.85, 305.99, 708.62, 304.45, 704.01, 296.76, 703.62, 281.77, 709.0, 273.69]], "area": 2141.0, "bbox": [703.62, 273.69, 77.28, 33.07], "iscrowd": 0, "attributes": {"occluded": false}}, {"id": 86, "image_id": 1, "category_id": 1, "segmentation": [[100.47, 290.86, 100.93, 324.54, 97.24, 346.22, 81.55, 350.84, 71.4, 349.91, 65.41, 340.69, 65.41, 325.46, 65.41, 305.16, 65.87, 291.78, 72.79, 283.94, 84.32, 279.33, 88.47, 279.33]], "area": 2251.0, "bbox": [65.41, 279.33, 35.52, 71.51], "iscrowd": 0, "attributes": {"occluded": false}}, {"id": 87, "image_id": 1, "category_id": 1, "segmentation": [[840.87, 239.4, 854.01, 263.43, 866.18, 296.43, 865.22, 308.6, 862.66, 313.73, 854.33, 315.33, 845.68, 310.52, 836.71, 299.95, 823.25, 279.77, 815.56, 263.43, 813.0, 250.61, 812.68, 239.72, 815.24, 233.63, 831.58, 230.75]], "area": 2587.0, "bbox": [812.68, 230.75, 53.5, 84.58], "iscrowd": 0, "attributes": {"occluded": false}}, {"id": 88, "image_id": 1, "category_id": 1, "segmentation": [[807.55, 267.59, 789.93, 270.48, 788.01, 283.29, 791.85, 293.22, 796.34, 294.82, 821.33, 296.11, 850.8, 294.5, 860.73, 293.22, 863.3, 291.3, 866.5, 282.65, 865.22, 274.0, 861.69, 269.19, 847.6, 267.59]], "area": 2002.0, "bbox": [788.01, 267.59, 78.49, 28.52], "iscrowd": 0, "attributes": {"occluded": false}}, {"id": 89, "image_id": 1, "category_id": 1, "segmentation": [[880.6, 183.97, 888.61, 207.36, 890.85, 242.6, 887.32, 261.51, 879.32, 267.59, 872.27, 266.31, 862.34, 255.42, 854.01, 234.27, 849.84, 213.45, 848.88, 192.95, 852.4, 182.37, 855.93, 179.17, 870.02, 178.85]], "area": 2839.0, "bbox": [848.88, 178.85, 41.97, 88.74], "iscrowd": 0, "attributes": {"occluded": false}}, {"id": 90, "image_id": 1, "category_id": 1, "segmentation": [[917.64, 181.06, 947.62, 193.98, 958.24, 205.98, 957.77, 217.05, 952.24, 222.58, 937.01, 221.2, 917.64, 215.2, 901.95, 208.74, 894.57, 201.36, 891.34, 186.14, 893.19, 177.37]], "area": 1917.0, "bbox": [891.34, 177.37, 66.9, 45.21], "iscrowd": 0, "attributes": {"occluded": false}}, {"id": 91, "image_id": 1, "category_id": 1, "segmentation": [[878.42, 158.92, 881.19, 196.29, 871.04, 221.66, 857.66, 225.81, 848.44, 224.89, 845.67, 215.66, 846.59, 198.13, 849.82, 175.07, 852.13, 159.38, 856.74, 150.61, 867.35, 150.15]], "area": 2109.0, "bbox": [845.67, 150.15, 35.52, 75.66], "iscrowd": 0, "attributes": {"occluded": false}}, {"id": 92, "image_id": 1, "category_id": 1, "segmentation": [[895.03, 213.36, 931.02, 219.82, 941.17, 233.66, 941.63, 241.04, 926.4, 248.42, 901.03, 247.96, 880.73, 242.88, 876.12, 235.04, 875.19, 221.2, 876.58, 212.9]], "area": 1872.0, "bbox": [875.19, 212.9, 66.44, 35.52], "iscrowd": 0, "attributes": {"occluded": false}}, {"id": 93, "image_id": 1, "category_id": 1, "segmentation": [[938.86, 247.96, 945.32, 256.26, 945.32, 268.72, 939.78, 274.72, 920.41, 277.48, 895.49, 277.94, 884.88, 277.02, 879.81, 270.1, 881.19, 257.65, 888.57, 250.26, 901.49, 247.5]], "area": 1756.0, "bbox": [879.81, 247.5, 65.51, 30.44], "iscrowd": 0, "attributes": {"occluded": false}}, {"id": 94, "image_id": 1, "category_id": 1, "segmentation": [[706.01, 738.61, 717.9, 758.2, 728.7, 794.4, 731.38, 808.58, 725.61, 817.8, 714.85, 820.49, 706.39, 818.57, 696.78, 802.81, 686.01, 773.21, 682.94, 753.6, 685.25, 743.22, 688.32, 740.14]], "area": 2546.0, "bbox": [682.94, 738.61, 48.44, 81.88], "iscrowd": 0, "attributes": {"occluded": false}}, {"id": 95, "image_id": 1, "category_id": 1, "segmentation": [[767.13, 747.45, 787.51, 766.29, 795.58, 778.59, 797.89, 787.05, 790.2, 796.27, 779.05, 798.2, 768.67, 793.2, 747.53, 777.05, 742.91, 766.67, 741.76, 755.52, 743.68, 751.29, 748.3, 748.99]], "area": 1809.0, "bbox": [741.76, 747.45, 56.13, 50.75], "iscrowd": 0, "attributes": {"occluded": false}}, {"id": 96, "image_id": 1, "category_id": 1, "segmentation": [[842.48, 707.91, 838.33, 739.33, 831.87, 773.42, 823.11, 777.57, 813.88, 776.65, 808.81, 769.27, 806.04, 759.12, 806.5, 742.51, 809.73, 726.37, 813.42, 712.06, 817.11, 705.14, 822.19, 700.07, 834.18, 698.69]], "area": 2109.0, "bbox": [806.04, 698.69, 36.44, 78.88], "iscrowd": 0, "attributes": {"occluded": false}}, {"id": 97, "image_id": 1, "category_id": 1, "segmentation": [[876.62, 703.3, 896.92, 706.99, 927.37, 723.6, 937.06, 737.44, 935.68, 749.89, 925.53, 754.05, 907.53, 750.82, 887.23, 742.05, 869.24, 735.13, 861.86, 729.6, 856.79, 722.21, 859.55, 709.76]], "area": 2515.0, "bbox": [856.79, 703.3, 80.27, 50.75], "iscrowd": 0, "attributes": {"occluded": false}}, {"id": 98, "image_id": 1, "category_id": 1, "segmentation": [[851.71, 791.88, 837.41, 819.1, 823.11, 849.54, 812.5, 859.69, 805.58, 860.62, 794.51, 851.39, 794.51, 840.32, 800.5, 822.37, 812.5, 801.1, 819.88, 789.57, 829.11, 783.57, 836.49, 783.11, 842.49, 783.11]], "area": 2343.0, "bbox": [794.51, 783.11, 57.2, 77.51], "iscrowd": 0, "attributes": {"occluded": false}}, {"id": 99, "image_id": 1, "category_id": 1, "segmentation": [[940.29, 778.5, 946.75, 792.8, 940.75, 805.26, 931.06, 810.33, 905.69, 824.17, 886.31, 830.63, 875.7, 825.55, 871.09, 814.48, 872.01, 807.56, 889.08, 792.8, 906.61, 784.49, 919.07, 778.96]], "area": 2383.0, "bbox": [871.09, 778.5, 75.66, 52.13], "iscrowd": 0, "attributes": {"occluded": false}}, {"id": 100, "image_id": 1, "category_id": 1, "segmentation": [[752.06, 875.38, 769.13, 875.38, 795.43, 889.22, 811.58, 903.52, 816.65, 917.36, 815.27, 925.2, 806.96, 931.66, 796.35, 932.58, 783.43, 917.36, 761.29, 905.37, 751.6, 899.37, 745.14, 894.29, 744.22, 885.07]], "area": 2223.0, "bbox": [744.22, 875.38, 72.43, 57.2], "iscrowd": 0, "attributes": {"occluded": false}}, {"id": 101, "image_id": 1, "category_id": 1, "segmentation": [[830.99, 873.76, 843.53, 879.63, 865.96, 885.5, 874.77, 895.92, 874.5, 908.46, 860.35, 914.87, 834.99, 910.87, 818.97, 907.4, 811.76, 900.45, 808.83, 890.84, 809.63, 883.9, 813.37, 876.69, 816.04, 874.02]], "area": 1960.0, "bbox": [808.83, 873.76, 65.94, 41.11], "iscrowd": 0, "attributes": {"occluded": false}}, {"id": 102, "image_id": 1, "category_id": 1, "segmentation": [[876.64, 837.18, 857.42, 844.92, 846.47, 855.6, 841.4, 864.95, 840.87, 873.22, 844.07, 878.03, 853.68, 879.9, 863.56, 879.9, 872.1, 876.69, 879.31, 872.15, 885.18, 863.61, 888.39, 855.07, 889.99, 847.33, 889.99, 838.25]], "area": 1486.0, "bbox": [840.87, 837.18, 49.12, 42.72], "iscrowd": 0, "attributes": {"occluded": false}}, {"id": 103, "image_id": 1, "category_id": 1, "segmentation": [[917.41, 843.6, 927.41, 861.28, 932.41, 891.27, 930.1, 918.57, 923.57, 925.87, 915.11, 927.03, 906.65, 922.03, 900.5, 911.26, 895.5, 893.96, 895.12, 877.05, 892.04, 854.75, 892.43, 842.83, 899.35, 838.6]], "area": 2682.0, "bbox": [892.04, 838.6, 40.37, 88.43], "iscrowd": 0, "attributes": {"occluded": false}}, {"id": 104, "image_id": 1, "category_id": 1, "segmentation": [[990.39, 838.89, 980.24, 857.8, 976.55, 891.48, 967.78, 904.4, 956.25, 905.78, 946.1, 891.94, 946.56, 872.56, 953.94, 847.65, 960.86, 834.27, 971.01, 826.89, 980.24, 825.97]], "area": 2190.0, "bbox": [946.1, 825.97, 44.29, 79.81], "iscrowd": 0, "attributes": {"occluded": false}}, {"id": 105, "image_id": 1, "category_id": 1, "segmentation": [[1017.15, 798.29, 1021.76, 815.82, 1030.5, 848.1, 1027.3, 866.11, 1011.15, 867.03, 1003.77, 859.65, 996.85, 836.58, 995.0, 816.74, 994.08, 805.67, 998.69, 798.29]], "area": 1840.0, "bbox": [994.08, 798.29, 36.42, 68.74], "iscrowd": 0, "attributes": {"occluded": false}}, {"id": 106, "image_id": 1, "category_id": 1, "segmentation": [[828.92, 958.37, 819.69, 995.74, 813.24, 1016.04, 806.78, 1019.27, 792.94, 1019.73, 788.32, 1007.74, 788.32, 987.9, 794.32, 967.6, 798.47, 950.07, 805.85, 944.53, 817.85, 940.84, 822.0, 942.69, 830.31, 946.84]], "area": 2293.0, "bbox": [788.32, 940.84, 41.99, 78.89], "iscrowd": 0, "attributes": {"occluded": false}}, {"id": 107, "image_id": 1, "category_id": 1, "segmentation": [[866.75, 939.92, 871.36, 957.45, 879.67, 985.59, 880.59, 1002.2, 875.52, 1008.66, 866.75, 1010.04, 859.37, 1006.35, 850.14, 994.82, 842.3, 981.9, 836.76, 967.6, 836.3, 955.61, 839.53, 941.3, 842.3, 937.61, 851.53, 934.38]], "area": 2279.0, "bbox": [836.3, 934.38, 44.29, 75.66], "iscrowd": 0, "attributes": {"occluded": false}}, {"id": 108, "image_id": 1, "category_id": 1, "segmentation": [[904.12, 938.07, 917.04, 953.3, 929.49, 979.6, 929.95, 991.59, 926.26, 998.05, 915.19, 1001.28, 901.81, 999.89, 894.43, 992.97, 887.51, 979.13, 878.75, 955.61, 875.52, 944.53, 878.29, 936.69, 886.13, 933.92, 892.13, 933.46]], "area": 2378.0, "bbox": [875.52, 933.46, 54.43, 67.82], "iscrowd": 0, "attributes": {"occluded": false}}, {"id": 109, "image_id": 1, "category_id": 1, "segmentation": [[988.87, 971.15, 986.56, 993.76, 978.26, 1013.13, 966.26, 1039.43, 952.88, 1045.43, 940.89, 1041.28, 939.5, 1030.2, 943.2, 1014.52, 956.6, 989.6, 968.57, 972.54, 973.64, 969.31, 978.26, 968.85]], "area": 2160.0, "bbox": [939.5, 968.85, 49.37, 76.58], "iscrowd": 0, "attributes": {"occluded": false}}, {"id": 110, "image_id": 1, "category_id": 1, "segmentation": [[980.1, 927.79, 975.95, 950.39, 964.42, 974.84, 952.88, 990.07, 947.35, 996.06, 935.35, 996.99, 929.36, 990.07, 928.43, 984.07, 929.82, 968.38, 939.04, 949.01, 949.19, 931.48, 954.73, 924.1, 964.42, 921.33]], "area": 2332.0, "bbox": [928.43, 921.33, 51.67, 75.66], "iscrowd": 0, "attributes": {"occluded": false}}, {"id": 111, "image_id": 1, "category_id": 1, "segmentation": [[999.48, 1010.83, 1004.09, 1028.82, 1004.09, 1054.65, 1002.71, 1077.26, 1001.89, 1079.0, 976.91, 1079.0, 973.64, 1065.73, 970.88, 1045.89, 972.26, 1029.74, 976.41, 1017.29, 980.56, 1008.52, 986.1, 1008.06]], "area": 2080.0, "bbox": [970.88, 1008.06, 33.21, 71.94], "iscrowd": 0, "attributes": {"occluded": false}}, {"id": 112, "image_id": 1, "category_id": 1, "segmentation": [[1025.78, 981.3, 1008.71, 987.76, 1007.78, 1003.45, 1009.17, 1010.83, 1022.08, 1012.67, 1043.8, 1014.1, 1066.83, 1009.91, 1081.14, 1006.21, 1086.21, 999.76, 1084.37, 985.92, 1076.06, 982.69, 1052.99, 980.84]], "area": 2214.0, "bbox": [1007.78, 980.84, 78.43, 33.26], "iscrowd": 0, "attributes": {"occluded": false}}, {"id": 113, "image_id": 1, "category_id": 1, "segmentation": [[1096.36, 998.37, 1111.12, 1016.83, 1128.65, 1055.12, 1131.88, 1072.19, 1129.58, 1078.64, 1126.71, 1079.0, 1110.42, 1079.0, 1108.82, 1079.57, 1099.13, 1068.5, 1086.67, 1048.66, 1078.83, 1031.59, 1078.37, 1017.75, 1077.45, 1003.91, 1088.06, 996.53]], "area": 2685.0, "bbox": [1077.45, 996.53, 54.43, 83.47], "iscrowd": 0, "attributes": {"occluded": false}}, {"id": 114, "image_id": 1, "category_id": 1, "segmentation": [[1013.53, 888.23, 1020.45, 902.46, 1028.14, 937.06, 1026.21, 952.82, 1021.22, 964.36, 1014.68, 966.66, 1005.07, 965.89, 1000.84, 956.28, 995.84, 933.6, 989.31, 910.15, 988.54, 897.85, 991.61, 889.0, 995.84, 885.93]], "area": 2256.0, "bbox": [988.54, 885.93, 39.6, 80.73], "iscrowd": 0, "attributes": {"occluded": false}}, {"id": 115, "image_id": 1, "category_id": 1, "segmentation": [[1065.04, 853.25, 1053.12, 859.02, 1045.44, 868.24, 1028.9, 879.01, 1020.83, 887.47, 1019.29, 896.69, 1027.75, 906.3, 1033.9, 907.84, 1041.59, 907.07, 1056.2, 900.5, 1071.2, 885.2, 1078.5, 876.32, 1081.19, 865.55, 1079.0, 857.09]], "area": 1953.0, "bbox": [1019.29, 853.25, 61.9, 54.59], "iscrowd": 0, "attributes": {"occluded": false}}, {"id": 116, "image_id": 1, "category_id": 1, "segmentation": [[1066.2, 904.0, 1081.57, 930.14, 1084.65, 946.67, 1081.57, 957.05, 1073.12, 959.74, 1063.5, 958.97, 1054.66, 948.21, 1043.51, 933.98, 1037.75, 920.91, 1037.36, 906.69, 1040.82, 899.77, 1058.12, 897.46]], "area": 1943.0, "bbox": [1037.36, 897.46, 47.29, 62.28], "iscrowd": 0, "attributes": {"occluded": false}}, {"id": 117, "image_id": 1, "category_id": 1, "segmentation": [[1117.19, 894.82, 1137.06, 906.03, 1154.04, 919.17, 1162.37, 931.02, 1161.73, 940.63, 1156.28, 946.72, 1148.59, 947.68, 1139.62, 945.12, 1124.59, 936.47, 1109.18, 925.58, 1099.89, 916.93, 1096.05, 906.35, 1097.01, 898.67, 1104.41, 892.26]], "area": 2054.0, "bbox": [1096.05, 892.26, 66.32, 55.42], "iscrowd": 0, "attributes": {"occluded": false}}, {"id": 118, "image_id": 1, "category_id": 1, "segmentation": [[141.99, 235.96, 156.75, 250.73, 171.51, 274.72, 177.05, 286.71, 176.59, 294.09, 167.36, 300.09, 153.52, 301.01, 146.6, 295.94, 136.91, 278.41, 121.69, 259.95, 113.85, 247.96, 124.92, 234.58]], "area": 2268.0, "bbox": [113.85, 234.58, 63.2, 66.43], "iscrowd": 0, "attributes": {"occluded": false}}, {"id": 119, "image_id": 1, "category_id": 1, "segmentation": [[1182.38, 980.58, 1184.3, 1011.34, 1180.45, 1031.33, 1176.99, 1037.48, 1164.69, 1041.71, 1157.0, 1039.78, 1152.01, 1026.33, 1152.01, 1012.87, 1152.77, 986.35, 1159.31, 976.73, 1168.92, 974.04]], "area": 1841.0, "bbox": [1152.01, 974.04, 32.29, 67.67], "iscrowd": 0, "attributes": {"occluded": false}}, {"id": 120, "image_id": 1, "category_id": 1, "segmentation": [[1196.19, 1023.52, 1191.76, 1048.99, 1185.35, 1079.0, 1153.57, 1079.0, 1153.57, 1079.99, 1152.46, 1061.17, 1156.89, 1040.69, 1162.98, 1026.29, 1172.39, 1016.33, 1180.69, 1011.9, 1191.21, 1011.9]], "area": 2238.0, "bbox": [1152.46, 1011.9, 43.73, 68.1], "iscrowd": 0, "attributes": {"occluded": false}}, {"id": 121, "image_id": 1, "category_id": 1, "segmentation": [[1207.63, 1034.44, 1194.56, 1047.9, 1177.65, 1067.89, 1173.42, 1077.88, 1173.89, 1079.0, 1208.3, 1079.0, 1216.48, 1072.5, 1222.63, 1064.43, 1228.78, 1057.12, 1230.7, 1049.82, 1224.55, 1037.9, 1219.17, 1030.21]], "area": 1663.0, "bbox": [1173.42, 1030.21, 57.28, 49.79], "iscrowd": 0, "attributes": {"occluded": false}}, {"id": 122, "image_id": 1, "category_id": 1, "segmentation": [[1211.1, 994.84, 1228.4, 1001.38, 1243.77, 1010.22, 1257.61, 1034.44, 1264.15, 1045.97, 1265.69, 1056.74, 1263.0, 1062.89, 1246.08, 1064.43, 1238.01, 1060.2, 1224.94, 1040.21, 1211.86, 1025.6, 1203.41, 1015.22, 1200.71, 999.46]], "area": 2338.0, "bbox": [1200.71, 994.84, 64.98, 69.59], "iscrowd": 0, "attributes": {"occluded": false}}, {"id": 123, "image_id": 1, "category_id": 1, "segmentation": [[1183.26, 900.58, 1195.56, 913.65, 1212.86, 940.56, 1221.32, 959.01, 1219.78, 969.01, 1215.55, 973.62, 1205.56, 974.77, 1198.64, 971.7, 1186.34, 955.17, 1172.11, 934.41, 1164.81, 918.26, 1167.5, 904.8]], "area": 2209.0, "bbox": [1164.81, 900.58, 56.51, 74.19], "iscrowd": 0, "attributes": {"occluded": false}}, {"id": 124, "image_id": 1, "category_id": 1, "segmentation": [[1203.06, 817.91, 1197.0, 846.7, 1182.58, 873.83, 1177.04, 880.47, 1163.75, 881.58, 1154.34, 871.61, 1153.79, 859.99, 1163.75, 827.33, 1174.82, 811.27, 1179.81, 808.5, 1193.65, 807.95]], "area": 2394.0, "bbox": [1153.79, 807.95, 49.27, 73.63], "iscrowd": 0, "attributes": {"occluded": false}}, {"id": 125, "image_id": 1, "category_id": 1, "segmentation": [[1142.2, 820.7, 1131.09, 860.54, 1122.79, 874.38, 1107.84, 874.38, 1100.09, 866.08, 1099.53, 852.24, 1105.07, 831.2, 1110.61, 814.04, 1114.48, 805.18, 1124.45, 799.09, 1138.8, 800.2]], "area": 2251.0, "bbox": [1099.53, 799.09, 42.67, 75.29], "iscrowd": 0, "attributes": {"occluded": false}}, {"id": 126, "image_id": 1, "category_id": 1, "segmentation": [[1077.23, 788.36, 1049.55, 792.2, 1031.86, 797.97, 1029.17, 807.19, 1030.33, 817.96, 1040.71, 823.72, 1058.01, 823.34, 1083.38, 818.34, 1092.99, 810.65, 1094.15, 801.81, 1093.76, 791.43, 1092.61, 788.35]], "area": 1866.0, "bbox": [1029.17, 788.35, 64.98, 35.37], "iscrowd": 0, "attributes": {"occluded": false}}, {"id": 127, "image_id": 1, "category_id": 1, "segmentation": [[1116.44, 757.6, 1101.45, 780.67, 1093.38, 799.89, 1092.22, 817.19, 1092.22, 825.26, 1102.6, 826.42, 1115.67, 817.57, 1128.36, 805.27, 1138.74, 791.43, 1146.82, 779.9, 1152.58, 765.67, 1152.58, 759.52, 1147.97, 749.14, 1136.05, 744.53]], "area": 2755.0, "bbox": [1092.22, 744.53, 60.36, 81.89], "iscrowd": 0, "attributes": {"occluded": false}}, {"id": 128, "image_id": 1, "category_id": 1, "segmentation": [[1071.08, 711.85, 1082.61, 733.38, 1094.53, 761.83, 1093.38, 769.13, 1086.07, 773.75, 1078.77, 774.51, 1069.54, 767.21, 1056.47, 749.91, 1046.47, 735.3, 1044.94, 721.08, 1044.94, 712.23, 1049.93, 706.08, 1067.23, 703.78]], "area": 2040.0, "bbox": [1044.94, 703.78, 49.59, 70.73], "iscrowd": 0, "attributes": {"occluded": false}}, {"id": 129, "image_id": 1, "category_id": 1, "segmentation": [[1039.17, 720.31, 1051.09, 752.6, 1056.9, 779.5, 1054.55, 787.2, 1049.55, 793.35, 1040.71, 796.04, 1034.56, 792.58, 1027.64, 781.43, 1016.49, 757.6, 1014.56, 740.68, 1014.95, 726.07, 1019.18, 719.92, 1024.18, 719.15]], "area": 2211.0, "bbox": [1014.56, 719.15, 42.34, 76.89], "iscrowd": 0, "attributes": {"occluded": false}}, {"id": 130, "image_id": 1, "category_id": 1, "segmentation": [[1037.75, 685.63, 1023.14, 703.7, 1001.99, 731.76, 997.0, 737.91, 991.23, 740.22, 980.85, 741.76, 974.7, 733.69, 973.93, 728.3, 979.31, 708.7, 996.23, 688.32, 1006.99, 677.17, 1014.3, 671.79, 1025.06, 671.41, 1029.29, 673.71]], "area": 2265.0, "bbox": [973.93, 671.41, 63.82, 70.35], "iscrowd": 0, "attributes": {"occluded": false}}, {"id": 131, "image_id": 1, "category_id": 1, "segmentation": [[940.48, 644.88, 922.41, 647.95, 919.34, 670.25, 925.1, 698.7, 933.56, 724.46, 940.87, 733.69, 953.94, 732.53, 958.93, 727.92, 960.47, 713.69, 961.63, 696.39, 958.55, 677.56, 952.4, 663.33, 947.79, 651.03]], "area": 2731.0, "bbox": [919.34, 644.88, 42.29, 88.81], "iscrowd": 0, "attributes": {"occluded": false}}, {"id": 132, "image_id": 1, "category_id": 1, "segmentation": [[961.47, 600.63, 987.19, 624.85, 996.84, 641.38, 992.61, 651.38, 986.08, 656.37, 973.39, 658.3, 963.78, 655.6, 949.55, 640.61, 935.71, 621.0, 931.87, 609.85, 932.25, 596.78, 933.02, 595.63]], "area": 2403.0, "bbox": [931.87, 595.63, 64.97, 62.67], "iscrowd": 0, "attributes": {"occluded": false}}, {"id": 133, "image_id": 1, "category_id": 1, "segmentation": [[1027.21, 639.46, 1013.76, 657.53, 993.0, 690.2, 982.62, 692.9, 975.27, 689.82, 970.66, 680.59, 968.78, 669.83, 974.93, 652.53, 986.08, 637.92, 1000.3, 626.77, 1008.76, 622.93, 1024.14, 628.69]], "area": 2287.0, "bbox": [968.78, 622.93, 58.43, 69.97], "iscrowd": 0, "attributes": {"occluded": false}}, {"id": 134, "image_id": 1, "category_id": 1, "segmentation": [[1019.52, 575.64, 1041.44, 594.86, 1059.51, 615.62, 1064.89, 623.31, 1065.66, 629.08, 1056.01, 634.84, 1041.78, 636.77, 1029.14, 627.92, 1011.07, 613.31, 1000.69, 600.63, 997.23, 584.87, 996.84, 574.87, 999.92, 571.41]], "area": 2354.0, "bbox": [996.84, 571.41, 68.82, 65.36], "iscrowd": 0, "attributes": {"occluded": false}}, {"id": 135, "image_id": 1, "category_id": 1, "segmentation": [[1076.04, 630.23, 1081.8, 660.22, 1079.0, 689.82, 1074.5, 700.2, 1057.58, 699.05, 1053.36, 694.43, 1046.05, 675.21, 1045.67, 654.45, 1048.74, 634.08, 1054.12, 623.31, 1066.43, 621.0, 1069.89, 620.62]], "area": 2350.0, "bbox": [1045.67, 620.62, 36.13, 79.58], "iscrowd": 0, "attributes": {"occluded": false}}, {"id": 136, "image_id": 1, "category_id": 1, "segmentation": [[1110.6, 675.6, 1117.56, 700.97, 1118.71, 734.8, 1110.25, 758.64, 1100.99, 761.71, 1090.65, 758.25, 1084.88, 740.57, 1081.8, 710.97, 1081.42, 693.28, 1086.03, 679.06, 1091.03, 673.67, 1098.68, 672.9]], "area": 2704.0, "bbox": [1081.42, 672.9, 37.29, 88.81], "iscrowd": 0, "attributes": {"occluded": false}}, {"id": 137, "image_id": 1, "category_id": 1, "segmentation": [[1129.44, 692.51, 1155.58, 707.5, 1176.76, 732.11, 1177.11, 740.57, 1167.92, 748.26, 1155.23, 747.49, 1131.0, 729.4, 1119.9, 719.0, 1112.91, 709.81, 1112.91, 691.36]], "area": 2008.0, "bbox": [1112.91, 691.36, 64.2, 56.9], "iscrowd": 0, "attributes": {"occluded": false}}, {"id": 138, "image_id": 1, "category_id": 1, "segmentation": [[897.58, 578.52, 881.05, 582.37, 862.21, 598.51, 851.44, 613.51, 849.52, 625.81, 850.29, 635.42, 867.21, 639.65, 878.74, 632.73, 889.89, 621.2, 899.5, 612.35, 907.96, 603.9, 911.42, 598.9, 913.72, 590.44, 914.11, 581.21]], "area": 2321.0, "bbox": [849.52, 578.52, 64.59, 61.13], "iscrowd": 0, "attributes": {"occluded": false}}, {"id": 139, "image_id": 1, "category_id": 1, "segmentation": [[818.38, 548.92, 844.52, 565.84, 865.28, 577.75, 868.36, 589.29, 862.21, 597.74, 851.44, 601.2, 837.6, 599.67, 823.76, 591.98, 802.23, 575.83, 797.62, 567.76, 798.0, 555.46, 803.0, 549.69]], "area": 2207.0, "bbox": [797.62, 548.92, 70.74, 52.28], "iscrowd": 0, "attributes": {"occluded": false}}, {"id": 140, "image_id": 1, "category_id": 1, "segmentation": [[875.4, 482.5, 880.6, 509.3, 877.66, 541.84, 873.01, 553.14, 863.71, 555.79, 853.08, 550.48, 847.1, 537.86, 843.11, 509.29, 842.45, 490.69, 847.1, 482.72, 856.4, 480.72]], "area": 2320.0, "bbox": [842.45, 480.72, 38.15, 75.07], "iscrowd": 0, "attributes": {"occluded": false}}, {"id": 141, "image_id": 1, "category_id": 1, "segmentation": [[940.29, 493.61, 930.94, 512.83, 905.58, 536.32, 897.84, 541.4, 890.63, 544.33, 883.69, 543.8, 878.62, 532.05, 879.68, 523.77, 885.82, 511.76, 895.7, 500.28, 907.98, 492.0, 912.26, 488.8, 924.8, 483.46, 931.21, 484.26, 936.28, 485.6]], "area": 2048.0, "bbox": [878.62, 483.46, 61.67, 60.87], "iscrowd": 0, "attributes": {"occluded": false}}, {"id": 142, "image_id": 1, "category_id": 1, "segmentation": [[965.38, 512.56, 975.26, 524.04, 966.72, 542.46, 943.49, 561.69, 927.47, 574.23, 915.46, 573.43, 911.45, 565.96, 910.92, 555.28, 916.53, 541.66, 934.15, 523.51, 946.43, 514.43]], "area": 2263.0, "bbox": [910.92, 512.56, 64.34, 61.67], "iscrowd": 0, "attributes": {"occluded": false}}, {"id": 143, "image_id": 1, "category_id": 1, "segmentation": [[995.55, 526.18, 972.86, 537.92, 961.91, 551.01, 960.04, 557.15, 962.71, 565.16, 963.78, 566.76, 976.6, 570.23, 985.14, 569.69, 1003.29, 558.75, 1021.72, 546.2, 1034.0, 536.86, 1035.07, 527.78, 1031.86, 517.63, 1025.19, 515.77, 1008.63, 518.17]], "area": 2314.0, "bbox": [960.04, 515.77, 75.03, 54.46], "iscrowd": 0, "attributes": {"occluded": false}}, {"id": 144, "image_id": 1, "category_id": 1, "segmentation": [[1009.71, 469.11, 1024.44, 492.17, 1029.57, 507.23, 1029.57, 515.24, 1022.52, 519.09, 1009.07, 520.05, 1002.98, 514.6, 990.16, 494.42, 981.51, 478.4, 980.87, 468.15, 981.51, 459.5, 984.72, 456.93, 995.93, 456.93]], "area": 1850.0, "bbox": [980.87, 456.93, 48.7, 63.12], "iscrowd": 0, "attributes": {"occluded": false}}, {"id": 145, "image_id": 1, "category_id": 1, "segmentation": [[987.28, 432.27, 976.07, 457.57, 970.62, 478.72, 956.53, 484.81, 946.91, 483.2, 941.79, 470.39, 943.71, 458.54, 949.8, 444.44, 957.49, 433.55, 962.61, 427.46, 968.38, 423.61, 978.31, 422.65, 983.44, 424.58]], "area": 1724.0, "bbox": [941.79, 422.65, 45.49, 62.16], "iscrowd": 0, "attributes": {"occluded": false}}, {"id": 146, "image_id": 1, "category_id": 1, "segmentation": [[935.7, 422.97, 947.88, 430.34, 944.67, 445.08, 931.54, 470.71, 927.05, 482.56, 920.96, 486.41, 909.43, 486.41, 898.86, 482.88, 896.94, 478.72, 897.26, 468.79, 904.95, 455.01, 913.92, 440.92, 921.28, 429.38]], "area": 1890.0, "bbox": [896.94, 422.97, 50.94, 63.44], "iscrowd": 0, "attributes": {"occluded": false}}, {"id": 147, "image_id": 1, "category_id": 1, "segmentation": [[848.42, 417.92, 872.45, 436.34, 888.2, 447.55, 891.14, 458.23, 887.4, 466.51, 877.79, 470.25, 865.77, 468.11, 849.49, 458.77, 831.33, 444.88, 822.26, 434.2, 823.86, 422.46, 834.8, 410.71]], "area": 2164.0, "bbox": [822.26, 410.71, 68.88, 59.54], "iscrowd": 0, "attributes": {"occluded": false}}, {"id": 148, "image_id": 1, "category_id": 1, "segmentation": [[1096.84, 590.21, 1105.29, 612.51, 1105.29, 631.35, 1092.61, 635.57, 1083.0, 634.42, 1076.46, 625.96, 1071.46, 614.81, 1059.93, 597.13, 1053.01, 583.29, 1054.55, 571.76, 1062.62, 567.91, 1074.92, 567.14, 1078.77, 567.91, 1084.53, 571.37, 1090.3, 578.68]], "area": 2268.0, "bbox": [1053.01, 567.14, 52.28, 68.43], "iscrowd": 0, "attributes": {"occluded": false}}, {"id": 149, "image_id": 1, "category_id": 1, "segmentation": [[1052.62, 514.86, 1077.61, 519.86, 1104.53, 539.85, 1111.83, 552.92, 1106.83, 561.38, 1094.53, 565.6, 1083.38, 562.53, 1063.77, 553.3, 1043.4, 545.61, 1038.02, 538.69, 1038.02, 518.7]], "area": 2334.0, "bbox": [1038.02, 514.86, 73.81, 50.74], "iscrowd": 0, "attributes": {"occluded": false}}, {"id": 150, "image_id": 1, "category_id": 1, "segmentation": [[1153.35, 516.01, 1150.28, 547.54, 1147.97, 570.22, 1144.12, 575.22, 1130.28, 575.98, 1124.13, 573.68, 1120.67, 564.07, 1120.67, 543.69, 1122.21, 522.16, 1123.75, 508.71, 1127.59, 503.32, 1133.74, 500.25, 1144.12, 500.25, 1147.97, 504.09]], "area": 2084.0, "bbox": [1120.67, 500.25, 32.68, 75.73], "iscrowd": 0, "attributes": {"occluded": false}}, {"id": 151, "image_id": 1, "category_id": 1, "segmentation": [[1045.88, 423.2, 1051.0, 438.58, 1057.41, 464.85, 1058.05, 485.03, 1056.45, 491.76, 1049.4, 495.6, 1037.87, 495.6, 1033.7, 490.48, 1027.62, 478.62, 1021.53, 459.4, 1019.61, 442.1, 1019.93, 430.89, 1021.85, 427.04, 1032.1, 422.24]], "area": 2152.0, "bbox": [1019.61, 422.24, 38.44, 73.36], "iscrowd": 0, "attributes": {"occluded": false}}, {"id": 152, "image_id": 1, "category_id": 1, "segmentation": [[1085.6, 411.02, 1088.81, 425.15, 1088.81, 456.2, 1083.36, 477.98, 1077.27, 482.47, 1066.38, 481.19, 1062.22, 475.1, 1059.65, 463.25, 1059.33, 446.59, 1059.33, 429.61, 1060.62, 416.47, 1063.82, 410.7, 1077.27, 407.5]], "area": 1943.0, "bbox": [1059.33, 407.5, 29.48, 74.97], "iscrowd": 0, "attributes": {"occluded": false}}, {"id": 153, "image_id": 1, "category_id": 1, "segmentation": [[1530.71, 369.43, 1551.01, 358.36, 1571.31, 359.74, 1590.68, 371.73, 1600.8, 382.8, 1603.14, 395.72, 1603.14, 406.34, 1594.38, 411.87, 1586.99, 410.49, 1572.69, 395.72, 1551.01, 390.65, 1539.48, 389.73, 1527.48, 382.81]], "area": 2344.0, "bbox": [1527.48, 358.36, 75.66, 53.51], "iscrowd": 0, "attributes": {"occluded": false}}, {"id": 154, "image_id": 1, "category_id": 1, "segmentation": [[1113.5, 452.0, 1095.22, 466.13, 1084.32, 487.91, 1083.04, 499.77, 1084.32, 506.82, 1097.46, 511.94, 1104.83, 511.3, 1109.95, 509.06, 1117.32, 496.28, 1124.69, 485.7, 1130.46, 475.1, 1134.94, 466.77, 1139.11, 457.8, 1138.79, 453.95, 1126.9, 447.5]], "area": 2093.0, "bbox": [1083.04, 447.5, 56.07, 64.44], "iscrowd": 0, "attributes": {"occluded": false}}, {"id": 155, "image_id": 1, "category_id": 1, "segmentation": [[1161.53, 444.66, 1172.43, 461.64, 1179.47, 496.28, 1178.51, 512.26, 1172.75, 519.63, 1167.3, 522.19, 1155.77, 518.99, 1153.52, 513.22, 1150.32, 496.56, 1144.55, 473.18, 1141.35, 457.16, 1141.35, 448.83, 1143.59, 444.98, 1151.28, 443.06]], "area": 2086.0, "bbox": [1141.35, 443.06, 38.12, 79.13], "iscrowd": 0, "attributes": {"occluded": false}}, {"id": 156, "image_id": 1, "category_id": 1, "segmentation": [[1209.44, 470.76, 1210.6, 496.9, 1202.14, 513.44, 1188.3, 513.05, 1181.38, 506.51, 1180.99, 489.98, 1180.22, 453.46, 1182.91, 440.39, 1194.83, 437.7, 1207.14, 447.31]], "area": 1959.0, "bbox": [1180.22, 437.7, 30.38, 75.74], "iscrowd": 0, "attributes": {"occluded": false}}, {"id": 157, "image_id": 1, "category_id": 1, "segmentation": [[1187.14, 423.09, 1189.83, 439.24, 1185.22, 445.77, 1174.84, 448.08, 1166.38, 445.77, 1159.85, 436.93, 1147.16, 413.86, 1145.62, 401.94, 1152.16, 396.56, 1160.23, 394.64, 1167.54, 394.64, 1177.53, 403.1]], "area": 1565.0, "bbox": [1145.62, 394.64, 44.21, 53.44], "iscrowd": 0, "attributes": {"occluded": false}}, {"id": 158, "image_id": 1, "category_id": 1, "segmentation": [[1192.1, 344.12, 1197.1, 362.96, 1192.87, 405.64, 1187.87, 421.4, 1178.65, 425.63, 1169.81, 419.48, 1165.58, 404.87, 1159.81, 375.65, 1160.58, 352.2, 1166.73, 341.82, 1173.27, 335.67, 1187.11, 336.43]], "area": 2583.0, "bbox": [1159.81, 335.67, 37.29, 89.96], "iscrowd": 0, "attributes": {"occluded": false}}, {"id": 159, "image_id": 1, "category_id": 1, "segmentation": [[1138.28, 308.37, 1157.1, 310.7, 1164.42, 325.29, 1162.12, 332.59, 1145.58, 335.28, 1133.28, 336.05, 1120.98, 346.43, 1112.14, 352.58, 1103.3, 353.73, 1092.92, 349.51, 1090.22, 340.28, 1090.22, 329.9, 1095.22, 321.83, 1108.68, 316.44, 1120.6, 316.06]], "area": 2037.0, "bbox": [1090.22, 308.37, 74.2, 45.36], "iscrowd": 0, "attributes": {"occluded": false}}, {"id": 160, "image_id": 1, "category_id": 1, "segmentation": [[1197.87, 358.35, 1221.71, 363.73, 1235.93, 370.27, 1237.85, 379.49, 1227.86, 387.57, 1205.17, 390.64, 1192.1, 390.64, 1183.26, 381.42, 1180.19, 366.04, 1182.11, 360.27]], "area": 1424.0, "bbox": [1180.19, 358.35, 57.66, 32.29], "iscrowd": 0, "attributes": {"occluded": false}}, {"id": 161, "image_id": 1, "category_id": 1, "segmentation": [[1279.72, 378.51, 1272.35, 390.04, 1262.74, 395.17, 1255.37, 398.05, 1247.04, 397.73, 1242.56, 391.0, 1241.27, 385.55, 1246.08, 376.26, 1255.05, 366.97, 1262.42, 361.85, 1270.75, 360.57, 1276.84, 362.81, 1279.72, 365.37]], "area": 1009.0, "bbox": [1241.27, 360.57, 38.45, 37.48], "iscrowd": 0, "attributes": {"occluded": false}}, {"id": 162, "image_id": 1, "category_id": 1, "segmentation": [[1227.82, 419.51, 1204.43, 432.33, 1191.62, 448.03, 1192.58, 465.65, 1197.38, 471.74, 1211.48, 470.13, 1228.78, 460.2, 1250.89, 439.38, 1258.57, 430.09, 1261.46, 424.96, 1263.38, 416.95, 1259.86, 413.43, 1240.95, 414.07]], "area": 2340.0, "bbox": [1191.62, 413.43, 71.76, 58.31], "iscrowd": 0, "attributes": {"occluded": false}}, {"id": 163, "image_id": 1, "category_id": 1, "segmentation": [[1288.05, 417.59, 1268.83, 436.49, 1248.96, 451.55, 1237.75, 453.15, 1232.3, 448.99, 1231.34, 435.21, 1239.67, 423.36, 1255.05, 410.22, 1268.51, 403.5, 1275.55, 402.21, 1287.73, 404.14]], "area": 1645.0, "bbox": [1231.34, 402.21, 56.71, 50.94], "iscrowd": 0, "attributes": {"occluded": false}}, {"id": 164, "image_id": 1, "category_id": 1, "segmentation": [[1257.13, 453.73, 1232.78, 468.44, 1228.3, 485.13, 1240.47, 491.82, 1262.9, 486.09, 1280.2, 474.55, 1287.57, 469.72, 1291.73, 464.62, 1293.34, 455.01, 1286.29, 444.76, 1271.55, 445.4]], "area": 1803.0, "bbox": [1228.3, 444.76, 65.04, 47.06], "iscrowd": 0, "attributes": {"occluded": false}}, {"id": 165, "image_id": 1, "category_id": 1, "segmentation": [[1300.06, 477.12, 1310.31, 509.76, 1310.31, 522.58, 1305.19, 527.42, 1288.21, 522.26, 1278.28, 507.55, 1269.95, 494.1, 1267.06, 475.52, 1267.38, 457.57, 1269.63, 450.81, 1272.83, 444.44, 1284.36, 443.16, 1286.93, 445.08, 1294.94, 454.05]], "area": 2384.0, "bbox": [1267.06, 443.16, 43.25, 84.26], "iscrowd": 0, "attributes": {"occluded": false}}, {"id": 166, "image_id": 1, "category_id": 1, "segmentation": [[1328.9, 408.21, 1333.06, 431.59, 1338.83, 455.33, 1336.59, 474.87, 1334.02, 478.37, 1325.05, 479.97, 1313.84, 475.2, 1307.11, 451.14, 1305.83, 424.9, 1305.51, 414.0, 1306.15, 409.17, 1315.12, 407.56]], "area": 1867.0, "bbox": [1305.51, 407.56, 33.32, 72.41], "iscrowd": 0, "attributes": {"occluded": false}}, {"id": 167, "image_id": 1, "category_id": 1, "segmentation": [[1332.4, 485.4, 1337.23, 500.15, 1315.44, 507.23, 1285.01, 513.64, 1273.79, 516.52, 1260.66, 517.8, 1253.61, 509.44, 1253.29, 500.47, 1260.02, 489.58, 1271.23, 481.89, 1282.12, 477.12, 1295.9, 476.48, 1312.56, 480.29]], "area": 2368.0, "bbox": [1253.29, 476.48, 83.94, 41.32], "iscrowd": 0, "attributes": {"occluded": false}}, {"id": 168, "image_id": 1, "category_id": 1, "segmentation": [[1729.18, 792.06, 1729.64, 828.97, 1723.18, 866.34, 1703.34, 870.03, 1694.12, 860.34, 1689.96, 835.89, 1691.81, 812.36, 1694.12, 791.6, 1698.73, 782.83, 1711.19, 780.07, 1720.41, 781.45]], "area": 2988.0, "bbox": [1689.96, 780.07, 39.68, 89.96], "iscrowd": 0, "attributes": {"occluded": false}}, {"id": 169, "image_id": 1, "category_id": 1, "segmentation": [[1225.29, 505.57, 1240.51, 518.65, 1253.32, 534.93, 1262.93, 552.02, 1266.67, 566.44, 1265.07, 575.25, 1254.92, 579.25, 1244.24, 577.65, 1235.43, 568.04, 1225.02, 552.55, 1209.54, 534.67, 1204.73, 524.79, 1204.73, 517.31, 1213.54, 511.71]], "area": 2424.0, "bbox": [1204.73, 505.57, 61.94, 73.68], "iscrowd": 0, "attributes": {"occluded": false}}, {"id": 170, "image_id": 1, "category_id": 1, "segmentation": [[1163.8, 582.56, 1142.18, 594.84, 1137.37, 603.39, 1139.24, 616.47, 1144.85, 621.54, 1156.59, 619.14, 1177.15, 610.33, 1193.7, 600.98, 1199.58, 592.71, 1200.11, 585.77, 1197.98, 575.09, 1193.97, 571.62, 1183.29, 571.35, 1171.28, 574.02]], "area": 1933.0, "bbox": [1137.37, 571.35, 62.74, 50.19], "iscrowd": 0, "attributes": {"occluded": false}}, {"id": 171, "image_id": 1, "category_id": 1, "segmentation": [[1114.09, 631.71, 1135.45, 637.59, 1143.46, 647.47, 1144.26, 653.87, 1141.59, 660.55, 1131.18, 662.68, 1117.56, 661.35, 1107.15, 658.95, 1102.08, 652.27, 1102.08, 645.06, 1104.75, 634.38]], "area": 1012.0, "bbox": [1102.08, 631.71, 42.18, 30.97], "iscrowd": 0, "attributes": {"occluded": false}}, {"id": 172, "image_id": 1, "category_id": 1, "segmentation": [[1216.02, 647.25, 1225.1, 656.6, 1232.04, 674.75, 1237.92, 698.78, 1237.38, 723.07, 1232.84, 728.68, 1223.23, 730.02, 1216.56, 728.15, 1209.35, 722.54, 1204.81, 707.59, 1198.67, 687.3, 1195.47, 670.75, 1196.53, 654.19, 1208.82, 645.12]], "area": 2571.0, "bbox": [1195.47, 645.12, 42.45, 84.9], "iscrowd": 0, "attributes": {"occluded": false}}, {"id": 173, "image_id": 1, "category_id": 1, "segmentation": [[1223.78, 737.74, 1232.11, 755.68, 1237.88, 781.31, 1237.88, 791.24, 1231.79, 796.69, 1223.14, 799.25, 1211.61, 796.05, 1208.72, 791.24, 1202.96, 770.42, 1195.59, 750.88, 1196.87, 739.66, 1203.6, 735.5, 1211.29, 733.9]], "area": 1914.0, "bbox": [1195.59, 733.9, 42.29, 65.35], "iscrowd": 0, "attributes": {"occluded": false}}, {"id": 174, "image_id": 1, "category_id": 1, "segmentation": [[1297.89, 621.01, 1303.01, 633.69, 1304.34, 649.49, 1303.45, 671.52, 1303.01, 684.42, 1298.78, 689.76, 1291.44, 691.76, 1279.65, 690.43, 1276.31, 687.53, 1271.86, 678.41, 1271.86, 658.39, 1273.42, 633.69, 1275.2, 625.24, 1281.65, 621.46, 1289.22, 620.35]], "area": 2053.0, "bbox": [1271.86, 620.35, 32.48, 71.41], "iscrowd": 0, "attributes": {"occluded": false}}, {"id": 175, "image_id": 1, "category_id": 1, "segmentation": [[1330.35, 730.3, 1344.96, 744.53, 1357.65, 765.67, 1362.64, 781.43, 1363.03, 795.27, 1359.18, 803.73, 1343.04, 803.73, 1337.23, 796.81, 1328.43, 779.13, 1310.74, 756.06, 1308.05, 743.37, 1316.13, 730.69]], "area": 2369.0, "bbox": [1308.05, 730.3, 54.98, 73.43], "iscrowd": 0, "attributes": {"occluded": false}}, {"id": 176, "image_id": 1, "category_id": 1, "segmentation": [[1258.8, 797.58, 1278.83, 802.96, 1303.82, 830.26, 1308.78, 839.49, 1310.36, 848.71, 1310.74, 857.17, 1306.13, 862.17, 1296.14, 863.32, 1286.52, 857.17, 1274.22, 844.48, 1257.31, 829.49, 1245.39, 817.19, 1245.39, 811.04, 1245.39, 806.81]], "area": 2298.0, "bbox": [1245.39, 797.58, 65.35, 65.74], "iscrowd": 0, "attributes": {"occluded": false}}, {"id": 177, "image_id": 1, "category_id": 1, "segmentation": [[1250.34, 870.89, 1268.05, 883.63, 1281.34, 900.79, 1287.43, 913.52, 1281.89, 926.26, 1269.71, 929.02, 1255.32, 919.06, 1237.05, 903.0, 1227.09, 888.61, 1225.98, 876.98, 1230.41, 865.36]], "area": 2159.0, "bbox": [1225.98, 865.36, 61.45, 63.66], "iscrowd": 0, "attributes": {"occluded": false}}, {"id": 178, "image_id": 1, "category_id": 1, "segmentation": [[1313.63, 891.06, 1320.84, 903.07, 1322.44, 920.16, 1319.24, 941.25, 1316.57, 953.8, 1313.63, 959.94, 1307.22, 963.94, 1302.68, 964.74, 1293.61, 963.94, 1287.73, 958.34, 1287.2, 950.33, 1289.87, 936.18, 1291.74, 922.29, 1291.2, 905.21, 1292.01, 895.06, 1297.35, 890.79]], "area": 2078.0, "bbox": [1287.2, 890.79, 35.24, 73.95], "iscrowd": 0, "attributes": {"occluded": false}}, {"id": 179, "image_id": 1, "category_id": 1, "segmentation": [[1356.38, 976.89, 1358.3, 991.88, 1355.99, 1023.02, 1351.38, 1048.4, 1339.85, 1053.39, 1327.16, 1051.47, 1324.47, 1045.32, 1324.85, 1028.4, 1327.54, 1015.33, 1330.62, 996.88, 1330.62, 978.43, 1334.46, 970.74, 1341.38, 970.74]], "area": 2187.0, "bbox": [1324.47, 970.74, 33.83, 82.65], "iscrowd": 0, "attributes": {"occluded": false}}, {"id": 180, "image_id": 1, "category_id": 1, "segmentation": [[1368.68, 966.12, 1396.75, 968.05, 1416.35, 963.05, 1431.73, 968.82, 1434.81, 978.81, 1432.5, 991.11, 1415.97, 1000.34, 1395.59, 1001.88, 1375.99, 1001.11, 1364.84, 996.11, 1364.45, 982.27, 1365.22, 976.5]], "area": 2248.0, "bbox": [1364.45, 963.05, 70.36, 38.83], "iscrowd": 0, "attributes": {"occluded": false}}, {"id": 181, "image_id": 1, "category_id": 1, "segmentation": [[1425.71, 852.47, 1430.84, 868.17, 1433.4, 895.08, 1433.08, 917.5, 1430.2, 925.83, 1422.19, 930.32, 1413.86, 930.0, 1408.73, 925.83, 1405.21, 915.26, 1405.21, 896.68, 1400.72, 878.42, 1401.69, 862.72, 1405.21, 853.43, 1410.66, 851.51]], "area": 2103.0, "bbox": [1400.72, 851.51, 32.68, 78.81], "iscrowd": 0, "attributes": {"occluded": false}}, {"id": 182, "image_id": 1, "category_id": 1, "segmentation": [[1353.95, 825.83, 1366.49, 835.45, 1377.97, 855.47, 1383.58, 869.62, 1384.65, 886.17, 1384.11, 892.58, 1379.57, 897.92, 1371.3, 899.79, 1362.75, 898.99, 1355.81, 894.45, 1352.61, 884.57, 1350.21, 871.49, 1343.53, 858.94, 1337.39, 845.06, 1334.19, 835.45, 1338.99, 827.17]], "area": 2286.0, "bbox": [1334.19, 825.83, 50.46, 73.96], "iscrowd": 0, "attributes": {"occluded": false}}, {"id": 183, "image_id": 1, "category_id": 1, "segmentation": [[1386.52, 764.7, 1389.99, 778.05, 1403.34, 799.14, 1410.28, 814.89, 1410.54, 823.43, 1402.8, 834.11, 1395.33, 834.64, 1383.58, 829.57, 1378.77, 819.96, 1370.5, 802.61, 1365.96, 786.86, 1363.56, 776.44, 1363.56, 767.63, 1368.63, 764.7, 1375.57, 762.83]], "area": 2008.0, "bbox": [1363.56, 762.83, 46.98, 71.81], "iscrowd": 0, "attributes": {"occluded": false}}, {"id": 184, "image_id": 1, "category_id": 1, "segmentation": [[1424.96, 790.06, 1439.38, 801.27, 1453.0, 823.4, 1457.8, 836.8, 1454.6, 853.07, 1439.38, 854.67, 1429.77, 850.93, 1421.49, 841.85, 1412.15, 824.23, 1406.81, 808.48, 1406.54, 799.67, 1410.28, 794.6]], "area": 2122.0, "bbox": [1406.54, 790.06, 51.26, 64.61], "iscrowd": 0, "attributes": {"occluded": false}}, {"id": 185, "image_id": 1, "category_id": 1, "segmentation": [[1382.46, 709.48, 1397.14, 723.37, 1415.56, 747.13, 1422.77, 758.61, 1430.25, 770.62, 1429.18, 779.43, 1425.17, 784.51, 1414.76, 785.84, 1408.62, 781.84, 1393.4, 766.62, 1376.58, 746.06, 1367.51, 734.85, 1361.37, 722.57, 1368.31, 711.89]], "area": 2413.0, "bbox": [1361.37, 709.48, 68.88, 76.36], "iscrowd": 0, "attributes": {"occluded": false}}, {"id": 186, "image_id": 1, "category_id": 1, "segmentation": [[1448.56, 682.96, 1452.37, 706.99, 1440.23, 714.35, 1427.73, 712.75, 1421.29, 706.67, 1413.6, 691.61, 1411.04, 679.11, 1412.0, 674.31, 1423.21, 672.39, 1432.83, 674.31]], "area": 1248.0, "bbox": [1411.04, 672.39, 41.33, 41.96], "iscrowd": 0, "attributes": {"occluded": false}}, {"id": 187, "image_id": 1, "category_id": 1, "segmentation": [[1450.2, 693.5, 1419.4, 722.36, 1417.48, 729.41, 1423.21, 733.9, 1437.98, 732.62, 1451.73, 723.33, 1460.7, 715.3, 1465.2, 709.9, 1465.2, 696.4, 1458.2, 690.0]], "area": 1108.0, "bbox": [1417.48, 690.0, 47.72, 43.9], "iscrowd": 0, "attributes": {"occluded": false}}, {"id": 188, "image_id": 1, "category_id": 1, "segmentation": [[1505.58, 677.51, 1474.47, 673.03, 1458.49, 680.39, 1455.6, 684.88, 1457.53, 695.77, 1473.51, 704.74, 1489.56, 706.02, 1506.86, 705.06, 1513.24, 701.86, 1517.12, 696.09, 1516.8, 686.16]], "area": 1584.0, "bbox": [1455.6, 673.03, 61.52, 32.99], "iscrowd": 0, "attributes": {"occluded": false}}, {"id": 189, "image_id": 1, "category_id": 1, "segmentation": [[1481.84, 746.71, 1471.3, 783.24, 1458.17, 797.33, 1446.95, 796.69, 1441.19, 790.92, 1438.62, 780.03, 1441.19, 769.14, 1443.72, 766.26, 1446.31, 763.69, 1449.52, 754.08, 1453.97, 739.66, 1455.28, 735.82, 1460.73, 731.33, 1473.51, 731.01, 1482.16, 733.58]], "area": 1897.0, "bbox": [1438.62, 731.01, 43.54, 66.32], "iscrowd": 0, "attributes": {"occluded": false}}, {"id": 190, "image_id": 1, "category_id": 1, "segmentation": [[1503.31, 727.17, 1497.57, 746.71, 1490.21, 786.76, 1491.17, 796.69, 1498.86, 803.42, 1510.71, 804.06, 1517.44, 797.01, 1520.32, 787.08, 1524.77, 765.61, 1526.09, 750.56, 1527.37, 733.58, 1524.77, 728.13, 1511.35, 725.57]], "area": 2138.0, "bbox": [1490.21, 725.57, 37.16, 78.49], "iscrowd": 0, "attributes": {"occluded": false}}, {"id": 191, "image_id": 1, "category_id": 1, "segmentation": [[1522.78, 646.0, 1539.38, 657.53, 1566.14, 683.83, 1575.37, 699.52, 1575.37, 708.74, 1567.06, 711.97, 1552.3, 706.44, 1529.7, 696.29, 1508.47, 678.76, 1501.09, 667.22, 1503.4, 648.31]], "area": 2570.0, "bbox": [1501.09, 646.0, 74.28, 65.97], "iscrowd": 0, "attributes": {"occluded": false}}, {"id": 192, "image_id": 1, "category_id": 1, "segmentation": [[1421.81, 568.25, 1430.35, 577.33, 1446.11, 599.76, 1455.18, 620.58, 1455.72, 628.06, 1453.58, 634.2, 1448.51, 637.13, 1442.37, 638.2, 1432.8, 632.1, 1421.0, 615.0, 1408.5, 596.8, 1402.1, 582.7, 1402.86, 569.86]], "area": 2017.0, "bbox": [1402.1, 568.25, 53.62, 69.95], "iscrowd": 0, "attributes": {"occluded": false}}, {"id": 193, "image_id": 1, "category_id": 1, "segmentation": [[1382.94, 562.27, 1390.95, 573.49, 1398.16, 595.65, 1402.16, 617.0, 1399.22, 630.35, 1394.15, 637.56, 1388.81, 639.16, 1377.06, 637.03, 1374.13, 633.02, 1371.19, 617.54, 1370.66, 606.06, 1364.52, 583.9, 1362.11, 570.02, 1366.12, 562.54, 1374.66, 560.94]], "area": 2115.0, "bbox": [1362.11, 560.94, 40.05, 78.22], "iscrowd": 0, "attributes": {"occluded": false}}, {"id": 194, "image_id": 1, "category_id": 1, "segmentation": [[1343.31, 510.82, 1348.69, 530.81, 1355.61, 554.26, 1357.53, 574.64, 1356.76, 584.25, 1349.46, 588.86, 1340.62, 590.02, 1331.77, 585.79, 1327.93, 581.17, 1324.08, 566.18, 1320.62, 542.35, 1318.32, 524.66, 1319.09, 516.97, 1324.47, 511.97]], "area": 2290.0, "bbox": [1318.32, 510.82, 39.21, 79.2], "iscrowd": 0, "attributes": {"occluded": false}}, {"id": 195, "image_id": 1, "category_id": 1, "segmentation": [[1381.37, 480.06, 1381.37, 505.05, 1379.06, 531.97, 1375.99, 540.42, 1367.91, 544.27, 1354.07, 539.27, 1348.69, 527.74, 1349.84, 505.44, 1354.46, 483.52, 1357.92, 475.07, 1364.84, 472.38, 1374.06, 472.76]], "area": 1929.0, "bbox": [1348.69, 472.38, 32.68, 71.89], "iscrowd": 0, "attributes": {"occluded": false}}, {"id": 196, "image_id": 1, "category_id": 1, "segmentation": [[1470.79, 855.86, 1485.4, 862.78, 1504.62, 881.62, 1514.23, 894.69, 1516.16, 905.84, 1515.39, 912.76, 1512.31, 917.38, 1507.31, 920.07, 1501.55, 919.3, 1488.86, 911.61, 1478.86, 902.0, 1461.18, 883.16, 1453.87, 873.16, 1453.49, 865.48, 1456.57, 858.17]], "area": 2191.0, "bbox": [1453.49, 855.86, 62.67, 64.21], "iscrowd": 0, "attributes": {"occluded": false}}, {"id": 197, "image_id": 1, "category_id": 1, "segmentation": [[1735.6, 823.9, 1746.25, 838.19, 1745.33, 854.34, 1734.71, 862.65, 1711.65, 858.03, 1678.89, 846.96, 1671.51, 835.43, 1672.43, 823.43, 1686.27, 816.51, 1711.65, 814.67, 1723.18, 818.36]], "area": 2603.0, "bbox": [1671.51, 814.67, 74.74, 47.98], "iscrowd": 0, "attributes": {"occluded": false}}, {"id": 198, "image_id": 1, "category_id": 1, "segmentation": [[1504.24, 819.34, 1488.09, 817.42, 1475.4, 821.26, 1472.33, 830.11, 1474.25, 839.33, 1480.79, 847.41, 1488.48, 849.33, 1503.47, 848.94, 1513.85, 848.17, 1524.23, 845.87, 1530.38, 843.56, 1536.53, 841.25, 1539.22, 838.18, 1541.14, 830.49, 1541.14, 823.19, 1538.84, 815.11, 1531.15, 812.04, 1521.15, 812.42]], "area": 2000.0, "bbox": [1472.33, 812.04, 68.81, 37.29], "iscrowd": 0, "attributes": {"occluded": false}}, {"id": 199, "image_id": 1, "category_id": 1, "segmentation": [[1564.21, 784.36, 1578.82, 796.27, 1602.66, 811.27, 1611.5, 819.34, 1611.11, 826.65, 1606.5, 833.95, 1598.81, 835.1, 1584.59, 835.49, 1572.29, 828.95, 1556.14, 818.19, 1545.37, 810.11, 1539.99, 797.04, 1539.61, 790.89, 1539.61, 785.89, 1554.98, 778.97]], "area": 2214.0, "bbox": [1539.61, 778.97, 71.89, 56.52], "iscrowd": 0, "attributes": {"occluded": false}}, {"id": 200, "image_id": 1, "category_id": 1, "segmentation": [[1557.68, 835.49, 1580.74, 847.02, 1604.58, 856.25, 1614.96, 864.32, 1617.27, 876.24, 1614.57, 882.01, 1601.5, 882.78, 1581.9, 877.78, 1558.83, 870.86, 1550.76, 867.4, 1545.37, 860.86, 1542.68, 852.79, 1543.45, 844.33]], "area": 2063.0, "bbox": [1542.68, 835.49, 74.59, 47.29], "iscrowd": 0, "attributes": {"occluded": false}}, {"id": 201, "image_id": 1, "category_id": 1, "segmentation": [[1656.75, 815.23, 1658.67, 835.22, 1656.36, 854.44, 1654.06, 867.51, 1647.52, 872.9, 1638.68, 875.97, 1629.45, 875.97, 1625.61, 869.43, 1625.22, 857.13, 1627.15, 844.83, 1625.99, 827.15, 1627.15, 814.07, 1630.61, 809.85, 1636.76, 807.15, 1654.06, 807.15]], "area": 1992.0, "bbox": [1625.22, 807.15, 33.45, 68.82], "iscrowd": 0, "attributes": {"occluded": false}}, {"id": 202, "image_id": 1, "category_id": 1, "segmentation": [[1597.78, 989.53, 1587.26, 1018.32, 1578.96, 1039.91, 1564.01, 1044.34, 1551.28, 1041.02, 1547.4, 1027.73, 1547.96, 1015.55, 1558.47, 991.75, 1570.1, 974.58, 1579.51, 967.94, 1586.71, 966.83, 1596.67, 974.03]], "area": 2552.0, "bbox": [1547.4, 966.83, 50.38, 77.51], "iscrowd": 0, "attributes": {"occluded": false}}, {"id": 203, "image_id": 1, "category_id": 1, "segmentation": [[1681.12, 933.14, 1685.0, 951.6, 1675.74, 973.12, 1664.98, 990.42, 1653.83, 998.49, 1643.83, 1001.95, 1636.91, 1002.72, 1632.3, 998.49, 1627.3, 991.96, 1626.92, 985.04, 1640.37, 969.66, 1648.44, 963.13, 1651.52, 953.13, 1656.9, 938.14, 1658.82, 932.75, 1664.21, 928.52, 1668.05, 927.37]], "area": 2289.0, "bbox": [1626.92, 927.37, 58.08, 75.35], "iscrowd": 0, "attributes": {"occluded": false}}, {"id": 204, "image_id": 1, "category_id": 1, "segmentation": [[1660.7, 1010.0, 1638.45, 1013.1, 1609.23, 1020.79, 1592.7, 1030.02, 1589.62, 1039.25, 1591.93, 1047.32, 1598.85, 1053.09, 1608.46, 1055.39, 1620.38, 1055.01, 1637.68, 1048.47, 1648.44, 1044.24, 1656.52, 1040.02, 1659.59, 1036.56, 1662.67, 1032.71, 1666.13, 1026.56]], "area": 2306.0, "bbox": [1589.62, 1010.0, 76.51, 45.39], "iscrowd": 0, "attributes": {"occluded": false}}, {"id": 205, "image_id": 1, "category_id": 1, "segmentation": [[1689.96, 1021.56, 1710.73, 1031.17, 1729.95, 1046.55, 1740.71, 1061.93, 1740.33, 1070.0, 1736.87, 1077.31, 1731.31, 1079.0, 1712.01, 1079.0, 1709.19, 1075.77, 1696.89, 1064.62, 1679.2, 1050.78, 1673.43, 1040.4, 1671.51, 1031.17, 1676.12, 1023.48]], "area": 2384.0, "bbox": [1671.51, 1021.56, 69.2, 58.44], "iscrowd": 0, "attributes": {"occluded": false}}, {"id": 206, "image_id": 1, "category_id": 1, "segmentation": [[731.94, 0.0, 719.42, 11.0, 720.19, 28.68, 728.65, 32.91, 754.02, 30.22, 778.24, 20.61, 785.16, 13.69, 789.01, 4.46, 788.24, 1.0, 739.43, 0.0]], "area": 1747.0, "bbox": [719.42, 0.0, 69.59, 32.91], "iscrowd": 0, "attributes": {"occluded": false}}, {"id": 207, "image_id": 1, "category_id": 1, "segmentation": [[822.07, 34.45, 810.54, 63.28, 801.7, 82.51, 797.08, 88.27, 783.63, 89.04, 775.17, 84.81, 772.86, 76.35, 774.01, 63.67, 779.4, 44.83, 788.62, 32.91, 796.31, 24.07, 803.62, 21.76, 816.3, 25.22]], "area": 2130.0, "bbox": [772.86, 21.76, 49.21, 67.28], "iscrowd": 0, "attributes": {"occluded": false}}, {"id": 208, "image_id": 1, "category_id": 1, "segmentation": [[908.19, 81.31, 879.35, 104.0, 868.97, 117.07, 870.9, 127.45, 874.74, 132.45, 893.96, 130.52, 913.95, 122.45, 928.95, 112.07, 940.1, 105.15, 944.71, 92.85, 944.33, 84.01, 936.25, 75.93, 924.33, 75.16]], "area": 2555.0, "bbox": [868.97, 75.16, 75.74, 57.29], "iscrowd": 0, "attributes": {"occluded": false}}, {"id": 209, "image_id": 1, "category_id": 1, "segmentation": [[935.48, 45.18, 962.01, 47.48, 985.46, 52.48, 996.61, 60.17, 998.15, 70.93, 993.92, 75.55, 981.62, 77.85, 960.86, 77.47, 937.79, 74.01, 929.72, 70.93, 924.72, 64.01, 923.95, 55.56]], "area": 1877.0, "bbox": [923.95, 45.18, 74.2, 32.67], "iscrowd": 0, "attributes": {"occluded": false}}, {"id": 210, "image_id": 1, "category_id": 1, "segmentation": [[909.72, 135.91, 930.1, 148.21, 936.25, 160.9, 937.02, 168.97, 936.25, 173.2, 931.25, 177.04, 923.57, 177.04, 912.42, 171.28, 895.5, 163.97, 880.51, 154.74, 872.05, 140.13, 873.59, 133.98, 881.28, 129.75, 893.58, 129.75]], "area": 1838.0, "bbox": [872.05, 129.75, 64.97, 47.29], "iscrowd": 0, "attributes": {"occluded": false}}, {"id": 211, "image_id": 1, "category_id": 1, "segmentation": [[1747.17, 774.99, 1764.7, 803.13, 1767.47, 830.35, 1764.7, 836.81, 1747.17, 838.66, 1738.87, 829.89, 1723.18, 807.28, 1715.34, 786.06, 1714.88, 777.3, 1716.72, 773.15, 1732.41, 768.53]], "area": 2359.0, "bbox": [1714.88, 768.53, 52.59, 70.13], "iscrowd": 0, "attributes": {"occluded": false}}, {"id": 212, "image_id": 1, "category_id": 1, "segmentation": [[134.14, 307.93, 142.91, 327.31, 153.06, 362.37, 158.6, 384.51, 151.68, 391.9, 141.07, 394.66, 134.15, 393.74, 126.76, 384.05, 116.15, 364.68, 107.85, 341.15, 106.0, 325.92, 106.0, 314.39, 118.0, 306.55]], "area": 2936.0, "bbox": [106.0, 306.55, 52.6, 88.11], "iscrowd": 0, "attributes": {"occluded": false}}, {"id": 213, "image_id": 1, "category_id": 1, "segmentation": [[161.2, 715.8, 172.09, 732.78, 183.01, 750.08, 186.19, 764.49, 181.38, 769.94, 174.04, 771.86, 164.4, 770.9, 155.11, 765.13, 147.42, 754.24, 135.25, 737.9, 132.04, 723.81, 135.25, 715.8, 148.06, 710.99]], "area": 1973.0, "bbox": [132.04, 710.99, 54.15, 60.87], "iscrowd": 0, "attributes": {"occluded": false}}, {"id": 214, "image_id": 1, "category_id": 1, "segmentation": [[181.8, 640.1, 169.1, 661.8, 163.58, 687.8, 164.04, 703.02, 155.74, 707.64, 145.12, 707.17, 135.44, 701.64, 128.98, 685.95, 128.98, 670.27, 132.67, 655.5, 142.36, 642.59, 153.43, 631.51, 162.66, 628.29]], "area": 2608.0, "bbox": [128.98, 628.29, 52.82, 79.35], "iscrowd": 0, "attributes": {"occluded": false}}, {"id": 215, "image_id": 1, "category_id": 1, "segmentation": [[228.79, 664.22, 242.25, 668.7, 248.66, 684.08, 241.29, 698.18, 229.76, 701.38, 223.67, 718.36, 214.06, 732.46, 203.49, 738.54, 195.48, 739.5, 184.58, 736.62, 178.5, 727.33, 179.14, 717.4, 189.71, 698.18, 208.61, 678.63, 216.62, 672.55]], "area": 2833.0, "bbox": [178.5, 664.22, 70.16, 75.28], "iscrowd": 0, "attributes": {"occluded": false}}, {"id": 216, "image_id": 1, "category_id": 1, "segmentation": [[232.0, 710.67, 220.47, 726.37, 220.47, 740.14, 224.63, 744.63, 233.92, 745.27, 246.1, 743.35, 255.39, 740.14, 258.27, 734.7, 258.59, 724.77, 252.82, 716.44, 245.13, 710.99]], "area": 1063.0, "bbox": [220.47, 710.67, 38.12, 34.6], "iscrowd": 0, "attributes": {"occluded": false}}, {"id": 217, "image_id": 1, "category_id": 1, "segmentation": [[295.8, 643.7, 291.91, 670.62, 293.83, 692.09, 291.27, 701.7, 281.02, 706.83, 267.56, 706.83, 261.79, 700.74, 258.59, 684.72, 258.27, 664.54, 260.19, 651.4, 265.32, 643.07, 275.57, 636.66, 285.5, 635.7, 289.35, 636.02]], "area": 2235.0, "bbox": [258.27, 635.7, 37.53, 71.13], "iscrowd": 0, "attributes": {"occluded": false}}, {"id": 218, "image_id": 1, "category_id": 1, "segmentation": [[224.97, 564.65, 208.69, 577.73, 187.6, 595.89, 179.85, 607.9, 179.05, 617.24, 187.06, 623.65, 200.14, 623.38, 211.62, 618.31, 226.31, 605.5, 236.45, 594.82, 242.33, 587.34, 245.8, 577.46, 245.53, 569.19, 232.71, 561.98]], "area": 2237.0, "bbox": [179.05, 561.98, 66.75, 61.67], "iscrowd": 0, "attributes": {"occluded": false}}, {"id": 219, "image_id": 1, "category_id": 1, "segmentation": [[226.57, 606.03, 215.36, 615.37, 211.09, 624.19, 212.16, 632.73, 217.76, 635.93, 228.18, 636.2, 237.25, 633.26, 243.66, 630.06, 246.6, 627.92, 247.93, 617.51, 240.72, 609.77, 234.58, 606.83]], "area": 828.0, "bbox": [211.09, 606.03, 36.84, 30.17], "iscrowd": 0, "attributes": {"occluded": false}}, {"id": 220, "image_id": 1, "category_id": 1, "segmentation": [[318.15, 579.33, 298.39, 579.6, 263.95, 588.68, 249.53, 592.95, 243.39, 598.29, 242.59, 604.43, 250.07, 613.51, 264.48, 615.64, 286.64, 612.97, 309.34, 607.1, 317.61, 604.16, 322.95, 602.56, 326.96, 597.22, 325.62, 588.68]], "area": 2127.0, "bbox": [242.59, 579.33, 84.37, 36.31], "iscrowd": 0, "attributes": {"occluded": false}}, {"id": 221, "image_id": 1, "category_id": 1, "segmentation": [[288.75, 533.44, 259.12, 541.18, 243.9, 551.86, 241.77, 563.61, 248.97, 570.02, 262.59, 572.95, 280.21, 568.41, 296.5, 564.41, 308.24, 560.67, 318.12, 556.13, 325.6, 544.39, 321.86, 536.38, 311.18, 531.57]], "area": 2285.0, "bbox": [241.77, 531.57, 83.83, 41.38], "iscrowd": 0, "attributes": {"occluded": false}}, {"id": 222, "image_id": 1, "category_id": 1, "segmentation": [[249.43, 302.16, 268.92, 320.58, 285.2, 341.13, 287.61, 351.81, 280.93, 358.49, 269.45, 363.03, 262.51, 360.62, 248.09, 347.28, 229.14, 326.98, 218.46, 316.04, 217.39, 303.49, 222.2, 298.68, 236.88, 298.15]], "area": 2398.0, "bbox": [217.39, 298.15, 70.22, 64.88], "iscrowd": 0, "attributes": {"occluded": false}}, {"id": 223, "image_id": 1, "category_id": 1, "segmentation": [[330.86, 289.07, 319.38, 313.1, 313.77, 341.13, 297.75, 345.14, 287.34, 340.6, 284.4, 332.86, 285.74, 314.17, 291.88, 291.48, 304.96, 279.73, 313.5, 276.26, 326.85, 278.93]], "area": 2107.0, "bbox": [284.4, 276.26, 46.46, 68.88], "iscrowd": 0, "attributes": {"occluded": false}}, {"id": 224, "image_id": 1, "category_id": 1, "segmentation": [[360.22, 267.98, 335.13, 286.67, 327.92, 299.22, 330.86, 309.1, 341.53, 313.9, 350.88, 313.9, 357.29, 312.03, 364.23, 305.89, 379.18, 298.42, 389.32, 292.54, 402.14, 285.34, 404.54, 278.93, 396.0, 268.78, 381.58, 266.65]], "area": 2222.0, "bbox": [327.92, 266.65, 76.62, 47.25], "iscrowd": 0, "attributes": {"occluded": false}}, {"id": 225, "image_id": 1, "category_id": 1, "segmentation": [[386.52, 316.13, 396.77, 328.62, 392.92, 340.48, 379.11, 347.85, 349.96, 360.02, 333.33, 363.87, 321.48, 362.58, 317.64, 354.25, 321.48, 342.4, 340.03, 328.3, 360.53, 318.37, 370.46, 315.49]], "area": 2353.0, "bbox": [317.64, 315.49, 79.13, 48.38], "iscrowd": 0, "attributes": {"occluded": false}}, {"id": 226, "image_id": 1, "category_id": 1, "segmentation": [[534.5, 786.05, 541.42, 805.65, 544.88, 844.87, 539.5, 863.32, 532.97, 867.94, 521.05, 868.32, 516.82, 864.48, 510.67, 849.1, 508.36, 827.95, 508.74, 804.5, 512.59, 790.66, 516.43, 787.97]], "area": 2467.0, "bbox": [508.36, 786.05, 36.52, 82.27], "iscrowd": 0, "attributes": {"occluded": false}}, {"id": 227, "image_id": 1, "category_id": 1, "segmentation": [[498.37, 860.63, 507.98, 878.7, 507.59, 891.0, 515.66, 906.77, 517.97, 925.99, 515.28, 934.06, 506.05, 939.83, 496.83, 939.06, 490.29, 931.75, 484.91, 919.45, 477.22, 894.08, 474.53, 878.32, 474.53, 867.94, 483.76, 859.86]], "area": 2331.0, "bbox": [474.53, 859.86, 43.44, 79.97], "iscrowd": 0, "attributes": {"occluded": false}}, {"id": 228, "image_id": 1, "category_id": 1, "segmentation": [[489.61, 949.42, 498.37, 969.72, 510.37, 984.02, 509.44, 995.56, 502.06, 1001.55, 491.45, 1004.32, 486.84, 1003.86, 480.84, 996.94, 470.69, 983.1, 465.16, 973.41, 462.85, 965.57, 463.31, 955.88, 473.92, 948.5]], "area": 1696.0, "bbox": [462.85, 948.5, 47.52, 55.82], "iscrowd": 0, "attributes": {"occluded": false}}, {"id": 229, "image_id": 1, "category_id": 1, "segmentation": [[538.51, 966.03, 550.5, 975.26, 550.96, 990.94, 545.89, 997.4, 532.51, 1017.24, 519.13, 1041.69, 508.52, 1044.46, 494.68, 1035.69, 492.37, 1022.78, 511.75, 991.87, 518.67, 975.26]], "area": 2461.0, "bbox": [492.37, 966.03, 58.59, 78.43], "iscrowd": 0, "attributes": {"occluded": false}}, {"id": 230, "image_id": 1, "category_id": 1, "segmentation": [[564.8, 985.87, 588.33, 986.79, 621.6, 1001.1, 641.39, 1014.47, 642.31, 1026.93, 632.16, 1033.85, 610.48, 1029.24, 585.1, 1021.85, 567.57, 1014.93, 562.04, 1010.78, 559.73, 1003.4]], "area": 2427.0, "bbox": [559.73, 985.87, 82.58, 47.98], "iscrowd": 0, "attributes": {"occluded": false}}, {"id": 231, "image_id": 1, "category_id": 1, "segmentation": [[553.73, 909.75, 575.42, 924.05, 598.48, 936.04, 599.87, 949.88, 594.33, 957.73, 581.41, 960.5, 564.81, 954.5, 536.66, 936.51, 528.36, 924.97, 529.28, 915.28, 536.2, 908.83, 540.35, 906.52]], "area": 2197.0, "bbox": [528.36, 906.52, 71.51, 53.98], "iscrowd": 0, "attributes": {"occluded": false}}, {"id": 232, "image_id": 1, "category_id": 1, "segmentation": [[615.09, 936.97, 646.46, 936.04, 671.37, 930.05, 685.21, 931.43, 689.83, 940.66, 688.44, 951.73, 675.99, 959.57, 658.92, 962.8, 626.16, 963.26, 614.17, 960.96, 606.79, 955.88, 606.33, 947.58]], "area": 2135.0, "bbox": [606.33, 930.05, 83.5, 33.21], "iscrowd": 0, "attributes": {"occluded": false}}, {"id": 233, "image_id": 1, "category_id": 1, "segmentation": [[665.72, 968.89, 681.74, 983.95, 686.23, 994.49, 683.66, 1006.02, 671.17, 1013.42, 660.92, 1012.46, 647.14, 1000.61, 628.24, 991.0, 608.7, 984.24, 603.25, 981.39, 599.72, 973.7, 603.57, 966.94, 630.8, 960.56, 649.06, 960.24]], "area": 2692.0, "bbox": [599.72, 960.24, 86.51, 53.18], "iscrowd": 0, "attributes": {"occluded": false}}, {"id": 234, "image_id": 1, "category_id": 1, "segmentation": [[689.85, 982.06, 703.27, 1000.32, 716.73, 1018.58, 717.69, 1032.04, 711.28, 1040.37, 698.78, 1044.21, 689.21, 1041.65, 680.52, 1029.8, 671.87, 1012.82, 664.82, 994.23, 664.82, 983.66, 671.55, 976.29, 682.12, 976.29]], "area": 2208.0, "bbox": [664.82, 976.29, 52.87, 67.92], "iscrowd": 0, "attributes": {"occluded": false}}, {"id": 235, "image_id": 1, "category_id": 1, "segmentation": [[641.16, 1079.0, 640.89, 1057.32, 651.14, 1047.06, 665.56, 1051.23, 671.97, 1060.84, 673.57, 1072.05, 673.57, 1079.0]], "area": 907.0, "bbox": [640.89, 1047.06, 32.68, 32.94], "iscrowd": 0, "attributes": {"occluded": false}}, {"id": 236, "image_id": 1, "category_id": 1, "segmentation": [[694.5, 1079.0, 685.75, 1070.45, 683.18, 1057.32, 689.27, 1053.15, 709.45, 1051.55, 719.06, 1054.75, 732.84, 1064.68, 742.13, 1070.13, 750.46, 1075.26, 750.92, 1079.0]], "area": 1339.0, "bbox": [683.18, 1051.55, 67.74, 28.45], "iscrowd": 0, "attributes": {"occluded": false}}, {"id": 237, "image_id": 1, "category_id": 1, "segmentation": [[782.82, 1039.05, 784.1, 1062.76, 784.1, 1076.54, 783.2, 1079.0, 753.34, 1079.0, 753.34, 1075.9, 752.06, 1060.52, 752.38, 1044.5, 755.59, 1032.97, 759.11, 1028.48, 763.28, 1026.56, 774.17, 1027.52]], "area": 1540.0, "bbox": [752.06, 1026.56, 32.04, 53.44], "iscrowd": 0, "attributes": {"occluded": false}}, {"id": 238, "image_id": 1, "category_id": 1, "segmentation": [[755.18, 919.84, 743.26, 940.6, 717.5, 966.74, 705.2, 974.43, 695.59, 974.04, 690.97, 964.43, 690.97, 954.44, 701.74, 939.83, 716.73, 920.99, 726.73, 912.92, 733.26, 907.92, 747.1, 913.3]], "area": 2156.0, "bbox": [690.97, 907.92, 64.21, 66.51], "iscrowd": 0, "attributes": {"occluded": false}}, {"id": 239, "image_id": 1, "category_id": 1, "segmentation": [[586.77, 842.39, 598.3, 853.46, 623.67, 871.92, 630.59, 877.92, 629.67, 888.99, 625.06, 897.29, 613.52, 899.6, 602.91, 895.45, 574.77, 878.84, 561.85, 863.61, 560.93, 853.0, 565.54, 842.85]], "area": 2307.0, "bbox": [560.93, 842.39, 69.66, 57.21], "iscrowd": 0, "attributes": {"occluded": false}}, {"id": 240, "image_id": 1, "category_id": 1, "segmentation": [[581.28, 770.75, 594.19, 770.29, 598.81, 783.2, 597.88, 790.58, 592.81, 799.35, 576.66, 822.42, 564.67, 832.1, 552.67, 832.1, 547.14, 825.18, 545.29, 818.73, 546.67, 809.04, 558.67, 792.43, 567.9, 780.44]], "area": 1961.0, "bbox": [545.29, 770.29, 53.52, 61.81], "iscrowd": 0, "attributes": {"occluded": false}}, {"id": 241, "image_id": 1, "category_id": 1, "segmentation": [[569.18, 713.89, 568.63, 745.45, 565.86, 768.7, 560.32, 775.34, 549.8, 779.22, 540.39, 776.45, 533.75, 763.72, 531.53, 747.11, 532.64, 726.62, 534.85, 713.89, 543.71, 704.48, 551.46, 703.37, 555.89, 705.03]], "area": 2366.0, "bbox": [531.53, 703.37, 37.65, 75.85], "iscrowd": 0, "attributes": {"occluded": false}}, {"id": 242, "image_id": 1, "category_id": 1, "segmentation": [[500.53, 685.1, 496.66, 717.21, 497.21, 746.55, 508.84, 754.3, 519.35, 750.98, 521.57, 749.32, 527.1, 739.91, 529.32, 730.5, 529.32, 711.68, 529.32, 696.73, 527.66, 688.98, 519.91, 684.0]], "area": 1992.0, "bbox": [496.66, 684.0, 32.66, 70.3], "iscrowd": 0, "attributes": {"occluded": false}}, {"id": 243, "image_id": 1, "category_id": 1, "segmentation": [[484.23, 663.22, 489.36, 685.01, 491.92, 709.68, 491.28, 717.05, 482.31, 720.57, 471.41, 720.89, 463.73, 715.12, 452.83, 702.95, 450.27, 678.28, 451.87, 663.54, 456.04, 654.57, 467.89, 652.65, 478.78, 654.57]], "area": 2260.0, "bbox": [450.27, 652.65, 41.65, 68.24], "iscrowd": 0, "attributes": {"occluded": false}}, {"id": 244, "image_id": 1, "category_id": 1, "segmentation": [[411.33, 594.98, 397.1, 613.43, 385.18, 634.19, 383.64, 645.34, 388.64, 651.49, 402.48, 653.03, 408.63, 649.18, 415.55, 640.73, 425.55, 627.27, 432.47, 618.81, 436.7, 609.59, 436.31, 596.9, 432.85, 591.9, 424.01, 588.44]], "area": 1953.0, "bbox": [383.64, 588.44, 53.06, 64.59], "iscrowd": 0, "attributes": {"occluded": false}}, {"id": 245, "image_id": 1, "category_id": 1, "segmentation": [[401.33, 551.92, 423.24, 549.61, 456.69, 559.99, 475.14, 575.75, 478.6, 593.05, 472.07, 603.43, 452.08, 600.36, 430.93, 591.13, 405.94, 579.98, 394.79, 570.76, 392.49, 557.3]], "area": 2857.0, "bbox": [392.49, 549.61, 86.11, 53.82], "iscrowd": 0, "attributes": {"occluded": false}}, {"id": 246, "image_id": 1, "category_id": 1, "segmentation": [[485.91, 588.44, 518.97, 588.44, 534.35, 591.9, 539.73, 605.74, 537.04, 616.12, 512.44, 621.5, 474.76, 622.27, 463.99, 620.35, 455.54, 612.66, 455.15, 603.43, 456.31, 597.28, 466.3, 590.75]], "area": 2511.0, "bbox": [455.15, 588.44, 84.58, 33.83], "iscrowd": 0, "attributes": {"occluded": false}}, {"id": 247, "image_id": 1, "category_id": 1, "segmentation": [[487.83, 573.83, 515.51, 572.68, 535.12, 574.99, 542.81, 583.06, 542.04, 594.21, 530.89, 598.44, 511.67, 600.36, 488.22, 600.36, 474.37, 598.44, 470.91, 593.05, 470.53, 583.44, 471.3, 577.68]], "area": 1739.0, "bbox": [470.53, 572.68, 72.28, 27.68], "iscrowd": 0, "attributes": {"occluded": false}}, {"id": 248, "image_id": 1, "category_id": 1, "segmentation": [[513.97, 508.09, 515.9, 530.39, 503.59, 556.92, 491.68, 570.76, 482.45, 574.6, 474.37, 570.76, 468.61, 564.61, 470.15, 548.07, 477.45, 531.54, 485.14, 510.01, 491.68, 504.63, 502.06, 503.09]], "area": 2224.0, "bbox": [468.61, 503.09, 47.29, 71.51], "iscrowd": 0, "attributes": {"occluded": false}}, {"id": 249, "image_id": 1, "category_id": 1, "segmentation": [[454.41, 472.58, 466.86, 485.96, 458.56, 503.03, 447.49, 511.8, 434.11, 534.86, 429.03, 541.78, 424.42, 544.55, 411.04, 541.78, 403.66, 532.1, 405.04, 518.72, 414.73, 501.19, 424.42, 488.27]], "area": 2360.0, "bbox": [403.66, 472.58, 63.2, 71.97], "iscrowd": 0, "attributes": {"occluded": false}}, {"id": 250, "image_id": 1, "category_id": 1, "segmentation": [[525.85, 466.26, 554.69, 461.27, 577.37, 462.42, 591.21, 468.57, 593.13, 483.18, 580.06, 492.41, 559.3, 493.94, 527.77, 495.87, 517.01, 495.48, 511.24, 484.72, 510.86, 473.57]], "area": 2321.0, "bbox": [510.86, 461.27, 82.27, 34.6], "iscrowd": 0, "attributes": {"occluded": false}}, {"id": 251, "image_id": 1, "category_id": 1, "segmentation": [[533.89, 392.22, 546.81, 427.74, 550.5, 441.12, 549.12, 448.04, 539.89, 454.96, 529.74, 455.42, 521.9, 449.42, 515.44, 438.35, 507.6, 419.44, 504.83, 402.37, 506.68, 389.45, 510.37, 383.91, 523.28, 382.53]], "area": 2194.0, "bbox": [504.83, 382.53, 45.67, 72.89], "iscrowd": 0, "attributes": {"occluded": false}}, {"id": 252, "image_id": 1, "category_id": 1, "segmentation": [[456.42, 320.07, 466.67, 343.78, 474.36, 370.37, 473.4, 382.86, 468.92, 387.03, 452.26, 388.31, 442.32, 385.11, 437.52, 370.37, 430.15, 346.66, 427.59, 334.81, 430.47, 321.99, 441.36, 314.3]], "area": 2378.0, "bbox": [427.59, 314.3, 46.77, 74.01], "iscrowd": 0, "attributes": {"occluded": false}}, {"id": 253, "image_id": 1, "category_id": 1, "segmentation": [[439.51, 260.47, 471.8, 272.39, 481.79, 283.15, 479.49, 296.99, 472.57, 299.3, 454.5, 299.3, 431.05, 296.61, 424.51, 288.92, 421.05, 281.23, 424.13, 266.23, 426.05, 263.93]], "area": 1765.0, "bbox": [421.05, 260.47, 60.74, 38.83], "iscrowd": 0, "attributes": {"occluded": false}}, {"id": 254, "image_id": 1, "category_id": 1, "segmentation": [[518.7, 287.76, 520.24, 323.13, 516.78, 349.66, 514.47, 355.81, 502.94, 358.89, 494.1, 355.04, 488.71, 347.74, 485.64, 333.51, 484.49, 315.06, 486.79, 298.14, 490.25, 285.46, 492.94, 281.61, 502.17, 277.38, 511.4, 277.77]], "area": 2412.0, "bbox": [484.49, 277.38, 35.75, 81.51], "iscrowd": 0, "attributes": {"occluded": false}}, {"id": 255, "image_id": 1, "category_id": 1, "segmentation": [[555.22, 282.0, 554.07, 308.52, 552.92, 345.82, 545.61, 358.5, 534.08, 362.35, 524.47, 356.58, 521.78, 346.97, 520.24, 326.59, 521.01, 309.29, 524.47, 290.45, 529.85, 278.54, 532.16, 275.85, 541.0, 275.85]], "area": 2508.0, "bbox": [520.24, 275.85, 34.98, 86.5], "iscrowd": 0, "attributes": {"occluded": false}}, {"id": 256, "image_id": 1, "category_id": 1, "segmentation": [[536.93, 201.96, 546.54, 209.64, 545.77, 226.17, 536.92, 232.33, 515.4, 235.02, 492.33, 240.01, 480.03, 241.17, 470.03, 234.25, 467.72, 226.17, 473.11, 216.56, 500.02, 208.87, 518.47, 202.72]], "area": 2147.0, "bbox": [467.72, 201.96, 78.82, 39.21], "iscrowd": 0, "attributes": {"occluded": false}}, {"id": 257, "image_id": 1, "category_id": 1, "segmentation": [[384.34, 163.5, 403.24, 154.85, 428.55, 153.89, 442.65, 159.34, 446.49, 170.55, 445.85, 180.16, 442.32, 184.97, 429.19, 186.57, 414.13, 185.93, 397.15, 194.26, 389.46, 196.5, 381.13, 195.22, 376.33, 189.13, 373.76, 177.92]], "area": 2188.0, "bbox": [373.76, 153.89, 72.73, 42.61], "iscrowd": 0, "attributes": {"occluded": false}}, {"id": 258, "image_id": 1, "category_id": 1, "segmentation": [[336.35, 74.77, 331.74, 98.3, 326.66, 132.9, 324.36, 144.43, 315.59, 148.12, 306.36, 148.12, 300.83, 137.05, 298.52, 123.21, 298.06, 101.53, 301.29, 82.61, 310.05, 71.54, 315.59, 67.39, 322.05, 67.39]], "area": 2291.0, "bbox": [298.06, 67.39, 38.29, 80.73], "iscrowd": 0, "attributes": {"occluded": false}}, {"id": 259, "image_id": 1, "category_id": 1, "segmentation": [[363.11, 93.69, 345.12, 122.75, 343.73, 142.13, 363.11, 145.36, 373.26, 139.82, 378.79, 131.05, 384.33, 115.83, 395.86, 106.14, 400.01, 95.07, 398.17, 85.38, 380.64, 82.61, 370.03, 85.84]], "area": 2075.0, "bbox": [343.73, 82.61, 56.28, 62.75], "iscrowd": 0, "attributes": {"occluded": false}}, {"id": 260, "image_id": 1, "category_id": 1, "segmentation": [[388.22, 24.99, 395.52, 59.59, 395.14, 84.2, 389.76, 90.35, 378.99, 91.89, 366.69, 89.58, 364.38, 85.74, 360.16, 55.75, 360.54, 30.37, 364.38, 18.46, 371.69, 13.84, 378.22, 13.46]], "area": 2280.0, "bbox": [360.16, 13.46, 35.36, 78.43], "iscrowd": 0, "attributes": {"occluded": false}}, {"id": 261, "image_id": 1, "category_id": 1, "segmentation": [[328.25, 16.92, 304.03, 30.37, 299.8, 45.37, 301.33, 48.83, 320.17, 51.13, 337.09, 48.06, 347.85, 44.98, 360.16, 39.99, 364.38, 36.14, 364.77, 20.76, 359.39, 14.23, 353.62, 13.46]], "area": 1757.0, "bbox": [299.8, 13.46, 64.97, 37.67], "iscrowd": 0, "attributes": {"occluded": false}}, {"id": 262, "image_id": 1, "category_id": 1, "segmentation": [[429.74, 46.68, 418.21, 71.28, 416.67, 83.2, 422.82, 89.35, 437.43, 90.89, 443.97, 85.5, 452.81, 75.12, 459.73, 59.36, 462.42, 45.91, 463.57, 29.76, 459.34, 20.53, 442.8, 3.6, 427.8, 13.2]], "area": 2621.0, "bbox": [416.67, 3.6, 46.9, 87.29], "iscrowd": 0, "attributes": {"occluded": false}}, {"id": 263, "image_id": 1, "category_id": 1, "segmentation": [[480.1, 29.38, 496.63, 43.22, 521.24, 68.59, 533.16, 80.12, 533.93, 90.12, 528.16, 98.96, 514.32, 101.65, 502.4, 95.5, 487.79, 83.58, 473.95, 67.05, 466.65, 55.13, 467.42, 37.06, 469.34, 33.22]], "area": 2541.0, "bbox": [466.65, 29.38, 67.28, 72.27], "iscrowd": 0, "attributes": {"occluded": false}}, {"id": 264, "image_id": 1, "category_id": 1, "segmentation": [[464.91, 73.76, 478.86, 84.39, 474.21, 99.66, 460.26, 116.27, 444.98, 138.86, 433.69, 145.5, 422.4, 144.17, 414.42, 136.2, 415.09, 124.91, 429.04, 106.31, 448.97, 83.06]], "area": 2296.0, "bbox": [414.42, 73.76, 64.44, 71.74], "iscrowd": 0, "attributes": {"occluded": false}}, {"id": 265, "image_id": 1, "category_id": 1, "segmentation": [[507.43, 105.64, 485.51, 109.63, 460.26, 120.26, 450.96, 130.89, 448.97, 142.18, 454.95, 150.15, 464.25, 154.14, 484.84, 147.5, 514.07, 138.2, 525.37, 126.9, 525.37, 112.95]], "area": 2408.0, "bbox": [448.97, 105.64, 76.4, 48.5], "iscrowd": 0, "attributes": {"occluded": false}}, {"id": 266, "image_id": 1, "category_id": 1, "segmentation": [[540.45, 141.63, 549.3, 154.91, 547.64, 163.22, 534.36, 170.97, 510.0, 184.81, 491.18, 192.56, 480.1, 193.67, 473.46, 187.02, 470.69, 178.17, 474.01, 168.75, 486.75, 157.13, 508.34, 147.16, 519.41, 142.18]], "area": 2437.0, "bbox": [470.69, 141.63, 78.61, 52.04], "iscrowd": 0, "attributes": {"occluded": false}}, {"id": 267, "image_id": 1, "category_id": 1, "segmentation": [[567.57, 176.51, 579.2, 193.67, 593.59, 216.92, 595.81, 225.22, 594.7, 234.63, 590.27, 239.06, 579.75, 240.72, 574.22, 240.17, 567.02, 233.53, 549.3, 205.85, 542.11, 191.45, 542.11, 178.72, 555.5, 171.8]], "area": 2138.0, "bbox": [542.11, 171.8, 53.7, 68.92], "iscrowd": 0, "attributes": {"occluded": false}}, {"id": 268, "image_id": 1, "category_id": 1, "segmentation": [[601.02, 244.4, 619.94, 274.85, 628.7, 300.69, 626.86, 309.92, 620.4, 315.45, 607.02, 317.76, 602.87, 316.84, 596.87, 305.3, 587.64, 284.54, 577.49, 264.7, 576.57, 251.33, 577.95, 247.17, 587.64, 241.64]], "area": 2362.0, "bbox": [576.57, 241.64, 52.13, 76.12], "iscrowd": 0, "attributes": {"occluded": false}}, {"id": 269, "image_id": 1, "category_id": 1, "segmentation": [[558.49, 69.7, 589.25, 83.93, 602.32, 93.92, 606.55, 103.15, 606.93, 110.46, 605.01, 114.68, 596.17, 115.84, 585.79, 113.53, 556.95, 105.07, 547.73, 100.08, 540.42, 91.23, 539.27, 81.24, 543.11, 70.47]], "area": 1970.0, "bbox": [539.27, 69.7, 67.66, 46.14], "iscrowd": 0, "attributes": {"occluded": false}}, {"id": 270, "image_id": 1, "category_id": 1, "segmentation": [[238.57, 783.2, 248.18, 797.94, 254.91, 820.69, 263.24, 846.96, 263.88, 860.73, 257.47, 865.86, 250.1, 868.42, 242.09, 868.1, 238.25, 863.62, 230.56, 853.04, 223.51, 831.9, 217.42, 809.47, 216.14, 799.22, 216.46, 789.93, 220.95, 785.13]], "area": 2629.0, "bbox": [216.14, 783.2, 47.74, 85.22], "iscrowd": 0, "attributes": {"occluded": false}}, {"id": 271, "image_id": 1, "category_id": 1, "segmentation": [[602.0, 0.0, 592.79, 29.18, 588.56, 34.95, 580.1, 37.64, 566.26, 31.11, 563.95, 21.49, 564.34, 7.27, 566.46, 0.0]], "area": 1102.0, "bbox": [563.95, 0.0, 38.05, 37.64], "iscrowd": 0, "attributes": {"occluded": false}}, {"id": 272, "image_id": 1, "category_id": 1, "segmentation": [[753.82, 32.37, 765.35, 33.3, 773.19, 44.37, 768.58, 55.9, 750.13, 76.2, 734.44, 92.35, 719.68, 96.04, 708.6, 96.96, 701.68, 87.27, 703.07, 77.12, 716.45, 58.67, 734.9, 40.22]], "area": 2570.0, "bbox": [701.68, 32.37, 71.51, 64.59], "iscrowd": 0, "attributes": {"occluded": false}}, {"id": 273, "image_id": 1, "category_id": 1, "segmentation": [[671.28, 109.51, 698.96, 116.89, 716.95, 127.04, 728.95, 137.19, 727.57, 151.03, 723.41, 156.1, 704.96, 152.88, 674.05, 148.72, 659.75, 142.73, 649.6, 131.19, 650.06, 121.97, 651.91, 117.35]], "area": 2434.0, "bbox": [649.6, 109.51, 79.35, 46.59], "iscrowd": 0, "attributes": {"occluded": false}}, {"id": 274, "image_id": 1, "category_id": 1, "segmentation": [[653.03, 142.29, 664.18, 169.2, 670.33, 182.27, 671.48, 189.58, 668.41, 196.5, 661.1, 201.11, 655.72, 201.88, 647.65, 199.96, 641.88, 193.04, 634.57, 176.89, 628.42, 155.36, 627.27, 144.59, 628.42, 137.29, 633.42, 131.91, 643.42, 131.91]], "area": 1930.0, "bbox": [627.27, 131.91, 44.21, 69.97], "iscrowd": 0, "attributes": {"occluded": false}}, {"id": 275, "image_id": 1, "category_id": 1, "segmentation": [[624.93, 176.56, 629.91, 195.94, 640.98, 210.88, 643.75, 225.28, 637.66, 231.37, 626.03, 231.92, 618.28, 226.39, 608.87, 214.21, 601.12, 200.92, 598.35, 188.74, 598.35, 179.33, 602.78, 173.24, 608.87, 170.47]], "area": 1692.0, "bbox": [598.35, 170.47, 45.4, 61.45], "iscrowd": 0, "attributes": {"occluded": false}}, {"id": 276, "image_id": 1, "category_id": 1, "segmentation": [[689.14, 202.58, 676.97, 233.58, 663.68, 261.82, 652.61, 267.91, 634.34, 263.48, 631.02, 251.85, 635.45, 238.56, 644.86, 212.55, 659.25, 193.17, 673.64, 181.54, 676.41, 179.33]], "area": 2839.0, "bbox": [631.02, 179.33, 58.12, 88.58], "iscrowd": 0, "attributes": {"occluded": false}}, {"id": 277, "image_id": 1, "category_id": 1, "segmentation": [[698.56, 168.81, 721.81, 172.69, 738.42, 188.19, 741.74, 199.26, 739.52, 206.46, 725.13, 211.99, 713.5, 208.67, 696.34, 202.58, 688.04, 197.04, 681.95, 187.08, 681.95, 180.44, 682.5, 172.13]], "area": 1817.0, "bbox": [681.95, 168.81, 59.79, 43.18], "iscrowd": 0, "attributes": {"occluded": false}}, {"id": 278, "image_id": 1, "category_id": 1, "segmentation": [[768.31, 122.31, 772.19, 153.86, 772.19, 179.33, 768.31, 192.06, 756.13, 194.28, 744.51, 194.28, 738.42, 182.1, 736.76, 158.85, 737.31, 138.36, 743.4, 116.77, 747.83, 105.15, 753.36, 103.48]], "area": 2606.0, "bbox": [736.76, 103.48, 35.43, 90.8], "iscrowd": 0, "attributes": {"occluded": false}}, {"id": 279, "image_id": 1, "category_id": 1, "segmentation": [[773.29, 225.28, 785.47, 250.74, 786.58, 263.48, 784.92, 269.57, 774.95, 274.0, 760.01, 271.78, 753.36, 263.48, 741.18, 245.76, 734.54, 225.83, 734.54, 211.99, 737.31, 203.69, 744.51, 203.13]], "area": 2277.0, "bbox": [734.54, 203.13, 52.04, 70.87], "iscrowd": 0, "attributes": {"occluded": false}}, {"id": 280, "image_id": 1, "category_id": 1, "segmentation": [[781.6, 195.38, 786.03, 221.96, 784.37, 229.71, 776.06, 230.26, 760.01, 226.94, 752.81, 218.63, 751.15, 205.9, 752.26, 192.06, 757.79, 179.33, 770.53, 175.45, 776.06, 177.67]], "area": 1467.0, "bbox": [751.15, 175.45, 34.88, 54.81], "iscrowd": 0, "attributes": {"occluded": false}}, {"id": 281, "image_id": 1, "category_id": 1, "segmentation": [[834.74, 133.38, 814.26, 167.15, 803.74, 181.54, 786.03, 179.33, 780.49, 172.69, 782.7, 157.18, 788.24, 141.68, 803.19, 122.86, 810.39, 116.22, 820.35, 115.66, 828.65, 116.22, 832.53, 118.99]], "area": 2202.0, "bbox": [780.49, 115.66, 54.25, 65.88], "iscrowd": 0, "attributes": {"occluded": false}}, {"id": 282, "image_id": 1, "category_id": 1, "segmentation": [[707.69, 236.41, 695.51, 269.62, 678.9, 282.91, 665.06, 278.48, 661.19, 270.73, 663.96, 252.46, 675.58, 224.23, 681.67, 217.03, 694.4, 215.92, 703.82, 219.24]], "area": 2092.0, "bbox": [661.19, 215.92, 46.5, 66.99], "iscrowd": 0, "attributes": {"occluded": false}}, {"id": 283, "image_id": 1, "category_id": 1, "segmentation": [[545.37, 362.81, 562.46, 366.55, 580.88, 376.7, 599.3, 389.78, 606.24, 397.52, 608.65, 406.06, 607.58, 413.81, 599.57, 418.88, 589.42, 418.08, 575.54, 413.27, 558.72, 404.19, 541.64, 392.18, 534.96, 382.04, 534.96, 370.56]], "area": 2392.0, "bbox": [534.96, 362.81, 73.69, 56.07], "iscrowd": 0, "attributes": {"occluded": false}}, {"id": 284, "image_id": 1, "category_id": 1, "segmentation": [[635.61, 329.44, 638.82, 347.33, 639.88, 370.02, 631.87, 398.32, 628.4, 405.26, 619.86, 406.33, 610.52, 402.06, 605.18, 394.05, 604.11, 381.5, 607.58, 355.87, 612.92, 336.65, 616.39, 329.97, 622.26, 328.64]], "area": 2168.0, "bbox": [604.11, 328.64, 35.77, 77.69], "iscrowd": 0, "attributes": {"occluded": false}}, {"id": 285, "image_id": 1, "category_id": 1, "segmentation": [[662.87, 314.73, 694.91, 314.46, 723.74, 319.54, 739.23, 326.74, 740.29, 338.22, 733.89, 348.64, 713.86, 349.97, 687.97, 348.1, 667.14, 346.77, 651.39, 342.23, 647.65, 333.42, 648.45, 322.21]], "area": 2723.0, "bbox": [647.65, 314.46, 92.64, 35.51], "iscrowd": 0, "attributes": {"occluded": false}}, {"id": 286, "image_id": 1, "category_id": 1, "segmentation": [[689.84, 374.0, 690.37, 408.71, 689.03, 425.79, 685.03, 436.47, 678.89, 440.48, 668.74, 440.74, 661.0, 435.14, 657.8, 424.19, 657.0, 402.03, 658.33, 380.94, 661.0, 369.46, 665.01, 365.19, 674.88, 364.12, 684.5, 365.72]], "area": 2251.0, "bbox": [657.0, 364.12, 33.37, 76.62], "iscrowd": 0, "attributes": {"occluded": false}}, {"id": 287, "image_id": 1, "category_id": 1, "segmentation": [[637.15, 447.39, 612.93, 457.38, 595.63, 471.61, 596.01, 485.83, 602.55, 492.37, 613.31, 492.37, 639.84, 481.6, 652.91, 473.14, 657.91, 469.3, 662.14, 464.3, 663.68, 457.38, 660.99, 447.39, 652.53, 445.08]], "area": 2025.0, "bbox": [595.63, 445.08, 68.05, 47.29], "iscrowd": 0, "attributes": {"occluded": false}}, {"id": 288, "image_id": 1, "category_id": 1, "segmentation": [[605.09, 501.55, 596.25, 523.08, 585.9, 552.3, 576.3, 557.3, 561.26, 558.45, 554.0, 549.2, 553.6, 538.4, 557.03, 528.85, 566.26, 515.01, 576.25, 503.86, 583.56, 496.94, 588.94, 494.25, 597.4, 494.25]], "area": 1984.0, "bbox": [553.6, 494.25, 51.49, 64.2], "iscrowd": 0, "attributes": {"occluded": false}}, {"id": 289, "image_id": 1, "category_id": 1, "segmentation": [[586.63, 559.61, 588.56, 583.44, 589.33, 608.82, 583.94, 617.27, 571.26, 617.27, 565.11, 611.89, 559.34, 600.74, 555.49, 583.06, 552.42, 561.15, 552.42, 551.92, 557.42, 543.46, 561.64, 540.38, 571.26, 539.62, 575.49, 541.15]], "area": 2247.0, "bbox": [552.42, 539.62, 36.91, 77.65], "iscrowd": 0, "attributes": {"occluded": false}}, {"id": 290, "image_id": 1, "category_id": 1, "segmentation": [[606.32, 571.29, 625.16, 575.14, 649.76, 582.83, 668.98, 593.59, 675.9, 599.74, 676.29, 605.13, 675.52, 612.05, 662.49, 613.97, 640.53, 610.89, 620.5, 604.8, 601.4, 598.5, 597.8, 589.7, 598.24, 577.06]], "area": 2107.0, "bbox": [597.8, 571.29, 78.49, 42.68], "iscrowd": 0, "attributes": {"occluded": false}}, {"id": 291, "image_id": 1, "category_id": 1, "segmentation": [[601.34, 638.32, 631.24, 643.92, 675.53, 654.38, 682.17, 665.45, 677.19, 675.42, 658.92, 679.9, 631.79, 680.4, 608.54, 678.18, 594.15, 670.99, 589.72, 664.95, 588.61, 651.06]], "area": 2853.0, "bbox": [588.61, 638.32, 93.56, 42.08], "iscrowd": 0, "attributes": {"occluded": false}}, {"id": 292, "image_id": 1, "category_id": 1, "segmentation": [[598.15, 686.58, 602.43, 703.13, 600.56, 710.87, 583.74, 713.81, 573.06, 711.67, 569.59, 702.33, 566.65, 670.83, 568.52, 651.07, 573.33, 645.2, 585.61, 641.46, 595.22, 641.99, 600.56, 646.0]], "area": 2157.0, "bbox": [566.65, 641.46, 35.78, 72.35], "iscrowd": 0, "attributes": {"occluded": false}}, {"id": 293, "image_id": 1, "category_id": 1, "segmentation": [[561.3, 646.15, 549.77, 683.44, 534.39, 714.96, 521.32, 721.11, 510.17, 719.96, 508.24, 711.12, 510.55, 694.2, 515.17, 672.67, 524.4, 647.7, 531.31, 636.92, 547.46, 631.15, 555.53, 633.08]], "area": 2876.0, "bbox": [508.24, 631.15, 53.06, 89.96], "iscrowd": 0, "attributes": {"occluded": false}}, {"id": 294, "image_id": 1, "category_id": 1, "segmentation": [[568.22, 653.07, 581.67, 673.44, 583.21, 693.05, 572.45, 698.82, 560.91, 697.28, 550.92, 689.97, 521.32, 661.14, 519.39, 650.38, 523.24, 639.61, 526.7, 635.38, 540.54, 631.54, 553.23, 633.08]], "area": 2640.0, "bbox": [519.39, 631.54, 63.82, 67.28], "iscrowd": 0, "attributes": {"occluded": false}}, {"id": 295, "image_id": 1, "category_id": 1, "segmentation": [[520.52, 626.26, 512.21, 665.01, 506.68, 679.4, 496.71, 681.06, 485.64, 677.19, 481.21, 670.54, 479.55, 656.7, 479.55, 638.99, 483.42, 623.49, 488.96, 614.08, 503.35, 611.31, 513.32, 611.86, 515.53, 612.97]], "area": 2229.0, "bbox": [479.55, 611.31, 40.97, 69.75], "iscrowd": 0, "attributes": {"occluded": false}}, {"id": 296, "image_id": 1, "category_id": 1, "segmentation": [[661.26, 622.46, 658.18, 645.92, 668.56, 684.75, 658.56, 693.97, 647.03, 693.97, 636.65, 688.59, 631.27, 678.59, 625.5, 657.83, 624.35, 638.23, 628.96, 623.62, 637.8, 615.16, 647.03, 612.47]], "area": 2565.0, "bbox": [624.35, 612.47, 44.21, 81.5], "iscrowd": 0, "attributes": {"occluded": false}}, {"id": 297, "image_id": 1, "category_id": 1, "segmentation": [[704.7, 577.1, 705.85, 600.94, 707.0, 643.6, 700.85, 655.53, 691.24, 653.61, 685.48, 648.22, 677.0, 632.1, 674.7, 605.5, 676.2, 585.9, 680.09, 579.02, 687.78, 576.72]], "area": 2122.0, "bbox": [674.7, 576.72, 32.3, 78.81], "iscrowd": 0, "attributes": {"occluded": false}}, {"id": 298, "image_id": 1, "category_id": 1, "segmentation": [[733.92, 566.72, 713.54, 585.94, 708.93, 596.32, 705.47, 606.7, 707.01, 617.08, 712.77, 624.0, 724.31, 624.77, 739.3, 608.62, 753.52, 593.25, 759.29, 584.02, 764.29, 577.87, 765.06, 567.1, 755.83, 557.49, 744.68, 558.26]], "area": 2237.0, "bbox": [705.47, 557.49, 59.59, 67.28], "iscrowd": 0, "attributes": {"occluded": false}}, {"id": 299, "image_id": 1, "category_id": 1, "segmentation": [[723.78, 511.94, 702.1, 531.77, 689.18, 545.61, 685.49, 557.61, 696.1, 565.45, 707.17, 564.99, 718.25, 557.15, 732.09, 544.69, 745.0, 533.16, 750.08, 527.62, 752.85, 517.01, 748.23, 505.94, 738.55, 502.25]], "area": 2102.0, "bbox": [685.49, 502.25, 67.36, 63.2], "iscrowd": 0, "attributes": {"occluded": false}}, {"id": 300, "image_id": 1, "category_id": 1, "segmentation": [[639.36, 498.1, 669.81, 511.01, 685.49, 520.7, 690.57, 536.39, 687.8, 541.92, 678.11, 544.69, 659.66, 542.38, 636.13, 533.62, 621.83, 523.93, 618.14, 513.32, 626.9, 496.7]], "area": 2154.0, "bbox": [618.14, 496.7, 72.43, 47.99], "iscrowd": 0, "attributes": {"occluded": false}}, {"id": 301, "image_id": 1, "category_id": 1, "segmentation": [[750.65, 619.28, 731.27, 626.48, 727.4, 637.0, 729.06, 648.62, 737.92, 654.16, 757.29, 653.05, 783.31, 651.94, 797.71, 647.51, 804.35, 639.76, 803.8, 628.69, 792.17, 621.49]], "area": 2221.0, "bbox": [727.4, 619.28, 76.95, 34.88], "iscrowd": 0, "attributes": {"occluded": false}}, {"id": 302, "image_id": 1, "category_id": 1, "segmentation": [[675.16, 454.87, 695.0, 459.02, 724.06, 473.78, 737.9, 484.39, 737.9, 495.93, 730.52, 502.85, 721.75, 505.15, 701.45, 500.08, 681.15, 489.47, 669.16, 481.16, 665.01, 475.17, 665.47, 460.87]], "area": 2262.0, "bbox": [665.01, 454.87, 72.89, 50.28], "iscrowd": 0, "attributes": {"occluded": false}}, {"id": 303, "image_id": 1, "category_id": 1, "segmentation": [[862.0, 1048.2, 859.69, 1077.26, 858.23, 1079.0, 824.42, 1079.0, 826.02, 1067.57, 828.32, 1051.43, 836.63, 1038.05, 843.55, 1032.05, 853.23, 1031.13, 860.15, 1034.82]], "area": 1486.0, "bbox": [824.42, 1031.13, 37.58, 48.87], "iscrowd": 0, "attributes": {"occluded": false}}, {"id": 304, "image_id": 1, "category_id": 1, "segmentation": [[955.47, 113.99, 947.79, 135.91, 944.33, 150.13, 943.94, 157.05, 950.86, 163.97, 960.86, 166.66, 968.16, 165.51, 973.54, 160.51, 974.7, 154.74, 980.85, 133.6, 983.54, 119.76, 983.92, 111.69, 979.7, 101.31, 973.93, 99.0, 963.93, 99.0]], "area": 1879.0, "bbox": [943.94, 99.0, 39.98, 67.66], "iscrowd": 0, "attributes": {"occluded": false}}, {"id": 305, "image_id": 1, "category_id": 1, "segmentation": [[1014.1, 168.08, 999.11, 203.45, 986.04, 216.52, 969.51, 216.52, 962.59, 207.3, 962.97, 196.92, 978.73, 173.85, 987.96, 159.24, 996.03, 153.09, 1004.88, 150.4, 1014.49, 152.32]], "area": 2046.0, "bbox": [962.59, 150.4, 51.9, 66.12], "iscrowd": 0, "attributes": {"occluded": false}}, {"id": 306, "image_id": 1, "category_id": 1, "segmentation": [[1042.8, 119.8, 1055.72, 129.53, 1056.64, 141.99, 1050.64, 147.06, 1028.04, 153.52, 1008.2, 158.13, 997.59, 159.06, 991.59, 152.14, 992.51, 140.6, 1007.28, 130.92, 1023.0, 124.9]], "area": 1661.0, "bbox": [991.59, 119.8, 65.05, 39.26], "iscrowd": 0, "attributes": {"occluded": false}}, {"id": 307, "image_id": 1, "category_id": 1, "segmentation": [[1037.7, 172.9, 1051.56, 185.82, 1063.56, 204.27, 1067.25, 213.5, 1066.79, 220.42, 1055.72, 226.87, 1048.33, 225.49, 1036.34, 213.03, 1019.27, 198.73, 1016.04, 192.74, 1013.73, 183.51, 1016.96, 175.2]], "area": 1668.0, "bbox": [1013.73, 172.9, 53.52, 53.97], "iscrowd": 0, "attributes": {"occluded": false}}, {"id": 308, "image_id": 1, "category_id": 1, "segmentation": [[1010.3, 224.02, 1022.98, 233.63, 1037.21, 257.47, 1042.59, 275.54, 1039.13, 290.15, 1032.21, 296.3, 1021.45, 294.76, 1016.83, 288.61, 1009.53, 271.69, 1001.07, 256.7, 993.38, 243.63, 991.84, 233.63, 996.07, 225.94]], "area": 2108.0, "bbox": [991.84, 224.02, 50.75, 72.28], "iscrowd": 0, "attributes": {"occluded": false}}, {"id": 309, "image_id": 1, "category_id": 1, "segmentation": [[989.92, 217.87, 988.0, 239.4, 981.46, 248.63, 973.01, 251.32, 958.78, 247.86, 956.86, 237.09, 956.86, 217.1, 959.93, 201.34, 963.39, 196.34, 976.85, 196.34, 984.54, 200.57]], "area": 1541.0, "bbox": [956.86, 196.34, 33.06, 54.98], "iscrowd": 0, "attributes": {"occluded": false}}, {"id": 310, "image_id": 1, "category_id": 1, "segmentation": [[1092.76, 156.47, 1100.14, 178.16, 1107.06, 210.91, 1106.14, 220.6, 1100.14, 226.6, 1090.92, 227.52, 1081.23, 226.6, 1074.77, 215.99, 1069.23, 198.92, 1064.16, 173.54, 1066.47, 158.32, 1072.46, 151.4, 1082.61, 150.48]], "area": 2381.0, "bbox": [1064.16, 150.48, 42.9, 77.04], "iscrowd": 0, "attributes": {"occluded": false}}, {"id": 311, "image_id": 1, "category_id": 1, "segmentation": [[1135.67, 125.56, 1147.66, 152.32, 1153.66, 175.39, 1149.04, 185.54, 1137.51, 189.69, 1125.98, 190.15, 1121.83, 185.54, 1113.06, 162.01, 1108.91, 141.71, 1108.45, 121.87, 1110.75, 107.57, 1116.29, 108.49]], "area": 2395.0, "bbox": [1108.45, 107.57, 45.21, 82.58], "iscrowd": 0, "attributes": {"occluded": false}}, {"id": 312, "image_id": 1, "category_id": 1, "segmentation": [[1193.79, 96.5, 1191.95, 140.79, 1184.57, 167.55, 1173.03, 172.16, 1158.27, 168.47, 1157.35, 150.48, 1159.66, 123.72, 1162.89, 104.34, 1167.04, 94.19, 1177.65, 93.73]], "area": 2351.0, "bbox": [1157.35, 93.73, 36.44, 78.43], "iscrowd": 0, "attributes": {"occluded": false}}, {"id": 313, "image_id": 1, "category_id": 1, "segmentation": [[1151.1, 47.25, 1118.54, 61.2, 1103.27, 79.8, 1105.26, 97.74, 1127.85, 99.07, 1138.47, 85.78, 1155.08, 81.13, 1175.68, 79.8, 1182.6, 74.5, 1179.0, 56.55, 1176.34, 51.24]], "area": 2502.0, "bbox": [1103.27, 47.25, 79.33, 51.82], "iscrowd": 0, "attributes": {"occluded": false}}, {"id": 314, "image_id": 1, "category_id": 1, "segmentation": [[1219.68, 1.05, 1209.99, 20.43, 1193.84, 35.65, 1186.92, 42.11, 1174.0, 42.11, 1168.01, 37.03, 1169.39, 19.04, 1176.77, 6.58, 1179.84, 0.0, 1189.61, 0.0]], "area": 1444.0, "bbox": [1168.01, 0.0, 51.67, 42.11], "iscrowd": 0, "attributes": {"occluded": false}}, {"id": 315, "image_id": 1, "category_id": 1, "segmentation": [[1211.83, 43.49, 1236.75, 49.03, 1264.43, 57.79, 1276.88, 66.56, 1274.58, 77.17, 1264.43, 80.4, 1238.13, 78.55, 1215.52, 74.4, 1205.37, 68.4, 1201.68, 61.95, 1201.22, 52.72]], "area": 1866.0, "bbox": [1201.22, 43.49, 75.66, 36.91], "iscrowd": 0, "attributes": {"occluded": false}}, {"id": 316, "image_id": 1, "category_id": 1, "segmentation": [[1204.45, 101.62, 1227.52, 101.16, 1261.2, 107.16, 1272.73, 115.46, 1276.42, 127.46, 1274.58, 134.38, 1263.96, 135.3, 1238.13, 133.45, 1213.22, 131.61, 1202.15, 127.46, 1197.53, 122.84, 1196.61, 109.92]], "area": 2159.0, "bbox": [1196.61, 101.16, 79.81, 34.14], "iscrowd": 0, "attributes": {"occluded": false}}, {"id": 317, "image_id": 1, "category_id": 1, "segmentation": [[1202.61, 159.75, 1222.44, 177.28, 1233.05, 192.97, 1234.9, 206.34, 1235.36, 213.73, 1223.37, 218.34, 1216.45, 217.88, 1208.14, 209.11, 1188.77, 187.89, 1180.92, 180.51, 1178.16, 170.82, 1180.46, 160.21, 1188.77, 154.67]], "area": 2015.0, "bbox": [1178.16, 154.67, 57.2, 63.67], "iscrowd": 0, "attributes": {"occluded": false}}, {"id": 318, "image_id": 1, "category_id": 1, "segmentation": [[1167.08, 186.04, 1181.38, 192.97, 1185.08, 203.58, 1183.69, 218.8, 1172.16, 240.02, 1162.47, 256.63, 1157.4, 260.78, 1150.01, 261.24, 1138.48, 254.79, 1137.1, 244.64, 1142.17, 226.64, 1156.47, 200.35]], "area": 2162.0, "bbox": [1137.1, 186.04, 47.98, 75.2], "iscrowd": 0, "attributes": {"occluded": false}}, {"id": 319, "image_id": 1, "category_id": 1, "segmentation": [[1119.3, 226.55, 1132.91, 227.62, 1138.25, 234.29, 1138.25, 245.77, 1129.71, 265.26, 1117.7, 293.83, 1115.29, 296.76, 1106.22, 297.56, 1098.21, 296.5, 1094.2, 293.29, 1093.4, 282.35, 1093.93, 269.53, 1102.21, 246.57, 1105.95, 238.03]], "area": 2120.0, "bbox": [1093.4, 226.55, 44.85, 71.01], "iscrowd": 0, "attributes": {"occluded": false}}, {"id": 320, "image_id": 1, "category_id": 1, "segmentation": [[1188.18, 273.54, 1219.15, 286.88, 1240.51, 303.97, 1243.71, 311.45, 1239.97, 317.85, 1227.16, 321.32, 1214.88, 317.05, 1193.25, 307.71, 1176.43, 300.5, 1172.43, 295.16, 1169.76, 286.88, 1170.29, 279.94]], "area": 1961.0, "bbox": [1169.76, 273.54, 73.95, 47.78], "iscrowd": 0, "attributes": {"occluded": false}}, {"id": 321, "image_id": 1, "category_id": 1, "segmentation": [[1194.59, 229.22, 1210.6, 232.95, 1232.23, 246.84, 1248.51, 271.13, 1245.04, 280.74, 1235.7, 285.82, 1225.55, 285.28, 1212.21, 273.0, 1196.99, 261.79, 1184.17, 252.18, 1180.97, 244.97, 1181.5, 234.82, 1183.1, 232.42]], "area": 2126.0, "bbox": [1180.97, 229.22, 67.54, 56.6], "iscrowd": 0, "attributes": {"occluded": false}}, {"id": 322, "image_id": 1, "category_id": 1, "segmentation": [[1266.13, 197.45, 1272.81, 211.86, 1277.62, 244.43, 1277.35, 260.19, 1274.68, 266.33, 1267.2, 270.6, 1260.26, 271.13, 1252.25, 267.4, 1247.45, 254.85, 1246.11, 234.56, 1243.18, 216.14, 1242.91, 200.65, 1246.91, 194.51, 1253.85, 194.24]], "area": 2107.0, "bbox": [1242.91, 194.24, 34.71, 76.89], "iscrowd": 0, "attributes": {"occluded": false}}, {"id": 323, "image_id": 1, "category_id": 1, "segmentation": [[1272.44, 172.93, 1294.24, 172.93, 1327.62, 183.61, 1335.18, 197.41, 1335.4, 207.2, 1333.62, 212.31, 1319.61, 214.54, 1304.92, 210.76, 1283.56, 199.85, 1270.66, 195.18, 1267.77, 189.84, 1266.43, 180.05]], "area": 1952.0, "bbox": [1266.43, 172.93, 68.97, 41.61], "iscrowd": 0, "attributes": {"occluded": false}}, {"id": 324, "image_id": 1, "category_id": 1, "segmentation": [[1354.85, 241.45, 1358.54, 267.29, 1353.93, 308.35, 1350.23, 321.73, 1338.24, 324.03, 1329.94, 318.5, 1327.63, 312.04, 1327.63, 291.74, 1327.63, 271.44, 1328.09, 253.91, 1329.94, 243.3, 1342.85, 238.68]], "area": 2233.0, "bbox": [1327.63, 238.68, 30.91, 85.35], "iscrowd": 0, "attributes": {"occluded": false}}, {"id": 325, "image_id": 1, "category_id": 1, "segmentation": [[1282.42, 317.11, 1266.27, 332.34, 1257.97, 352.64, 1247.36, 355.4, 1230.75, 351.71, 1228.44, 347.1, 1233.05, 332.34, 1244.13, 315.73, 1255.2, 303.73, 1267.19, 297.74, 1275.96, 300.04, 1281.96, 306.04]], "area": 1743.0, "bbox": [1228.44, 297.74, 53.98, 57.66], "iscrowd": 0, "attributes": {"occluded": false}}, {"id": 326, "image_id": 1, "category_id": 1, "segmentation": [[1379.95, 340.69, 1375.33, 366.52, 1361.49, 401.58, 1354.57, 410.35, 1342.12, 410.81, 1335.66, 406.66, 1332.43, 399.28, 1333.81, 384.05, 1341.19, 365.6, 1350.42, 342.99, 1353.65, 336.53, 1366.1, 335.61]], "area": 2274.0, "bbox": [1332.43, 335.61, 47.52, 75.2], "iscrowd": 0, "attributes": {"occluded": false}}, {"id": 327, "image_id": 1, "category_id": 1, "segmentation": [[1421.46, 325.92, 1401.17, 339.3, 1394.71, 353.6, 1398.4, 361.91, 1407.16, 366.52, 1418.7, 366.06, 1423.77, 361.45, 1441.3, 346.68, 1447.76, 339.3, 1450.99, 332.38, 1456.53, 322.69, 1455.14, 316.24, 1448.22, 313.47, 1435.77, 313.47]], "area": 1821.0, "bbox": [1394.71, 313.47, 61.82, 53.05], "iscrowd": 0, "attributes": {"occluded": false}}, {"id": 328, "image_id": 1, "category_id": 1, "segmentation": [[1357.31, 0.0, 1362.19, 8.8, 1359.52, 21.88, 1350.98, 24.55, 1338.7, 19.75, 1325.08, 18.41, 1313.34, 19.75, 1300.79, 18.94, 1296.25, 17.08, 1293.58, 9.07, 1293.8, 0.0]], "area": 1330.0, "bbox": [1293.58, 0.0, 68.61, 24.55], "iscrowd": 0, "attributes": {"occluded": false}}, {"id": 329, "image_id": 1, "category_id": 1, "segmentation": [[1332.2, 63.19, 1314.67, 68.27, 1300.83, 77.95, 1301.75, 86.72, 1304.98, 89.49, 1321.12, 91.33, 1340.5, 89.95, 1356.65, 89.49, 1364.03, 88.1, 1366.8, 83.49, 1364.95, 71.96, 1360.8, 64.11, 1357.57, 62.73]], "area": 1530.0, "bbox": [1300.83, 62.73, 65.97, 28.6], "iscrowd": 0, "attributes": {"occluded": false}}, {"id": 330, "image_id": 1, "category_id": 1, "segmentation": [[1357.57, 132.85, 1365.41, 169.76, 1366.34, 179.45, 1358.49, 185.45, 1341.4, 185.0, 1332.7, 157.3, 1324.82, 132.85, 1325.28, 125.47, 1350.19, 122.7]], "area": 1784.0, "bbox": [1324.82, 122.7, 41.52, 62.75], "iscrowd": 0, "attributes": {"occluded": false}}, {"id": 331, "image_id": 1, "category_id": 1, "segmentation": [[1398.17, 117.63, 1405.55, 144.85, 1400.47, 161.92, 1384.79, 165.61, 1373.72, 163.3, 1372.79, 151.31, 1374.64, 129.62, 1372.2, 116.0, 1376.4, 102.3, 1389.1, 101.1, 1394.94, 107.94]], "area": 1666.0, "bbox": [1372.2, 101.1, 33.35, 64.51], "iscrowd": 0, "attributes": {"occluded": false}}, {"id": 332, "image_id": 1, "category_id": 1, "segmentation": [[1380.64, 91.79, 1388.94, 106.1, 1382.48, 119.94, 1373.26, 123.17, 1360.34, 121.78, 1344.65, 120.4, 1326.66, 114.4, 1315.13, 108.4, 1310.97, 97.33, 1311.44, 91.33, 1330.35, 89.95, 1357.57, 91.79]], "area": 1983.0, "bbox": [1310.97, 89.95, 77.97, 33.22], "iscrowd": 0, "attributes": {"occluded": false}}, {"id": 333, "image_id": 1, "category_id": 1, "segmentation": [[1460.45, 53.96, 1455.37, 95.48, 1449.84, 107.94, 1439.69, 111.63, 1427.23, 109.79, 1420.31, 106.1, 1420.31, 88.1, 1425.85, 77.95, 1428.62, 65.04, 1429.54, 46.58, 1430.92, 40.59, 1437.84, 36.43, 1450.3, 36.89]], "area": 2232.0, "bbox": [1420.31, 36.43, 40.14, 75.2], "iscrowd": 0, "attributes": {"occluded": false}}, {"id": 334, "image_id": 1, "category_id": 1, "segmentation": [[1473.37, 117.91, 1482.98, 144.44, 1482.21, 169.43, 1477.98, 180.58, 1472.21, 184.04, 1461.06, 185.19, 1449.91, 179.43, 1449.53, 172.12, 1454.14, 160.97, 1449.15, 145.59, 1443.76, 127.91, 1443.76, 121.37, 1453.37, 112.53, 1461.83, 112.15]], "area": 2136.0, "bbox": [1443.76, 112.15, 39.22, 73.04], "iscrowd": 0, "attributes": {"occluded": false}}, {"id": 335, "image_id": 1, "category_id": 1, "segmentation": [[1517.19, 95.23, 1533.34, 104.46, 1553.72, 126.76, 1559.1, 143.29, 1558.33, 157.51, 1553.33, 162.89, 1539.11, 162.51, 1532.96, 157.9, 1524.88, 140.21, 1509.12, 126.37, 1496.43, 114.45, 1496.43, 102.92, 1504.51, 94.85]], "area": 2365.0, "bbox": [1496.43, 94.85, 62.67, 68.04], "iscrowd": 0, "attributes": {"occluded": false}}, {"id": 336, "image_id": 1, "category_id": 1, "segmentation": [[1370.33, 200.57, 1392.25, 205.18, 1418.01, 212.1, 1433.77, 222.87, 1436.07, 237.09, 1429.15, 244.78, 1411.85, 245.17, 1387.63, 238.25, 1370.72, 230.17, 1358.8, 220.56, 1358.03, 205.57]], "area": 2289.0, "bbox": [1358.03, 200.57, 78.04, 44.6], "iscrowd": 0, "attributes": {"occluded": false}}, {"id": 337, "image_id": 1, "category_id": 1, "segmentation": [[1448.32, 238.64, 1461.23, 251.09, 1462.16, 265.4, 1456.62, 275.55, 1439.55, 289.39, 1420.64, 299.07, 1403.1, 297.69, 1398.03, 290.77, 1395.72, 280.62, 1404.03, 270.93, 1423.4, 255.71]], "area": 2313.0, "bbox": [1395.72, 238.64, 66.44, 60.43], "iscrowd": 0, "attributes": {"occluded": false}}, {"id": 338, "image_id": 1, "category_id": 1, "segmentation": [[1619.7, 293.22, 1604.64, 315.65, 1599.52, 336.47, 1591.51, 343.84, 1580.94, 346.08, 1569.08, 342.88, 1566.2, 336.47, 1566.52, 325.58, 1576.45, 305.72, 1583.18, 291.62, 1591.51, 282.97, 1601.76, 278.16, 1609.77, 277.52, 1617.46, 279.77]], "area": 2153.0, "bbox": [1566.2, 277.52, 53.5, 68.56], "iscrowd": 0, "attributes": {"occluded": false}}, {"id": 339, "image_id": 1, "category_id": 1, "segmentation": [[1676.73, 181.09, 1658.79, 195.19, 1641.17, 212.81, 1636.68, 223.06, 1639.88, 230.43, 1647.89, 234.27, 1652.06, 234.91, 1655.9, 234.91, 1668.08, 227.55, 1679.61, 216.97, 1694.03, 205.76, 1703.64, 196.79, 1709.41, 188.78, 1707.48, 180.77, 1700.43, 173.4, 1687.94, 173.72]], "area": 2236.0, "bbox": [1636.68, 173.4, 72.73, 61.51], "iscrowd": 0, "attributes": {"occluded": false}}, {"id": 340, "image_id": 1, "category_id": 1, "segmentation": [[1675.8, 134.09, 1702.39, 126.08, 1727.06, 130.25, 1739.55, 139.22, 1743.4, 152.03, 1740.83, 163.89, 1731.54, 165.81, 1709.76, 158.76, 1689.25, 160.36, 1676.44, 159.4, 1668.75, 155.88, 1664.91, 145.95]], "area": 2201.0, "bbox": [1664.91, 126.08, 78.49, 39.73], "iscrowd": 0, "attributes": {"occluded": false}}, {"id": 341, "image_id": 1, "category_id": 1, "segmentation": [[1641.58, 53.62, 1670.42, 65.47, 1684.51, 70.59, 1691.24, 81.49, 1688.04, 93.98, 1682.59, 98.79, 1668.81, 95.26, 1656.96, 89.5, 1626.2, 82.13, 1611.47, 79.89, 1608.26, 68.35, 1608.9, 59.7, 1616.59, 52.65]], "area": 2324.0, "bbox": [1608.26, 52.65, 82.98, 46.14], "iscrowd": 0, "attributes": {"occluded": false}}, {"id": 342, "image_id": 1, "category_id": 1, "segmentation": [[1711.1, 22.86, 1711.1, 51.69, 1713.67, 85.97, 1708.86, 96.87, 1698.29, 99.43, 1690.28, 96.54, 1685.15, 87.57, 1684.19, 68.03, 1679.71, 44.96, 1681.31, 26.38, 1687.08, 15.49, 1700.85, 13.25]], "area": 2321.0, "bbox": [1679.71, 13.25, 33.96, 86.18], "iscrowd": 0, "attributes": {"occluded": false}}, {"id": 343, "image_id": 1, "category_id": 1, "segmentation": [[1807.01, 82.01, 1814.85, 96.32, 1819.0, 128.15, 1817.62, 153.48, 1812.54, 162.24, 1795.93, 164.13, 1791.78, 162.24, 1786.71, 143.83, 1784.86, 125.84, 1780.71, 106.42, 1780.25, 90.73, 1786.71, 82.48]], "area": 2542.0, "bbox": [1780.25, 82.01, 38.75, 82.12], "iscrowd": 0, "attributes": {"occluded": false}}, {"id": 344, "image_id": 1, "category_id": 1, "segmentation": [[1827.03, 204.46, 1798.24, 206.12, 1770.56, 217.75, 1761.15, 228.27, 1763.36, 245.43, 1770.56, 251.52, 1801.56, 239.89, 1827.58, 236.02, 1850.28, 235.46, 1854.71, 233.25, 1851.94, 216.09, 1843.64, 212.21]], "area": 2775.0, "bbox": [1761.15, 204.46, 93.56, 47.06], "iscrowd": 0, "attributes": {"occluded": false}}, {"id": 345, "image_id": 1, "category_id": 1, "segmentation": [[1784.96, 291.93, 1820.94, 307.43, 1842.53, 322.38, 1844.19, 341.2, 1832.01, 351.17, 1811.0, 343.4, 1768.9, 317.4, 1763.36, 301.9, 1766.69, 295.81]], "area": 2643.0, "bbox": [1763.36, 291.93, 80.83, 59.24], "iscrowd": 0, "attributes": {"occluded": false}}, {"id": 346, "image_id": 1, "category_id": 1, "segmentation": [[1750.08, 353.94, 1726.27, 377.19, 1699.7, 393.24, 1683.09, 393.8, 1675.89, 381.06, 1678.66, 369.99, 1693.61, 355.04, 1719.08, 340.1, 1736.79, 335.67, 1751.18, 337.33]], "area": 2504.0, "bbox": [1675.89, 335.67, 75.29, 58.13], "iscrowd": 0, "attributes": {"occluded": false}}, {"id": 347, "image_id": 1, "category_id": 1, "segmentation": [[1801.52, 372.2, 1789.98, 395.72, 1772.91, 416.48, 1762.3, 423.4, 1748.92, 421.56, 1747.54, 411.41, 1754.46, 392.03, 1760.46, 376.35, 1764.61, 368.97, 1774.76, 362.97, 1786.75, 360.66, 1797.83, 360.66]], "area": 2012.0, "bbox": [1747.54, 360.66, 53.98, 62.74], "iscrowd": 0, "attributes": {"occluded": false}}, {"id": 348, "image_id": 1, "category_id": 1, "segmentation": [[1727.7, 429.86, 1749.85, 435.86, 1775.68, 452.47, 1784.45, 470.0, 1785.37, 482.46, 1777.53, 488.45, 1769.22, 488.91, 1751.23, 480.61, 1737.85, 469.08, 1721.71, 457.08, 1716.63, 448.32, 1715.25, 437.24]], "area": 2385.0, "bbox": [1715.25, 429.86, 70.12, 59.05], "iscrowd": 0, "attributes": {"occluded": false}}, {"id": 349, "image_id": 1, "category_id": 1, "segmentation": [[1548.7, 464.93, 1573.15, 450.62, 1608.68, 446.01, 1626.21, 444.63, 1637.28, 451.09, 1640.05, 458.93, 1636.36, 469.08, 1625.29, 474.61, 1604.52, 479.69, 1585.61, 483.84, 1571.77, 485.69, 1554.7, 484.76, 1545.01, 478.3]], "area": 2717.0, "bbox": [1545.01, 444.63, 95.04, 41.06], "iscrowd": 0, "attributes": {"occluded": false}}, {"id": 350, "image_id": 1, "category_id": 1, "segmentation": [[1513.3, 399.61, 1509.42, 423.41, 1496.14, 438.36, 1481.74, 438.91, 1476.21, 432.83, 1473.99, 416.77, 1475.65, 398.5, 1478.98, 390.75, 1495.03, 384.66, 1505.0, 389.64]], "area": 1648.0, "bbox": [1473.99, 384.66, 39.31, 54.25], "iscrowd": 0, "attributes": {"occluded": false}}, {"id": 351, "image_id": 1, "category_id": 1, "segmentation": [[1575.17, 588.67, 1591.7, 596.75, 1610.54, 613.66, 1620.53, 631.73, 1620.15, 644.42, 1611.31, 650.18, 1599.77, 650.57, 1589.39, 643.26, 1576.32, 630.58, 1561.33, 614.43, 1557.1, 602.9, 1559.79, 594.05]], "area": 2282.0, "bbox": [1557.1, 588.67, 63.43, 61.9], "iscrowd": 0, "attributes": {"occluded": false}}, {"id": 352, "image_id": 1, "category_id": 1, "segmentation": [[1608.08, 543.77, 1621.15, 550.69, 1633.84, 564.14, 1640.76, 584.9, 1643.83, 602.59, 1643.83, 609.12, 1639.22, 616.04, 1629.61, 619.5, 1620.76, 619.89, 1614.23, 612.58, 1608.08, 593.36, 1601.16, 582.6, 1590.01, 569.14, 1588.47, 559.15, 1591.16, 552.61]], "area": 2543.0, "bbox": [1588.47, 543.77, 55.36, 76.12], "iscrowd": 0, "attributes": {"occluded": false}}, {"id": 353, "image_id": 1, "category_id": 1, "segmentation": [[1654.6, 543.38, 1687.27, 544.92, 1707.27, 554.53, 1711.49, 561.84, 1708.8, 574.91, 1695.73, 580.29, 1678.82, 578.37, 1657.29, 574.14, 1647.68, 569.14, 1639.6, 560.68, 1639.22, 550.3]], "area": 2011.0, "bbox": [1639.22, 543.38, 72.27, 36.91], "iscrowd": 0, "attributes": {"occluded": false}}, {"id": 354, "image_id": 1, "category_id": 1, "segmentation": [[1716.11, 538.77, 1698.81, 554.53, 1699.58, 568.37, 1704.96, 574.52, 1713.03, 576.45, 1728.03, 574.14, 1749.17, 566.07, 1755.32, 561.45, 1760.7, 556.45, 1769.93, 545.31, 1771.85, 538.39, 1772.62, 531.47, 1760.7, 527.24, 1745.71, 531.47]], "area": 2303.0, "bbox": [1698.81, 527.24, 73.81, 49.21], "iscrowd": 0, "attributes": {"occluded": false}}, {"id": 355, "image_id": 1, "category_id": 1, "segmentation": [[1741.1, 514.17, 1753.4, 523.01, 1761.47, 534.93, 1756.09, 544.15, 1742.25, 539.92, 1720.72, 535.31, 1708.03, 530.31, 1703.4, 520.7, 1707.65, 513.01, 1710.34, 509.17, 1726.49, 506.48]], "area": 1299.0, "bbox": [1703.4, 506.48, 58.07, 37.67], "iscrowd": 0, "attributes": {"occluded": false}}, {"id": 356, "image_id": 1, "category_id": 1, "segmentation": [[1695.6, 594.09, 1711.3, 598.25, 1713.22, 612.03, 1706.17, 621.32, 1693.35, 639.58, 1674.77, 660.08, 1666.44, 664.25, 1652.35, 661.69, 1646.9, 654.32, 1646.26, 647.27, 1657.15, 629.01, 1677.66, 605.3]], "area": 2479.0, "bbox": [1646.26, 594.09, 66.96, 70.16], "iscrowd": 0, "attributes": {"occluded": false}}, {"id": 357, "image_id": 1, "category_id": 1, "segmentation": [[1739.81, 615.23, 1738.53, 644.06, 1737.57, 663.61, 1735.0, 673.86, 1729.88, 680.27, 1718.66, 683.15, 1711.3, 681.87, 1708.09, 677.38, 1705.53, 665.53, 1708.41, 643.74, 1709.69, 625.8, 1711.3, 613.95, 1713.86, 610.43, 1726.03, 608.82]], "area": 2079.0, "bbox": [1705.53, 608.82, 34.28, 74.33], "iscrowd": 0, "attributes": {"occluded": false}}, {"id": 358, "image_id": 1, "category_id": 1, "segmentation": [[1564.9, 660.7, 1587.31, 657.52, 1615.18, 657.52, 1628.64, 662.01, 1630.24, 675.14, 1627.36, 682.51, 1607.17, 687.64, 1586.03, 690.52, 1569.05, 689.88, 1565.2, 683.15, 1560.72, 674.18]], "area": 1907.0, "bbox": [1560.72, 657.52, 69.52, 33.0], "iscrowd": 0, "attributes": {"occluded": false}}, {"id": 359, "image_id": 1, "category_id": 1, "segmentation": [[1785.31, 665.02, 1771.08, 682.71, 1761.86, 718.08, 1751.86, 724.61, 1741.1, 725.77, 1730.72, 716.54, 1730.33, 697.7, 1733.41, 676.56, 1739.56, 663.87, 1751.09, 654.26, 1758.4, 649.26, 1772.62, 646.95, 1783.77, 648.88]], "area": 2764.0, "bbox": [1730.33, 646.95, 54.98, 78.82], "iscrowd": 0, "attributes": {"occluded": false}}, {"id": 360, "image_id": 1, "category_id": 1, "segmentation": [[1666.13, 713.85, 1683.04, 732.69, 1699.58, 762.29, 1699.96, 778.05, 1694.96, 784.97, 1684.58, 785.36, 1675.74, 777.67, 1657.29, 756.91, 1645.75, 739.22, 1640.37, 728.07, 1639.6, 718.46, 1641.52, 713.85, 1655.75, 707.31]], "area": 2514.0, "bbox": [1639.6, 707.31, 60.36, 78.05], "iscrowd": 0, "attributes": {"occluded": false}}, {"id": 361, "image_id": 1, "category_id": 1, "segmentation": [[1626.42, 723.34, 1619.11, 761.02, 1612.19, 787.93, 1621.8, 797.54, 1634.87, 796.77, 1642.18, 791.39, 1649.48, 785.24, 1654.1, 763.71, 1655.63, 754.48, 1653.71, 732.96, 1647.56, 724.5, 1637.56, 722.19]], "area": 2353.0, "bbox": [1612.19, 722.19, 43.44, 75.35], "iscrowd": 0, "attributes": {"occluded": false}}, {"id": 362, "image_id": 1, "category_id": 1, "segmentation": [[1705.23, 750.26, 1697.92, 782.17, 1686.01, 806.77, 1669.09, 809.46, 1659.48, 801.77, 1658.71, 789.85, 1661.78, 771.02, 1669.86, 752.56, 1677.93, 741.8, 1684.47, 737.18, 1688.7, 735.65, 1699.85, 738.72]], "area": 2336.0, "bbox": [1658.71, 735.65, 46.52, 73.81], "iscrowd": 0, "attributes": {"occluded": false}}, {"id": 363, "image_id": 2, "category_id": 1, "segmentation": [[48.1, 68.19, 88.76, 79.35, 118.25, 104.06, 121.44, 114.43, 117.46, 121.6, 95.93, 119.21, 55.27, 107.25, 31.36, 101.67, 26.58, 97.68, 22.59, 78.55]], "area": 3064.0, "bbox": [22.59, 68.19, 98.85, 53.41], "iscrowd": 0, "attributes": {"occluded": false}}, {"id": 364, "image_id": 2, "category_id": 1, "segmentation": [[27.95, 151.4, 30.71, 181.85, 42.25, 205.38, 39.48, 216.91, 28.87, 224.29, 14.1, 221.52, 6.72, 211.37, 0.73, 199.84, 0.0, 197.82, 0.0, 152.92, 2.11, 150.02, 16.87, 144.48]], "area": 2369.0, "bbox": [0.0, 144.48, 42.25, 79.81], "iscrowd": 0, "attributes": {"occluded": false}}, {"id": 365, "image_id": 2, "category_id": 1, "segmentation": [[155.74, 241.82, 173.73, 274.12, 180.19, 296.72, 171.42, 304.56, 155.27, 304.1, 143.28, 294.88, 134.51, 281.5, 122.52, 261.2, 119.75, 250.13, 119.75, 239.51, 124.36, 233.98, 140.51, 231.21]], "area": 2695.0, "bbox": [119.75, 231.21, 60.44, 73.35], "iscrowd": 0, "attributes": {"occluded": false}}, {"id": 366, "image_id": 2, "category_id": 1, "segmentation": [[141.43, 168.01, 166.35, 164.32, 194.03, 162.93, 210.17, 165.24, 225.4, 174.0, 226.32, 182.31, 223.55, 190.61, 200.49, 194.3, 178.8, 197.07, 157.58, 197.53, 146.97, 196.61, 139.59, 192.92]], "area": 2514.0, "bbox": [139.59, 162.93, 86.73, 34.6], "iscrowd": 0, "attributes": {"occluded": false}}, {"id": 367, "image_id": 2, "category_id": 1, "segmentation": [[213.4, 219.22, 194.49, 237.67, 190.8, 252.89, 196.79, 264.43, 213.86, 267.66, 223.09, 258.89, 231.4, 247.36, 259.08, 238.59, 264.61, 236.29, 268.76, 229.83, 268.3, 217.37, 263.69, 212.3, 236.47, 210.45]], "area": 2604.0, "bbox": [190.8, 210.45, 77.96, 57.21], "iscrowd": 0, "attributes": {"occluded": false}}, {"id": 368, "image_id": 2, "category_id": 1, "segmentation": [[98.48, 302.53, 98.9, 333.4, 98.0, 349.6, 88.8, 355.54, 71.26, 353.24, 66.7, 342.6, 64.8, 331.1, 62.5, 309.45, 66.65, 295.61, 76.8, 286.39, 86.5, 283.2, 96.64, 286.39]], "area": 2198.0, "bbox": [62.5, 283.2, 36.4, 72.34], "iscrowd": 0, "attributes": {"occluded": false}}, {"id": 369, "image_id": 2, "category_id": 1, "segmentation": [[134.01, 304.38, 143.69, 326.98, 158.0, 367.58, 158.46, 383.73, 150.15, 390.19, 135.85, 391.06, 131.24, 387.42, 120.63, 369.89, 114.63, 350.93, 109.56, 332.52, 107.71, 320.53, 109.09, 310.79, 113.71, 306.18]], "area": 2849.0, "bbox": [107.71, 304.38, 50.75, 86.68], "iscrowd": 0, "attributes": {"occluded": false}}, {"id": 370, "image_id": 2, "category_id": 1, "segmentation": [[331.14, 298.84, 319.14, 324.22, 319.6, 349.59, 314.99, 357.89, 303.0, 360.66, 289.62, 357.43, 286.39, 351.44, 285.93, 332.98, 291.0, 315.45, 295.61, 302.53, 300.23, 295.15, 308.07, 289.16, 316.84, 286.85, 325.14, 288.23, 328.83, 290.08]], "area": 2228.0, "bbox": [285.93, 286.85, 45.21, 73.81], "iscrowd": 0, "attributes": {"occluded": false}}, {"id": 371, "image_id": 2, "category_id": 1, "segmentation": [[345.44, 286.85, 330.68, 297.0, 330.21, 309.92, 337.6, 318.22, 353.28, 320.53, 362.97, 310.84, 363.43, 305.3, 386.04, 296.08, 395.72, 290.08, 398.95, 281.77, 396.65, 273.01, 389.27, 266.55, 372.2, 266.55, 359.74, 270.24]], "area": 2122.0, "bbox": [330.21, 266.55, 68.74, 53.98], "iscrowd": 0, "attributes": {"occluded": false}}, {"id": 372, "image_id": 2, "category_id": 1, "segmentation": [[387.88, 308.99, 399.42, 321.91, 399.88, 334.83, 384.65, 342.67, 368.51, 351.44, 345.9, 362.51, 333.9, 364.35, 325.14, 352.82, 326.52, 341.75, 351.44, 323.76, 369.43, 314.99]], "area": 2267.0, "bbox": [325.14, 308.99, 74.74, 55.36], "iscrowd": 0, "attributes": {"occluded": false}}, {"id": 373, "image_id": 2, "category_id": 1, "segmentation": [[347.74, 382.35, 359.74, 404.03, 374.96, 434.94, 373.12, 446.47, 361.12, 452.47, 350.51, 450.16, 336.67, 434.48, 321.45, 406.34, 315.91, 387.88, 316.37, 380.96, 336.21, 373.12]], "area": 2598.0, "bbox": [315.91, 373.12, 59.05, 79.35], "iscrowd": 0, "attributes": {"occluded": false}}, {"id": 374, "image_id": 2, "category_id": 1, "segmentation": [[405.87, 435.86, 373.58, 449.24, 346.82, 463.08, 344.05, 476.46, 351.44, 490.3, 365.28, 490.76, 388.34, 481.99, 408.18, 469.54, 418.33, 460.31, 421.56, 455.24, 419.71, 443.7]], "area": 2511.0, "bbox": [344.05, 435.86, 77.51, 54.9], "iscrowd": 0, "attributes": {"occluded": false}}, {"id": 375, "image_id": 2, "category_id": 1, "segmentation": [[485.69, 415.1, 461.23, 414.64, 438.17, 413.26, 424.79, 416.48, 420.18, 428.94, 424.33, 443.24, 444.16, 449.7, 468.62, 450.16, 493.53, 446.47, 499.53, 441.4, 503.68, 432.63, 504.6, 423.4]], "area": 2588.0, "bbox": [420.18, 413.26, 84.42, 36.9], "iscrowd": 0, "attributes": {"occluded": false}}, {"id": 376, "image_id": 2, "category_id": 1, "segmentation": [[461.23, 477.38, 456.62, 504.14, 446.47, 538.74, 438.63, 550.73, 422.48, 550.73, 415.56, 539.2, 415.1, 519.82, 425.25, 486.15, 434.48, 473.69, 443.24, 469.08]], "area": 2564.0, "bbox": [415.1, 469.08, 46.13, 81.65], "iscrowd": 0, "attributes": {"occluded": false}}, {"id": 377, "image_id": 2, "category_id": 1, "segmentation": [[384.72, 593.76, 383.06, 623.1, 374.75, 669.6, 365.89, 675.69, 346.52, 671.26, 344.3, 656.87, 345.41, 626.42, 350.95, 603.72, 354.27, 592.65, 355.93, 588.22, 374.75, 586.56]], "area": 2829.0, "bbox": [344.3, 586.56, 40.42, 89.13], "iscrowd": 0, "attributes": {"occluded": false}}, {"id": 378, "image_id": 2, "category_id": 1, "segmentation": [[440.08, 612.03, 425.68, 626.98, 406.86, 649.12, 391.36, 652.99, 380.29, 643.58, 379.73, 636.39, 387.48, 617.01, 399.66, 601.51, 407.97, 593.76, 422.36, 587.67, 433.43, 595.42]], "area": 2244.0, "bbox": [379.73, 587.67, 60.35, 65.32], "iscrowd": 0, "attributes": {"occluded": false}}, {"id": 379, "image_id": 2, "category_id": 1, "segmentation": [[467.21, 563.31, 440.63, 558.88, 415.72, 559.99, 405.75, 568.29, 405.75, 578.81, 416.27, 583.24, 446.72, 590.99, 469.42, 596.53, 486.58, 597.63, 497.65, 590.44, 498.76, 579.36, 488.79, 566.63]], "area": 2558.0, "bbox": [405.75, 558.88, 93.01, 38.75], "iscrowd": 0, "attributes": {"occluded": false}}, {"id": 380, "image_id": 2, "category_id": 1, "segmentation": [[535.3, 593.21, 509.83, 594.31, 483.26, 593.76, 464.99, 594.87, 454.47, 603.17, 453.36, 610.37, 455.58, 617.56, 469.42, 624.21, 491.01, 624.76, 513.15, 623.65, 525.33, 621.44, 535.85, 618.67, 545.26, 613.14, 545.26, 601.51]], "area": 2470.0, "bbox": [453.36, 593.21, 91.9, 31.55], "iscrowd": 0, "attributes": {"occluded": false}}, {"id": 381, "image_id": 2, "category_id": 1, "segmentation": [[545.26, 581.03, 546.92, 593.21, 540.28, 600.4, 504.3, 600.4, 479.94, 596.53, 474.95, 582.69, 478.28, 572.17, 497.65, 569.4, 515.92, 571.06, 535.3, 572.72]], "area": 1871.0, "bbox": [474.95, 569.4, 71.97, 31.0], "iscrowd": 0, "attributes": {"occluded": false}}, {"id": 382, "image_id": 2, "category_id": 1, "segmentation": [[510.46, 491.22, 510.04, 513.37, 508.2, 543.77, 504.0, 558.58, 496.2, 562.27, 480.98, 559.96, 475.91, 552.12, 474.52, 522.59, 474.94, 499.53, 479.55, 486.15, 482.36, 483.33, 499.85, 482.46]], "area": 2501.0, "bbox": [474.52, 482.46, 35.94, 79.81], "iscrowd": 0, "attributes": {"occluded": false}}, {"id": 383, "image_id": 2, "category_id": 1, "segmentation": [[530.87, 708.8, 533.08, 737.03, 527.55, 749.21, 515.92, 752.53, 505.4, 747.55, 499.31, 739.8, 494.88, 712.67, 492.67, 683.89, 497.65, 675.03, 509.28, 673.92, 521.46, 680.01]], "area": 2411.0, "bbox": [492.67, 673.92, 40.41, 78.61], "iscrowd": 0, "attributes": {"occluded": false}}, {"id": 384, "image_id": 2, "category_id": 1, "segmentation": [[563.53, 640.15, 553.01, 672.81, 541.39, 703.82, 531.42, 716.0, 518.14, 719.87, 508.72, 715.44, 507.62, 693.3, 510.39, 672.26, 518.69, 648.46, 528.65, 634.61, 535.3, 630.74, 552.46, 627.97]], "area": 3265.0, "bbox": [507.62, 627.97, 55.91, 91.9], "iscrowd": 0, "attributes": {"occluded": false}}, {"id": 385, "image_id": 2, "category_id": 1, "segmentation": [[568.51, 651.22, 582.91, 676.14, 581.25, 693.3, 574.6, 701.05, 556.89, 696.07, 548.58, 682.23, 536.96, 659.53, 537.51, 644.03, 550.8, 639.6]], "area": 1791.0, "bbox": [536.96, 639.6, 45.95, 61.45], "iscrowd": 0, "attributes": {"occluded": false}}, {"id": 386, "image_id": 2, "category_id": 1, "segmentation": [[557.05, 285.4, 554.84, 317.51, 550.41, 352.39, 541.0, 360.69, 526.05, 359.58, 521.62, 345.19, 521.62, 319.72, 524.95, 293.15, 526.61, 282.08, 528.82, 279.86, 541.55, 277.65]], "area": 2405.0, "bbox": [521.62, 277.65, 35.43, 83.04], "iscrowd": 0, "attributes": {"occluded": false}}, {"id": 387, "image_id": 2, "category_id": 1, "segmentation": [[607.99, 252.74, 625.15, 282.63, 630.13, 309.76, 620.17, 318.62, 601.9, 319.17, 595.25, 303.12, 589.72, 292.04, 580.31, 265.47, 577.54, 251.63, 581.97, 243.88, 600.79, 241.11]], "area": 2502.0, "bbox": [577.54, 241.11, 52.59, 78.06], "iscrowd": 0, "attributes": {"occluded": false}}, {"id": 388, "image_id": 2, "category_id": 1, "segmentation": [[622.38, 173.02, 636.22, 196.27, 643.97, 215.65, 642.31, 228.38, 634.01, 235.02, 624.59, 234.47, 615.18, 223.4, 608.54, 209.56, 598.02, 191.84, 598.02, 180.77, 603.0, 173.02, 609.09, 170.25]], "area": 1855.0, "bbox": [598.02, 170.25, 45.95, 64.77], "iscrowd": 0, "attributes": {"occluded": false}}, {"id": 389, "image_id": 2, "category_id": 1, "segmentation": [[687.71, 197.38, 683.83, 222.84, 667.22, 260.49, 647.29, 263.26, 639.54, 255.5, 637.88, 243.88, 643.97, 223.4, 660.58, 195.72, 669.44, 185.2, 680.51, 181.32]], "area": 2487.0, "bbox": [637.88, 181.32, 49.83, 81.94], "iscrowd": 0, "attributes": {"occluded": false}}, {"id": 390, "image_id": 2, "category_id": 1, "segmentation": [[707.63, 230.04, 700.44, 266.58, 684.94, 279.86, 669.99, 282.08, 663.35, 271.01, 665.01, 254.95, 684.38, 222.84, 689.92, 220.07, 697.12, 221.18]], "area": 1804.0, "bbox": [663.35, 220.07, 44.28, 62.01], "iscrowd": 0, "attributes": {"occluded": false}}, {"id": 391, "image_id": 2, "category_id": 1, "segmentation": [[556.66, 362.14, 577.25, 375.43, 604.49, 394.03, 609.8, 405.32, 605.82, 413.29, 597.18, 416.62, 586.55, 415.29, 569.28, 409.97, 546.69, 397.35, 534.07, 387.39, 532.08, 372.77, 537.39, 360.15]], "area": 2487.0, "bbox": [532.08, 360.15, 77.72, 56.47], "iscrowd": 0, "attributes": {"occluded": false}}, {"id": 392, "image_id": 2, "category_id": 1, "segmentation": [[638.37, 328.26, 638.37, 352.84, 633.72, 392.04, 627.74, 405.32, 612.46, 403.33, 607.14, 395.36, 604.49, 378.08, 608.47, 354.17, 611.13, 337.56, 615.12, 329.59]], "area": 2085.0, "bbox": [604.49, 328.26, 33.88, 77.06], "iscrowd": 0, "attributes": {"occluded": false}}, {"id": 393, "image_id": 2, "category_id": 1, "segmentation": [[714.77, 310.99, 690.85, 310.99, 666.93, 312.98, 654.98, 322.95, 656.97, 336.9, 660.29, 338.89, 678.89, 345.53, 708.79, 345.53, 734.7, 342.88, 745.33, 338.22, 745.99, 332.25, 744.66, 318.96]], "area": 2696.0, "bbox": [654.98, 310.99, 91.01, 34.54], "iscrowd": 0, "attributes": {"occluded": false}}, {"id": 394, "image_id": 2, "category_id": 1, "segmentation": [[775.88, 284.41, 778.54, 300.36, 767.25, 305.67, 740.67, 305.67, 717.42, 304.34, 706.13, 297.04, 703.47, 280.43, 710.12, 273.12, 749.31, 273.12, 756.62, 275.78]], "area": 2088.0, "bbox": [703.47, 273.12, 75.07, 32.55], "iscrowd": 0, "attributes": {"occluded": false}}, {"id": 395, "image_id": 2, "category_id": 1, "segmentation": [[771.23, 223.3, 786.51, 244.55, 789.17, 264.48, 784.52, 270.46, 771.23, 273.79, 761.27, 267.81, 749.31, 255.18, 737.35, 237.25, 728.72, 221.3, 727.39, 212.67, 728.05, 203.37, 742.0, 204.03]], "area": 2412.0, "bbox": [727.39, 203.37, 61.78, 70.42], "iscrowd": 0, "attributes": {"occluded": false}}, {"id": 396, "image_id": 2, "category_id": 1, "segmentation": [[704.45, 166.9, 724.75, 174.28, 737.67, 185.35, 744.13, 199.66, 744.13, 204.27, 734.9, 208.88, 725.67, 208.88, 704.91, 201.04, 689.23, 194.58, 681.85, 185.82, 680.46, 174.74, 686.0, 166.9]], "area": 1790.0, "bbox": [680.46, 166.9, 63.67, 41.98], "iscrowd": 0, "attributes": {"occluded": false}}, {"id": 397, "image_id": 2, "category_id": 1, "segmentation": [[770.88, 129.07, 777.34, 164.13, 778.27, 183.97, 775.04, 194.58, 764.89, 199.66, 754.28, 200.12, 748.28, 196.43, 744.59, 190.89, 742.74, 169.67, 739.98, 150.75, 738.59, 133.68, 740.44, 119.38, 745.51, 111.08, 757.97, 108.77]], "area": 2780.0, "bbox": [738.59, 108.77, 39.68, 91.35], "iscrowd": 0, "attributes": {"occluded": false}}, {"id": 398, "image_id": 2, "category_id": 1, "segmentation": [[687.06, 382.47, 687.73, 407.71, 688.39, 427.64, 681.75, 436.28, 675.77, 438.94, 667.8, 438.27, 663.81, 434.95, 656.5, 419.67, 655.18, 397.08, 656.5, 370.51, 661.15, 363.87, 671.78, 363.2, 682.41, 363.87]], "area": 2165.0, "bbox": [655.18, 363.2, 33.21, 75.74], "iscrowd": 0, "attributes": {"occluded": false}}, {"id": 399, "image_id": 2, "category_id": 1, "segmentation": [[635.69, 448.77, 617.24, 456.08, 603.78, 466.46, 600.32, 476.45, 610.7, 487.98, 625.31, 488.37, 644.15, 480.3, 663.75, 471.84, 671.83, 464.92, 674.52, 459.92, 672.98, 449.54, 669.14, 445.7, 652.99, 443.77]], "area": 2113.0, "bbox": [600.32, 443.77, 74.2, 44.6], "iscrowd": 0, "attributes": {"occluded": false}}, {"id": 400, "image_id": 2, "category_id": 1, "segmentation": [[607.11, 502.99, 601.11, 520.52, 590.96, 545.89, 580.81, 549.58, 568.82, 550.04, 562.36, 547.27, 560.51, 537.59, 566.05, 521.9, 575.74, 503.45, 585.43, 494.68, 590.5, 493.76, 596.96, 493.76]], "area": 1696.0, "bbox": [560.51, 493.76, 46.6, 56.28], "iscrowd": 0, "attributes": {"occluded": false}}, {"id": 401, "image_id": 2, "category_id": 1, "segmentation": [[628.33, 498.37, 648.63, 502.99, 673.08, 512.21, 680.92, 517.29, 685.08, 528.82, 685.54, 533.9, 682.31, 538.05, 665.24, 539.43, 646.32, 537.12, 628.33, 530.67, 616.34, 522.36, 615.41, 514.52, 616.8, 502.99]], "area": 1998.0, "bbox": [615.41, 498.37, 70.13, 41.06], "iscrowd": 0, "attributes": {"occluded": false}}, {"id": 402, "image_id": 2, "category_id": 1, "segmentation": [[727.47, 362.6, 703.94, 374.6, 692.87, 393.51, 695.18, 403.2, 702.56, 405.04, 726.09, 402.28, 758.38, 389.36, 768.53, 383.82, 767.15, 373.21, 758.84, 357.53, 747.77, 354.3]], "area": 2400.0, "bbox": [692.87, 354.3, 75.66, 50.74], "iscrowd": 0, "attributes": {"occluded": false}}, {"id": 403, "image_id": 2, "category_id": 1, "segmentation": [[788.83, 350.14, 789.29, 379.21, 772.68, 386.13, 758.84, 377.36, 754.69, 354.76, 749.16, 335.38, 750.54, 312.31, 758.84, 298.94, 765.3, 293.4, 776.38, 299.4, 781.45, 324.77]], "area": 2647.0, "bbox": [749.16, 293.4, 40.13, 92.73], "iscrowd": 0, "attributes": {"occluded": false}}, {"id": 404, "image_id": 2, "category_id": 1, "segmentation": [[832.2, 351.07, 816.05, 370.9, 798.06, 381.05, 784.22, 385.21, 771.3, 382.44, 773.15, 366.75, 780.07, 351.99, 790.68, 343.69, 807.28, 337.69, 814.67, 335.84, 826.66, 340.46]], "area": 1868.0, "bbox": [771.3, 335.84, 60.9, 49.37], "iscrowd": 0, "attributes": {"occluded": false}}, {"id": 405, "image_id": 2, "category_id": 1, "segmentation": [[797.6, 389.82, 815.59, 399.51, 827.12, 415.65, 829.89, 434.57, 828.97, 441.03, 813.74, 441.95, 797.6, 426.27, 777.3, 408.73, 769.46, 398.12, 768.99, 390.74, 769.92, 386.59, 786.99, 382.44]], "area": 1964.0, "bbox": [768.99, 382.44, 60.9, 59.51], "iscrowd": 0, "attributes": {"occluded": false}}, {"id": 406, "image_id": 2, "category_id": 1, "segmentation": [[842.35, 417.04, 854.8, 425.34, 876.49, 432.26, 888.48, 439.64, 889.86, 444.72, 885.71, 460.4, 878.79, 463.17, 864.03, 460.4, 828.97, 446.1, 820.66, 435.03, 819.28, 423.96, 822.05, 415.65, 825.74, 412.42]], "area": 2077.0, "bbox": [819.28, 412.42, 70.58, 50.75], "iscrowd": 0, "attributes": {"occluded": false}}, {"id": 407, "image_id": 2, "category_id": 1, "segmentation": [[836.68, 235.09, 848.21, 250.47, 862.05, 285.46, 865.9, 303.53, 865.13, 313.91, 860.52, 316.98, 850.14, 315.44, 837.06, 307.37, 828.22, 291.61, 819.38, 269.69, 813.61, 253.55, 814.0, 239.32, 819.38, 233.94]], "area": 2616.0, "bbox": [813.61, 233.94, 52.29, 83.04], "iscrowd": 0, "attributes": {"occluded": false}}, {"id": 408, "image_id": 2, "category_id": 1, "segmentation": [[807.08, 265.85, 795.16, 267.77, 790.55, 280.84, 792.47, 290.84, 808.23, 296.61, 828.22, 297.37, 857.44, 296.99, 873.97, 291.99, 873.97, 280.07, 870.51, 270.08, 852.83, 267.39]], "area": 2319.0, "bbox": [790.55, 265.85, 83.42, 31.52], "iscrowd": 0, "attributes": {"occluded": false}}, {"id": 409, "image_id": 2, "category_id": 1, "segmentation": [[898.17, 351.16, 855.73, 359.0, 840.04, 366.84, 838.66, 387.14, 847.42, 396.83, 871.87, 394.52, 903.24, 382.99, 912.01, 374.23, 919.39, 367.31, 919.39, 359.46]], "area": 2536.0, "bbox": [838.66, 351.16, 80.73, 45.67], "iscrowd": 0, "attributes": {"occluded": false}}, {"id": 410, "image_id": 2, "category_id": 1, "segmentation": [[876.95, 393.6, 897.25, 403.75, 913.85, 418.51, 916.16, 432.82, 914.78, 439.74, 910.16, 442.04, 898.63, 442.97, 885.71, 428.66, 866.34, 422.21, 855.26, 416.21, 852.03, 408.83, 852.96, 398.68]], "area": 1806.0, "bbox": [852.03, 393.6, 64.13, 49.37], "iscrowd": 0, "attributes": {"occluded": false}}, {"id": 411, "image_id": 2, "category_id": 1, "segmentation": [[877.5, 176.91, 887.19, 200.44, 891.34, 236.89, 889.91, 256.26, 885.3, 265.03, 877.96, 265.95, 868.27, 260.87, 863.66, 253.49, 857.2, 234.58, 851.62, 211.05, 850.28, 188.44, 850.74, 178.3, 871.04, 172.76]], "area": 2818.0, "bbox": [850.28, 172.76, 41.06, 93.19], "iscrowd": 0, "attributes": {"occluded": false}}, {"id": 412, "image_id": 2, "category_id": 1, "segmentation": [[924.05, 248.88, 890.37, 251.65, 882.58, 262.72, 883.96, 275.64, 908.36, 278.41, 934.25, 274.25, 943.01, 270.56, 948.04, 263.64, 946.7, 254.88]], "area": 1530.0, "bbox": [882.58, 248.88, 65.46, 29.53], "iscrowd": 0, "attributes": {"occluded": false}}, {"id": 413, "image_id": 2, "category_id": 1, "segmentation": [[892.72, 211.97, 921.28, 213.82, 946.7, 221.66, 953.11, 230.43, 944.86, 240.58, 925.48, 243.81, 899.14, 241.96, 886.73, 239.19, 883.96, 231.81, 882.99, 217.51, 882.99, 214.74]], "area": 1753.0, "bbox": [882.99, 211.97, 70.12, 31.84], "iscrowd": 0, "attributes": {"occluded": false}}, {"id": 414, "image_id": 2, "category_id": 1, "segmentation": [[904.72, 172.3, 933.78, 179.68, 954.54, 194.9, 956.85, 206.9, 949.01, 217.51, 940.24, 217.51, 925.02, 209.67, 906.06, 201.82, 890.37, 196.29, 886.73, 188.44, 890.37, 172.76]], "area": 1943.0, "bbox": [886.73, 172.3, 70.12, 45.21], "iscrowd": 0, "attributes": {"occluded": false}}, {"id": 415, "image_id": 2, "category_id": 1, "segmentation": [[905.8, 130.29, 923.91, 144.13, 927.33, 160.66, 924.64, 165.28, 919.3, 167.58, 907.73, 168.35, 887.73, 159.9, 871.2, 149.9, 860.05, 139.9, 856.59, 132.6, 855.44, 121.07, 858.9, 116.45, 870.05, 115.3]], "area": 2255.0, "bbox": [855.44, 115.3, 71.89, 53.05], "iscrowd": 0, "attributes": {"occluded": false}}, {"id": 416, "image_id": 2, "category_id": 1, "segmentation": [[837.76, 137.21, 823.15, 150.67, 806.23, 179.89, 797.81, 184.12, 786.62, 184.12, 781.28, 177.96, 779.36, 164.51, 782.4, 153.74, 794.31, 138.37, 804.31, 125.3, 811.23, 119.91, 830.45, 117.22, 834.3, 121.07]], "area": 2209.0, "bbox": [779.36, 117.22, 58.4, 66.9], "iscrowd": 0, "attributes": {"occluded": false}}, {"id": 417, "image_id": 2, "category_id": 1, "segmentation": [[912.15, 82.01, 887.54, 95.85, 871.4, 109.69, 867.94, 119.3, 872.93, 125.06, 882.93, 129.29, 901.38, 123.91, 922.53, 116.61, 937.91, 108.92, 949.44, 100.84, 950.59, 86.62, 948.29, 77.01, 927.14, 71.24]], "area": 2667.0, "bbox": [867.94, 71.24, 82.65, 58.05], "iscrowd": 0, "attributes": {"occluded": false}}, {"id": 418, "image_id": 2, "category_id": 1, "segmentation": [[886.67, 703.1, 913.8, 716.38, 931.51, 725.85, 934.28, 742.4, 932.62, 748.49, 922.66, 752.98, 906.6, 750.76, 892.21, 741.9, 863.97, 731.33, 857.33, 724.13, 857.33, 711.4, 867.3, 700.94]], "area": 2471.0, "bbox": [857.33, 700.94, 76.95, 52.04], "iscrowd": 0, "attributes": {"occluded": false}}, {"id": 419, "image_id": 2, "category_id": 1, "segmentation": [[904.94, 783.37, 880.58, 800.53, 872.83, 813.26, 876.71, 825.44, 888.89, 827.1, 908.82, 816.64, 933.73, 807.78, 944.8, 798.32, 949.23, 792.84, 948.68, 781.76, 945.35, 777.89, 924.32, 777.28]], "area": 2219.0, "bbox": [872.83, 777.28, 76.4, 49.82], "iscrowd": 0, "attributes": {"occluded": false}}, {"id": 420, "image_id": 2, "category_id": 1, "segmentation": [[881.14, 837.07, 858.99, 849.86, 850.13, 856.45, 849.58, 865.91, 854.01, 876.38, 866.74, 875.88, 886.12, 868.07, 893.32, 863.09, 899.96, 855.34, 899.96, 848.14, 896.08, 839.28]], "area": 1336.0, "bbox": [849.58, 837.07, 50.38, 39.31], "iscrowd": 0, "attributes": {"occluded": false}}, {"id": 421, "image_id": 2, "category_id": 1, "segmentation": [[920.66, 847.87, 929.52, 870.56, 933.95, 909.87, 926.2, 925.92, 914.57, 927.58, 903.5, 917.62, 897.41, 900.46, 894.64, 875.54, 891.88, 859.49, 891.32, 850.63, 891.32, 846.2, 896.86, 840.67, 902.95, 837.9, 910.7, 837.9]], "area": 2742.0, "bbox": [891.32, 837.9, 42.63, 89.68], "iscrowd": 0, "attributes": {"occluded": false}}, {"id": 422, "image_id": 2, "category_id": 1, "segmentation": [[905.72, 936.99, 917.9, 964.68, 923.99, 985.16, 917.9, 1001.21, 913.47, 1003.43, 899.07, 1004.54, 894.64, 1000.66, 888.0, 981.84, 878.04, 946.96, 878.04, 933.67, 883.57, 930.35, 894.64, 929.8]], "area": 2271.0, "bbox": [878.04, 929.8, 45.95, 74.74], "iscrowd": 0, "attributes": {"occluded": false}}, {"id": 423, "image_id": 2, "category_id": 1, "segmentation": [[959.97, 922.6, 949.45, 937.0, 936.72, 961.35, 931.18, 976.3, 931.18, 987.93, 933.4, 994.02, 943.36, 997.89, 958.3, 990.1, 964.4, 976.9, 977.1, 951.9, 981.56, 937.0, 981.56, 929.8]], "area": 2213.0, "bbox": [931.18, 922.6, 50.38, 75.29], "iscrowd": 0, "attributes": {"occluded": false}}, {"id": 424, "image_id": 2, "category_id": 1, "segmentation": [[989.31, 974.09, 985.99, 997.34, 974.36, 1026.68, 958.86, 1044.84, 946.13, 1043.73, 937.27, 1035.43, 940.04, 1022.14, 949.45, 1003.32, 961.08, 980.07, 968.27, 968.99, 974.36, 965.67, 983.22, 967.33]], "area": 2321.0, "bbox": [937.27, 965.67, 52.04, 79.17], "iscrowd": 0, "attributes": {"occluded": false}}, {"id": 425, "image_id": 2, "category_id": 1, "segmentation": [[999.94, 1011.57, 1002.71, 1030.94, 1005.48, 1058.62, 1002.27, 1079.0, 975.62, 1079.0, 973.37, 1075.78, 972.26, 1045.34, 973.37, 1024.3, 975.03, 1016.55, 980.56, 1010.46]], "area": 2055.0, "bbox": [972.26, 1010.46, 33.22, 69.54], "iscrowd": 0, "attributes": {"occluded": false}}, {"id": 426, "image_id": 2, "category_id": 1, "segmentation": [[1061.67, 980.9, 1030.11, 979.79, 1010.74, 987.54, 1008.52, 999.17, 1010.74, 1008.02, 1021.25, 1013.01, 1046.17, 1013.01, 1064.99, 1011.34, 1073.29, 1008.02, 1079.94, 1001.93, 1079.94, 995.29, 1078.83, 988.09]], "area": 2011.0, "bbox": [1008.52, 979.79, 71.42, 33.22], "iscrowd": 0, "attributes": {"occluded": false}}, {"id": 427, "image_id": 2, "category_id": 1, "segmentation": [[1015.72, 888.44, 1022.36, 911.7, 1027.34, 941.59, 1025.13, 963.18, 1011.84, 967.06, 998.0, 963.18, 993.57, 942.14, 990.81, 913.36, 990.81, 893.43, 999.66, 887.34]], "area": 2339.0, "bbox": [990.81, 887.34, 36.53, 79.72], "iscrowd": 0, "attributes": {"occluded": false}}, {"id": 428, "image_id": 2, "category_id": 1, "segmentation": [[988.04, 837.51, 980.84, 855.78, 975.3, 890.66, 972.54, 901.73, 962.57, 902.84, 951.5, 894.53, 947.62, 875.71, 949.84, 855.23, 959.25, 835.3, 967.55, 825.33, 976.97, 822.56]], "area": 2068.0, "bbox": [947.62, 822.56, 40.42, 80.28], "iscrowd": 0, "attributes": {"occluded": false}}, {"id": 429, "image_id": 2, "category_id": 1, "segmentation": [[992.47, 797.1, 979.18, 794.88, 970.88, 804.85, 971.98, 826.44, 975.86, 849.14, 979.73, 864.64, 983.61, 870.73, 994.68, 871.28, 1000.77, 867.41, 1004.09, 859.1, 1004.09, 843.05, 1000.22, 814.81]], "area": 1958.0, "bbox": [970.88, 794.88, 33.21, 76.4], "iscrowd": 0, "attributes": {"occluded": false}}, {"id": 430, "image_id": 2, "category_id": 1, "segmentation": [[1016.82, 798.76, 1025.68, 816.47, 1031.22, 857.44, 1026.79, 867.41, 1005.75, 866.85, 1001.32, 858.0, 995.23, 810.94, 995.79, 796.54, 1005.75, 794.33]], "area": 1977.0, "bbox": [995.23, 794.33, 35.99, 73.08], "iscrowd": 0, "attributes": {"occluded": false}}, {"id": 431, "image_id": 2, "category_id": 1, "segmentation": [[1067.76, 850.24, 1077.72, 858.0, 1079.38, 873.5, 1071.63, 881.8, 1056.68, 901.18, 1033.99, 907.82, 1023.47, 903.39, 1021.25, 890.1, 1024.02, 881.25, 1037.31, 872.94, 1055.02, 855.23]], "area": 1945.0, "bbox": [1021.25, 850.24, 58.13, 57.58], "iscrowd": 0, "attributes": {"occluded": false}}, {"id": 432, "image_id": 2, "category_id": 1, "segmentation": [[1061.67, 902.84, 1076.06, 924.98, 1083.8, 947.7, 1068.86, 962.07, 1053.36, 954.88, 1045.1, 936.6, 1036.75, 918.34, 1036.75, 907.27, 1040.08, 899.52, 1052.81, 895.64]], "area": 1869.0, "bbox": [1036.75, 895.64, 47.05, 66.43], "iscrowd": 0, "attributes": {"occluded": false}}, {"id": 433, "image_id": 2, "category_id": 1, "segmentation": [[1097.35, 997.44, 1109.31, 1013.38, 1125.92, 1045.93, 1133.23, 1066.53, 1129.9, 1076.49, 1127.18, 1079.0, 1110.52, 1079.0, 1104.0, 1070.51, 1085.39, 1041.95, 1075.43, 1021.35, 1075.43, 1006.07, 1076.76, 1002.09]], "area": 2689.0, "bbox": [1075.43, 997.44, 57.8, 82.56], "iscrowd": 0, "attributes": {"occluded": false}}, {"id": 434, "image_id": 2, "category_id": 1, "segmentation": [[1123.93, 896.46, 1152.49, 917.05, 1161.79, 934.33, 1158.47, 944.29, 1145.85, 948.28, 1125.92, 936.98, 1104.66, 922.37, 1098.68, 913.07, 1098.68, 904.43, 1107.98, 893.8]], "area": 1952.0, "bbox": [1098.68, 893.8, 63.11, 54.48], "iscrowd": 0, "attributes": {"occluded": false}}, {"id": 435, "image_id": 2, "category_id": 1, "segmentation": [[1182.4, 888.2, 1200.39, 917.73, 1208.7, 944.95, 1206.85, 959.25, 1202.24, 964.32, 1188.86, 964.32, 1178.71, 958.79, 1169.94, 942.64, 1163.95, 919.57, 1163.02, 901.12, 1162.56, 890.97, 1172.25, 885.9]], "area": 2428.0, "bbox": [1162.56, 885.9, 46.14, 78.42], "iscrowd": 0, "attributes": {"occluded": false}}, {"id": 436, "image_id": 2, "category_id": 1, "segmentation": [[1124.27, 949.56, 1099.36, 950.95, 1093.36, 955.56, 1083.21, 961.56, 1082.75, 974.01, 1092.44, 982.32, 1106.74, 983.24, 1129.35, 979.55, 1154.26, 971.71, 1162.56, 966.63, 1164.41, 957.87, 1157.49, 944.95, 1142.26, 944.95]], "area": 2270.0, "bbox": [1082.75, 944.95, 81.66, 38.29], "iscrowd": 0, "attributes": {"occluded": false}}, {"id": 437, "image_id": 2, "category_id": 1, "segmentation": [[1180.55, 978.16, 1183.78, 1001.69, 1181.48, 1024.76, 1178.25, 1032.14, 1169.02, 1040.45, 1158.41, 1037.22, 1154.72, 1029.83, 1152.41, 1014.15, 1151.95, 998.93, 1155.64, 983.7, 1159.33, 976.32, 1163.48, 974.94]], "area": 1686.0, "bbox": [1151.95, 974.94, 31.83, 65.51], "iscrowd": 0, "attributes": {"occluded": false}}, {"id": 438, "image_id": 2, "category_id": 1, "segmentation": [[1198.27, 1030.16, 1191.35, 1053.22, 1186.74, 1073.52, 1184.58, 1079.0, 1151.35, 1079.0, 1150.75, 1074.91, 1152.14, 1058.3, 1154.9, 1044.0, 1159.98, 1027.39, 1164.59, 1017.7, 1181.2, 1014.01, 1189.04, 1017.7]], "area": 2319.0, "bbox": [1150.75, 1014.01, 47.52, 65.99], "iscrowd": 0, "attributes": {"occluded": false}}, {"id": 439, "image_id": 2, "category_id": 1, "segmentation": [[1202.42, 967.42, 1219.49, 978.49, 1236.1, 1005.71, 1246.71, 1030.62, 1247.63, 1040.77, 1244.87, 1045.38, 1233.79, 1044.46, 1225.03, 1038.92, 1213.96, 1025.08, 1193.2, 1001.55, 1183.51, 988.18, 1182.58, 979.41, 1185.81, 971.11]], "area": 2505.0, "bbox": [1182.58, 967.42, 65.05, 77.96], "iscrowd": 0, "attributes": {"occluded": false}}, {"id": 440, "image_id": 2, "category_id": 1, "segmentation": [[1207.04, 1034.77, 1189.97, 1049.07, 1179.82, 1062.45, 1174.74, 1077.68, 1174.19, 1079.0, 1211.72, 1079.0, 1213.03, 1077.68, 1220.88, 1066.14, 1227.8, 1056.45, 1230.1, 1046.3, 1226.87, 1039.38, 1213.03, 1028.77]], "area": 1738.0, "bbox": [1174.19, 1028.77, 55.91, 51.23], "iscrowd": 0, "attributes": {"occluded": false}}, {"id": 441, "image_id": 2, "category_id": 1, "segmentation": [[1318.38, 893.21, 1322.8, 910.92, 1321.7, 938.05, 1314.5, 959.64, 1304.53, 966.28, 1292.91, 965.17, 1288.48, 959.08, 1287.37, 943.58, 1289.59, 926.42, 1288.48, 907.04, 1292.91, 891.54, 1299.55, 890.44]], "area": 2253.0, "bbox": [1287.37, 890.44, 35.43, 75.84], "iscrowd": 0, "attributes": {"occluded": false}}, {"id": 442, "image_id": 2, "category_id": 1, "segmentation": [[1356.02, 974.58, 1357.13, 996.18, 1358.23, 1027.73, 1351.04, 1048.77, 1342.73, 1055.97, 1323.91, 1050.98, 1323.36, 1038.25, 1326.68, 1017.77, 1325.57, 989.53, 1328.89, 976.8, 1334.98, 972.37]], "area": 2423.0, "bbox": [1323.36, 972.37, 34.87, 83.6], "iscrowd": 0, "attributes": {"occluded": false}}, {"id": 443, "image_id": 2, "category_id": 1, "segmentation": [[1092.76, 155.55, 1098.91, 185.54, 1103.91, 203.61, 1105.06, 221.29, 1102.76, 227.44, 1096.99, 230.52, 1086.61, 230.9, 1082.38, 228.98, 1075.08, 217.45, 1072.39, 201.3, 1067.77, 177.85, 1068.54, 162.09, 1072.39, 154.4, 1082.38, 151.71]], "area": 2150.0, "bbox": [1067.77, 151.71, 37.29, 79.19], "iscrowd": 0, "attributes": {"occluded": false}}, {"id": 444, "image_id": 2, "category_id": 1, "segmentation": [[1140.82, 232.44, 1136.97, 246.67, 1124.29, 275.88, 1115.83, 293.18, 1110.83, 298.95, 1093.91, 295.88, 1090.84, 286.65, 1092.38, 269.35, 1101.22, 246.67, 1108.91, 232.06, 1124.29, 223.21, 1132.36, 221.29]], "area": 2284.0, "bbox": [1090.84, 221.29, 49.98, 77.66], "iscrowd": 0, "attributes": {"occluded": false}}, {"id": 445, "image_id": 2, "category_id": 1, "segmentation": [[1001.84, 459.34, 1017.99, 469.72, 1040.28, 490.87, 1043.36, 505.09, 1042.21, 508.94, 1034.52, 515.86, 1027.21, 517.01, 1019.91, 515.86, 1007.61, 503.94, 986.46, 478.95, 984.92, 467.03, 988.38, 459.34]], "area": 1940.0, "bbox": [984.92, 459.34, 58.44, 57.67], "iscrowd": 0, "attributes": {"occluded": false}}, {"id": 446, "image_id": 2, "category_id": 1, "segmentation": [[1037.21, 410.9, 1046.44, 424.74, 1053.74, 441.66, 1057.97, 468.95, 1057.97, 480.1, 1053.36, 483.18, 1044.9, 483.95, 1038.36, 483.18, 1033.36, 477.8, 1027.6, 465.88, 1019.91, 444.73, 1015.3, 427.05, 1015.3, 419.36]], "area": 2065.0, "bbox": [1015.3, 410.9, 42.67, 73.05], "iscrowd": 0, "attributes": {"occluded": false}}, {"id": 447, "image_id": 2, "category_id": 1, "segmentation": [[1087.96, 413.21, 1092.95, 438.2, 1088.72, 466.65, 1081.42, 478.57, 1072.96, 482.41, 1064.12, 482.41, 1060.28, 478.95, 1058.74, 464.73, 1058.74, 443.97, 1060.28, 425.9, 1062.97, 413.59, 1070.66, 408.6]], "area": 2063.0, "bbox": [1058.74, 408.6, 34.21, 73.81], "iscrowd": 0, "attributes": {"occluded": false}}, {"id": 448, "image_id": 2, "category_id": 1, "segmentation": [[1129.07, 448.67, 1126.13, 468.7, 1111.71, 497.53, 1101.57, 512.48, 1088.75, 515.95, 1079.0, 512.75, 1077.27, 506.34, 1078.61, 494.06, 1083.15, 480.44, 1090.09, 465.49, 1099.43, 454.55, 1112.25, 447.61, 1124.26, 445.2]], "area": 2167.0, "bbox": [1077.27, 445.2, 51.8, 70.75], "iscrowd": 0, "attributes": {"occluded": false}}, {"id": 449, "image_id": 2, "category_id": 1, "segmentation": [[1280.84, 380.84, 1269.77, 393.57, 1259.25, 398.56, 1245.41, 398.56, 1240.43, 390.81, 1240.43, 381.95, 1253.71, 368.66, 1263.12, 362.57, 1270.32, 361.47, 1280.29, 367.56]], "area": 1071.0, "bbox": [1240.43, 361.47, 40.41, 37.09], "iscrowd": 0, "attributes": {"occluded": false}}, {"id": 450, "image_id": 2, "category_id": 1, "segmentation": [[1157.2, 397.45, 1149.89, 400.91, 1150.28, 415.13, 1162.58, 444.73, 1168.34, 450.89, 1173.34, 450.89, 1185.26, 446.66, 1188.72, 443.58, 1189.49, 434.35, 1186.8, 422.05, 1179.49, 408.98, 1167.96, 398.6]], "area": 1464.0, "bbox": [1149.89, 397.45, 39.6, 53.44], "iscrowd": 0, "attributes": {"occluded": false}}, {"id": 451, "image_id": 2, "category_id": 1, "segmentation": [[1157.21, 443.16, 1142.79, 445.4, 1139.59, 460.14, 1144.07, 480.0, 1152.72, 512.04, 1156.89, 517.8, 1166.82, 521.01, 1178.35, 514.6, 1178.67, 503.71, 1174.51, 486.09, 1170.7, 458.2, 1164.9, 448.92]], "area": 2064.0, "bbox": [1139.59, 443.16, 39.08, 77.85], "iscrowd": 0, "attributes": {"occluded": false}}, {"id": 452, "image_id": 2, "category_id": 1, "segmentation": [[1209.43, 468.15, 1209.11, 491.85, 1201.74, 509.48, 1186.04, 512.04, 1181.24, 506.91, 1178.03, 495.38, 1177.71, 480.96, 1179.95, 461.42, 1182.52, 447.96, 1183.8, 444.12, 1193.73, 441.56, 1200.46, 443.16, 1204.3, 446.68]], "area": 1837.0, "bbox": [1177.71, 441.56, 31.72, 70.48], "iscrowd": 0, "attributes": {"occluded": false}}, {"id": 453, "image_id": 2, "category_id": 1, "segmentation": [[1214.55, 427.14, 1200.78, 436.11, 1194.69, 454.05, 1195.97, 468.47, 1203.34, 473.91, 1221.6, 466.87, 1238.58, 453.09, 1254.92, 440.92, 1262.61, 429.06, 1263.89, 419.45, 1262.29, 416.25, 1249.8, 412.4, 1236.02, 415.93]], "area": 2394.0, "bbox": [1194.69, 412.4, 69.2, 61.51], "iscrowd": 0, "attributes": {"occluded": false}}, {"id": 454, "image_id": 2, "category_id": 1, "segmentation": [[1285.36, 407.92, 1290.48, 418.49, 1285.04, 426.82, 1274.14, 437.07, 1250.44, 444.76, 1243.71, 443.48, 1237.62, 428.42, 1239.86, 419.77, 1260.05, 408.88, 1273.82, 405.67]], "area": 1366.0, "bbox": [1237.62, 405.67, 52.86, 39.09], "iscrowd": 0, "attributes": {"occluded": false}}, {"id": 455, "image_id": 2, "category_id": 1, "segmentation": [[1247.23, 452.77, 1233.78, 464.62, 1231.53, 478.72, 1234.74, 484.49, 1245.63, 484.81, 1262.61, 473.91, 1280.87, 464.62, 1292.09, 459.82, 1297.85, 455.33, 1297.53, 442.84, 1286.0, 439.63, 1266.14, 443.48]], "area": 1651.0, "bbox": [1231.53, 439.63, 66.32, 45.18], "iscrowd": 0, "attributes": {"occluded": false}}, {"id": 456, "image_id": 2, "category_id": 1, "segmentation": [[1297.53, 469.11, 1303.94, 488.33, 1312.27, 513.32, 1312.59, 524.53, 1309.07, 532.22, 1299.45, 530.62, 1287.6, 521.01, 1272.22, 507.23, 1265.17, 490.25, 1264.85, 473.27, 1265.81, 452.45, 1268.06, 447.96, 1277.99, 442.84, 1286.32, 442.84, 1294.01, 445.08]], "area": 2776.0, "bbox": [1264.85, 442.84, 47.74, 89.38], "iscrowd": 0, "attributes": {"occluded": false}}, {"id": 457, "image_id": 2, "category_id": 1, "segmentation": [[1330.21, 409.52, 1334.05, 433.55, 1338.22, 464.3, 1335.66, 476.8, 1330.53, 481.92, 1320.28, 480.96, 1315.15, 477.76, 1307.14, 463.02, 1303.94, 438.67, 1303.94, 424.58, 1304.9, 412.4, 1305.22, 410.48, 1320.28, 405.67]], "area": 2050.0, "bbox": [1303.94, 405.67, 34.28, 76.25], "iscrowd": 0, "attributes": {"occluded": false}}, {"id": 458, "image_id": 2, "category_id": 1, "segmentation": [[1379.47, 339.64, 1376.26, 362.33, 1361.58, 398.64, 1354.64, 409.59, 1345.56, 412.26, 1336.75, 408.79, 1332.48, 400.51, 1333.81, 387.7, 1343.96, 365.0, 1350.9, 343.91, 1354.37, 337.24, 1356.51, 334.57, 1368.25, 334.3]], "area": 2176.0, "bbox": [1332.48, 334.3, 46.99, 77.96], "iscrowd": 0, "attributes": {"occluded": false}}, {"id": 459, "image_id": 2, "category_id": 1, "segmentation": [[1280.42, 318.81, 1267.34, 328.43, 1255.06, 352.45, 1246.51, 358.33, 1237.17, 357.53, 1231.03, 351.39, 1230.23, 342.84, 1235.3, 328.16, 1244.38, 309.2, 1252.65, 301.46, 1260.66, 298.79, 1271.07, 298.26, 1278.28, 299.59, 1283.62, 307.87]], "area": 1847.0, "bbox": [1230.23, 298.26, 53.39, 60.07], "iscrowd": 0, "attributes": {"occluded": false}}, {"id": 460, "image_id": 2, "category_id": 1, "segmentation": [[1338.24, 508.75, 1345.16, 516.13, 1350.23, 537.36, 1356.23, 565.04, 1351.62, 587.64, 1335.01, 590.87, 1330.4, 589.95, 1325.78, 580.26, 1322.55, 563.19, 1318.86, 537.36, 1317.94, 521.67, 1325.32, 511.52]], "area": 2306.0, "bbox": [1317.94, 508.75, 38.29, 82.12], "iscrowd": 0, "attributes": {"occluded": false}}, {"id": 461, "image_id": 2, "category_id": 1, "segmentation": [[1381.61, 478.3, 1382.99, 496.3, 1377.92, 532.74, 1375.15, 545.2, 1364.54, 549.35, 1353.0, 543.81, 1350.23, 533.2, 1351.16, 512.9, 1350.7, 494.45, 1353.0, 477.84, 1358.54, 472.77, 1373.76, 471.38]], "area": 2115.0, "bbox": [1350.23, 471.38, 32.76, 77.97], "iscrowd": 0, "attributes": {"occluded": false}}, {"id": 462, "image_id": 2, "category_id": 1, "segmentation": [[1420.36, 568.27, 1430.05, 576.57, 1446.65, 597.79, 1458.19, 625.47, 1457.73, 635.16, 1454.5, 638.39, 1443.43, 640.7, 1435.12, 636.08, 1418.05, 613.02, 1404.67, 593.64, 1400.06, 576.11, 1406.06, 568.27]], "area": 2256.0, "bbox": [1400.06, 568.27, 58.13, 72.43], "iscrowd": 0, "attributes": {"occluded": false}}, {"id": 463, "image_id": 2, "category_id": 1, "segmentation": [[1386.22, 559.96, 1396.83, 582.11, 1403.29, 603.79, 1403.29, 623.16, 1397.75, 633.78, 1386.22, 635.16, 1374.69, 629.62, 1371.0, 613.02, 1367.3, 589.95, 1362.23, 575.19, 1362.23, 566.88, 1369.61, 557.19]], "area": 2235.0, "bbox": [1362.23, 557.19, 41.06, 77.97], "iscrowd": 0, "attributes": {"occluded": false}}, {"id": 464, "image_id": 2, "category_id": 1, "segmentation": [[1743.63, 773.78, 1754.78, 790.32, 1765.16, 820.3, 1767.09, 832.22, 1760.93, 837.6, 1752.48, 838.76, 1746.71, 834.53, 1733.25, 816.07, 1718.64, 791.08, 1716.34, 782.24, 1717.11, 774.17, 1722.87, 770.32, 1734.02, 768.4]], "area": 1996.0, "bbox": [1716.34, 768.4, 50.75, 70.36], "iscrowd": 0, "attributes": {"occluded": false}}, {"id": 465, "image_id": 2, "category_id": 1, "segmentation": [[1766.32, 736.88, 1775.93, 748.79, 1783.62, 772.63, 1784.0, 789.93, 1780.16, 795.7, 1766.7, 797.24, 1759.01, 794.16, 1754.01, 782.63, 1755.55, 773.02, 1746.71, 760.33, 1737.1, 742.26, 1737.48, 736.49, 1741.71, 731.11, 1754.78, 729.19]], "area": 1957.0, "bbox": [1737.1, 729.19, 46.9, 68.05], "iscrowd": 0, "attributes": {"occluded": false}}, {"id": 466, "image_id": 2, "category_id": 1, "segmentation": [[1572.75, 587.75, 1592.01, 597.71, 1613.27, 617.64, 1623.24, 639.56, 1620.58, 648.86, 1611.94, 652.85, 1601.31, 649.53, 1592.01, 642.89, 1575.4, 624.28, 1561.45, 609.67, 1558.8, 595.72]], "area": 2138.0, "bbox": [1558.8, 587.75, 64.44, 65.1], "iscrowd": 0, "attributes": {"occluded": false}}, {"id": 467, "image_id": 2, "category_id": 1, "segmentation": [[1613.31, 530.2, 1625.99, 545.19, 1631.76, 566.72, 1634.45, 591.71, 1631.76, 602.47, 1626.38, 607.09, 1618.3, 610.93, 1611.0, 608.24, 1603.31, 595.94, 1601.0, 570.95, 1594.47, 551.34, 1593.31, 537.5, 1599.08, 531.73]], "area": 2277.0, "bbox": [1593.31, 530.2, 41.14, 80.73], "iscrowd": 0, "attributes": {"occluded": false}}, {"id": 468, "image_id": 2, "category_id": 1, "segmentation": [[1666.36, 546.34, 1693.27, 550.96, 1714.03, 560.57, 1717.88, 574.79, 1714.03, 580.94, 1704.04, 584.79, 1684.43, 584.79, 1669.05, 580.94, 1652.14, 573.64, 1644.45, 564.03, 1644.83, 554.03, 1647.14, 548.65]], "area": 2121.0, "bbox": [1644.45, 546.34, 73.43, 38.45], "iscrowd": 0, "attributes": {"occluded": false}}, {"id": 469, "image_id": 2, "category_id": 1, "segmentation": [[1727.49, 535.58, 1700.19, 551.73, 1697.5, 564.8, 1702.11, 573.26, 1717.88, 577.1, 1739.41, 568.26, 1757.86, 553.65, 1769.39, 547.5, 1773.24, 543.65, 1774.01, 530.2, 1760.55, 527.51, 1747.86, 528.27]], "area": 2233.0, "bbox": [1697.5, 527.51, 76.51, 49.59], "iscrowd": 0, "attributes": {"occluded": false}}, {"id": 470, "image_id": 2, "category_id": 1, "segmentation": [[1738.25, 518.28, 1757.09, 532.89, 1770.16, 557.11, 1767.09, 569.03, 1755.55, 572.1, 1739.79, 564.03, 1717.49, 535.96, 1705.57, 522.12, 1707.88, 514.82, 1724.03, 509.82]], "area": 2035.0, "bbox": [1705.57, 509.82, 64.59, 62.28], "iscrowd": 0, "attributes": {"occluded": false}}, {"id": 471, "image_id": 2, "category_id": 1, "segmentation": [[1704.42, 595.94, 1712.11, 609.78, 1707.11, 623.62, 1691.73, 642.84, 1671.74, 663.6, 1659.44, 665.52, 1655.21, 664.75, 1646.37, 654.76, 1648.68, 641.3, 1666.36, 625.16, 1681.74, 605.93]], "area": 2275.0, "bbox": [1646.37, 595.94, 65.74, 69.58], "iscrowd": 0, "attributes": {"occluded": false}}, {"id": 472, "image_id": 2, "category_id": 1, "segmentation": [[1739.4, 615.16, 1735.95, 645.53, 1729.41, 673.98, 1721.34, 681.29, 1704.04, 681.29, 1700.96, 676.29, 1702.88, 654.37, 1710.19, 624.39, 1714.8, 610.93, 1716.34, 609.01, 1732.1, 608.24]], "area": 2041.0, "bbox": [1700.96, 608.24, 38.44, 73.05], "iscrowd": 0, "attributes": {"occluded": false}}, {"id": 473, "image_id": 2, "category_id": 1, "segmentation": [[1788.12, 661.49, 1771.51, 685.4, 1759.56, 718.62, 1748.93, 727.92, 1736.3, 722.61, 1731.65, 717.95, 1730.99, 698.03, 1738.96, 666.8, 1752.25, 651.52, 1767.53, 645.54, 1778.16, 648.2]], "area": 2740.0, "bbox": [1730.99, 645.54, 57.13, 82.38], "iscrowd": 0, "attributes": {"occluded": false}}, {"id": 474, "image_id": 2, "category_id": 1, "segmentation": [[1829.31, 706.66, 1824.0, 729.91, 1812.7, 763.13, 1805.39, 773.76, 1784.8, 769.77, 1781.48, 757.15, 1783.47, 738.55, 1793.44, 713.97, 1800.08, 700.02, 1804.73, 695.37, 1820.01, 694.04]], "area": 2504.0, "bbox": [1781.48, 694.04, 47.83, 79.72], "iscrowd": 0, "attributes": {"occluded": false}}, {"id": 475, "image_id": 2, "category_id": 1, "segmentation": [[1588.65, 1006.77, 1571.12, 1037.68, 1559.59, 1052.44, 1549.9, 1056.13, 1540.21, 1053.36, 1532.83, 1045.06, 1533.76, 1032.6, 1549.44, 1013.69, 1559.13, 994.31, 1564.2, 986.01, 1572.05, 981.86, 1588.19, 985.09, 1590.96, 993.39]], "area": 2365.0, "bbox": [1532.83, 981.86, 58.13, 74.27], "iscrowd": 0, "attributes": {"occluded": false}}, {"id": 476, "image_id": 2, "category_id": 1, "segmentation": [[1627.41, 1016.92, 1604.8, 1024.76, 1590.96, 1031.68, 1590.96, 1046.9, 1596.5, 1055.67, 1613.11, 1056.13, 1635.25, 1050.6, 1652.32, 1039.52, 1659.7, 1033.53, 1663.39, 1027.07, 1662.47, 1016.46, 1652.78, 1010.92, 1640.79, 1010.92]], "area": 2217.0, "bbox": [1590.96, 1010.92, 72.43, 45.21], "iscrowd": 0, "attributes": {"occluded": false}}, {"id": 477, "image_id": 2, "category_id": 1, "segmentation": [[1682.77, 938.03, 1682.31, 955.56, 1671.23, 984.16, 1661.09, 998.46, 1651.4, 1003.08, 1641.71, 1004.0, 1632.48, 1001.69, 1627.87, 992.01, 1632.94, 979.09, 1644.02, 965.25, 1648.17, 947.26, 1653.7, 933.88, 1668.01, 927.88]], "area": 2484.0, "bbox": [1627.87, 927.88, 54.9, 76.12], "iscrowd": 0, "attributes": {"occluded": false}}, {"id": 478, "image_id": 2, "category_id": 1, "segmentation": [[1687.84, 1017.84, 1718.75, 1033.99, 1734.9, 1056.13, 1739.05, 1069.05, 1739.51, 1078.28, 1737.3, 1079.0, 1711.22, 1079.0, 1708.6, 1076.89, 1693.38, 1064.9, 1677.69, 1051.52, 1673.08, 1039.06, 1673.54, 1025.22]], "area": 2529.0, "bbox": [1673.08, 1017.84, 66.43, 62.16], "iscrowd": 0, "attributes": {"occluded": false}}, {"id": 479, "image_id": 2, "category_id": 1, "segmentation": [[1749.32, 984.78, 1735.55, 1000.16, 1719.85, 1011.69, 1708.0, 1013.3, 1696.46, 1011.05, 1693.26, 1001.44, 1693.58, 992.79, 1705.75, 979.02, 1722.09, 974.53, 1736.83, 971.65, 1745.48, 972.93]], "area": 1568.0, "bbox": [1693.26, 971.65, 56.06, 41.65], "iscrowd": 0, "attributes": {"occluded": false}}, {"id": 480, "image_id": 2, "category_id": 1, "segmentation": [[1777.52, 935.77, 1758.0, 949.9, 1735.23, 960.75, 1718.89, 962.04, 1708.64, 960.11, 1705.75, 950.18, 1710.88, 938.65, 1721.45, 930.96, 1735.23, 926.79, 1752.53, 921.03, 1766.3, 914.62, 1771.75, 914.62, 1782.0, 920.71]], "area": 2103.0, "bbox": [1705.75, 914.62, 76.25, 47.42], "iscrowd": 0, "attributes": {"occluded": false}}, {"id": 481, "image_id": 2, "category_id": 1, "segmentation": [[1788.09, 941.85, 1765.34, 950.18, 1761.5, 958.83, 1763.74, 971.33, 1768.55, 976.13, 1779.44, 978.38, 1793.22, 977.41, 1810.84, 966.52, 1821.09, 955.95, 1827.5, 946.98, 1829.1, 936.73, 1828.14, 928.4, 1818.2, 922.31, 1807.31, 924.87, 1800.9, 930.0]], "area": 2276.0, "bbox": [1761.5, 922.31, 67.6, 56.07], "iscrowd": 0, "attributes": {"occluded": false}}, {"id": 482, "image_id": 2, "category_id": 1, "segmentation": [[1893.29, 900.9, 1894.4, 929.69, 1896.62, 966.78, 1888.31, 979.51, 1875.58, 982.28, 1865.62, 975.08, 1858.97, 961.8, 1855.1, 941.87, 1858.97, 916.95, 1861.19, 905.88, 1877.24, 897.58]], "area": 2794.0, "bbox": [1855.1, 897.58, 41.52, 84.7], "iscrowd": 0, "attributes": {"occluded": false}}, {"id": 483, "image_id": 2, "category_id": 1, "segmentation": [[1852.88, 823.95, 1883.88, 840.56, 1899.94, 853.84, 1906.58, 873.22, 1903.81, 879.86, 1891.08, 882.08, 1875.58, 879.86, 1862.29, 868.79, 1834.61, 853.84, 1822.99, 842.77, 1824.65, 828.93, 1827.97, 823.95]], "area": 2817.0, "bbox": [1822.99, 823.95, 83.59, 58.13], "iscrowd": 0, "attributes": {"occluded": false}}, {"id": 484, "image_id": 2, "category_id": 1, "segmentation": [[1903.81, 809.0, 1898.28, 845.54, 1891.08, 866.02, 1876.13, 862.15, 1867.28, 853.84, 1865.06, 828.38, 1872.81, 806.79, 1880.56, 799.04, 1891.08, 800.7]], "area": 1896.0, "bbox": [1865.06, 799.04, 38.75, 66.98], "iscrowd": 0, "attributes": {"occluded": false}}, {"id": 485, "image_id": 2, "category_id": 1, "segmentation": [[1877.85, 758.73, 1895.01, 779.77, 1907.74, 806.34, 1904.42, 827.93, 1895.57, 830.15, 1879.51, 817.42, 1864.01, 798.59, 1855.71, 779.22, 1857.92, 757.63]], "area": 2240.0, "bbox": [1855.71, 757.63, 52.03, 72.52], "iscrowd": 0, "attributes": {"occluded": false}}, {"id": 486, "image_id": 2, "category_id": 1, "segmentation": [[1417.78, 332.47, 1403.17, 342.85, 1393.17, 355.16, 1392.4, 362.46, 1398.94, 368.61, 1412.39, 368.23, 1421.62, 365.15, 1430.08, 359.77, 1440.46, 349.77, 1445.07, 345.93, 1452.76, 335.93, 1455.84, 327.86, 1451.61, 320.56, 1440.46, 316.71, 1435.84, 319.4]], "area": 1742.0, "bbox": [1392.4, 316.71, 63.44, 51.9], "iscrowd": 0, "attributes": {"occluded": false}}, {"id": 487, "image_id": 2, "category_id": 1, "segmentation": [[1433.73, 247.2, 1410.28, 266.81, 1400.28, 278.34, 1398.36, 287.96, 1403.36, 294.49, 1412.58, 297.57, 1424.12, 297.95, 1441.42, 289.49, 1455.64, 274.5, 1463.33, 264.12, 1467.18, 251.43, 1458.33, 244.13, 1449.11, 243.74]], "area": 2266.0, "bbox": [1398.36, 243.74, 68.82, 54.21], "iscrowd": 0, "attributes": {"occluded": false}}, {"id": 488, "image_id": 2, "category_id": 1, "segmentation": [[1387.21, 199.15, 1411.43, 211.45, 1432.96, 222.6, 1433.73, 233.36, 1427.58, 242.21, 1411.82, 243.36, 1387.21, 233.36, 1368.37, 223.37, 1363.76, 216.83, 1362.99, 208.76, 1366.84, 199.92]], "area": 1967.0, "bbox": [1362.99, 199.15, 70.74, 44.21], "iscrowd": 0, "attributes": {"occluded": false}}, {"id": 489, "image_id": 2, "category_id": 1, "segmentation": [[1350.44, 131.64, 1360.01, 145.43, 1367.35, 166.35, 1363.79, 179.25, 1354.67, 185.93, 1344.88, 185.7, 1337.98, 179.25, 1334.65, 167.46, 1332.42, 157.67, 1324.86, 139.43, 1325.52, 129.42, 1329.75, 126.75, 1339.76, 128.3]], "area": 1657.0, "bbox": [1324.86, 126.75, 42.49, 59.18], "iscrowd": 0, "attributes": {"occluded": false}}, {"id": 490, "image_id": 2, "category_id": 1, "segmentation": [[1393.2, 113.11, 1400.24, 137.78, 1400.88, 152.83, 1398.32, 163.73, 1385.19, 167.25, 1381.34, 166.61, 1372.69, 157.64, 1362.76, 134.57, 1360.52, 119.52, 1360.52, 102.54, 1364.04, 92.6, 1373.65, 90.36, 1385.83, 93.89]], "area": 2265.0, "bbox": [1360.52, 90.36, 40.36, 76.89], "iscrowd": 0, "attributes": {"occluded": false}}, {"id": 491, "image_id": 2, "category_id": 1, "segmentation": [[1347.06, 95.81, 1323.67, 91.32, 1309.9, 96.77, 1321.43, 116.31, 1332.0, 124.0, 1350.27, 126.56, 1367.25, 125.28, 1380.7, 119.52, 1390.31, 104.46, 1389.99, 94.21, 1380.06, 88.44, 1364.04, 91.0]], "area": 2197.0, "bbox": [1309.9, 88.44, 80.41, 38.12], "iscrowd": 0, "attributes": {"occluded": false}}, {"id": 492, "image_id": 2, "category_id": 1, "segmentation": [[1340.65, 63.13, 1316.63, 66.97, 1302.53, 75.62, 1297.72, 86.52, 1301.89, 95.17, 1320.15, 97.73, 1352.51, 91.64, 1366.6, 88.76, 1374.61, 82.35, 1375.58, 73.38, 1365.96, 64.73]], "area": 1992.0, "bbox": [1297.72, 63.13, 77.86, 34.6], "iscrowd": 0, "attributes": {"occluded": false}}, {"id": 493, "image_id": 2, "category_id": 1, "segmentation": [[1455.03, 73.06, 1450.86, 101.89, 1441.25, 117.59, 1422.67, 118.87, 1414.34, 114.07, 1414.98, 99.33, 1421.71, 83.31, 1428.44, 60.57, 1433.24, 52.88, 1442.53, 51.92, 1452.14, 52.88, 1455.03, 56.4]], "area": 1992.0, "bbox": [1414.34, 51.92, 40.69, 66.95], "iscrowd": 0, "attributes": {"occluded": false}}, {"id": 494, "image_id": 2, "category_id": 1, "segmentation": [[765.52, 863.23, 779.29, 873.16, 796.27, 895.91, 807.81, 917.38, 807.49, 926.03, 803.0, 931.79, 793.39, 935.32, 788.26, 933.71, 778.97, 926.35, 765.84, 909.37, 752.7, 892.07, 747.26, 881.17, 745.33, 870.92, 756.55, 862.59]], "area": 2363.0, "bbox": [745.33, 862.59, 62.48, 72.73], "iscrowd": 0, "attributes": {"occluded": false}}, {"id": 495, "image_id": 2, "category_id": 1, "segmentation": [[856.91, 1079.0, 859.79, 1070.77, 859.02, 1053.09, 849.79, 1048.09, 839.79, 1048.47, 832.49, 1053.47, 827.11, 1064.24, 824.03, 1073.85, 822.69, 1079.0]], "area": 960.0, "bbox": [822.69, 1048.09, 37.1, 31.91], "iscrowd": 0, "attributes": {"occluded": false}}, {"id": 496, "image_id": 2, "category_id": 1, "segmentation": [[864.78, 935.83, 870.93, 953.9, 878.24, 982.35, 880.55, 995.03, 877.09, 1001.57, 868.63, 1004.65, 859.4, 1001.95, 852.87, 995.03, 846.33, 983.12, 839.41, 958.13, 838.26, 943.13, 840.18, 935.44, 847.1, 931.6, 855.94, 930.06]], "area": 2090.0, "bbox": [838.26, 930.06, 42.29, 74.59], "iscrowd": 0, "attributes": {"occluded": false}}, {"id": 497, "image_id": 2, "category_id": 1, "segmentation": [[828.21, 873.32, 838.47, 880.69, 856.41, 883.9, 875.31, 891.59, 878.19, 897.35, 874.67, 910.17, 870.51, 913.69, 860.25, 914.65, 838.79, 912.09, 822.77, 908.25, 809.95, 902.16, 804.83, 893.19, 803.23, 882.94, 805.79, 875.89, 815.72, 869.8]], "area": 2168.0, "bbox": [803.23, 869.8, 74.96, 44.85], "iscrowd": 0, "attributes": {"occluded": false}}, {"id": 498, "image_id": 2, "category_id": 1, "segmentation": [[850.14, 789.85, 842.76, 811.07, 829.38, 837.36, 823.39, 852.59, 816.93, 858.12, 799.86, 855.36, 796.63, 846.13, 797.09, 832.29, 813.24, 799.53, 824.77, 782.0, 829.84, 777.85, 842.3, 781.08]], "area": 2395.0, "bbox": [796.63, 777.85, 53.51, 80.27], "iscrowd": 0, "attributes": {"occluded": false}}, {"id": 499, "image_id": 2, "category_id": 1, "segmentation": [[844.1, 710.93, 837.56, 732.07, 831.03, 762.06, 825.65, 775.13, 815.27, 775.9, 806.81, 772.05, 804.12, 763.98, 803.35, 749.37, 806.81, 725.54, 813.73, 706.31, 821.03, 697.86, 835.64, 701.32]], "area": 2149.0, "bbox": [803.35, 697.86, 40.75, 78.04], "iscrowd": 0, "attributes": {"occluded": false}}, {"id": 500, "image_id": 2, "category_id": 1, "segmentation": [[744.34, 622.12, 733.77, 627.57, 730.57, 640.06, 730.25, 647.43, 736.01, 651.91, 750.43, 653.52, 764.2, 651.91, 792.72, 650.63, 800.73, 647.11, 804.57, 643.26, 803.93, 631.41, 798.81, 626.28, 784.39, 621.48, 766.13, 621.8]], "area": 2024.0, "bbox": [730.25, 621.48, 74.32, 32.04], "iscrowd": 0, "attributes": {"occluded": false}}, {"id": 501, "image_id": 2, "category_id": 1, "segmentation": [[821.46, 548.97, 849.14, 560.04, 867.41, 575.55, 867.96, 588.28, 863.53, 594.37, 851.91, 598.24, 841.94, 597.14, 823.67, 587.72, 807.06, 579.42, 802.63, 573.33, 799.87, 562.26, 803.74, 550.63]], "area": 2216.0, "bbox": [799.87, 548.97, 68.09, 49.27], "iscrowd": 0, "attributes": {"occluded": false}}, {"id": 502, "image_id": 2, "category_id": 1, "segmentation": [[908.37, 580.53, 916.12, 599.9, 910.03, 606.55, 897.3, 613.19, 882.35, 626.48, 864.64, 637.0, 859.1, 638.1, 848.58, 630.91, 846.92, 628.69, 848.03, 614.85, 857.44, 599.35, 866.3, 589.94, 880.14, 581.08]], "area": 2394.0, "bbox": [846.92, 580.53, 69.2, 57.57], "iscrowd": 0, "attributes": {"occluded": false}}, {"id": 503, "image_id": 2, "category_id": 1, "segmentation": [[765.35, 458.1, 778.27, 473.78, 780.57, 491.78, 771.35, 502.85, 760.27, 504.69, 747.82, 492.7, 725.21, 465.48, 720.6, 444.72, 723.37, 435.49, 741.36, 437.34]], "area": 2361.0, "bbox": [720.6, 435.49, 59.97, 69.2], "iscrowd": 0, "attributes": {"occluded": false}}, {"id": 504, "image_id": 2, "category_id": 1, "segmentation": [[756.58, 381.98, 773.65, 398.12, 791.65, 420.27, 796.72, 438.72, 794.41, 447.95, 785.19, 452.1, 772.73, 448.41, 760.74, 437.8, 740.9, 418.42, 731.21, 404.12, 731.67, 391.2, 734.9, 385.21, 742.74, 381.98]], "area": 2647.0, "bbox": [731.21, 381.98, 65.51, 70.12], "iscrowd": 0, "attributes": {"occluded": false}}, {"id": 505, "image_id": 2, "category_id": 1, "segmentation": [[801.33, 441.49, 837.78, 449.33, 852.08, 456.25, 855.77, 469.17, 840.09, 477.93, 831.78, 478.4, 811.94, 476.09, 787.49, 470.55, 780.57, 463.63, 780.57, 455.33, 785.19, 445.64]], "area": 2012.0, "bbox": [780.57, 441.49, 75.2, 36.91], "iscrowd": 0, "attributes": {"occluded": false}}, {"id": 506, "image_id": 2, "category_id": 1, "segmentation": [[710.45, 402.74, 704.45, 416.12, 709.99, 431.8, 729.83, 442.87, 761.2, 460.4, 775.5, 462.25, 778.27, 453.02, 779.19, 441.49, 764.89, 422.11, 738.13, 405.04, 717.37, 400.43]], "area": 2629.0, "bbox": [704.45, 400.43, 74.74, 61.82], "iscrowd": 0, "attributes": {"occluded": false}}, {"id": 507, "image_id": 2, "category_id": 1, "segmentation": [[983.29, 442.0, 969.91, 478.9, 962.99, 493.21, 950.07, 494.13, 939.0, 491.36, 936.69, 479.83, 939.46, 465.52, 950.53, 444.76, 956.53, 434.62, 960.68, 431.39, 970.37, 430.0, 978.67, 431.85]], "area": 1932.0, "bbox": [936.69, 430.0, 46.6, 64.13], "iscrowd": 0, "attributes": {"occluded": false}}, {"id": 508, "image_id": 2, "category_id": 1, "segmentation": [[873.51, 488.37, 877.35, 502.21, 877.74, 535.27, 877.35, 553.34, 871.63, 559.88, 858.52, 561.8, 850.1, 557.19, 847.37, 547.96, 845.83, 524.12, 843.18, 501.82, 846.21, 491.83, 856.59, 485.29]], "area": 2250.0, "bbox": [843.18, 485.29, 34.56, 76.51], "iscrowd": 0, "attributes": {"occluded": false}}, {"id": 509, "image_id": 2, "category_id": 1, "segmentation": [[924.26, 480.29, 933.14, 484.91, 931.56, 498.36, 926.22, 511.05, 908.11, 536.81, 893.89, 545.65, 881.58, 543.35, 878.55, 531.43, 882.74, 516.05, 893.16, 498.36, 901.19, 486.06, 903.88, 482.99]], "area": 2152.0, "bbox": [878.55, 480.29, 54.59, 65.36], "iscrowd": 0, "attributes": {"occluded": false}}, {"id": 510, "image_id": 2, "category_id": 1, "segmentation": [[948.86, 517.2, 931.22, 527.58, 913.49, 539.12, 906.57, 555.65, 908.88, 564.11, 913.49, 568.72, 925.41, 568.72, 942.75, 558.72, 957.7, 548.73, 967.7, 542.96, 971.2, 537.58, 974.24, 526.81, 972.31, 517.97, 960.4, 510.28]], "area": 2199.0, "bbox": [906.57, 510.28, 67.67, 58.44], "iscrowd": 0, "attributes": {"occluded": false}}, {"id": 511, "image_id": 2, "category_id": 1, "segmentation": [[985.81, 490.29, 997.73, 504.52, 1004.26, 521.82, 1004.99, 531.04, 998.07, 539.5, 983.85, 543.73, 976.54, 542.96, 972.31, 526.04, 970.39, 512.2, 966.93, 499.52, 969.62, 492.6]], "area": 1431.0, "bbox": [966.93, 490.29, 38.06, 53.44], "iscrowd": 0, "attributes": {"occluded": false}}, {"id": 512, "image_id": 2, "category_id": 1, "segmentation": [[1028.58, 535.65, 1020.89, 554.23, 999.1, 573.77, 981.8, 582.1, 967.71, 584.67, 960.02, 582.42, 956.17, 574.42, 955.21, 560.96, 961.62, 554.87, 977.96, 547.18, 997.5, 534.05, 1013.52, 528.28, 1022.81, 527.0, 1026.66, 527.64]], "area": 2351.0, "bbox": [955.21, 527.0, 73.37, 57.67], "iscrowd": 0, "attributes": {"occluded": false}}, {"id": 513, "image_id": 2, "category_id": 1, "segmentation": [[1018.87, 576.68, 1042.32, 593.98, 1061.93, 611.66, 1072.31, 628.19, 1069.62, 634.73, 1050.4, 637.42, 1039.63, 634.73, 1026.56, 623.58, 1010.41, 608.59, 1003.11, 600.13, 998.88, 588.59, 999.65, 577.83, 1000.42, 576.29]], "area": 2372.0, "bbox": [998.88, 576.29, 73.43, 61.13], "iscrowd": 0, "attributes": {"occluded": false}}, {"id": 514, "image_id": 2, "category_id": 1, "segmentation": [[957.36, 598.97, 977.73, 616.66, 995.42, 640.11, 997.34, 648.95, 991.57, 658.56, 983.5, 663.18, 966.97, 661.26, 957.36, 649.34, 942.75, 627.42, 934.29, 611.28, 932.75, 604.74, 933.52, 600.9, 949.29, 599.74]], "area": 2345.0, "bbox": [932.75, 598.97, 64.59, 64.21], "iscrowd": 0, "attributes": {"occluded": false}}, {"id": 515, "image_id": 2, "category_id": 1, "segmentation": [[956.97, 584.75, 938.14, 582.06, 930.83, 592.05, 926.6, 617.43, 926.6, 635.88, 933.14, 643.57, 944.29, 645.49, 951.98, 642.03, 958.13, 626.66, 959.67, 610.12, 958.9, 595.9]], "area": 1724.0, "bbox": [926.6, 582.06, 33.07, 63.43], "iscrowd": 0, "attributes": {"occluded": false}}, {"id": 516, "image_id": 2, "category_id": 1, "segmentation": [[945.82, 649.72, 951.21, 668.56, 956.21, 692.78, 952.36, 718.54, 946.59, 725.07, 936.21, 727.38, 925.83, 720.85, 923.91, 701.24, 921.99, 673.94, 921.6, 656.26, 922.76, 648.95, 931.6, 644.34]], "area": 2241.0, "bbox": [921.6, 644.34, 34.61, 83.04], "iscrowd": 0, "attributes": {"occluded": false}}, {"id": 517, "image_id": 2, "category_id": 1, "segmentation": [[1000.08, 683.0, 980.24, 706.07, 973.78, 728.67, 977.93, 739.28, 986.7, 742.97, 995.0, 741.13, 1008.84, 727.75, 1019.45, 709.3, 1028.22, 698.69, 1032.83, 691.3, 1034.22, 685.31, 1032.37, 675.16, 1022.68, 671.01]], "area": 2339.0, "bbox": [973.78, 671.01, 60.44, 71.96], "iscrowd": 0, "attributes": {"occluded": false}}, {"id": 518, "image_id": 2, "category_id": 1, "segmentation": [[1031.45, 635.02, 1017.15, 657.17, 1001.92, 681.15, 993.16, 690.84, 982.09, 692.23, 971.94, 681.62, 972.4, 670.08, 985.32, 648.4, 997.31, 632.71, 1004.23, 625.79, 1010.23, 621.18, 1022.68, 622.1]], "area": 2212.0, "bbox": [971.94, 621.18, 59.51, 71.05], "iscrowd": 0, "attributes": {"occluded": false}}, {"id": 519, "image_id": 2, "category_id": 1, "segmentation": [[1077.12, 637.79, 1076.2, 653.94, 1079.43, 685.77, 1074.35, 700.07, 1063.28, 701.92, 1053.13, 699.15, 1047.14, 689.0, 1043.44, 674.23, 1042.98, 650.71, 1043.91, 639.63, 1049.44, 630.41, 1058.21, 628.1, 1066.97, 629.02]], "area": 2242.0, "bbox": [1042.98, 628.1, 36.45, 73.82], "iscrowd": 0, "attributes": {"occluded": false}}, {"id": 520, "image_id": 2, "category_id": 1, "segmentation": [[1123.72, 634.1, 1108.03, 629.02, 1092.81, 629.02, 1088.19, 638.25, 1088.66, 651.17, 1105.26, 654.86, 1132.02, 662.7, 1137.1, 662.24, 1145.86, 657.63, 1148.17, 652.55, 1146.32, 643.79]], "area": 1385.0, "bbox": [1088.19, 629.02, 59.98, 33.68], "iscrowd": 0, "attributes": {"occluded": false}}, {"id": 521, "image_id": 2, "category_id": 1, "segmentation": [[1114.03, 623.03, 1119.57, 656.24, 1115.87, 665.93, 1104.8, 667.31, 1095.11, 660.86, 1084.96, 642.86, 1079.43, 617.49, 1079.89, 606.88, 1086.35, 601.34, 1095.58, 599.96, 1108.49, 605.5]], "area": 1897.0, "bbox": [1079.43, 599.96, 40.14, 67.35], "iscrowd": 0, "attributes": {"occluded": false}}, {"id": 522, "image_id": 2, "category_id": 1, "segmentation": [[1354.97, 823.23, 1367.7, 834.85, 1379.33, 854.78, 1388.74, 876.38, 1389.85, 889.11, 1383.2, 897.97, 1371.02, 900.73, 1361.61, 896.3, 1354.41, 875.82, 1348.32, 857.0, 1336.7, 838.18, 1336.15, 829.32]], "area": 2265.0, "bbox": [1336.15, 823.23, 53.7, 77.5], "iscrowd": 0, "attributes": {"occluded": false}}, {"id": 523, "image_id": 2, "category_id": 1, "segmentation": [[1376.56, 963.29, 1400.92, 965.51, 1422.51, 963.84, 1433.03, 972.7, 1436.9, 983.22, 1429.71, 997.61, 1413.65, 1003.15, 1390.95, 1001.49, 1372.13, 993.19, 1367.7, 988.2, 1366.59, 971.04]], "area": 2252.0, "bbox": [1366.59, 963.29, 70.31, 39.86], "iscrowd": 0, "attributes": {"occluded": false}}, {"id": 524, "image_id": 2, "category_id": 1, "segmentation": [[1425.01, 848.91, 1431.74, 864.29, 1434.62, 886.72, 1433.66, 910.74, 1427.25, 921.96, 1421.48, 925.8, 1411.87, 926.12, 1407.71, 923.56, 1402.58, 910.1, 1403.54, 892.48, 1403.54, 874.22, 1403.22, 858.2, 1406.43, 849.23]], "area": 2120.0, "bbox": [1402.58, 848.91, 32.04, 77.21], "iscrowd": 0, "attributes": {"occluded": false}}, {"id": 525, "image_id": 2, "category_id": 1, "segmentation": [[1385.66, 765.95, 1394.2, 781.44, 1408.62, 811.34, 1409.69, 824.15, 1407.82, 829.49, 1398.48, 831.89, 1388.87, 831.36, 1383.26, 824.69, 1373.38, 807.6, 1363.5, 790.51, 1362.17, 776.36, 1368.31, 764.88, 1376.32, 764.35]], "area": 1967.0, "bbox": [1362.17, 764.35, 47.52, 67.54], "iscrowd": 0, "attributes": {"occluded": false}}, {"id": 526, "image_id": 2, "category_id": 1, "segmentation": [[1327.19, 731.24, 1338.94, 741.12, 1352.29, 757.67, 1358.16, 779.83, 1358.43, 793.18, 1357.63, 799.06, 1347.48, 805.73, 1341.08, 806.0, 1334.13, 799.86, 1329.33, 788.11, 1321.85, 772.09, 1313.04, 756.61, 1309.84, 744.33, 1315.71, 731.78]], "area": 2189.0, "bbox": [1309.84, 731.24, 48.59, 74.76], "iscrowd": 0, "attributes": {"occluded": false}}, {"id": 527, "image_id": 2, "category_id": 1, "segmentation": [[1466.21, 852.52, 1488.13, 865.59, 1506.58, 883.28, 1515.04, 902.11, 1515.42, 911.72, 1512.4, 921.7, 1493.13, 920.57, 1478.9, 904.8, 1464.29, 889.04, 1452.38, 873.28, 1450.45, 862.9]], "area": 2400.0, "bbox": [1450.45, 852.52, 64.97, 69.18], "iscrowd": 0, "attributes": {"occluded": false}}, {"id": 528, "image_id": 2, "category_id": 1, "segmentation": [[1427.77, 789.09, 1449.68, 812.15, 1458.14, 834.45, 1458.91, 843.29, 1448.53, 849.44, 1434.69, 849.44, 1423.54, 840.22, 1415.47, 825.99, 1406.63, 807.15, 1405.86, 798.7, 1407.78, 795.24]], "area": 2001.0, "bbox": [1405.86, 789.09, 53.05, 60.35], "iscrowd": 0, "attributes": {"occluded": false}}, {"id": 529, "image_id": 2, "category_id": 1, "segmentation": [[1382.78, 711.73, 1398.16, 726.14, 1413.54, 743.12, 1426.03, 760.42, 1428.6, 775.16, 1427.64, 780.93, 1418.67, 784.13, 1410.66, 782.85, 1401.04, 777.08, 1394.32, 765.55, 1377.66, 746.33, 1368.37, 734.47, 1362.92, 726.14, 1366.44, 719.1]], "area": 2221.0, "bbox": [1362.92, 711.73, 65.68, 72.4], "iscrowd": 0, "attributes": {"occluded": false}}, {"id": 530, "image_id": 2, "category_id": 1, "segmentation": [[1298.33, 618.72, 1304.74, 637.3, 1307.94, 668.38, 1304.74, 687.92, 1293.85, 690.49, 1285.84, 690.49, 1279.43, 685.36, 1275.27, 672.55, 1273.02, 654.28, 1273.02, 631.54, 1274.3, 624.17, 1278.79, 619.04]], "area": 2129.0, "bbox": [1273.02, 618.72, 34.92, 71.77], "iscrowd": 0, "attributes": {"occluded": false}}, {"id": 531, "image_id": 2, "category_id": 1, "segmentation": [[1219.86, 645.54, 1228.63, 656.61, 1236.93, 683.83, 1236.93, 722.12, 1227.7, 729.5, 1214.32, 725.81, 1208.33, 718.43, 1199.56, 693.52, 1195.41, 671.84, 1194.49, 658.46, 1204.17, 645.08]], "area": 2697.0, "bbox": [1194.49, 645.08, 42.44, 84.42], "iscrowd": 0, "attributes": {"occluded": false}}, {"id": 532, "image_id": 2, "category_id": 1, "segmentation": [[1425.78, 667.22, 1441.28, 675.53, 1451.79, 690.47, 1458.99, 706.53, 1447.92, 725.35, 1436.85, 731.99, 1425.77, 730.89, 1432.97, 710.96, 1420.24, 703.76, 1413.6, 693.24, 1409.72, 682.17, 1411.38, 672.76]], "area": 1831.0, "bbox": [1409.72, 667.22, 49.27, 64.77], "iscrowd": 0, "attributes": {"occluded": false}}, {"id": 533, "image_id": 2, "category_id": 1, "segmentation": [[1478.37, 730.33, 1482.8, 755.25, 1477.81, 787.91, 1466.74, 803.41, 1454.01, 803.96, 1445.7, 798.43, 1443.49, 789.02, 1445.15, 778.5, 1454.01, 771.85, 1449.58, 753.03, 1449.58, 736.98, 1453.45, 730.33, 1465.63, 725.35]], "area": 2238.0, "bbox": [1443.49, 725.35, 39.31, 78.61], "iscrowd": 0, "attributes": {"occluded": false}}, {"id": 534, "image_id": 2, "category_id": 1, "segmentation": [[1533.17, 732.55, 1531.51, 761.89, 1519.33, 798.98, 1506.6, 807.28, 1491.65, 801.75, 1489.44, 790.68, 1496.08, 765.21, 1499.4, 747.5, 1507.15, 726.46, 1516.01, 724.24]], "area": 2449.0, "bbox": [1489.44, 724.24, 43.73, 83.04], "iscrowd": 0, "attributes": {"occluded": false}}, {"id": 535, "image_id": 2, "category_id": 1, "segmentation": [[717.74, 0.0, 718.26, 18.51, 726.57, 24.6, 745.39, 23.49, 771.96, 20.17, 786.91, 15.74, 794.11, 11.86, 798.2, 0.0]], "area": 1606.0, "bbox": [717.74, 0.0, 80.46, 24.6], "iscrowd": 0, "attributes": {"occluded": false}}, {"id": 536, "image_id": 2, "category_id": 1, "segmentation": [[1174.9, 53.8, 1139.45, 54.93, 1114.54, 64.34, 1110.11, 77.63, 1116.2, 85.38, 1135.57, 85.38, 1168.79, 84.83, 1188.17, 78.74, 1190.93, 74.86, 1189.83, 61.02]], "area": 2101.0, "bbox": [1110.11, 53.8, 80.82, 31.58], "iscrowd": 0, "attributes": {"occluded": false}}, {"id": 537, "image_id": 2, "category_id": 1, "segmentation": [[1218.84, 0.0, 1210.09, 19.56, 1195.7, 36.72, 1184.62, 41.15, 1173.55, 37.83, 1168.57, 31.18, 1172.44, 18.45, 1177.93, 0.0]], "area": 1382.0, "bbox": [1168.57, 0.0, 50.27, 41.15], "iscrowd": 0, "attributes": {"occluded": false}}, {"id": 538, "image_id": 2, "category_id": 1, "segmentation": [[1461.34, 661.11, 1477.36, 663.35, 1500.1, 677.13, 1511.0, 693.47, 1511.0, 708.2, 1505.87, 711.09, 1497.54, 711.73, 1484.41, 703.08, 1472.55, 694.43, 1458.78, 686.1, 1450.77, 680.01, 1453.65, 667.2]], "area": 1747.0, "bbox": [1450.77, 661.11, 60.23, 50.62], "iscrowd": 0, "attributes": {"occluded": false}}, {"id": 539, "image_id": 2, "category_id": 1, "segmentation": [[1520.27, 646.0, 1536.56, 652.4, 1555.25, 671.63, 1572.33, 693.52, 1576.87, 708.47, 1576.34, 713.01, 1572.6, 714.61, 1559.79, 713.28, 1536.29, 702.33, 1524.81, 692.45, 1513.33, 680.7, 1505.05, 666.29, 1502.12, 658.28, 1504.52, 650.8]], "area": 2661.0, "bbox": [1502.12, 646.0, 74.75, 68.61], "iscrowd": 0, "attributes": {"occluded": false}}, {"id": 540, "image_id": 2, "category_id": 1, "segmentation": [[1588.89, 657.74, 1566.73, 660.15, 1557.38, 664.42, 1556.85, 676.7, 1563.79, 688.45, 1576.07, 690.85, 1606.24, 686.04, 1618.0, 687.4, 1636.41, 681.51, 1639.61, 679.64, 1640.41, 671.09, 1633.47, 662.02, 1623.33, 656.41, 1614.25, 655.07]], "area": 2311.0, "bbox": [1556.85, 655.07, 83.56, 35.78], "iscrowd": 0, "attributes": {"occluded": false}}, {"id": 541, "image_id": 2, "category_id": 1, "segmentation": [[1526.92, 815.0, 1506.54, 816.92, 1484.25, 816.53, 1471.17, 819.23, 1466.95, 824.22, 1466.56, 836.53, 1471.94, 846.14, 1486.17, 849.6, 1504.24, 851.14, 1526.54, 849.6, 1537.3, 844.6, 1543.84, 836.91, 1544.22, 827.68, 1541.53, 820.38]], "area": 2353.0, "bbox": [1466.56, 815.0, 77.66, 36.14], "iscrowd": 0, "attributes": {"occluded": false}}, {"id": 542, "image_id": 2, "category_id": 1, "segmentation": [[1565.37, 784.62, 1579.97, 796.16, 1604.58, 809.23, 1613.42, 819.23, 1613.42, 828.45, 1599.97, 835.76, 1589.97, 834.99, 1573.44, 829.61, 1555.75, 819.61, 1544.22, 809.61, 1540.38, 797.7, 1539.99, 788.47, 1543.07, 783.86, 1551.52, 781.17]], "area": 2308.0, "bbox": [1539.99, 781.17, 73.43, 54.59], "iscrowd": 0, "attributes": {"occluded": false}}, {"id": 543, "image_id": 2, "category_id": 1, "segmentation": [[1553.83, 836.91, 1578.05, 846.52, 1606.12, 857.67, 1615.34, 866.9, 1614.96, 878.05, 1609.96, 884.58, 1596.51, 884.58, 1571.52, 877.28, 1546.91, 869.59, 1540.38, 861.52, 1539.22, 851.9, 1542.3, 840.76]], "area": 2259.0, "bbox": [1539.22, 836.91, 76.12, 47.67], "iscrowd": 0, "attributes": {"occluded": false}}, {"id": 544, "image_id": 2, "category_id": 1, "segmentation": [[1308.85, 481.16, 1333.3, 482.55, 1337.92, 489.01, 1336.07, 499.62, 1312.08, 507.0, 1285.32, 516.69, 1271.48, 521.3, 1261.33, 518.99, 1260.41, 509.77, 1260.87, 498.7, 1272.87, 488.55, 1294.09, 482.09]], "area": 2035.0, "bbox": [1260.41, 481.16, 77.51, 40.14], "iscrowd": 0, "attributes": {"occluded": false}}, {"id": 545, "image_id": 2, "category_id": 1, "segmentation": [[1654.94, 810.38, 1653.79, 828.07, 1648.41, 854.6, 1643.79, 866.13, 1638.03, 869.97, 1625.72, 871.13, 1617.65, 866.51, 1615.34, 851.14, 1619.96, 835.76, 1626.49, 815.77, 1630.72, 806.15, 1638.41, 804.23, 1648.79, 804.23]], "area": 1934.0, "bbox": [1615.34, 804.23, 39.6, 66.9], "iscrowd": 0, "attributes": {"occluded": false}}, {"id": 546, "image_id": 2, "category_id": 1, "segmentation": [[1676.82, 861.26, 1692.5, 871.41, 1714.19, 895.4, 1720.18, 907.4, 1720.18, 922.62, 1715.11, 927.23, 1701.27, 928.16, 1692.5, 923.54, 1680.51, 908.32, 1665.74, 893.09, 1659.29, 882.94, 1660.67, 870.49]], "area": 2326.0, "bbox": [1659.29, 861.26, 60.89, 66.9], "iscrowd": 0, "attributes": {"occluded": false}}, {"id": 547, "image_id": 2, "category_id": 1, "segmentation": [[1727.56, 789.75, 1729.87, 825.74, 1722.03, 858.03, 1718.34, 865.87, 1710.49, 866.34, 1703.11, 861.26, 1697.12, 847.88, 1696.19, 823.43, 1695.27, 801.75, 1696.65, 786.06, 1699.88, 782.83, 1716.95, 781.45]], "area": 2414.0, "bbox": [1695.27, 781.45, 34.6, 84.89], "iscrowd": 0, "attributes": {"occluded": false}}, {"id": 548, "image_id": 2, "category_id": 1, "segmentation": [[1690.2, 817.43, 1676.36, 820.2, 1674.97, 832.66, 1680.51, 840.5, 1699.42, 847.42, 1717.41, 851.11, 1729.41, 853.88, 1745.56, 853.88, 1747.4, 839.58, 1745.09, 831.27, 1735.87, 822.05, 1717.41, 817.9]], "area": 2027.0, "bbox": [1674.97, 817.43, 72.43, 36.45], "iscrowd": 0, "attributes": {"occluded": false}}, {"id": 549, "image_id": 2, "category_id": 1, "segmentation": [[1652.52, 704.35, 1665.98, 712.04, 1680.97, 727.04, 1690.2, 760.87, 1693.27, 774.71, 1690.96, 779.7, 1684.43, 781.24, 1671.74, 771.63, 1660.59, 759.71, 1648.68, 745.1, 1638.29, 728.57, 1636.37, 716.27, 1639.06, 709.73]], "area": 2321.0, "bbox": [1636.37, 704.35, 56.9, 76.89], "iscrowd": 0, "attributes": {"occluded": false}}, {"id": 550, "image_id": 2, "category_id": 1, "segmentation": [[1624.07, 722.42, 1623.69, 744.34, 1614.07, 768.94, 1614.07, 787.78, 1626.38, 793.54, 1634.07, 790.47, 1640.99, 785.86, 1645.6, 775.86, 1650.6, 760.48, 1651.75, 743.57, 1644.83, 725.88, 1639.06, 717.04, 1630.99, 716.27]], "area": 2020.0, "bbox": [1614.07, 716.27, 37.68, 77.27], "iscrowd": 0, "attributes": {"occluded": false}}, {"id": 551, "image_id": 2, "category_id": 1, "segmentation": [[1707.88, 745.1, 1702.5, 772.4, 1690.96, 799.31, 1681.74, 804.31, 1669.82, 804.69, 1659.44, 794.7, 1659.06, 785.47, 1665.59, 773.94, 1675.2, 759.33, 1680.58, 746.26, 1683.66, 738.95, 1687.12, 737.03, 1700.58, 736.65, 1703.27, 736.65]], "area": 2073.0, "bbox": [1659.06, 736.65, 48.82, 68.04], "iscrowd": 0, "attributes": {"occluded": false}}, {"id": 552, "image_id": 2, "category_id": 1, "segmentation": [[1472.4, 121.46, 1480.7, 144.99, 1483.93, 168.98, 1475.63, 181.89, 1466.86, 187.89, 1451.18, 185.58, 1446.1, 173.13, 1449.79, 165.75, 1445.18, 140.37, 1444.72, 129.3, 1446.56, 121.46, 1462.71, 114.08]], "area": 2177.0, "bbox": [1444.72, 114.08, 39.21, 73.81], "iscrowd": 0, "attributes": {"occluded": false}}, {"id": 553, "image_id": 2, "category_id": 1, "segmentation": [[1514.84, 94.7, 1533.76, 102.54, 1551.29, 121.0, 1560.05, 143.14, 1558.67, 158.83, 1551.75, 163.9, 1533.76, 162.06, 1526.84, 150.98, 1518.07, 131.61, 1505.15, 120.07, 1497.77, 112.69, 1496.85, 103.0, 1501.46, 98.39]], "area": 2422.0, "bbox": [1496.85, 94.7, 63.2, 69.2], "iscrowd": 0, "attributes": {"occluded": false}}, {"id": 554, "image_id": 2, "category_id": 1, "segmentation": [[1604.52, 154.21, 1601.63, 175.04, 1591.06, 209.64, 1580.49, 215.4, 1569.27, 214.76, 1564.47, 205.47, 1564.47, 192.02, 1567.99, 176.32, 1578.24, 157.1, 1583.05, 148.77, 1591.06, 143.96, 1597.79, 145.88]], "area": 1931.0, "bbox": [1564.47, 143.96, 40.05, 71.44], "iscrowd": 0, "attributes": {"occluded": false}}, {"id": 555, "image_id": 2, "category_id": 1, "segmentation": [[1618.04, 291.88, 1607.43, 317.25, 1600.51, 344.01, 1588.06, 347.7, 1570.52, 343.09, 1566.83, 336.63, 1569.6, 320.02, 1577.44, 296.49, 1582.52, 285.88, 1590.82, 280.34, 1612.04, 274.35, 1620.81, 278.5, 1623.12, 283.11]], "area": 2485.0, "bbox": [1566.83, 274.35, 56.29, 73.35], "iscrowd": 0, "attributes": {"occluded": false}}, {"id": 556, "image_id": 2, "category_id": 1, "segmentation": [[1510.92, 395.4, 1510.92, 415.88, 1502.06, 438.58, 1486.56, 440.8, 1480.47, 436.92, 1477.15, 429.73, 1475.49, 409.24, 1478.26, 392.63, 1485.45, 387.65, 1498.74, 387.65]], "area": 1572.0, "bbox": [1475.49, 387.65, 35.43, 53.15], "iscrowd": 0, "attributes": {"occluded": false}}, {"id": 557, "image_id": 2, "category_id": 1, "segmentation": [[1534.17, 363.29, 1550.78, 355.54, 1569.05, 358.31, 1588.42, 369.38, 1600.6, 384.33, 1604.48, 396.51, 1604.48, 408.13, 1590.09, 413.67, 1577.91, 410.35, 1571.82, 395.4, 1551.33, 392.08, 1533.06, 387.1, 1528.63, 375.47]], "area": 2561.0, "bbox": [1528.63, 355.54, 75.85, 58.13], "iscrowd": 0, "attributes": {"occluded": false}}, {"id": 558, "image_id": 2, "category_id": 1, "segmentation": [[1590.09, 444.12, 1561.85, 452.98, 1559.08, 466.26, 1561.3, 478.44, 1589.53, 479.0, 1627.18, 479.55, 1639.91, 473.46, 1644.34, 466.26, 1646.55, 453.53, 1641.02, 447.44, 1624.41, 444.12]], "area": 2699.0, "bbox": [1559.08, 444.12, 87.47, 35.43], "iscrowd": 0, "attributes": {"occluded": false}}, {"id": 559, "image_id": 2, "category_id": 1, "segmentation": [[1728.39, 338.06, 1704.4, 349.59, 1689.18, 360.2, 1676.26, 374.04, 1682.26, 384.19, 1696.56, 387.88, 1717.78, 379.58, 1736.7, 366.66, 1747.77, 356.51, 1750.08, 350.51, 1750.08, 344.98, 1741.77, 334.83]], "area": 2100.0, "bbox": [1676.26, 334.83, 73.82, 53.05], "iscrowd": 0, "attributes": {"occluded": false}}, {"id": 560, "image_id": 2, "category_id": 1, "segmentation": [[1799.9, 373.58, 1784.68, 401.26, 1773.14, 409.56, 1759.77, 421.1, 1748.69, 419.25, 1748.23, 402.18, 1754.23, 384.19, 1764.84, 367.58, 1774.07, 362.05, 1785.6, 360.2, 1796.21, 362.05]], "area": 1913.0, "bbox": [1748.23, 360.2, 51.67, 60.9], "iscrowd": 0, "attributes": {"occluded": false}}, {"id": 561, "image_id": 2, "category_id": 1, "segmentation": [[1727.47, 428.48, 1747.77, 434.02, 1769.91, 446.47, 1785.6, 464.46, 1786.52, 483.38, 1780.99, 490.3, 1767.61, 491.68, 1755.61, 480.15, 1732.55, 464.0, 1720.09, 452.01, 1715.02, 441.86]], "area": 2460.0, "bbox": [1715.02, 428.48, 71.5, 63.2], "iscrowd": 0, "attributes": {"occluded": false}}, {"id": 562, "image_id": 2, "category_id": 1, "segmentation": [[1859.41, 308.99, 1857.57, 334.83, 1853.42, 350.51, 1855.72, 368.04, 1851.11, 373.58, 1836.35, 369.89, 1826.66, 363.43, 1823.89, 345.44, 1827.12, 324.68, 1832.66, 307.15, 1834.04, 304.38, 1843.73, 300.23, 1852.49, 299.3]], "area": 2006.0, "bbox": [1823.89, 299.3, 35.52, 74.28], "iscrowd": 0, "attributes": {"occluded": false}}, {"id": 563, "image_id": 2, "category_id": 1, "segmentation": [[1783.29, 305.3, 1806.36, 307.15, 1824.81, 315.91, 1833.58, 326.06, 1831.73, 334.37, 1820.2, 340.36, 1804.98, 339.9, 1781.45, 335.75, 1768.99, 329.29, 1767.15, 320.99, 1768.07, 311.76]], "area": 1751.0, "bbox": [1767.15, 305.3, 66.43, 35.06], "iscrowd": 0, "attributes": {"occluded": false}}, {"id": 564, "image_id": 2, "category_id": 1, "segmentation": [[1697.46, 174.54, 1709.76, 181.08, 1714.38, 186.46, 1712.07, 194.53, 1704.77, 200.69, 1690.16, 211.45, 1662.09, 227.98, 1647.1, 230.29, 1636.72, 225.67, 1634.41, 217.99, 1644.02, 202.99, 1660.17, 189.92, 1682.47, 177.62]], "area": 2398.0, "bbox": [1634.41, 174.54, 79.97, 55.75], "iscrowd": 0, "attributes": {"occluded": false}}, {"id": 565, "image_id": 2, "category_id": 1, "segmentation": [[1674.01, 137.64, 1691.31, 130.33, 1708.61, 128.02, 1731.29, 132.64, 1738.6, 138.02, 1743.98, 146.48, 1742.83, 159.17, 1737.83, 164.16, 1717.45, 155.71, 1694.77, 158.4, 1680.55, 160.32, 1667.86, 157.63, 1663.25, 148.78]], "area": 1998.0, "bbox": [1663.25, 128.02, 80.73, 36.14], "iscrowd": 0, "attributes": {"occluded": false}}, {"id": 566, "image_id": 2, "category_id": 1, "segmentation": [[1831.18, 205.89, 1846.56, 212.65, 1850.8, 223.7, 1849.76, 234.43, 1842.07, 238.25, 1824.77, 236.64, 1812.28, 235.68, 1789.21, 243.72, 1772.55, 246.58, 1767.1, 245.01, 1762.94, 233.79, 1764.54, 222.9, 1768.39, 216.14, 1783.76, 208.45, 1800.74, 204.0, 1808.43, 203.68]], "area": 2711.0, "bbox": [1762.94, 203.68, 87.86, 42.9], "iscrowd": 0, "attributes": {"occluded": false}}, {"id": 567, "image_id": 2, "category_id": 1, "segmentation": [[1770.93, 855.26, 1781.08, 860.34, 1785.23, 874.18, 1778.77, 884.33, 1758.47, 907.4, 1745.09, 917.54, 1734.02, 918.93, 1724.8, 918.93, 1721.57, 915.7, 1720.18, 903.7, 1729.87, 890.79, 1742.79, 876.49, 1758.94, 862.18]], "area": 2192.0, "bbox": [1720.18, 855.26, 65.05, 63.67], "iscrowd": 0, "attributes": {"occluded": false}}, {"id": 568, "image_id": 2, "category_id": 1, "segmentation": [[23.56, 361.4, 26.45, 378.06, 37.98, 398.88, 37.02, 410.42, 29.97, 417.46, 19.4, 418.42, 3.06, 405.93, 0.0, 400.69, 0.0, 353.8, 4.34, 351.15, 14.91, 351.47]], "area": 1826.0, "bbox": [0.0, 351.15, 37.98, 67.27], "iscrowd": 0, "attributes": {"occluded": false}}, {"id": 569, "image_id": 2, "category_id": 1, "segmentation": [[82.58, 447.71, 80.65, 471.09, 88.98, 488.71, 89.3, 498.01, 87.7, 504.09, 74.89, 510.18, 63.03, 506.98, 54.38, 495.44, 47.66, 479.1, 47.34, 460.84, 48.94, 445.14, 53.42, 436.81, 56.63, 433.61, 59.83, 431.69, 71.36, 430.73, 78.41, 433.61]], "area": 2479.0, "bbox": [47.34, 430.73, 41.96, 79.45], "iscrowd": 0, "attributes": {"occluded": false}}, {"id": 570, "image_id": 2, "category_id": 1, "segmentation": [[38.18, 498.94, 55.86, 522.01, 66.63, 550.46, 58.55, 559.3, 45.48, 561.99, 36.26, 558.92, 30.11, 550.07, 18.96, 535.46, 6.27, 513.93, 5.12, 504.71, 7.42, 497.79, 20.11, 491.25, 27.41, 491.25]], "area": 2531.0, "bbox": [5.12, 491.25, 61.51, 70.74], "iscrowd": 0, "attributes": {"occluded": false}}, {"id": 571, "image_id": 2, "category_id": 1, "segmentation": [[20.01, 560.89, 33.46, 578.52, 57.17, 584.92, 74.47, 594.21, 78.32, 603.51, 70.95, 613.44, 57.17, 615.36, 39.23, 610.87, 21.93, 601.58, 4.95, 588.77, 0.0, 582.58, 0.0, 558.3, 0.78, 557.37, 8.79, 556.73]], "area": 2310.0, "bbox": [0.0, 556.73, 78.32, 58.63], "iscrowd": 0, "attributes": {"occluded": false}}, {"id": 572, "image_id": 2, "category_id": 1, "segmentation": [[107.8, 654.21, 124.87, 686.05, 129.49, 702.65, 128.56, 710.5, 121.18, 718.34, 109.19, 720.18, 96.73, 718.34, 93.04, 707.73, 89.35, 693.43, 74.12, 678.66, 70.43, 662.52, 70.9, 652.37, 76.89, 644.99, 91.19, 643.6]], "area": 2823.0, "bbox": [70.43, 643.6, 59.06, 76.58], "iscrowd": 0, "attributes": {"occluded": false}}, {"id": 573, "image_id": 2, "category_id": 1, "segmentation": [[36.39, 709.34, 19.32, 744.87, 10.55, 762.86, 0.0, 765.83, 0.0, 706.83, 5.02, 701.04, 17.93, 694.12, 23.47, 692.27, 29.47, 694.58]], "area": 1690.0, "bbox": [0.0, 692.27, 36.39, 73.56], "iscrowd": 0, "attributes": {"occluded": false}}, {"id": 574, "image_id": 2, "category_id": 1, "segmentation": [[68.68, 719.95, 68.68, 742.1, 67.76, 781.31, 59.45, 797.0, 53.46, 800.69, 35.0, 800.23, 29.47, 782.7, 28.54, 761.01, 29.47, 743.94, 33.62, 726.87, 38.69, 718.57, 40.54, 716.72, 57.61, 712.57]], "area": 3041.0, "bbox": [28.54, 712.57, 40.14, 88.12], "iscrowd": 0, "attributes": {"occluded": false}}, {"id": 575, "image_id": 2, "category_id": 1, "segmentation": [[82.66, 808.25, 85.43, 834.09, 96.96, 863.61, 94.19, 880.22, 85.89, 885.76, 73.89, 886.68, 66.05, 878.84, 58.21, 865.0, 54.06, 846.08, 53.6, 829.01, 54.06, 816.1, 55.44, 811.94, 69.74, 804.56]], "area": 2523.0, "bbox": [53.6, 804.56, 43.36, 82.12], "iscrowd": 0, "attributes": {"occluded": false}}, {"id": 576, "image_id": 2, "category_id": 1, "segmentation": [[40.22, 880.68, 47.6, 887.14, 52.21, 905.13, 45.75, 912.98, 34.22, 918.51, 9.31, 930.51, 0.0, 934.39, 0.0, 891.47, 2.39, 888.99, 20.38, 881.15]], "area": 1963.0, "bbox": [0.0, 880.68, 52.21, 53.71], "iscrowd": 0, "attributes": {"occluded": false}}, {"id": 577, "image_id": 2, "category_id": 1, "segmentation": [[129.26, 863.62, 110.34, 877.45, 104.8, 889.45, 108.96, 896.83, 116.8, 900.52, 128.79, 899.14, 141.25, 893.14, 159.24, 886.22, 186.46, 880.68, 191.07, 876.53, 193.38, 871.0, 192.92, 860.39, 187.38, 855.31, 176.31, 853.0, 145.86, 854.85]], "area": 2598.0, "bbox": [104.8, 853.0, 88.58, 47.52], "iscrowd": 0, "attributes": {"occluded": false}}, {"id": 578, "image_id": 2, "category_id": 1, "segmentation": [[240.44, 780.11, 246.44, 796.26, 258.43, 830.86, 261.2, 851.16, 259.81, 860.39, 249.66, 865.92, 237.21, 865.0, 229.37, 852.08, 222.91, 830.86, 216.91, 816.1, 213.68, 800.87, 213.68, 786.57, 222.45, 781.5]], "area": 2701.0, "bbox": [213.68, 780.11, 47.52, 85.81], "iscrowd": 0, "attributes": {"occluded": false}}, {"id": 579, "image_id": 2, "category_id": 1, "segmentation": [[165.24, 718.75, 177.23, 735.36, 187.84, 757.51, 184.15, 766.27, 172.16, 771.35, 163.39, 769.04, 154.63, 761.2, 139.87, 744.59, 132.95, 732.13, 135.25, 717.83, 140.79, 711.83, 156.94, 708.14]], "area": 2055.0, "bbox": [132.95, 708.14, 54.89, 63.21], "iscrowd": 0, "attributes": {"occluded": false}}, {"id": 580, "image_id": 2, "category_id": 1, "segmentation": [[128.79, 773.65, 132.02, 797.18, 139.4, 828.09, 139.4, 844.24, 126.95, 847.93, 108.96, 847.01, 103.88, 839.16, 98.81, 812.87, 101.57, 785.65, 103.42, 776.42, 105.27, 771.81, 120.95, 769.5]], "area": 2499.0, "bbox": [98.81, 769.5, 40.59, 78.43], "iscrowd": 0, "attributes": {"occluded": false}}, {"id": 581, "image_id": 2, "category_id": 1, "segmentation": [[247.74, 677.21, 240.05, 692.59, 230.06, 701.82, 216.22, 726.8, 201.61, 737.57, 188.15, 739.11, 178.93, 723.73, 180.08, 711.81, 198.15, 688.36, 210.07, 673.75, 219.68, 667.6, 225.06, 666.45, 238.13, 666.83]], "area": 2701.0, "bbox": [178.93, 666.45, 68.81, 72.66], "iscrowd": 0, "attributes": {"occluded": false}}, {"id": 582, "image_id": 2, "category_id": 1, "segmentation": [[180.08, 639.15, 169.31, 656.45, 164.7, 678.36, 164.7, 700.66, 160.47, 705.28, 149.32, 707.2, 138.94, 701.82, 132.41, 685.28, 132.79, 667.21, 143.56, 643.38, 148.94, 633.77, 154.71, 629.15, 167.01, 627.23, 172.39, 632.23]], "area": 2349.0, "bbox": [132.41, 627.23, 47.67, 79.97], "iscrowd": 0, "attributes": {"occluded": false}}, {"id": 583, "image_id": 2, "category_id": 1, "segmentation": [[207.11, 994.43, 195.25, 1014.93, 184.68, 1041.2, 176.99, 1051.77, 170.9, 1056.26, 161.29, 1056.58, 152.96, 1051.13, 149.44, 1044.72, 153.28, 1029.99, 162.89, 1006.6, 172.19, 991.22, 183.08, 980.01, 189.49, 976.81, 193.65, 976.48, 196.53, 976.48, 207.43, 981.61]], "area": 2573.0, "bbox": [149.44, 976.48, 57.99, 80.1], "iscrowd": 0, "attributes": {"occluded": false}}, {"id": 584, "image_id": 2, "category_id": 1, "segmentation": [[221.78, 1060.07, 234.27, 1066.16, 247.41, 1068.08, 266.63, 1066.16, 278.16, 1067.44, 281.31, 1079.0, 200.93, 1079.0, 199.99, 1074.17, 203.84, 1066.16, 214.09, 1061.67]], "area": 1154.0, "bbox": [199.99, 1060.07, 81.32, 19.93], "iscrowd": 0, "attributes": {"occluded": false}}, {"id": 585, "image_id": 2, "category_id": 1, "segmentation": [[353.43, 1033.02, 355.73, 1048.01, 350.35, 1055.32, 329.98, 1063.77, 306.14, 1067.62, 288.46, 1066.85, 277.69, 1063.77, 274.62, 1052.24, 277.69, 1045.32, 303.06, 1036.09, 312.29, 1036.86, 328.05, 1029.56, 343.05, 1029.56]], "area": 2219.0, "bbox": [274.62, 1029.56, 81.11, 38.06], "iscrowd": 0, "attributes": {"occluded": false}}, {"id": 586, "image_id": 2, "category_id": 1, "segmentation": [[433.39, 1047.24, 436.47, 1062.24, 429.16, 1071.08, 418.4, 1076.08, 408.4, 1078.38, 402.08, 1079.0, 352.46, 1079.0, 349.2, 1068.77, 350.74, 1061.08, 363.81, 1056.09, 386.49, 1053.39, 406.87, 1046.47, 419.17, 1043.4]], "area": 2275.0, "bbox": [349.2, 1043.4, 87.27, 36.6], "iscrowd": 0, "attributes": {"occluded": false}}, {"id": 587, "image_id": 2, "category_id": 1, "segmentation": [[357.39, 868.97, 344.7, 890.89, 340.86, 911.65, 337.4, 919.34, 327.4, 923.18, 317.79, 923.18, 312.41, 916.65, 308.18, 902.81, 311.25, 883.97, 318.94, 871.28, 329.71, 863.21, 343.55, 859.36, 351.24, 860.13]], "area": 1992.0, "bbox": [308.18, 859.36, 49.21, 63.82], "iscrowd": 0, "attributes": {"occluded": false}}, {"id": 588, "image_id": 2, "category_id": 1, "segmentation": [[365.85, 879.35, 382.38, 881.28, 415.44, 889.73, 427.36, 898.19, 431.97, 907.03, 430.43, 917.03, 423.13, 922.03, 412.36, 923.57, 385.07, 918.18, 364.69, 907.42, 357.39, 902.04, 355.08, 895.89, 355.85, 888.2]], "area": 2305.0, "bbox": [355.08, 879.35, 76.89, 44.22], "iscrowd": 0, "attributes": {"occluded": false}}, {"id": 589, "image_id": 2, "category_id": 1, "segmentation": [[449.65, 846.68, 454.27, 875.51, 462.73, 895.12, 463.5, 912.8, 455.81, 917.8, 443.5, 920.11, 436.58, 917.8, 429.66, 902.04, 422.74, 880.51, 420.05, 861.28, 421.59, 847.44, 427.36, 840.14, 435.81, 839.37]], "area": 2406.0, "bbox": [420.05, 839.37, 43.45, 80.74], "iscrowd": 0, "attributes": {"occluded": false}}, {"id": 590, "image_id": 2, "category_id": 1, "segmentation": [[433.12, 790.55, 440.43, 807.08, 434.66, 820.92, 414.67, 832.84, 393.91, 850.52, 379.3, 855.9, 369.69, 853.6, 362.77, 847.06, 366.23, 836.68, 381.22, 821.69, 401.21, 804.39, 413.9, 795.16]], "area": 2447.0, "bbox": [362.77, 790.55, 77.66, 65.35], "iscrowd": 0, "attributes": {"occluded": false}}, {"id": 591, "image_id": 2, "category_id": 1, "segmentation": [[503.25, 866.01, 508.24, 882.93, 506.32, 892.16, 511.71, 905.61, 516.7, 924.07, 515.17, 932.52, 509.01, 937.14, 497.48, 939.06, 491.33, 937.91, 485.56, 926.76, 479.8, 909.84, 474.03, 891.39, 473.26, 875.24, 475.57, 864.86, 479.03, 861.02, 496.71, 857.94]], "area": 2419.0, "bbox": [473.26, 857.94, 43.44, 81.12], "iscrowd": 0, "attributes": {"occluded": false}}, {"id": 592, "image_id": 2, "category_id": 1, "segmentation": [[537.08, 908.69, 562.07, 916.76, 581.29, 918.3, 595.13, 927.53, 597.05, 942.52, 594.36, 948.67, 579.75, 950.21, 558.61, 949.05, 543.23, 943.67, 527.85, 938.29, 523.62, 929.06, 523.24, 919.07, 527.85, 912.53]], "area": 2176.0, "bbox": [523.24, 908.69, 73.81, 41.52], "iscrowd": 0, "attributes": {"occluded": false}}, {"id": 593, "image_id": 2, "category_id": 1, "segmentation": [[487.48, 950.21, 495.17, 964.05, 508.63, 984.81, 511.32, 999.03, 507.86, 1002.88, 491.33, 1006.34, 487.87, 1005.57, 478.64, 997.88, 466.34, 975.97, 463.65, 963.66, 465.19, 956.74, 475.57, 948.29]], "area": 1728.0, "bbox": [463.65, 948.29, 47.67, 58.05], "iscrowd": 0, "attributes": {"occluded": false}}, {"id": 594, "image_id": 2, "category_id": 1, "segmentation": [[553.61, 972.12, 548.23, 992.11, 536.31, 1010.18, 524.78, 1030.17, 520.05, 1041.48, 509.67, 1043.32, 497.63, 1035.32, 495.75, 1025.18, 503.52, 1008.37, 519.82, 983.0, 526.47, 970.97, 532.62, 966.97, 542.5, 964.32]], "area": 2265.0, "bbox": [495.75, 964.32, 57.86, 79.0], "iscrowd": 0, "attributes": {"occluded": false}}, {"id": 595, "image_id": 2, "category_id": 1, "segmentation": [[563.18, 988.73, 586.25, 987.58, 619.31, 998.73, 638.92, 1009.11, 641.23, 1018.72, 638.92, 1027.56, 628.15, 1031.79, 595.9, 1024.1, 568.9, 1017.6, 562.4, 1010.6, 558.95, 1006.03]], "area": 2360.0, "bbox": [558.95, 987.58, 82.28, 44.21], "iscrowd": 0, "attributes": {"occluded": false}}, {"id": 596, "image_id": 2, "category_id": 1, "segmentation": [[623.58, 967.12, 645.49, 964.43, 678.94, 975.2, 695.86, 989.81, 696.24, 1008.26, 693.93, 1014.03, 682.02, 1015.95, 673.17, 1014.41, 647.8, 1000.57, 633.96, 989.81, 618.2, 984.42, 616.66, 977.12]], "area": 2476.0, "bbox": [616.66, 964.43, 79.58, 51.52], "iscrowd": 0, "attributes": {"occluded": false}}, {"id": 597, "image_id": 2, "category_id": 1, "segmentation": [[391.91, 39.93, 400.77, 69.27, 402.99, 94.74, 393.57, 104.15, 374.75, 101.93, 366.45, 90.31, 360.91, 68.72, 358.14, 42.7, 362.02, 24.98, 370.32, 15.02, 382.5, 23.32]], "area": 2778.0, "bbox": [358.14, 15.02, 44.85, 89.13], "iscrowd": 0, "attributes": {"occluded": false}}, {"id": 598, "image_id": 2, "category_id": 1, "segmentation": [[460.56, 73.7, 451.15, 102.49, 427.34, 112.45, 418.49, 102.49, 417.93, 84.77, 424.58, 68.72, 433.99, 52.11, 443.95, 46.57, 457.24, 48.23, 462.78, 57.09]], "area": 2043.0, "bbox": [417.93, 46.57, 44.85, 65.88], "iscrowd": 0, "attributes": {"occluded": false}}, {"id": 599, "image_id": 2, "category_id": 1, "segmentation": [[476.06, 96.4, 462.78, 123.53, 445.06, 145.67, 437.31, 150.65, 424.02, 152.31, 415.17, 141.24, 416.27, 125.74, 429.01, 108.02, 450.04, 84.22, 458.35, 80.9, 468.31, 82.56]], "area": 2458.0, "bbox": [415.17, 80.9, 60.89, 71.41], "iscrowd": 0, "attributes": {"occluded": false}}, {"id": 600, "image_id": 2, "category_id": 1, "segmentation": [[518.14, 105.81, 525.89, 120.76, 524.23, 129.06, 504.85, 136.81, 478.83, 151.76, 462.22, 155.63, 450.6, 152.31, 449.49, 137.37, 457.24, 124.63, 481.04, 111.9, 493.22, 106.36]], "area": 2361.0, "bbox": [449.49, 105.81, 76.4, 49.82], "iscrowd": 0, "attributes": {"occluded": false}}, {"id": 601, "image_id": 2, "category_id": 1, "segmentation": [[546.37, 144.01, 553.57, 164.49, 534.74, 172.8, 506.51, 189.96, 488.79, 192.17, 476.62, 192.73, 471.08, 183.87, 469.42, 171.14, 480.5, 163.4, 507.1, 146.2, 528.1, 136.3]], "area": 2755.0, "bbox": [469.42, 136.3, 84.15, 56.43], "iscrowd": 0, "attributes": {"occluded": false}}, {"id": 602, "image_id": 2, "category_id": 1, "segmentation": [[463.76, 9.81, 468.76, 49.4, 465.3, 66.32, 458.38, 70.93, 444.54, 68.63, 440.31, 64.78, 431.47, 45.18, 422.63, 29.03, 415.32, 17.88, 415.32, 7.88, 423.78, 3.27, 448.97, 0.0, 453.96, 0.0]], "area": 2638.0, "bbox": [415.32, 0.0, 53.44, 70.93], "iscrowd": 0, "attributes": {"occluded": false}}, {"id": 603, "image_id": 2, "category_id": 1, "segmentation": [[507.28, 55.99, 530.8, 79.52, 533.11, 97.98, 528.96, 102.59, 510.04, 101.21, 497.59, 95.67, 486.52, 81.37, 468.99, 62.91, 468.06, 49.07, 469.91, 40.77, 476.83, 33.85, 492.97, 31.08, 497.13, 37.54]], "area": 2590.0, "bbox": [468.06, 31.08, 65.05, 71.51], "iscrowd": 0, "attributes": {"occluded": false}}, {"id": 604, "image_id": 2, "category_id": 1, "segmentation": [[555.26, 66.14, 577.86, 80.45, 606.93, 95.67, 613.85, 107.2, 612.0, 117.35, 598.62, 123.81, 586.17, 119.66, 570.02, 109.97, 547.41, 105.36, 540.03, 97.51, 536.34, 84.6, 538.65, 72.6]], "area": 2458.0, "bbox": [536.34, 66.14, 77.51, 57.67], "iscrowd": 0, "attributes": {"occluded": false}}, {"id": 605, "image_id": 2, "category_id": 1, "segmentation": [[601.06, 0.0, 600.09, 18.19, 593.94, 37.03, 575.87, 33.57, 567.8, 25.49, 567.8, 5.89, 566.11, 0.0]], "area": 1052.0, "bbox": [566.11, 0.0, 34.95, 37.03], "iscrowd": 0, "attributes": {"occluded": false}}, {"id": 606, "image_id": 2, "category_id": 1, "segmentation": [[703.8, 5.99, 695.83, 42.53, 682.55, 65.78, 669.92, 69.77, 662.62, 67.11, 655.31, 59.14, 653.98, 36.55, 665.94, 15.96, 675.24, 4.67, 685.74, 0.0, 688.82, 0.0]], "area": 2316.0, "bbox": [653.98, 0.0, 49.82, 69.77], "iscrowd": 0, "attributes": {"occluded": false}}, {"id": 607, "image_id": 2, "category_id": 1, "segmentation": [[757.62, 30.57, 774.22, 40.54, 768.91, 55.15, 754.29, 73.09, 729.71, 93.02, 713.77, 96.34, 704.47, 83.72, 703.8, 73.76, 715.1, 54.49, 738.35, 37.22]], "area": 2599.0, "bbox": [703.8, 30.57, 70.42, 65.77], "iscrowd": 0, "attributes": {"occluded": false}}, {"id": 608, "image_id": 2, "category_id": 1, "segmentation": [[827.37, 37.22, 808.1, 63.79, 798.8, 86.38, 781.53, 89.04, 774.22, 77.74, 774.22, 62.46, 780.87, 48.51, 790.17, 33.9, 794.82, 28.58, 801.46, 23.93, 817.4, 22.6, 820.73, 25.92]], "area": 2067.0, "bbox": [774.22, 22.6, 53.15, 66.44], "iscrowd": 0, "attributes": {"occluded": false}}, {"id": 609, "image_id": 2, "category_id": 1, "segmentation": [[671.84, 110.48, 706.12, 119.13, 726.3, 132.59, 727.91, 145.72, 726.3, 152.45, 719.9, 156.61, 699.07, 152.77, 675.04, 146.04, 659.67, 140.92, 652.3, 134.19, 650.7, 125.54, 651.66, 115.29]], "area": 2384.0, "bbox": [650.7, 110.48, 77.21, 46.13], "iscrowd": 0, "attributes": {"occluded": false}}, {"id": 610, "image_id": 2, "category_id": 1, "segmentation": [[651.21, 138.42, 666.59, 171.1, 672.35, 182.63, 669.47, 192.88, 661.46, 199.29, 650.89, 201.21, 643.84, 197.69, 638.7, 186.8, 630.1, 167.3, 623.02, 147.07, 623.98, 138.74, 632.31, 132.01, 639.03, 129.77]], "area": 2072.0, "bbox": [623.02, 129.77, 49.33, 71.44], "iscrowd": 0, "attributes": {"occluded": false}}, {"id": 611, "image_id": 2, "category_id": 1, "segmentation": [[584.44, 190.77, 600.14, 222.48, 603.02, 234.98, 600.46, 240.75, 585.72, 245.23, 578.36, 242.99, 569.71, 232.42, 558.81, 212.55, 551.44, 198.78, 550.16, 194.61, 551.44, 186.28, 560.41, 180.51, 571.31, 180.51]], "area": 2033.0, "bbox": [550.16, 180.51, 52.86, 64.72], "iscrowd": 0, "attributes": {"occluded": false}}, {"id": 612, "image_id": 2, "category_id": 1, "segmentation": [[538.31, 198.13, 521.01, 202.94, 494.42, 211.27, 482.56, 221.84, 478.4, 231.45, 480.96, 241.07, 490.25, 244.59, 518.13, 239.46, 549.84, 230.49, 554.65, 227.61, 556.89, 222.16, 554.01, 207.75, 548.88, 197.82]], "area": 2418.0, "bbox": [478.4, 197.82, 78.49, 46.77], "iscrowd": 0, "attributes": {"occluded": false}}, {"id": 613, "image_id": 2, "category_id": 1, "segmentation": [[516.64, 285.4, 518.86, 323.05, 519.96, 357.37, 502.25, 362.9, 490.07, 359.03, 485.09, 340.21, 486.19, 300.9, 488.96, 289.27, 493.4, 281.5, 503.9, 277.6, 512.21, 279.86]], "area": 2526.0, "bbox": [485.09, 277.6, 34.87, 85.3], "iscrowd": 0, "attributes": {"occluded": false}}, {"id": 614, "image_id": 2, "category_id": 1, "segmentation": [[779.71, 1029.96, 784.84, 1047.26, 785.48, 1064.24, 784.2, 1075.45, 783.24, 1079.0, 756.57, 1079.0, 755.68, 1076.09, 755.04, 1066.16, 755.04, 1050.46, 756.0, 1035.72, 759.21, 1029.96, 768.5, 1026.43]], "area": 1454.0, "bbox": [755.04, 1026.43, 30.44, 53.57], "iscrowd": 0, "attributes": {"occluded": false}}, {"id": 615, "image_id": 2, "category_id": 1, "segmentation": [[831.53, 955.97, 825.38, 982.12, 818.46, 1012.87, 813.07, 1017.1, 801.16, 1017.87, 792.31, 1014.41, 789.24, 1007.88, 790.78, 992.11, 796.16, 970.2, 803.46, 949.05, 808.46, 941.37, 818.46, 937.52, 827.68, 945.21]], "area": 2264.0, "bbox": [789.24, 937.52, 42.29, 80.35], "iscrowd": 0, "attributes": {"occluded": false}}, {"id": 616, "image_id": 2, "category_id": 1, "segmentation": [[215.56, 514.67, 208.52, 535.17, 207.87, 562.4, 202.11, 580.66, 191.54, 584.51, 181.92, 583.55, 177.12, 578.1, 174.88, 564.0, 175.84, 547.66, 178.72, 526.52, 182.89, 513.38, 190.89, 504.09, 193.78, 503.13, 206.59, 505.37]], "area": 2387.0, "bbox": [174.88, 503.13, 40.68, 81.38], "iscrowd": 0, "attributes": {"occluded": false}}, {"id": 617, "image_id": 2, "category_id": 1, "segmentation": [[225.82, 565.61, 200.83, 583.23, 183.21, 602.45, 179.68, 614.3, 181.92, 621.35, 192.5, 624.23, 203.39, 623.91, 214.6, 615.26, 224.53, 602.45, 239.91, 588.99, 245.68, 581.94, 243.12, 572.01, 237.67, 565.28]], "area": 2082.0, "bbox": [179.68, 565.28, 66.0, 58.95], "iscrowd": 0, "attributes": {"occluded": false}}, {"id": 618, "image_id": 2, "category_id": 1, "segmentation": [[251.12, 624.88, 236.39, 636.73, 219.73, 638.01, 214.92, 636.09, 210.12, 629.68, 213.96, 615.9, 221.65, 605.97, 228.06, 603.41, 234.15, 603.41, 243.44, 610.14]], "area": 995.0, "bbox": [210.12, 603.41, 41.0, 34.6], "iscrowd": 0, "attributes": {"occluded": false}}, {"id": 619, "image_id": 2, "category_id": 1, "segmentation": [[296.84, 654.61, 291.45, 681.13, 289.15, 703.81, 278.42, 709.58, 264.54, 709.2, 259.58, 701.89, 257.28, 689.21, 259.2, 666.14, 263.81, 650.38, 269.19, 640.0, 276.46, 638.07, 289.95, 640.0]], "area": 2187.0, "bbox": [257.28, 638.07, 39.56, 71.51], "iscrowd": 0, "attributes": {"occluded": false}}, {"id": 620, "image_id": 2, "category_id": 1, "segmentation": [[332.07, 699.94, 334.28, 716.0, 323.76, 728.17, 318.78, 754.75, 309.37, 766.37, 299.96, 770.25, 288.33, 765.82, 285.01, 760.28, 285.01, 742.01, 292.21, 718.76, 301.07, 701.6, 308.26, 692.74, 318.78, 691.08]], "area": 2494.0, "bbox": [285.01, 691.08, 49.27, 79.17], "iscrowd": 0, "attributes": {"occluded": false}}, {"id": 621, "image_id": 2, "category_id": 1, "segmentation": [[319.34, 660.08, 336.5, 663.96, 360.86, 672.81, 382.45, 685.55, 386.88, 694.96, 385.22, 700.49, 367.5, 703.26, 349.23, 701.05, 323.76, 693.85, 306.05, 687.76, 304.94, 670.6]], "area": 2231.0, "bbox": [304.94, 660.08, 81.94, 43.18], "iscrowd": 0, "attributes": {"occluded": false}}, {"id": 622, "image_id": 2, "category_id": 1, "segmentation": [[363.89, 734.3, 359.74, 757.37, 346.36, 773.05, 329.29, 777.67, 321.91, 761.98, 325.6, 744.91, 337.13, 730.15, 341.75, 726.0, 356.05, 724.61]], "area": 1506.0, "bbox": [321.91, 724.61, 41.98, 53.06], "iscrowd": 0, "attributes": {"occluded": false}}, {"id": 623, "image_id": 2, "category_id": 1, "segmentation": [[339.9, 760.14, 338.98, 780.44, 338.98, 803.5, 338.06, 819.19, 332.52, 826.11, 321.91, 828.41, 314.53, 824.26, 306.69, 811.34, 305.3, 794.28, 305.76, 773.51, 309.45, 761.98, 315.91, 756.91]], "area": 2113.0, "bbox": [305.3, 756.91, 34.6, 71.5], "iscrowd": 0, "attributes": {"occluded": false}}, {"id": 624, "image_id": 2, "category_id": 1, "segmentation": [[358.36, 774.44, 348.67, 791.05, 340.83, 814.11, 337.13, 829.34, 349.13, 836.72, 365.74, 833.95, 371.27, 827.49, 376.81, 815.5, 383.73, 800.27, 388.34, 791.05, 390.65, 779.97, 390.19, 770.29, 387.88, 764.29, 375.43, 761.06, 367.12, 762.44]], "area": 2490.0, "bbox": [337.13, 761.06, 53.52, 75.66], "iscrowd": 0, "attributes": {"occluded": false}}, {"id": 625, "image_id": 2, "category_id": 1, "segmentation": [[293.54, 883.24, 295.2, 900.96, 302.95, 932.51, 307.38, 950.23, 302.95, 957.98, 292.98, 961.3, 282.47, 961.3, 276.38, 958.53, 270.29, 949.67, 266.41, 933.62, 261.43, 911.47, 261.43, 897.63, 263.64, 886.01, 270.84, 879.92]], "area": 2717.0, "bbox": [261.43, 879.92, 45.95, 81.38], "iscrowd": 0, "attributes": {"occluded": false}}, {"id": 626, "image_id": 2, "category_id": 1, "segmentation": [[0.0, 987.82, 18.73, 986.74, 27.7, 995.39, 27.7, 1007.24, 23.85, 1016.53, 4.63, 1022.62, 0.0, 1023.69]], "area": 853.0, "bbox": [0.0, 986.74, 27.7, 36.95], "iscrowd": 0, "attributes": {"occluded": false}}, {"id": 627, "image_id": 2, "category_id": 1, "segmentation": [[64.86, 997.95, 59.73, 1019.74, 59.09, 1044.08, 52.37, 1054.66, 43.39, 1056.9, 32.18, 1055.3, 28.02, 1047.61, 27.38, 1030.31, 32.18, 1008.84, 36.35, 993.46, 38.91, 986.42, 45.96, 980.01, 57.81, 980.65, 62.62, 985.13]], "area": 2146.0, "bbox": [27.38, 980.01, 37.48, 76.89], "iscrowd": 0, "attributes": {"occluded": false}}, {"id": 628, "image_id": 2, "category_id": 1, "segmentation": [[104.91, 944.77, 97.86, 958.86, 86.97, 989.3, 81.84, 1008.84, 86.0, 1020.7, 92.41, 1021.98, 105.23, 1020.38, 121.89, 1001.79, 130.22, 980.97, 131.18, 959.83, 129.58, 951.82, 121.57, 942.85]], "area": 2611.0, "bbox": [81.84, 942.85, 49.34, 79.13], "iscrowd": 0, "attributes": {"occluded": false}}, {"id": 629, "image_id": 2, "category_id": 1, "segmentation": [[109.39, 1042.8, 118.04, 1056.26, 125.41, 1067.15, 126.37, 1077.08, 126.08, 1079.0, 90.05, 1079.0, 87.61, 1076.44, 84.4, 1064.27, 84.4, 1055.62, 89.85, 1048.89]], "area": 1195.0, "bbox": [84.4, 1042.8, 41.97, 37.2], "iscrowd": 0, "attributes": {"occluded": false}}, {"id": 630, "image_id": 2, "category_id": 1, "segmentation": [[393.02, 116.33, 375.86, 142.9, 358.14, 145.67, 343.2, 137.37, 342.64, 125.19, 352.05, 108.02, 365.34, 89.76, 379.18, 84.22, 392.47, 86.99, 399.11, 96.4]], "area": 2257.0, "bbox": [342.64, 84.22, 56.47, 61.45], "iscrowd": 0, "attributes": {"occluded": false}}, {"id": 631, "image_id": 2, "category_id": 1, "segmentation": [[613.58, 926.76, 643.57, 930.6, 672.79, 932.91, 682.02, 937.91, 685.09, 950.98, 678.94, 959.43, 664.72, 961.74, 641.65, 962.13, 625.12, 958.28, 612.05, 950.59, 604.74, 944.83, 605.13, 931.75]], "area": 2165.0, "bbox": [604.74, 926.76, 80.35, 35.37], "iscrowd": 0, "attributes": {"occluded": false}}, {"id": 632, "image_id": 2, "category_id": 1, "segmentation": [[577.62, 843.18, 591.39, 852.15, 597.48, 864.32, 617.67, 870.41, 629.2, 878.42, 628.24, 889.63, 619.91, 894.76, 607.09, 897.0, 594.6, 895.4, 580.82, 887.07, 566.73, 876.82, 558.72, 866.88, 557.11, 855.03, 559.04, 843.18]], "area": 2240.0, "bbox": [557.11, 843.18, 72.09, 53.82], "iscrowd": 0, "attributes": {"occluded": false}}, {"id": 633, "image_id": 2, "category_id": 1, "segmentation": [[538.69, 785.56, 544.23, 808.62, 546.54, 838.61, 544.69, 856.6, 539.62, 864.91, 529.47, 866.75, 520.7, 865.37, 514.24, 861.22, 511.47, 845.53, 511.47, 825.69, 514.24, 801.24, 514.7, 791.09, 519.32, 784.17]], "area": 2486.0, "bbox": [511.47, 784.17, 35.07, 82.58], "iscrowd": 0, "attributes": {"occluded": false}}, {"id": 634, "image_id": 2, "category_id": 1, "segmentation": [[481.49, 776.33, 497.17, 789.71, 498.56, 799.4, 512.4, 814.62, 516.55, 835.38, 511.47, 847.38, 498.56, 849.22, 489.79, 847.38, 478.26, 831.69, 463.03, 805.85, 457.04, 793.4, 456.57, 782.33, 461.65, 776.79]], "area": 2630.0, "bbox": [456.57, 776.33, 59.98, 72.89], "iscrowd": 0, "attributes": {"occluded": false}}, {"id": 635, "image_id": 2, "category_id": 1, "segmentation": [[478.03, 725.65, 456.88, 734.49, 438.81, 749.87, 426.9, 771.4, 427.66, 779.86, 440.35, 785.24, 449.96, 782.17, 463.8, 770.25, 471.88, 761.79, 487.25, 752.56, 494.56, 745.26, 494.56, 737.57, 494.56, 728.34]], "area": 2174.0, "bbox": [426.9, 725.65, 67.66, 59.59], "iscrowd": 0, "attributes": {"occluded": false}}, {"id": 636, "image_id": 2, "category_id": 1, "segmentation": [[480.15, 658.96, 489.38, 687.11, 492.14, 708.79, 491.22, 719.86, 479.69, 723.55, 467.69, 718.94, 458.01, 703.25, 453.85, 685.26, 452.93, 669.11, 453.39, 660.35, 457.54, 655.27, 472.77, 652.51]], "area": 2061.0, "bbox": [452.93, 652.51, 39.21, 71.04], "iscrowd": 0, "attributes": {"occluded": false}}, {"id": 637, "image_id": 2, "category_id": 1, "segmentation": [[274.18, 576.05, 322.02, 582.03, 339.95, 587.35, 346.6, 600.63, 341.95, 614.59, 322.02, 615.91, 293.45, 609.94, 274.18, 607.94, 262.89, 602.63, 260.9, 587.35]], "area": 2501.0, "bbox": [260.9, 576.05, 85.7, 39.86], "iscrowd": 0, "attributes": {"occluded": false}}, {"id": 638, "image_id": 2, "category_id": 1, "segmentation": [[322.68, 621.89, 327.33, 641.82, 323.34, 653.12, 310.06, 657.77, 303.4, 655.1, 296.1, 641.8, 288.8, 621.9, 299.43, 611.93, 313.38, 611.93]], "area": 1237.0, "bbox": [288.8, 611.93, 38.53, 45.84], "iscrowd": 0, "attributes": {"occluded": false}}, {"id": 639, "image_id": 2, "category_id": 1, "segmentation": [[289.29, 529.28, 265.77, 541.74, 249.16, 551.43, 245.47, 559.73, 246.39, 568.03, 252.39, 573.57, 264.84, 574.95, 269.92, 573.57, 280.53, 567.57, 301.75, 561.58, 314.21, 558.35, 320.66, 554.66, 321.13, 544.97, 318.82, 539.43, 307.29, 530.67]], "area": 2195.0, "bbox": [245.47, 529.28, 75.66, 45.67], "iscrowd": 0, "attributes": {"occluded": false}}, {"id": 640, "image_id": 2, "category_id": 1, "segmentation": [[369.11, 503.91, 355.26, 513.14, 339.58, 536.66, 332.2, 559.27, 333.58, 572.65, 345.12, 578.65, 358.49, 573.11, 370.03, 554.19, 377.87, 537.12, 386.17, 524.67, 390.33, 516.36, 383.41, 506.22]], "area": 2400.0, "bbox": [332.2, 503.91, 58.13, 74.74], "iscrowd": 0, "attributes": {"occluded": false}}, {"id": 641, "image_id": 2, "category_id": 1, "segmentation": [[234.91, 460.89, 268.13, 459.79, 294.7, 463.11, 306.33, 470.86, 307.43, 479.72, 300.24, 490.79, 285.29, 492.45, 258.72, 493.0, 232.7, 489.68, 222.73, 480.82, 223.29, 470.3]], "area": 2370.0, "bbox": [222.73, 459.79, 84.7, 33.21], "iscrowd": 0, "attributes": {"occluded": false}}, {"id": 642, "image_id": 2, "category_id": 1, "segmentation": [[157.96, 421.59, 165.16, 443.18, 183.98, 474.18, 185.64, 490.23, 179.0, 498.54, 162.39, 498.54, 150.21, 485.81, 134.15, 462.0, 130.83, 440.96, 130.83, 429.89, 133.6, 421.03, 146.33, 418.82]], "area": 2718.0, "bbox": [130.83, 418.82, 54.81, 79.72], "iscrowd": 0, "attributes": {"occluded": false}}, {"id": 643, "image_id": 2, "category_id": 1, "segmentation": [[118.1, 478.61, 104.26, 502.41, 102.05, 523.45, 114.78, 536.18, 125.85, 533.42, 132.49, 527.33, 137.48, 515.15, 140.8, 491.34, 143.01, 483.04, 144.67, 475.29, 138.03, 469.2, 127.51, 467.54]], "area": 1893.0, "bbox": [102.05, 467.54, 42.62, 68.64], "iscrowd": 0, "attributes": {"occluded": false}}, {"id": 644, "image_id": 2, "category_id": 1, "segmentation": [[212.8, 343.8, 236.05, 374.36, 253.32, 395.62, 257.97, 408.25, 255.32, 419.54, 245.35, 423.52, 237.38, 423.52, 220.77, 406.25, 196.8, 373.7, 191.0, 355.8, 195.1, 348.3]], "area": 2598.0, "bbox": [191.0, 343.8, 66.97, 79.72], "iscrowd": 0, "attributes": {"occluded": false}}, {"id": 645, "image_id": 2, "category_id": 1, "segmentation": [[250.86, 305.3, 270.24, 327.45, 288.23, 348.21, 285.0, 362.51, 272.55, 366.2, 255.02, 363.43, 247.17, 353.28, 231.03, 334.83, 225.03, 328.83, 221.34, 314.53, 221.34, 306.69, 235.18, 298.84]], "area": 2487.0, "bbox": [221.34, 298.84, 66.89, 67.36], "iscrowd": 0, "attributes": {"occluded": false}}, {"id": 646, "image_id": 2, "category_id": 1, "segmentation": [[593.43, 647.35, 596.75, 673.37, 605.61, 697.73, 607.82, 708.8, 607.27, 715.44, 595.64, 721.53, 585.12, 718.21, 577.93, 707.69, 571.84, 688.87, 566.85, 665.06, 569.07, 650.12, 581.25, 641.81]], "area": 2081.0, "bbox": [566.85, 641.81, 40.97, 79.72], "iscrowd": 0, "attributes": {"occluded": false}}, {"id": 647, "image_id": 2, "category_id": 1, "segmentation": [[600.62, 641.26, 620.55, 645.69, 655.43, 652.33, 675.36, 655.65, 679.79, 663.96, 678.68, 674.47, 662.07, 682.78, 631.63, 682.78, 609.48, 676.14, 598.41, 668.38, 594.53, 663.4, 593.98, 652.88]], "area": 2528.0, "bbox": [593.98, 641.26, 85.81, 41.52], "iscrowd": 0, "attributes": {"occluded": false}}, {"id": 648, "image_id": 2, "category_id": 1, "segmentation": [[565.75, 705.48, 570.18, 737.59, 571.84, 762.5, 567.41, 770.25, 556.33, 772.46, 543.05, 763.61, 535.85, 748.1, 534.19, 722.64, 535.85, 704.92, 541.39, 697.73, 557.44, 696.07]], "area": 2286.0, "bbox": [534.19, 696.07, 37.65, 76.39], "iscrowd": 0, "attributes": {"occluded": false}}, {"id": 649, "image_id": 2, "category_id": 1, "segmentation": [[657.64, 618.56, 660.97, 638.49, 662.63, 667.28, 664.84, 681.67, 662.07, 689.42, 641.59, 692.74, 630.52, 678.9, 627.2, 651.8, 629.41, 624.1, 634.95, 618.56]], "area": 2286.0, "bbox": [627.2, 618.56, 37.64, 74.18], "iscrowd": 0, "attributes": {"occluded": false}}, {"id": 650, "image_id": 2, "category_id": 1, "segmentation": [[585.68, 537.18, 591.21, 554.9, 599.52, 588.11, 599.52, 603.06, 591.77, 608.04, 576.26, 607.49, 569.62, 597.52, 560.76, 573.72, 555.78, 555.45, 556.33, 542.72, 564.64, 536.07]], "area": 2285.0, "bbox": [555.78, 536.07, 43.74, 71.97], "iscrowd": 0, "attributes": {"occluded": false}}, {"id": 651, "image_id": 2, "category_id": 1, "segmentation": [[622.21, 566.52, 638.82, 573.72, 663.73, 587.56, 673.7, 599.74, 674.81, 611.36, 670.38, 615.79, 660.41, 615.79, 639.38, 606.93, 619.45, 597.52, 603.39, 590.33, 601.18, 577.59, 607.27, 567.63]], "area": 2069.0, "bbox": [601.18, 566.52, 73.63, 49.27], "iscrowd": 0, "attributes": {"occluded": false}}, {"id": 652, "image_id": 2, "category_id": 1, "segmentation": [[603.46, 444.03, 594.24, 462.02, 580.86, 484.62, 572.09, 495.7, 557.79, 498.0, 547.64, 493.39, 543.03, 484.16, 550.41, 465.25, 561.94, 445.41, 574.4, 432.95, 579.94, 430.65, 588.7, 430.65]], "area": 2346.0, "bbox": [543.03, 430.65, 60.43, 67.35], "iscrowd": 0, "attributes": {"occluded": false}}, {"id": 653, "image_id": 2, "category_id": 1, "segmentation": [[535.19, 399.28, 549.03, 429.73, 554.56, 444.95, 551.33, 454.64, 538.42, 457.87, 525.96, 454.64, 518.12, 443.1, 506.58, 413.12, 505.66, 394.66, 509.81, 389.59, 525.5, 386.36]], "area": 2185.0, "bbox": [505.66, 386.36, 48.9, 71.51], "iscrowd": 0, "attributes": {"occluded": false}}, {"id": 654, "image_id": 2, "category_id": 1, "segmentation": [[464.14, 328.23, 483.06, 366.52, 486.29, 386.82, 480.29, 393.74, 465.52, 394.2, 452.6, 382.7, 445.69, 360.99, 433.69, 343.45, 434.15, 333.77, 441.54, 320.39, 454.91, 319.47]], "area": 2348.0, "bbox": [433.69, 319.47, 52.6, 74.73], "iscrowd": 0, "attributes": {"occluded": false}}, {"id": 655, "image_id": 2, "category_id": 1, "segmentation": [[438.4, 260.37, 467.46, 271.44, 480.84, 290.82, 473.0, 298.2, 452.24, 296.35, 433.32, 293.58, 421.79, 286.66, 421.79, 273.28, 425.48, 266.36]], "area": 1521.0, "bbox": [421.79, 260.37, 59.05, 37.83], "iscrowd": 0, "attributes": {"occluded": false}}, {"id": 656, "image_id": 2, "category_id": 1, "segmentation": [[426.65, 155.93, 396.8, 166.6, 376.82, 179.18, 371.51, 193.8, 374.17, 198.45, 388.12, 200.44, 411.37, 191.14, 429.97, 186.49, 443.92, 180.51, 447.24, 177.19, 449.23, 171.88, 446.58, 159.25]], "area": 2031.0, "bbox": [371.51, 155.93, 77.72, 44.51], "iscrowd": 0, "attributes": {"occluded": false}}, {"id": 657, "image_id": 2, "category_id": 1, "segmentation": [[329.63, 75.66, 328.86, 95.65, 330.01, 131.79, 328.09, 142.17, 318.48, 145.25, 307.33, 144.86, 301.57, 138.71, 297.72, 126.79, 296.18, 104.88, 296.57, 86.43, 301.95, 74.89, 306.56, 70.28, 319.25, 67.97]], "area": 2274.0, "bbox": [296.18, 67.97, 33.83, 77.28], "iscrowd": 0, "attributes": {"occluded": false}}, {"id": 658, "image_id": 2, "category_id": 1, "segmentation": [[141.13, 41.59, 163.27, 62.63, 172.69, 87.54, 171.02, 95.84, 163.83, 101.38, 146.67, 101.38, 134.49, 89.76, 114.0, 59.86, 100.16, 43.81, 100.16, 33.84, 117.32, 33.84]], "area": 2667.0, "bbox": [100.16, 33.84, 72.53, 67.54], "iscrowd": 0, "attributes": {"occluded": false}}, {"id": 659, "image_id": 2, "category_id": 1, "segmentation": [[180.99, 1.18, 176.56, 30.52, 149.43, 24.98, 113.4, 25.0, 102.4, 26.6, 93.52, 20.55, 101.8, 7.3, 115.0, 0.0, 170.5, 0.0]], "area": 2049.0, "bbox": [93.52, 0.0, 87.47, 30.52], "iscrowd": 0, "attributes": {"occluded": false}}, {"id": 660, "image_id": 2, "category_id": 1, "segmentation": [[292.26, 58.75, 281.19, 69.83, 262.92, 104.7, 244.65, 115.77, 228.05, 112.45, 224.72, 97.51, 230.26, 79.24, 240.23, 59.31, 256.83, 46.57, 274.0, 41.04, 283.96, 43.25]], "area": 2907.0, "bbox": [224.72, 41.04, 67.54, 74.73], "iscrowd": 0, "attributes": {"occluded": false}}, {"id": 661, "image_id": 2, "category_id": 1, "segmentation": [[346.52, 13.91, 323.82, 24.98, 313.3, 31.63, 310.53, 44.91, 310.53, 48.23, 319.94, 51.0, 328.25, 51.56, 345.96, 46.02, 366.45, 37.72, 376.41, 34.39, 380.29, 27.75, 380.84, 17.79, 379.73, 13.36, 365.89, 12.8]], "area": 1801.0, "bbox": [310.53, 12.8, 70.31, 38.76], "iscrowd": 0, "attributes": {"occluded": false}}, {"id": 662, "image_id": 2, "category_id": 1, "segmentation": [[754.74, 519.59, 743.67, 533.43, 724.75, 552.35, 713.68, 561.11, 703.99, 565.27, 692.92, 567.11, 687.38, 561.58, 685.08, 557.89, 690.61, 542.2, 709.99, 524.21, 724.29, 512.21, 731.67, 507.6, 738.13, 505.75, 750.13, 507.6]], "area": 2139.0, "bbox": [685.08, 505.75, 69.66, 61.36], "iscrowd": 0, "attributes": {"occluded": false}}, {"id": 663, "image_id": 2, "category_id": 1, "segmentation": [[686.46, 451.78, 705.84, 456.85, 726.6, 466.54, 736.28, 478.53, 737.67, 487.76, 734.44, 494.22, 726.6, 498.83, 719.68, 499.29, 699.84, 490.99, 682.31, 481.3, 675.85, 473.46, 676.77, 461.0]], "area": 1873.0, "bbox": [675.85, 451.78, 61.82, 47.51], "iscrowd": 0, "attributes": {"occluded": false}}, {"id": 664, "image_id": 2, "category_id": 1, "segmentation": [[707.17, 582.57, 707.17, 598.25, 707.17, 630.08, 704.87, 647.15, 697.49, 652.23, 686.88, 652.69, 679.49, 645.31, 676.26, 631.47, 675.34, 612.55, 676.26, 593.64, 681.8, 583.49, 685.95, 577.03, 695.64, 576.11]], "area": 2110.0, "bbox": [675.34, 576.11, 31.83, 76.58], "iscrowd": 0, "attributes": {"occluded": false}}, {"id": 665, "image_id": 2, "category_id": 1, "segmentation": [[755.62, 563.19, 748.23, 589.95, 745.93, 611.63, 741.31, 618.09, 729.78, 620.4, 718.71, 616.24, 716.86, 590.41, 722.4, 569.65, 728.86, 556.27, 735.32, 549.35, 743.62, 547.97, 749.62, 547.97, 756.54, 550.73]], "area": 2032.0, "bbox": [716.86, 547.97, 39.68, 72.43], "iscrowd": 0, "attributes": {"occluded": false}}, {"id": 666, "image_id": 2, "category_id": 1, "segmentation": [[523.31, 628.81, 512.17, 655.34, 501.4, 673.02, 491.02, 675.33, 482.18, 670.71, 480.26, 655.34, 484.49, 634.57, 489.87, 618.81, 507.17, 615.35, 516.78, 618.43]], "area": 1757.0, "bbox": [480.26, 615.35, 43.05, 59.98], "iscrowd": 0, "attributes": {"occluded": false}}, {"id": 667, "image_id": 2, "category_id": 1, "segmentation": [[663.35, 707.79, 662.02, 734.36, 656.7, 770.9, 649.4, 784.19, 636.11, 784.19, 630.8, 775.55, 629.47, 757.62, 628.8, 733.7, 630.8, 714.43, 637.44, 706.46, 646.07, 701.15]], "area": 2314.0, "bbox": [628.8, 701.15, 34.55, 83.04], "iscrowd": 0, "attributes": {"occluded": false}}, {"id": 668, "image_id": 2, "category_id": 1, "segmentation": [[605.91, 783.43, 596.22, 800.04, 577.77, 818.96, 566.7, 827.26, 560.24, 828.18, 551.01, 819.88, 550.09, 806.96, 556.09, 796.35, 575.92, 774.21, 588.38, 767.29, 599.45, 770.52]], "area": 1908.0, "bbox": [550.09, 767.29, 55.82, 60.89], "iscrowd": 0, "attributes": {"occluded": false}}, {"id": 669, "image_id": 2, "category_id": 1, "segmentation": [[654.35, 797.27, 647.89, 811.11, 626.21, 834.18, 612.83, 843.41, 598.53, 845.71, 591.15, 840.18, 588.84, 831.41, 589.76, 823.11, 601.3, 808.35, 611.45, 804.66, 628.05, 788.05, 639.13, 784.82, 648.81, 786.66]], "area": 2200.0, "bbox": [588.84, 784.82, 65.51, 60.89], "iscrowd": 0, "attributes": {"occluded": false}}, {"id": 670, "image_id": 2, "category_id": 1, "segmentation": [[664.4, 864.86, 658.31, 893.65, 645.02, 915.24, 634.5, 921.88, 623.99, 921.88, 620.11, 915.79, 619.0, 901.95, 628.41, 874.82, 637.83, 856.56, 643.36, 848.81, 649.45, 847.14, 657.76, 849.91]], "area": 2161.0, "bbox": [619.0, 847.14, 45.4, 74.74], "iscrowd": 0, "attributes": {"occluded": false}}, {"id": 671, "image_id": 2, "category_id": 1, "segmentation": [[683.78, 837.73, 671.04, 847.7, 669.38, 860.43, 676.58, 866.52, 692.08, 867.63, 720.87, 862.09, 734.15, 863.2, 743.01, 863.75, 747.99, 862.65, 749.65, 853.23, 748.55, 845.48, 746.33, 841.61, 721.42, 834.41, 701.49, 834.41]], "area": 2117.0, "bbox": [669.38, 834.41, 80.27, 33.22], "iscrowd": 0, "attributes": {"occluded": false}}, {"id": 672, "image_id": 2, "category_id": 1, "segmentation": [[707.58, 738.64, 713.67, 750.82, 723.63, 779.6, 731.94, 798.98, 730.83, 813.37, 718.65, 818.36, 712.01, 817.8, 704.81, 810.61, 692.63, 792.89, 684.88, 771.3, 683.78, 749.16, 689.31, 738.08]], "area": 2474.0, "bbox": [683.78, 738.08, 48.16, 80.28], "iscrowd": 0, "attributes": {"occluded": false}}, {"id": 673, "image_id": 2, "category_id": 1, "segmentation": [[764.6, 763.0, 741.35, 766.32, 731.39, 772.41, 729.17, 783.48, 735.26, 788.46, 762.94, 792.89, 781.21, 795.11, 790.07, 794.0, 799.48, 787.91, 801.69, 779.05, 801.69, 768.53, 787.85, 764.66]], "area": 1856.0, "bbox": [729.17, 763.0, 72.52, 32.11], "iscrowd": 0, "attributes": {"occluded": false}}, {"id": 674, "image_id": 2, "category_id": 1, "segmentation": [[736.19, 899.35, 748.1, 907.42, 751.56, 915.88, 746.95, 926.64, 733.11, 944.71, 717.73, 960.47, 713.12, 964.7, 702.35, 969.31, 695.82, 965.85, 691.2, 958.55, 691.59, 950.48, 710.04, 927.03, 722.34, 910.11]], "area": 2033.0, "bbox": [691.2, 899.35, 60.36, 69.96], "iscrowd": 0, "attributes": {"occluded": false}}, {"id": 675, "image_id": 2, "category_id": 1, "segmentation": [[706.47, 1001.38, 720.87, 1025.74, 717.55, 1040.13, 705.92, 1045.67, 695.4, 1044.01, 685.99, 1035.7, 676.02, 1017.99, 672.7, 1008.58, 681.01, 994.74, 687.65, 990.86, 698.17, 989.75]], "area": 1742.0, "bbox": [672.7, 989.75, 48.17, 55.92], "iscrowd": 0, "attributes": {"occluded": false}}, {"id": 676, "image_id": 2, "category_id": 1, "segmentation": [[669.5, 1052.38, 674.31, 1063.92, 675.27, 1077.37, 674.5, 1079.0, 641.72, 1079.0, 641.63, 1077.69, 641.95, 1063.59, 647.4, 1053.02, 654.44, 1050.14, 663.09, 1047.26]], "area": 897.0, "bbox": [641.63, 1047.26, 33.64, 32.74], "iscrowd": 0, "attributes": {"occluded": false}}, {"id": 677, "image_id": 2, "category_id": 1, "segmentation": [[688.72, 1051.74, 711.47, 1051.74, 723.0, 1060.07, 727.17, 1064.56, 741.59, 1069.68, 748.31, 1076.41, 748.16, 1079.0, 691.63, 1079.0, 689.05, 1077.69, 682.64, 1070.96, 681.04, 1061.35]], "area": 1344.0, "bbox": [681.04, 1051.74, 67.27, 28.26], "iscrowd": 0, "attributes": {"occluded": false}}, {"id": 678, "image_id": 2, "category_id": 1, "segmentation": [[928.16, 45.75, 967.4, 50.8, 996.43, 62.36, 994.13, 75.74, 988.59, 81.74, 972.44, 82.2, 940.15, 76.66, 916.16, 72.51, 914.78, 61.9, 915.7, 51.75]], "area": 2167.0, "bbox": [914.78, 45.75, 81.65, 36.45], "iscrowd": 0, "attributes": {"occluded": false}}, {"id": 679, "image_id": 2, "category_id": 1, "segmentation": [[985.87, 131.29, 973.87, 166.81, 963.73, 180.19, 948.5, 180.19, 937.43, 168.65, 942.0, 148.4, 955.0, 140.1, 959.57, 121.6, 964.19, 107.76, 970.18, 104.07, 982.64, 108.22, 987.25, 111.91]], "area": 2195.0, "bbox": [937.43, 104.07, 49.82, 76.12], "iscrowd": 0, "attributes": {"occluded": false}}, {"id": 680, "image_id": 2, "category_id": 1, "segmentation": [[984.31, 172.16, 968.16, 189.08, 955.47, 204.84, 951.25, 217.91, 956.24, 229.06, 963.93, 233.67, 973.93, 231.36, 980.85, 227.14, 991.23, 217.52, 1005.07, 200.22, 1015.06, 181.39, 1018.14, 168.31, 1016.99, 162.16, 1000.46, 162.93]], "area": 2556.0, "bbox": [951.25, 162.16, 66.89, 71.51], "iscrowd": 0, "attributes": {"occluded": false}}, {"id": 681, "image_id": 2, "category_id": 1, "segmentation": [[1039.67, 120.64, 1011.22, 128.72, 994.69, 142.56, 993.15, 153.71, 1000.84, 162.55, 1012.76, 163.7, 1024.68, 156.4, 1032.75, 151.78, 1050.82, 143.33, 1056.97, 136.79, 1057.74, 128.72, 1054.66, 120.26]], "area": 1740.0, "bbox": [993.15, 120.26, 64.59, 43.44], "iscrowd": 0, "attributes": {"occluded": false}}, {"id": 682, "image_id": 2, "category_id": 1, "segmentation": [[1038.9, 170.24, 1055.4, 186.4, 1067.73, 209.45, 1068.12, 216.76, 1059.66, 225.21, 1048.51, 229.06, 1043.13, 225.21, 1025.83, 206.38, 1017.76, 195.23, 1016.22, 185.23, 1016.22, 174.85, 1022.37, 168.7]], "area": 1947.0, "bbox": [1016.22, 168.7, 51.9, 60.36], "iscrowd": 0, "attributes": {"occluded": false}}, {"id": 683, "image_id": 2, "category_id": 1, "segmentation": [[961.62, 253.09, 981.23, 256.16, 993.92, 272.31, 992.0, 283.84, 982.0, 285.0, 962.01, 284.23, 946.63, 278.08, 943.56, 271.92, 942.79, 261.54, 946.25, 253.09]], "area": 1319.0, "bbox": [942.79, 253.09, 51.13, 31.91], "iscrowd": 0, "attributes": {"occluded": false}}, {"id": 684, "image_id": 2, "category_id": 1, "segmentation": [[1015.06, 229.25, 1027.37, 239.25, 1038.1, 259.6, 1042.36, 276.54, 1040.05, 293.07, 1032.75, 295.76, 1020.83, 288.46, 1012.37, 278.84, 1003.92, 264.24, 995.84, 253.47, 993.54, 241.94, 994.69, 231.56, 1005.45, 226.56]], "area": 2013.0, "bbox": [993.54, 226.56, 48.82, 69.2], "iscrowd": 0, "attributes": {"occluded": false}}, {"id": 685, "image_id": 2, "category_id": 1, "segmentation": [[937.02, 293.84, 938.17, 313.06, 946.63, 334.2, 946.63, 351.51, 940.48, 358.43, 926.64, 356.89, 915.49, 345.35, 909.34, 329.21, 908.96, 309.6, 911.65, 293.84, 918.57, 287.69, 931.25, 286.15]], "area": 2035.0, "bbox": [908.96, 286.15, 37.67, 72.28], "iscrowd": 0, "attributes": {"occluded": false}}, {"id": 686, "image_id": 2, "category_id": 1, "segmentation": [[968.55, 299.6, 980.85, 315.37, 989.31, 329.98, 990.08, 340.74, 985.85, 346.89, 972.39, 351.12, 967.01, 349.58, 953.17, 336.9, 941.25, 322.29, 940.48, 308.06, 940.87, 302.3, 942.79, 299.22, 957.01, 293.45]], "area": 1858.0, "bbox": [940.48, 293.45, 49.6, 57.67], "iscrowd": 0, "attributes": {"occluded": false}}, {"id": 687, "image_id": 2, "category_id": 1, "segmentation": [[1013.91, 288.46, 1020.06, 303.06, 1026.6, 326.52, 1024.29, 350.74, 1013.14, 355.35, 1001.61, 356.5, 995.07, 347.66, 993.54, 331.51, 989.69, 301.91, 991.23, 291.15, 1003.92, 285.0]], "area": 2009.0, "bbox": [989.69, 285.0, 36.91, 71.5], "iscrowd": 0, "attributes": {"occluded": false}}, {"id": 688, "image_id": 2, "category_id": 1, "segmentation": [[944.81, 363.48, 972.03, 362.09, 994.17, 363.02, 1005.71, 371.32, 1005.71, 385.62, 1002.94, 391.16, 989.56, 393.0, 955.42, 391.62, 939.27, 387.47, 933.28, 379.62, 933.74, 369.94]], "area": 1943.0, "bbox": [933.28, 362.09, 72.43, 30.91], "iscrowd": 0, "attributes": {"occluded": false}}, {"id": 689, "image_id": 2, "category_id": 1, "segmentation": [[1032.0, 354.71, 1048.61, 369.47, 1061.53, 389.77, 1062.91, 405.92, 1050.46, 410.99, 1042.15, 412.84, 1032.0, 405.92, 1024.16, 393.0, 1013.09, 379.62, 1009.86, 370.4, 1009.86, 362.09, 1013.55, 356.1, 1019.55, 354.25]], "area": 1946.0, "bbox": [1009.86, 354.25, 53.05, 58.59], "iscrowd": 0, "attributes": {"occluded": false}}, {"id": 690, "image_id": 2, "category_id": 1, "segmentation": [[1079.0, 364.86, 1098.9, 374.09, 1124.73, 395.77, 1130.27, 409.15, 1124.27, 418.84, 1115.04, 420.22, 1100.28, 416.53, 1082.29, 405.0, 1067.06, 391.16, 1061.07, 379.62, 1059.68, 371.78, 1062.91, 367.17]], "area": 2219.0, "bbox": [1059.68, 364.86, 70.59, 55.36], "iscrowd": 0, "attributes": {"occluded": false}}, {"id": 691, "image_id": 2, "category_id": 1, "segmentation": [[976.18, 395.77, 1003.86, 404.54, 1004.78, 416.53, 1002.02, 424.83, 992.33, 428.99, 975.26, 428.99, 952.65, 421.14, 933.28, 410.99, 931.43, 404.07, 930.97, 395.77, 933.28, 393.0, 951.73, 392.08]], "area": 1992.0, "bbox": [930.97, 392.08, 73.81, 36.91], "iscrowd": 0, "attributes": {"occluded": false}}, {"id": 692, "image_id": 2, "category_id": 1, "segmentation": [[950.99, 436.0, 942.69, 452.61, 927.0, 474.29, 918.7, 481.67, 908.09, 483.98, 897.02, 477.06, 896.55, 464.6, 906.24, 447.99, 922.39, 428.62, 928.85, 422.16, 937.61, 421.24, 947.3, 424.0]], "area": 1965.0, "bbox": [896.55, 421.24, 54.44, 62.74], "iscrowd": 0, "attributes": {"occluded": false}}, {"id": 693, "image_id": 2, "category_id": 1, "segmentation": [[1049.59, 511.63, 1075.49, 518.03, 1098.18, 536.99, 1105.92, 550.34, 1104.59, 561.02, 1099.25, 567.43, 1084.56, 569.56, 1075.22, 562.89, 1063.74, 551.41, 1050.39, 542.6, 1040.24, 534.32, 1038.11, 527.91, 1039.18, 516.7]], "area": 2257.0, "bbox": [1038.11, 511.63, 67.81, 57.93], "iscrowd": 0, "attributes": {"occluded": false}}, {"id": 694, "image_id": 2, "category_id": 1, "segmentation": [[1148.1, 495.07, 1150.24, 511.89, 1150.77, 537.52, 1144.1, 563.95, 1135.29, 568.49, 1121.67, 564.76, 1118.74, 550.87, 1117.4, 531.12, 1119.8, 514.03, 1123.28, 501.21, 1127.28, 494.81, 1134.76, 491.34]], "area": 2105.0, "bbox": [1117.4, 491.34, 33.37, 77.15], "iscrowd": 0, "attributes": {"occluded": false}}, {"id": 695, "image_id": 2, "category_id": 1, "segmentation": [[1195.09, 572.65, 1204.31, 582.8, 1204.31, 594.33, 1195.09, 602.13, 1168.84, 614.17, 1144.85, 619.24, 1136.96, 612.78, 1133.77, 599.41, 1137.93, 592.02, 1167.45, 575.88, 1179.86, 570.76]], "area": 2202.0, "bbox": [1133.77, 570.76, 70.54, 48.48], "iscrowd": 0, "attributes": {"occluded": false}}, {"id": 696, "image_id": 2, "category_id": 1, "segmentation": [[1206.16, 522.36, 1222.81, 532.93, 1241.27, 550.04, 1255.11, 561.99, 1256.95, 570.76, 1255.52, 578.65, 1251.88, 584.64, 1240.3, 585.57, 1229.73, 580.95, 1214.51, 568.96, 1197.9, 552.76, 1192.36, 543.12, 1190.06, 533.9]], "area": 2199.0, "bbox": [1190.06, 522.36, 66.89, 63.21], "iscrowd": 0, "attributes": {"occluded": false}}, {"id": 697, "image_id": 2, "category_id": 1, "segmentation": [[1039.13, 719.73, 1046.82, 736.65, 1056.43, 767.79, 1056.82, 786.24, 1052.97, 793.16, 1041.82, 795.85, 1032.98, 793.93, 1028.75, 788.16, 1022.98, 770.09, 1017.99, 749.72, 1016.06, 735.88, 1017.22, 724.34, 1022.98, 720.5, 1031.06, 719.35]], "area": 2227.0, "bbox": [1016.06, 719.35, 40.76, 76.5], "iscrowd": 0, "attributes": {"occluded": false}}, {"id": 698, "image_id": 2, "category_id": 1, "segmentation": [[1069.5, 706.66, 1081.04, 725.88, 1091.42, 752.02, 1091.8, 765.86, 1086.8, 771.25, 1073.73, 771.63, 1067.96, 765.86, 1052.59, 740.11, 1049.9, 734.34, 1045.7, 718.2, 1049.9, 711.66, 1056.05, 706.66]], "area": 1868.0, "bbox": [1045.7, 706.66, 46.1, 64.97], "iscrowd": 0, "attributes": {"occluded": false}}, {"id": 699, "image_id": 2, "category_id": 1, "segmentation": [[1114.48, 674.75, 1118.33, 719.73, 1112.95, 749.72, 1106.03, 756.64, 1091.8, 755.87, 1086.03, 747.8, 1083.73, 725.88, 1083.73, 695.89, 1086.42, 679.75, 1091.03, 673.98, 1102.18, 670.52]], "area": 2524.0, "bbox": [1083.73, 670.52, 34.6, 86.12], "iscrowd": 0, "attributes": {"occluded": false}}, {"id": 700, "image_id": 2, "category_id": 1, "segmentation": [[1124.86, 691.28, 1143.7, 697.82, 1167.15, 723.96, 1172.15, 733.19, 1171.0, 743.18, 1162.15, 748.56, 1152.54, 750.49, 1136.01, 739.34, 1121.4, 725.11, 1115.64, 715.12, 1114.1, 700.51, 1114.1, 690.51]], "area": 2075.0, "bbox": [1114.1, 690.51, 58.05, 59.98], "iscrowd": 0, "attributes": {"occluded": false}}, {"id": 701, "image_id": 2, "category_id": 1, "segmentation": [[1154.46, 761.25, 1143.32, 785.09, 1116.02, 813.92, 1105.26, 823.92, 1095.64, 823.92, 1092.18, 819.3, 1093.72, 801.62, 1099.1, 787.01, 1108.72, 772.78, 1120.25, 758.94, 1128.71, 751.64, 1136.4, 745.87, 1142.55, 745.1, 1152.16, 750.87]], "area": 2503.0, "bbox": [1092.18, 745.1, 62.28, 78.82], "iscrowd": 0, "attributes": {"occluded": false}}, {"id": 702, "image_id": 2, "category_id": 1, "segmentation": [[1055.66, 793.16, 1083.34, 796.24, 1096.03, 801.23, 1099.49, 813.15, 1095.26, 826.22, 1091.03, 829.3, 1074.5, 827.76, 1049.13, 823.53, 1032.21, 817.77, 1029.52, 810.84, 1029.52, 798.93, 1033.36, 794.31]], "area": 1994.0, "bbox": [1029.52, 793.16, 69.97, 36.14], "iscrowd": 0, "attributes": {"occluded": false}}, {"id": 703, "image_id": 2, "category_id": 1, "segmentation": [[1140.62, 803.16, 1141.39, 823.53, 1136.4, 856.59, 1132.94, 866.59, 1128.32, 872.36, 1120.25, 875.43, 1106.41, 871.2, 1104.87, 861.21, 1105.64, 848.52, 1108.72, 837.37, 1109.1, 820.07, 1114.1, 807.38, 1121.4, 801.23, 1129.09, 798.54]], "area": 2141.0, "bbox": [1104.87, 798.54, 36.52, 76.89], "iscrowd": 0, "attributes": {"occluded": false}}, {"id": 704, "image_id": 2, "category_id": 1, "segmentation": [[1207.89, 808.32, 1201.16, 835.23, 1189.63, 867.27, 1183.54, 873.36, 1171.05, 874.96, 1161.44, 871.43, 1157.91, 864.07, 1158.55, 849.97, 1165.6, 833.63, 1174.25, 818.25, 1181.3, 804.48, 1183.54, 801.91, 1196.04, 801.91]], "area": 2307.0, "bbox": [1157.91, 801.91, 49.98, 73.05], "iscrowd": 0, "attributes": {"occluded": false}}, {"id": 705, "image_id": 2, "category_id": 1, "segmentation": [[1219.44, 731.99, 1230.97, 746.22, 1237.12, 771.98, 1239.43, 788.51, 1235.58, 794.28, 1224.05, 798.5, 1216.75, 797.35, 1211.36, 791.2, 1206.75, 776.97, 1196.76, 757.37, 1196.37, 743.91, 1200.98, 733.92]], "area": 1973.0, "bbox": [1196.37, 731.99, 43.06, 66.51], "iscrowd": 0, "attributes": {"occluded": false}}, {"id": 706, "image_id": 2, "category_id": 1, "segmentation": [[1244.25, 862.54, 1265.84, 875.27, 1284.66, 893.54, 1286.87, 911.81, 1282.45, 917.9, 1271.37, 921.22, 1258.09, 920.11, 1252.55, 911.25, 1239.26, 900.73, 1228.75, 890.77, 1221.55, 880.25, 1221.55, 869.18, 1225.98, 862.53]], "area": 2350.0, "bbox": [1221.55, 862.53, 65.32, 58.69], "iscrowd": 0, "attributes": {"occluded": false}}, {"id": 707, "image_id": 2, "category_id": 1, "segmentation": [[1261.41, 794.44, 1279.12, 803.85, 1299.05, 822.68, 1311.79, 843.16, 1311.23, 857.0, 1302.38, 862.53, 1287.98, 861.98, 1276.91, 849.8, 1264.18, 834.3, 1249.78, 820.46, 1244.25, 811.05, 1247.57, 800.53]], "area": 2436.0, "bbox": [1244.25, 794.44, 67.54, 68.09], "iscrowd": 0, "attributes": {"occluded": false}}, {"id": 708, "image_id": 2, "category_id": 1, "segmentation": [[1131.2, 124.24, 1144.49, 146.94, 1154.45, 173.52, 1155.56, 184.59, 1153.34, 190.68, 1146.15, 194.0, 1137.84, 194.55, 1131.2, 190.12, 1119.02, 172.96, 1109.61, 154.69, 1105.18, 143.62, 1102.97, 125.91, 1105.18, 117.6, 1109.61, 114.28]], "area": 2445.0, "bbox": [1102.97, 114.28, 52.59, 80.27], "iscrowd": 0, "attributes": {"occluded": false}}, {"id": 709, "image_id": 2, "category_id": 1, "segmentation": [[1195.42, 97.67, 1194.87, 124.24, 1192.1, 156.35, 1186.01, 166.32, 1174.94, 170.75, 1167.74, 169.09, 1162.2, 160.23, 1162.2, 141.96, 1164.97, 124.24, 1166.63, 109.3, 1169.4, 99.33, 1179.36, 92.14]], "area": 2104.0, "bbox": [1162.2, 92.14, 33.22, 78.61], "iscrowd": 0, "attributes": {"occluded": false}}, {"id": 710, "image_id": 2, "category_id": 1, "segmentation": [[1209.81, 93.8, 1228.08, 94.35, 1257.42, 103.76, 1272.92, 113.17, 1276.25, 126.46, 1271.82, 135.32, 1249.12, 137.53, 1219.22, 123.69, 1207.04, 117.6, 1204.28, 114.28, 1200.4, 99.33]], "area": 2172.0, "bbox": [1200.4, 93.8, 75.85, 43.73], "iscrowd": 0, "attributes": {"occluded": false}}, {"id": 711, "image_id": 2, "category_id": 1, "segmentation": [[1213.13, 37.88, 1235.28, 42.86, 1266.28, 57.26, 1275.69, 64.46, 1278.46, 73.31, 1279.57, 80.51, 1261.85, 84.94, 1246.9, 80.51, 1218.12, 71.1, 1207.04, 61.69, 1200.95, 52.28]], "area": 2133.0, "bbox": [1200.95, 37.88, 78.62, 47.06], "iscrowd": 0, "attributes": {"occluded": false}}, {"id": 712, "image_id": 2, "category_id": 1, "segmentation": [[1358.94, -0.0, 1365.04, 9.49, 1364.58, 18.72, 1358.59, 24.72, 1347.05, 23.33, 1333.21, 16.87, 1306.45, 16.87, 1299.53, 17.33, 1294.92, 8.57, 1293.57, 0.0]], "area": 1302.0, "bbox": [1293.57, -0.0, 71.47, 24.72], "iscrowd": 0, "attributes": {"occluded": false}}, {"id": 713, "image_id": 2, "category_id": 1, "segmentation": [[1195.09, 157.63, 1211.69, 167.59, 1233.29, 189.18, 1238.27, 203.58, 1236.05, 209.67, 1226.64, 214.65, 1212.25, 211.33, 1197.3, 198.59, 1182.91, 186.41, 1178.48, 181.43, 1175.16, 168.15, 1182.35, 157.63]], "area": 2037.0, "bbox": [1175.16, 157.63, 63.11, 57.02], "iscrowd": 0, "attributes": {"occluded": false}}, {"id": 714, "image_id": 2, "category_id": 1, "segmentation": [[1185.12, 197.49, 1180.69, 220.18, 1170.17, 250.63, 1164.08, 260.04, 1157.99, 262.26, 1143.05, 259.49, 1139.17, 253.95, 1138.07, 240.11, 1144.71, 220.18, 1154.67, 198.59, 1157.44, 195.27, 1163.53, 190.84, 1169.07, 189.74]], "area": 2215.0, "bbox": [1138.07, 189.74, 47.05, 72.52], "iscrowd": 0, "attributes": {"occluded": false}}, {"id": 715, "image_id": 2, "category_id": 1, "segmentation": [[1197.22, 224.25, 1222.21, 237.71, 1234.89, 249.24, 1243.73, 261.16, 1244.5, 268.85, 1242.97, 275.77, 1234.51, 280.0, 1224.13, 279.61, 1213.36, 271.16, 1196.06, 258.47, 1184.91, 251.93, 1181.07, 244.63, 1179.15, 238.09, 1180.3, 230.02, 1183.76, 225.79]], "area": 2077.0, "bbox": [1179.15, 224.25, 65.35, 55.75], "iscrowd": 0, "attributes": {"occluded": false}}, {"id": 716, "image_id": 2, "category_id": 1, "segmentation": [[1266.03, 194.65, 1272.95, 210.41, 1277.57, 240.78, 1277.95, 259.24, 1274.88, 265.77, 1269.49, 269.23, 1259.88, 269.62, 1255.27, 267.31, 1247.58, 255.39, 1242.2, 235.79, 1241.04, 216.18, 1241.04, 201.57, 1241.43, 198.49, 1252.58, 193.11]], "area": 2264.0, "bbox": [1241.04, 193.11, 36.91, 76.51], "iscrowd": 0, "attributes": {"occluded": false}}, {"id": 717, "image_id": 2, "category_id": 1, "segmentation": [[1274.49, 165.82, 1291.02, 166.58, 1314.86, 176.2, 1331.77, 186.19, 1336.39, 196.19, 1335.62, 207.72, 1327.54, 211.95, 1313.32, 209.64, 1298.33, 201.57, 1279.87, 193.11, 1271.03, 185.81, 1267.19, 178.12, 1267.57, 173.51]], "area": 1928.0, "bbox": [1267.19, 165.82, 69.2, 46.13], "iscrowd": 0, "attributes": {"occluded": false}}, {"id": 718, "image_id": 2, "category_id": 1, "segmentation": [[1350.23, 239.63, 1356.38, 256.55, 1364.84, 286.53, 1366.37, 306.14, 1364.07, 311.91, 1359.84, 315.75, 1349.07, 316.9, 1341.77, 316.14, 1336.77, 307.29, 1331.0, 281.92, 1328.31, 263.47, 1326.39, 248.86, 1327.93, 243.47, 1329.08, 242.32, 1336.77, 238.86]], "area": 2231.0, "bbox": [1326.39, 238.86, 39.98, 78.04], "iscrowd": 0, "attributes": {"occluded": false}}, {"id": 719, "image_id": 2, "category_id": 1, "segmentation": [[1111.88, 312.03, 1093.61, 321.44, 1088.07, 331.96, 1091.95, 343.03, 1098.59, 348.01, 1109.67, 348.01, 1126.27, 336.94, 1152.85, 330.85, 1162.26, 326.42, 1162.81, 318.12, 1158.94, 308.15, 1147.86, 303.17]], "area": 2030.0, "bbox": [1088.07, 303.17, 74.74, 44.84], "iscrowd": 0, "attributes": {"occluded": false}}, {"id": 720, "image_id": 2, "category_id": 1, "segmentation": [[1203.22, 274.38, 1230.9, 292.65, 1240.87, 305.94, 1241.98, 314.8, 1235.89, 320.33, 1218.17, 318.67, 1205.99, 310.92, 1181.63, 299.3, 1177.76, 290.99, 1178.87, 275.49, 1183.85, 272.17]], "area": 1862.0, "bbox": [1177.76, 272.17, 64.22, 48.16], "iscrowd": 0, "attributes": {"occluded": false}}, {"id": 721, "image_id": 2, "category_id": 1, "segmentation": [[1188.39, 338.21, 1195.58, 353.16, 1197.25, 378.63, 1192.26, 414.06, 1182.3, 423.47, 1172.89, 424.58, 1164.03, 415.72, 1160.15, 399.11, 1159.6, 379.73, 1159.05, 358.7, 1164.03, 345.96, 1167.35, 337.66, 1174.55, 335.45]], "area": 2786.0, "bbox": [1159.05, 335.45, 38.2, 89.13], "iscrowd": 0, "attributes": {"occluded": false}}, {"id": 722, "image_id": 2, "category_id": 1, "segmentation": [[1200.57, 358.14, 1219.39, 360.91, 1235.44, 372.54, 1235.44, 385.82, 1229.35, 391.91, 1211.09, 390.81, 1193.92, 384.72, 1182.3, 376.97, 1181.19, 364.23, 1185.07, 356.48]], "area": 1416.0, "bbox": [1181.19, 356.48, 54.25, 35.43], "iscrowd": 0, "attributes": {"occluded": false}}, {"id": 723, "image_id": 2, "category_id": 1, "segmentation": [[1806.03, 79.93, 1814.1, 95.69, 1817.95, 123.76, 1815.26, 152.59, 1811.8, 158.74, 1803.34, 161.05, 1791.81, 158.36, 1789.11, 153.36, 1787.19, 127.99, 1780.27, 106.07, 1780.66, 88.39, 1785.65, 81.08]], "area": 2379.0, "bbox": [1780.27, 79.93, 37.68, 81.12], "iscrowd": 0, "attributes": {"occluded": false}}, {"id": 724, "image_id": 2, "category_id": 1, "segmentation": [[1626.49, 53.4, 1650.33, 58.02, 1679.55, 66.09, 1687.62, 73.78, 1688.77, 87.23, 1687.62, 92.23, 1666.86, 91.08, 1646.87, 85.7, 1617.27, 83.77, 1605.73, 79.93, 1604.19, 70.7, 1607.27, 60.32]], "area": 2252.0, "bbox": [1604.19, 53.4, 84.58, 38.83], "iscrowd": 0, "attributes": {"occluded": false}}, {"id": 725, "image_id": 2, "category_id": 1, "segmentation": [[1708.37, 16.78, 1712.06, 34.31, 1714.37, 71.22, 1712.52, 90.13, 1708.83, 94.75, 1698.68, 97.51, 1691.76, 94.75, 1685.77, 78.14, 1680.69, 57.84, 1679.77, 33.39, 1682.54, 17.7, 1685.77, 13.55, 1698.22, 11.24]], "area": 2406.0, "bbox": [1679.77, 11.24, 34.6, 86.27], "iscrowd": 0, "attributes": {"occluded": false}}, {"id": 726, "image_id": 2, "category_id": 1, "segmentation": [[123.62, 543.82, 145.4, 552.47, 168.47, 561.76, 177.12, 569.13, 178.72, 577.14, 174.24, 587.07, 161.1, 589.95, 145.72, 585.47, 120.41, 575.54, 106.64, 565.6, 101.51, 558.56, 102.47, 547.66, 110.8, 542.54]], "area": 2177.0, "bbox": [101.51, 542.54, 77.21, 47.41], "iscrowd": 0, "attributes": {"occluded": false}}, {"id": 727, "image_id": 3, "category_id": 1, "segmentation": [[516.86, 289.72, 519.63, 327.92, 515.2, 355.6, 504.68, 359.47, 493.06, 358.37, 486.97, 340.1, 485.86, 318.51, 486.41, 295.25, 491.95, 280.86, 496.93, 275.88, 508.0, 274.2, 517.4, 281.4]], "area": 2432.0, "bbox": [485.86, 274.2, 33.77, 85.27], "iscrowd": 0, "attributes": {"occluded": false}}, {"id": 728, "image_id": 3, "category_id": 1, "segmentation": [[0.0, 588.18, 17.32, 584.06, 41.02, 580.85, 57.04, 582.46, 68.9, 586.3, 75.94, 592.39, 78.19, 602.96, 73.7, 610.65, 48.39, 610.97, 17.96, 610.33, 0.0, 610.33]], "area": 2037.0, "bbox": [0.0, 580.85, 78.19, 30.12], "iscrowd": 0, "attributes": {"occluded": false}}, {"id": 729, "image_id": 3, "category_id": 1, "segmentation": [[49.17, 69.14, 80.54, 81.14, 105.91, 97.28, 112.37, 108.82, 108.68, 117.12, 96.68, 120.35, 69.0, 112.51, 34.86, 102.82, 22.41, 99.13, 16.41, 94.05, 17.33, 81.14, 21.95, 75.14]], "area": 2889.0, "bbox": [16.41, 69.14, 95.96, 51.21], "iscrowd": 0, "attributes": {"occluded": false}}, {"id": 730, "image_id": 3, "category_id": 1, "segmentation": [[27.95, 154.95, 31.17, 175.71, 44.09, 196.01, 45.01, 210.77, 42.25, 214.93, 29.79, 217.69, 9.95, 209.39, 3.03, 200.62, 0.0, 194.99, 0.0, 159.64, 3.49, 153.57, 8.11, 147.57, 20.56, 143.88]], "area": 2255.0, "bbox": [0.0, 143.88, 45.01, 73.81], "iscrowd": 0, "attributes": {"occluded": false}}, {"id": 731, "image_id": 3, "category_id": 1, "segmentation": [[151.26, 241.28, 171.19, 268.96, 178.39, 287.78, 177.28, 302.73, 167.32, 306.6, 152.37, 303.83, 144.62, 293.87, 129.12, 272.83, 120.26, 252.35, 120.26, 241.28, 123.58, 235.74, 140.19, 231.87]], "area": 2575.0, "bbox": [120.26, 231.87, 58.13, 74.73], "iscrowd": 0, "attributes": {"occluded": false}}, {"id": 732, "image_id": 3, "category_id": 1, "segmentation": [[177.05, 152.41, 199.19, 164.41, 219.03, 181.94, 225.95, 193.93, 224.11, 202.24, 217.65, 207.31, 206.11, 209.16, 196.89, 207.77, 190.43, 201.78, 180.28, 190.71, 171.05, 173.64, 165.52, 157.49]], "area": 1899.0, "bbox": [165.52, 152.41, 60.43, 56.75], "iscrowd": 0, "attributes": {"occluded": false}}, {"id": 733, "image_id": 3, "category_id": 1, "segmentation": [[146.6, 158.87, 187.2, 163.95, 211.19, 170.41, 221.34, 175.94, 221.8, 188.86, 217.65, 194.4, 199.19, 194.86, 170.13, 188.4, 153.06, 186.09, 145.68, 185.17, 142.45, 179.17]], "area": 2007.0, "bbox": [142.45, 158.87, 79.35, 35.99], "iscrowd": 0, "attributes": {"occluded": false}}, {"id": 734, "image_id": 3, "category_id": 1, "segmentation": [[241.18, 212.85, 225.03, 216.54, 201.5, 228.54, 190.43, 242.84, 188.58, 255.29, 196.43, 260.37, 207.5, 261.29, 219.95, 258.06, 236.56, 243.76, 261.01, 238.22, 267.47, 234.07, 271.62, 223.0, 268.86, 214.69, 254.09, 210.08]], "area": 2432.0, "bbox": [188.58, 210.08, 83.04, 51.21], "iscrowd": 0, "attributes": {"occluded": false}}, {"id": 735, "image_id": 3, "category_id": 1, "segmentation": [[32.14, 367.27, 26.38, 386.87, 32.14, 413.79, 25.61, 425.7, 7.92, 425.7, 2.54, 418.78, 0.0, 408.11, 0.0, 370.21, 6.0, 358.81, 17.92, 353.04, 29.07, 353.43, 33.68, 357.27]], "area": 2019.0, "bbox": [0.0, 353.04, 33.68, 72.66], "iscrowd": 0, "attributes": {"occluded": false}}, {"id": 736, "image_id": 3, "category_id": 1, "segmentation": [[94.81, 306.53, 99.42, 330.36, 102.88, 360.35, 100.96, 370.73, 91.73, 376.11, 75.2, 375.34, 69.05, 366.88, 65.59, 353.81, 64.05, 331.9, 63.28, 314.21, 65.21, 303.45, 70.59, 298.07, 82.12, 294.22, 87.89, 294.99]], "area": 2599.0, "bbox": [63.28, 294.22, 39.6, 81.89], "iscrowd": 0, "attributes": {"occluded": false}}, {"id": 737, "image_id": 3, "category_id": 1, "segmentation": [[149.02, 306.14, 148.25, 326.13, 149.4, 366.5, 146.32, 384.18, 139.4, 386.87, 127.49, 385.72, 120.18, 376.11, 116.34, 363.42, 114.8, 338.05, 115.18, 316.52, 119.03, 305.37, 125.56, 299.22, 137.1, 299.22]], "area": 2657.0, "bbox": [114.8, 299.22, 34.6, 87.65], "iscrowd": 0, "attributes": {"occluded": false}}, {"id": 738, "image_id": 3, "category_id": 1, "segmentation": [[94.19, 441.73, 88.43, 466.72, 87.66, 494.02, 84.58, 505.55, 70.74, 508.24, 57.29, 505.17, 53.06, 489.79, 53.83, 470.95, 55.75, 451.73, 61.51, 435.97, 67.67, 430.59, 76.51, 429.05, 89.58, 430.2]], "area": 2557.0, "bbox": [53.06, 429.05, 41.13, 79.19], "iscrowd": 0, "attributes": {"occluded": false}}, {"id": 739, "image_id": 3, "category_id": 1, "segmentation": [[39.22, 493.64, 49.21, 512.86, 57.29, 542.08, 55.75, 554.38, 40.75, 558.99, 25.38, 557.84, 21.15, 553.61, 15.38, 537.08, 9.23, 516.32, 7.31, 507.09, 8.46, 497.86, 11.15, 494.02, 28.45, 488.25]], "area": 2511.0, "bbox": [7.31, 488.25, 49.98, 70.74], "iscrowd": 0, "attributes": {"occluded": false}}, {"id": 740, "image_id": 3, "category_id": 1, "segmentation": [[163.38, 627.64, 178.33, 635.39, 179.44, 652.0, 169.47, 660.86, 165.05, 680.23, 165.05, 695.18, 161.72, 703.48, 155.63, 707.91, 141.79, 704.04, 136.81, 699.05, 130.72, 684.66, 133.5, 660.9, 142.35, 641.48]], "area": 2475.0, "bbox": [130.72, 627.64, 48.72, 80.27], "iscrowd": 0, "attributes": {"occluded": false}}, {"id": 741, "image_id": 3, "category_id": 1, "segmentation": [[235.91, 666.39, 218.75, 673.04, 192.17, 694.63, 182.21, 713.45, 183.87, 727.29, 187.74, 731.72, 196.05, 732.82, 210.44, 730.06, 224.84, 713.45, 243.1, 695.73, 248.64, 685.77, 252.52, 676.36, 252.52, 674.7]], "area": 2538.0, "bbox": [182.21, 666.39, 70.31, 66.43], "iscrowd": 0, "attributes": {"occluded": false}}, {"id": 742, "image_id": 3, "category_id": 1, "segmentation": [[230.53, 563.36, 212.58, 574.58, 184.71, 598.28, 178.94, 607.89, 178.94, 616.22, 185.99, 622.31, 196.25, 622.95, 211.62, 617.19, 218.03, 608.21, 229.24, 598.6, 240.78, 588.99, 245.9, 584.51, 248.79, 577.14, 245.58, 569.77, 242.38, 564.96]], "area": 2131.0, "bbox": [178.94, 563.36, 69.85, 59.59], "iscrowd": 0, "attributes": {"occluded": false}}, {"id": 743, "image_id": 3, "category_id": 1, "segmentation": [[224.44, 607.57, 214.51, 619.11, 211.94, 627.12, 213.87, 634.81, 218.35, 637.05, 222.2, 638.01, 234.69, 635.77, 243.98, 630.64, 248.79, 626.48, 252.31, 621.67, 249.75, 613.02, 237.57, 604.05]], "area": 940.0, "bbox": [211.94, 604.05, 40.37, 33.96], "iscrowd": 0, "attributes": {"occluded": false}}, {"id": 744, "image_id": 3, "category_id": 1, "segmentation": [[281.43, 523.73, 267.02, 536.23, 258.05, 549.68, 255.48, 563.78, 256.44, 571.15, 261.57, 575.31, 271.5, 576.91, 277.27, 576.59, 283.35, 571.47, 287.52, 564.42, 290.72, 553.85, 301.3, 545.84, 310.91, 540.07, 316.67, 536.55, 318.92, 528.22, 317.96, 523.73, 310.27, 519.25, 297.13, 518.61]], "area": 2065.0, "bbox": [255.48, 518.61, 63.44, 58.3], "iscrowd": 0, "attributes": {"occluded": false}}, {"id": 745, "image_id": 3, "category_id": 1, "segmentation": [[330.51, 579.33, 349.35, 585.44, 353.97, 593.13, 352.81, 602.74, 348.97, 609.28, 338.2, 613.12, 326.67, 611.97, 296.3, 601.97, 287.46, 596.25, 282.84, 581.21, 282.84, 577.37, 297.84, 573.14]], "area": 1965.0, "bbox": [282.84, 573.14, 71.13, 39.98], "iscrowd": 0, "attributes": {"occluded": false}}, {"id": 746, "image_id": 3, "category_id": 1, "segmentation": [[395.87, 510.9, 384.34, 532.04, 365.11, 558.18, 355.12, 564.68, 340.89, 565.11, 333.21, 559.3, 331.28, 545.08, 344.74, 525.85, 355.5, 511.63, 369.34, 500.9, 375.88, 497.02, 385.11, 499.71]], "area": 2435.0, "bbox": [331.28, 497.02, 64.59, 68.09], "iscrowd": 0, "attributes": {"occluded": false}}, {"id": 747, "image_id": 3, "category_id": 1, "segmentation": [[292.9, 655.5, 289.06, 689.78, 279.45, 706.76, 265.67, 709.32, 257.34, 705.8, 254.78, 699.39, 254.46, 691.38, 257.98, 668.0, 265.03, 651.02, 269.84, 643.65, 273.36, 639.8, 280.41, 638.2, 290.34, 640.76]], "area": 2035.0, "bbox": [254.46, 638.2, 38.44, 71.12], "iscrowd": 0, "attributes": {"occluded": false}}, {"id": 748, "image_id": 3, "category_id": 1, "segmentation": [[320.25, 617.54, 326.02, 637.15, 320.63, 651.38, 314.87, 655.99, 305.64, 656.37, 300.26, 653.68, 292.57, 646.38, 288.34, 631.38, 287.96, 621.39, 290.65, 615.24, 312.18, 611.39]], "area": 1308.0, "bbox": [287.96, 611.39, 38.06, 44.98], "iscrowd": 0, "attributes": {"occluded": false}}, {"id": 749, "image_id": 3, "category_id": 1, "segmentation": [[384.07, 589.48, 383.3, 611.39, 372.15, 663.29, 362.92, 674.83, 350.24, 671.75, 343.7, 659.83, 342.16, 634.46, 342.93, 616.39, 349.85, 595.25, 357.54, 587.17, 364.85, 584.48]], "area": 2855.0, "bbox": [342.16, 584.48, 41.91, 90.35], "iscrowd": 0, "attributes": {"occluded": false}}, {"id": 750, "image_id": 3, "category_id": 1, "segmentation": [[322.21, 656.72, 339.51, 660.18, 372.96, 679.02, 378.72, 687.09, 376.03, 697.09, 365.27, 701.32, 353.73, 700.93, 338.36, 694.78, 319.13, 685.94, 310.29, 680.56, 306.45, 670.17, 306.83, 662.87]], "area": 1989.0, "bbox": [306.45, 656.72, 72.27, 44.6], "iscrowd": 0, "attributes": {"occluded": false}}, {"id": 751, "image_id": 3, "category_id": 1, "segmentation": [[328.36, 692.47, 331.44, 714.0, 322.59, 746.3, 313.37, 764.37, 302.22, 765.52, 296.45, 757.83, 295.68, 743.99, 297.99, 721.31, 300.68, 703.62, 304.91, 692.47, 311.45, 689.01]], "area": 2006.0, "bbox": [295.68, 689.01, 35.76, 76.51], "iscrowd": 0, "attributes": {"occluded": false}}, {"id": 752, "image_id": 3, "category_id": 1, "segmentation": [[331.82, 753.98, 338.36, 772.05, 344.51, 803.58, 336.82, 826.26, 331.44, 830.11, 318.37, 829.72, 309.91, 815.5, 307.99, 802.81, 306.45, 783.97, 306.45, 769.75, 309.91, 761.29, 314.91, 756.29]], "area": 2262.0, "bbox": [306.45, 753.98, 38.06, 76.13], "iscrowd": 0, "attributes": {"occluded": false}}, {"id": 753, "image_id": 3, "category_id": 1, "segmentation": [[371.04, 728.61, 364.88, 756.29, 348.74, 777.44, 340.66, 781.67, 333.36, 775.13, 328.36, 760.9, 330.67, 746.68, 337.97, 734.38, 351.04, 723.61, 353.35, 721.69, 360.65, 721.31, 363.73, 722.08]], "area": 1635.0, "bbox": [328.36, 721.31, 42.68, 60.36], "iscrowd": 0, "attributes": {"occluded": false}}, {"id": 754, "image_id": 3, "category_id": 1, "segmentation": [[369.89, 879.16, 410.95, 888.85, 426.63, 896.69, 432.17, 910.07, 430.79, 916.99, 419.71, 922.53, 401.26, 921.6, 380.5, 914.22, 359.28, 906.84, 354.67, 900.38, 355.13, 885.62]], "area": 2270.0, "bbox": [354.67, 879.16, 77.5, 43.37], "iscrowd": 0, "attributes": {"occluded": false}}, {"id": 755, "image_id": 3, "category_id": 1, "segmentation": [[409.98, 107.76, 386.14, 131.98, 366.54, 145.82, 354.23, 144.29, 348.08, 138.52, 345.39, 129.68, 351.16, 113.53, 360.77, 100.84, 373.46, 93.16, 380.38, 90.46, 395.76, 90.85, 405.75, 98.54]], "area": 2219.0, "bbox": [345.39, 90.46, 64.59, 55.36], "iscrowd": 0, "attributes": {"occluded": false}}, {"id": 756, "image_id": 3, "category_id": 1, "segmentation": [[477.75, 97.75, 463.45, 122.66, 448.22, 148.49, 439.46, 152.64, 428.85, 152.18, 420.54, 148.95, 418.7, 143.88, 422.85, 129.58, 431.62, 112.51, 447.3, 92.21, 451.45, 86.67, 464.83, 88.52]], "area": 2112.0, "bbox": [418.7, 86.67, 59.05, 65.97], "iscrowd": 0, "attributes": {"occluded": false}}, {"id": 757, "image_id": 3, "category_id": 1, "segmentation": [[460.38, 5.77, 466.92, 29.99, 465.76, 68.82, 455.77, 71.9, 449.23, 70.36, 441.93, 65.36, 436.16, 50.75, 429.63, 33.45, 425.01, 18.46, 426.93, 8.08, 434.24, 1.16]], "area": 2185.0, "bbox": [425.01, 1.16, 41.91, 70.74], "iscrowd": 0, "attributes": {"occluded": false}}, {"id": 758, "image_id": 3, "category_id": 1, "segmentation": [[412.98, 156.36, 381.07, 162.51, 369.54, 176.73, 369.15, 190.57, 376.46, 199.42, 389.53, 200.19, 410.29, 191.73, 433.74, 193.65, 444.89, 187.11, 447.19, 179.81, 444.12, 165.2, 429.89, 160.59]], "area": 2524.0, "bbox": [369.15, 156.36, 78.04, 43.83], "iscrowd": 0, "attributes": {"occluded": false}}, {"id": 759, "image_id": 3, "category_id": 1, "segmentation": [[509.09, 104.07, 478.72, 111.38, 457.19, 126.76, 452.19, 135.21, 451.81, 144.83, 461.03, 154.05, 471.41, 154.82, 494.1, 143.29, 512.55, 138.67, 520.24, 132.52, 524.85, 125.99, 524.85, 110.22]], "area": 2367.0, "bbox": [451.81, 104.07, 73.04, 50.75], "iscrowd": 0, "attributes": {"occluded": false}}, {"id": 760, "image_id": 3, "category_id": 1, "segmentation": [[496.54, 40.41, 505.83, 56.35, 530.4, 80.3, 535.07, 96.21, 526.43, 104.18, 510.49, 102.19, 497.86, 96.87, 486.6, 77.6, 469.3, 62.33, 467.3, 49.04, 473.95, 40.41, 479.93, 36.42]], "area": 2357.0, "bbox": [467.3, 36.42, 67.77, 67.76], "iscrowd": 0, "attributes": {"occluded": false}}, {"id": 761, "image_id": 3, "category_id": 1, "segmentation": [[582.56, 76.81, 608.47, 88.77, 625.75, 99.4, 630.4, 112.02, 630.4, 119.99, 619.1, 125.97, 597.84, 118.66, 563.96, 106.71, 553.33, 99.4, 549.35, 85.45, 554.0, 76.15]], "area": 2444.0, "bbox": [549.35, 76.15, 81.05, 49.82], "iscrowd": 0, "attributes": {"occluded": false}}, {"id": 762, "image_id": 3, "category_id": 1, "segmentation": [[526.76, 139.92, 506.17, 149.89, 480.92, 159.19, 473.62, 169.82, 472.29, 179.12, 477.6, 189.08, 490.22, 191.74, 513.47, 181.78, 537.39, 169.82, 547.36, 163.17, 550.68, 157.86, 547.36, 147.23, 543.37, 139.92]], "area": 2400.0, "bbox": [472.29, 139.92, 78.39, 51.82], "iscrowd": 0, "attributes": {"occluded": false}}, {"id": 763, "image_id": 3, "category_id": 1, "segmentation": [[438.16, 262.77, 455.84, 268.54, 471.99, 278.54, 478.91, 287.38, 478.14, 295.45, 470.07, 299.68, 450.08, 299.3, 425.86, 291.99, 417.4, 284.69, 414.71, 276.61, 425.09, 264.7]], "area": 1638.0, "bbox": [414.71, 262.77, 64.2, 36.91], "iscrowd": 0, "attributes": {"occluded": false}}, {"id": 764, "image_id": 3, "category_id": 1, "segmentation": [[472.57, 340.1, 484.75, 365.56, 491.4, 384.38, 488.63, 393.24, 479.77, 398.78, 470.36, 399.89, 462.61, 394.35, 454.31, 381.06, 446.55, 359.47, 443.23, 347.29, 442.68, 332.35, 445.45, 328.47, 463.16, 327.36]], "area": 2214.0, "bbox": [442.68, 327.36, 48.72, 72.53], "iscrowd": 0, "attributes": {"occluded": false}}, {"id": 765, "image_id": 3, "category_id": 1, "segmentation": [[419.27, 432.03, 423.92, 449.3, 405.99, 457.94, 377.9, 477.3, 351.7, 485.2, 344.8, 470.1, 354.7, 453.3, 392.04, 434.02]], "area": 2200.0, "bbox": [344.8, 432.03, 79.12, 53.17], "iscrowd": 0, "attributes": {"occluded": false}}, {"id": 766, "image_id": 3, "category_id": 1, "segmentation": [[492.05, 411.5, 502.66, 422.57, 501.28, 439.64, 497.59, 443.33, 474.06, 448.41, 447.76, 459.48, 435.77, 457.17, 428.85, 449.79, 427.46, 435.95, 431.62, 426.27, 462.99, 418.88]], "area": 2366.0, "bbox": [427.46, 411.5, 75.2, 47.98], "iscrowd": 0, "attributes": {"occluded": false}}, {"id": 767, "image_id": 3, "category_id": 1, "segmentation": [[456.34, 477.06, 452.19, 497.82, 442.97, 540.26, 436.51, 547.64, 421.74, 547.18, 414.82, 543.03, 411.59, 535.19, 411.59, 518.58, 417.13, 493.21, 425.43, 477.98, 433.74, 472.45, 441.58, 471.52]], "area": 2425.0, "bbox": [411.59, 471.52, 44.75, 76.12], "iscrowd": 0, "attributes": {"occluded": false}}, {"id": 768, "image_id": 3, "category_id": 1, "segmentation": [[505.71, 465.99, 509.86, 481.67, 514.93, 512.58, 512.17, 537.96, 504.32, 543.49, 491.41, 543.95, 484.02, 532.88, 477.57, 508.43, 477.57, 484.44, 478.49, 468.29, 485.41, 462.76, 492.33, 462.3]], "area": 2482.0, "bbox": [477.57, 462.3, 37.36, 81.65], "iscrowd": 0, "attributes": {"occluded": false}}, {"id": 769, "image_id": 3, "category_id": 1, "segmentation": [[446.66, 548.57, 464.65, 557.79, 482.64, 571.63, 485.87, 584.09, 482.18, 592.85, 470.18, 598.85, 462.34, 597.01, 441.58, 585.01, 417.59, 571.17, 405.6, 561.02, 405.6, 553.18, 418.51, 548.57]], "area": 2383.0, "bbox": [405.6, 548.57, 80.27, 50.28], "iscrowd": 0, "attributes": {"occluded": false}}, {"id": 770, "image_id": 3, "category_id": 1, "segmentation": [[929.95, 212.87, 894.96, 215.56, 887.66, 224.79, 888.04, 236.32, 893.42, 240.17, 906.5, 240.17, 922.26, 238.63, 934.18, 237.86, 941.48, 232.48, 943.4, 223.64, 940.71, 214.41]], "area": 1285.0, "bbox": [887.66, 212.87, 55.74, 27.3], "iscrowd": 0, "attributes": {"occluded": false}}, {"id": 771, "image_id": 3, "category_id": 1, "segmentation": [[936.0, 297.09, 947.99, 322.0, 956.3, 351.99, 952.61, 362.6, 941.07, 365.83, 934.61, 364.45, 926.77, 355.22, 919.39, 345.53, 911.55, 324.31, 909.7, 310.93, 911.09, 299.4, 918.47, 292.02]], "area": 2219.0, "bbox": [909.7, 292.02, 46.6, 73.81], "iscrowd": 0, "attributes": {"occluded": false}}, {"id": 772, "image_id": 3, "category_id": 1, "segmentation": [[962.76, 294.78, 977.06, 304.01, 996.9, 328.0, 1000.12, 342.76, 994.59, 350.61, 980.29, 354.3, 973.37, 351.53, 960.45, 337.23, 948.45, 321.54, 943.84, 312.31, 943.38, 303.55, 946.61, 297.55]], "area": 2028.0, "bbox": [943.38, 294.78, 56.74, 59.52], "iscrowd": 0, "attributes": {"occluded": false}}, {"id": 773, "image_id": 3, "category_id": 1, "segmentation": [[912.29, 82.89, 885.53, 95.81, 866.2, 112.88, 866.66, 122.57, 869.84, 126.72, 886.04, 127.18, 904.49, 124.41, 920.64, 120.26, 931.71, 116.57, 940.47, 110.57, 947.85, 100.42, 948.27, 93.04, 943.24, 83.81]], "area": 2503.0, "bbox": [866.2, 82.89, 82.07, 44.29], "iscrowd": 0, "attributes": {"occluded": false}}, {"id": 774, "image_id": 3, "category_id": 1, "segmentation": [[860.2, 106.42, 895.26, 121.64, 916.48, 134.56, 914.59, 147.94, 909.1, 154.86, 895.72, 156.7, 874.96, 153.01, 852.82, 143.33, 846.36, 139.17, 842.62, 130.87, 838.98, 116.11]], "area": 2468.0, "bbox": [838.98, 106.42, 77.5, 50.28], "iscrowd": 0, "attributes": {"occluded": false}}, {"id": 775, "image_id": 3, "category_id": 1, "segmentation": [[942.32, 48.75, 912.75, 47.37, 904.49, 53.36, 904.03, 62.59, 908.13, 71.82, 922.94, 78.74, 937.2, 82.43, 965.39, 80.58, 975.49, 78.28, 978.76, 75.51, 979.64, 64.44, 978.76, 58.44, 974.61, 56.59]], "area": 2093.0, "bbox": [904.03, 47.37, 75.61, 35.06], "iscrowd": 0, "attributes": {"occluded": false}}, {"id": 776, "image_id": 3, "category_id": 1, "segmentation": [[900.4, 161.17, 925.3, 175.6, 947.46, 192.17, 939.15, 205.46, 928.08, 207.12, 909.81, 202.69, 893.76, 194.39, 886.01, 187.19, 881.58, 177.22, 878.26, 163.94]], "area": 1850.0, "bbox": [878.26, 161.17, 69.2, 45.95], "iscrowd": 0, "attributes": {"occluded": false}}, {"id": 777, "image_id": 3, "category_id": 1, "segmentation": [[962.96, 117.44, 953.55, 139.58, 936.39, 154.53, 936.39, 166.71, 939.71, 172.24, 947.46, 175.01, 957.42, 175.56, 967.39, 168.92, 977.35, 160.62, 982.89, 151.21, 989.53, 137.92, 989.53, 121.31, 977.35, 111.9]], "area": 2043.0, "bbox": [936.39, 111.9, 53.14, 63.66], "iscrowd": 0, "attributes": {"occluded": false}}, {"id": 778, "image_id": 3, "category_id": 1, "segmentation": [[1030.5, 123.5, 999.5, 135.7, 993.96, 146.78, 993.96, 155.63, 1008.35, 160.62, 1017.77, 158.4, 1033.82, 154.53, 1041.02, 150.1, 1055.41, 140.13, 1057.07, 134.6, 1054.3, 118.54, 1043.8, 118.5]], "area": 1688.0, "bbox": [993.96, 118.5, 63.11, 42.12], "iscrowd": 0, "attributes": {"occluded": false}}, {"id": 779, "image_id": 3, "category_id": 1, "segmentation": [[1001.2, 200.5, 985.66, 233.14, 961.3, 252.52, 941.37, 250.85, 936.94, 232.03, 945.24, 217.08, 964.07, 200.48, 980.12, 192.73, 992.3, 191.07, 1001.71, 189.96, 1007.8, 191.07]], "area": 2426.0, "bbox": [936.94, 189.96, 70.86, 62.56], "iscrowd": 0, "attributes": {"occluded": false}}, {"id": 780, "image_id": 3, "category_id": 1, "segmentation": [[969.34, 251.7, 985.65, 263.18, 993.1, 275.99, 991.52, 281.06, 988.05, 282.67, 971.76, 282.13, 957.88, 278.93, 949.07, 275.46, 941.84, 269.58, 938.37, 262.11, 938.9, 254.37, 942.64, 250.09, 953.61, 248.23]], "area": 1291.0, "bbox": [938.37, 248.23, 54.73, 34.44], "iscrowd": 0, "attributes": {"occluded": false}}, {"id": 781, "image_id": 3, "category_id": 1, "segmentation": [[1000.3, 230.44, 1017.99, 236.59, 1041.82, 267.35, 1045.28, 282.73, 1042.21, 289.65, 1030.67, 290.8, 1024.52, 285.03, 1012.6, 271.96, 997.99, 260.04, 994.53, 256.2, 988.77, 245.44, 986.85, 235.44]], "area": 1782.0, "bbox": [986.85, 230.44, 58.43, 60.36], "iscrowd": 0, "attributes": {"occluded": false}}, {"id": 782, "image_id": 3, "category_id": 1, "segmentation": [[1016.45, 284.65, 1022.22, 293.11, 1031.44, 322.71, 1034.9, 338.47, 1031.83, 350.39, 1015.3, 352.31, 1010.3, 350.01, 1003.38, 342.32, 1000.69, 326.55, 998.38, 312.71, 997.61, 295.8, 997.61, 285.8, 1002.22, 283.5]], "area": 1882.0, "bbox": [997.61, 283.5, 37.29, 68.81], "iscrowd": 0, "attributes": {"occluded": false}}, {"id": 783, "image_id": 3, "category_id": 1, "segmentation": [[965.14, 362.12, 998.76, 370.93, 1010.53, 380.27, 1014.27, 390.69, 1010.26, 396.56, 1001.72, 398.96, 987.04, 395.76, 973.42, 392.02, 952.86, 388.82, 944.05, 383.48, 943.79, 374.4, 948.59, 366.12]], "area": 1712.0, "bbox": [943.79, 362.12, 70.48, 36.84], "iscrowd": 0, "attributes": {"occluded": false}}, {"id": 784, "image_id": 3, "category_id": 1, "segmentation": [[995.63, 404.47, 1010.31, 418.04, 1012.98, 435.84, 1008.09, 442.96, 998.52, 445.85, 990.96, 444.07, 983.17, 439.4, 974.27, 429.61, 958.92, 413.81, 954.25, 404.25, 953.58, 398.24, 956.03, 393.57, 963.81, 390.45, 978.05, 390.23]], "area": 1993.0, "bbox": [953.58, 390.23, 59.4, 55.62], "iscrowd": 0, "attributes": {"occluded": false}}, {"id": 785, "image_id": 3, "category_id": 1, "segmentation": [[1192.99, 343.09, 1196.45, 364.23, 1196.45, 402.29, 1189.14, 422.28, 1179.15, 425.36, 1171.46, 424.59, 1166.46, 412.67, 1163.77, 399.22, 1159.92, 380.76, 1161.08, 360.77, 1166.08, 346.55, 1169.54, 337.7, 1178.76, 332.71, 1182.22, 332.71]], "area": 2697.0, "bbox": [1159.92, 332.71, 36.53, 92.65], "iscrowd": 0, "attributes": {"occluded": false}}, {"id": 786, "image_id": 3, "category_id": 1, "segmentation": [[1198.92, 356.24, 1223.59, 362.65, 1232.56, 373.22, 1234.8, 384.75, 1230.96, 391.48, 1221.99, 395.01, 1201.8, 387.96, 1190.59, 383.79, 1180.02, 377.71, 1177.46, 369.38, 1180.66, 360.73, 1186.75, 354.0]], "area": 1549.0, "bbox": [1177.46, 354.0, 57.34, 41.01], "iscrowd": 0, "attributes": {"occluded": false}}, {"id": 787, "image_id": 3, "category_id": 1, "segmentation": [[1188.67, 424.32, 1192.83, 440.34, 1187.07, 450.91, 1180.98, 452.83, 1167.84, 452.51, 1161.76, 442.9, 1150.54, 418.23, 1149.26, 404.78, 1151.51, 400.61, 1155.67, 397.09, 1159.84, 395.81, 1170.41, 397.09, 1175.85, 399.01]], "area": 1702.0, "bbox": [1149.26, 395.81, 43.57, 57.02], "iscrowd": 0, "attributes": {"occluded": false}}, {"id": 788, "image_id": 3, "category_id": 1, "segmentation": [[1220.07, 419.83, 1203.09, 431.69, 1192.83, 445.78, 1190.59, 459.56, 1192.19, 464.05, 1199.88, 469.81, 1206.93, 470.13, 1215.26, 466.93, 1223.27, 462.12, 1227.43, 457.0, 1235.44, 447.39, 1253.06, 435.21, 1260.43, 430.09, 1263.0, 419.51, 1263.64, 410.22, 1254.67, 408.62, 1235.76, 412.47]], "area": 2415.0, "bbox": [1190.59, 408.62, 73.05, 61.51], "iscrowd": 0, "attributes": {"occluded": false}}, {"id": 789, "image_id": 3, "category_id": 1, "segmentation": [[1289.91, 414.07, 1280.3, 432.65, 1264.6, 444.82, 1239.93, 453.15, 1233.52, 448.99, 1229.68, 432.01, 1231.6, 420.8, 1244.09, 411.18, 1264.6, 405.74, 1273.89, 404.78, 1283.18, 406.06]], "area": 1936.0, "bbox": [1229.68, 404.78, 60.23, 48.37], "iscrowd": 0, "attributes": {"occluded": false}}, {"id": 790, "image_id": 3, "category_id": 1, "segmentation": [[1283.5, 374.34, 1272.29, 391.0, 1257.23, 400.29, 1246.98, 398.37, 1243.45, 391.0, 1245.05, 381.39, 1248.9, 371.46, 1253.06, 365.69, 1255.95, 363.45, 1265.56, 360.89, 1280.62, 362.81]], "area": 1088.0, "bbox": [1243.45, 360.89, 40.05, 39.4], "iscrowd": 0, "attributes": {"occluded": false}}, {"id": 791, "image_id": 3, "category_id": 1, "segmentation": [[1380.25, 340.38, 1375.45, 364.73, 1360.39, 404.46, 1348.54, 414.39, 1338.6, 411.83, 1332.52, 406.06, 1330.59, 395.17, 1333.48, 376.9, 1338.6, 363.13, 1345.01, 348.71, 1349.82, 341.98, 1352.38, 337.5, 1353.98, 335.26, 1361.67, 333.65]], "area": 2505.0, "bbox": [1330.59, 333.65, 49.66, 80.74], "iscrowd": 0, "attributes": {"occluded": false}}, {"id": 792, "image_id": 3, "category_id": 1, "segmentation": [[1328.35, 407.66, 1331.56, 423.04, 1338.28, 448.67, 1338.28, 473.34, 1330.27, 480.39, 1324.19, 481.67, 1312.33, 476.22, 1306.57, 461.48, 1302.4, 436.17, 1303.04, 418.55, 1305.93, 411.18, 1315.22, 407.02]], "area": 2107.0, "bbox": [1302.4, 407.02, 35.88, 74.65], "iscrowd": 0, "attributes": {"occluded": false}}, {"id": 793, "image_id": 3, "category_id": 1, "segmentation": [[1287.02, 439.06, 1263.96, 447.07, 1246.98, 454.43, 1236.72, 467.89, 1235.12, 475.58, 1235.12, 482.31, 1240.57, 486.79, 1250.18, 486.79, 1260.11, 481.67, 1265.56, 474.62, 1280.3, 467.57, 1291.83, 462.44, 1298.24, 459.56, 1299.84, 454.43, 1297.6, 444.18]], "area": 1695.0, "bbox": [1235.12, 439.06, 64.72, 47.73], "iscrowd": 0, "attributes": {"occluded": false}}, {"id": 794, "image_id": 3, "category_id": 1, "segmentation": [[1210.92, 473.4, 1209.26, 499.42, 1198.19, 513.26, 1181.58, 509.94, 1179.92, 493.89, 1179.92, 475.07, 1179.92, 459.56, 1183.79, 451.81, 1194.87, 447.94, 1202.62, 450.71, 1207.6, 454.58]], "area": 1718.0, "bbox": [1179.92, 447.94, 31.0, 65.32], "iscrowd": 0, "attributes": {"occluded": false}}, {"id": 795, "image_id": 3, "category_id": 1, "segmentation": [[1157.22, 438.53, 1167.74, 450.15, 1181.02, 480.05, 1183.24, 503.85, 1178.26, 511.6, 1167.18, 513.82, 1159.99, 509.94, 1151.13, 495.0, 1144.49, 475.07, 1139.5, 457.9, 1136.18, 445.17, 1141.72, 435.76]], "area": 2228.0, "bbox": [1136.18, 435.76, 47.06, 78.06], "iscrowd": 0, "attributes": {"occluded": false}}, {"id": 796, "image_id": 3, "category_id": 1, "segmentation": [[1109.76, 451.52, 1093.42, 463.37, 1079.33, 484.84, 1073.56, 504.06, 1086.05, 516.56, 1094.7, 517.84, 1106.88, 503.74, 1112.32, 491.89, 1125.78, 478.43, 1131.23, 470.1, 1135.71, 461.13, 1136.99, 452.48, 1127.7, 447.35]], "area": 2319.0, "bbox": [1073.56, 447.35, 63.43, 70.49], "iscrowd": 0, "attributes": {"occluded": false}}, {"id": 797, "image_id": 3, "category_id": 1, "segmentation": [[1089.72, 413.57, 1091.05, 432.25, 1089.45, 465.36, 1085.44, 476.84, 1079.3, 480.58, 1072.36, 481.38, 1067.02, 481.38, 1061.68, 469.36, 1060.88, 454.68, 1062.75, 438.66, 1064.09, 422.38, 1065.42, 415.97, 1068.36, 411.16, 1081.44, 405.82]], "area": 1881.0, "bbox": [1060.88, 405.82, 30.17, 75.56], "iscrowd": 0, "attributes": {"occluded": false}}, {"id": 798, "image_id": 3, "category_id": 1, "segmentation": [[1035.25, 410.1, 1048.33, 420.51, 1055.81, 437.59, 1058.75, 461.89, 1057.95, 476.31, 1053.94, 482.45, 1050.47, 485.12, 1041.39, 486.18, 1036.05, 482.18, 1030.45, 473.1, 1026.98, 459.49, 1022.97, 443.2, 1017.9, 429.85, 1016.83, 421.84, 1024.84, 412.23]], "area": 2156.0, "bbox": [1016.83, 410.1, 41.92, 76.08], "iscrowd": 0, "attributes": {"occluded": false}}, {"id": 799, "image_id": 3, "category_id": 1, "segmentation": [[1191.77, 1062.08, 1185.51, 1079.0, 1156.62, 1079.0, 1154.86, 1079.15, 1152.09, 1067.16, 1153.01, 1047.78, 1158.09, 1031.63, 1165.47, 1022.87, 1179.31, 1016.87, 1193.15, 1017.33, 1196.38, 1020.56, 1200.07, 1036.25, 1197.3, 1045.47]], "area": 2383.0, "bbox": [1152.09, 1016.87, 47.98, 63.13], "iscrowd": 0, "attributes": {"occluded": false}}, {"id": 800, "image_id": 3, "category_id": 1, "segmentation": [[1223.6, 1033.02, 1201.91, 1045.94, 1192.23, 1056.09, 1187.15, 1064.85, 1183.0, 1073.15, 1182.54, 1078.69, 1185.16, 1079.0, 1214.83, 1079.0, 1224.98, 1069.0, 1231.44, 1062.08, 1236.05, 1052.86, 1237.44, 1045.94, 1237.44, 1038.09]], "area": 1621.0, "bbox": [1182.54, 1033.02, 54.9, 46.98], "iscrowd": 0, "attributes": {"occluded": false}}, {"id": 801, "image_id": 3, "category_id": 1, "segmentation": [[1354.62, 978.12, 1356.92, 1001.19, 1352.7, 1034.0, 1347.7, 1050.09, 1336.63, 1055.16, 1330.17, 1052.39, 1324.17, 1042.71, 1326.8, 1012.9, 1324.17, 989.19, 1328.78, 976.27, 1331.55, 972.58, 1338.93, 970.74, 1351.39, 973.04]], "area": 2245.0, "bbox": [1324.17, 970.74, 32.75, 84.42], "iscrowd": 0, "attributes": {"occluded": false}}, {"id": 802, "image_id": 3, "category_id": 1, "segmentation": [[1382.37, 958.77, 1366.99, 961.97, 1366.67, 972.86, 1371.47, 980.87, 1382.05, 987.6, 1402.23, 996.25, 1411.84, 999.46, 1420.49, 999.46, 1428.82, 996.57, 1432.35, 990.81, 1433.31, 982.48, 1427.86, 970.62, 1410.88, 964.53, 1397.1, 959.41]], "area": 1902.0, "bbox": [1366.67, 958.77, 66.64, 40.69], "iscrowd": 0, "attributes": {"occluded": false}}, {"id": 803, "image_id": 3, "category_id": 1, "segmentation": [[1319.23, 890.13, 1325.24, 907.7, 1321.9, 935.96, 1316.78, 952.87, 1310.55, 961.1, 1303.88, 963.1, 1298.09, 963.77, 1293.87, 961.32, 1290.08, 951.98, 1291.86, 939.52, 1295.2, 927.28, 1296.31, 910.15, 1296.98, 899.47, 1299.43, 891.68, 1300.54, 889.68, 1313.22, 886.79]], "area": 1948.0, "bbox": [1290.08, 886.79, 35.16, 76.98], "iscrowd": 0, "attributes": {"occluded": false}}, {"id": 804, "image_id": 3, "category_id": 1, "segmentation": [[1251.94, 860.32, 1271.81, 877.62, 1283.98, 900.36, 1285.26, 917.66, 1281.1, 927.6, 1273.09, 932.08, 1259.63, 932.08, 1255.79, 920.23, 1254.19, 907.41, 1236.56, 889.47, 1228.56, 872.49, 1228.88, 863.84, 1239.77, 857.43]], "area": 2376.0, "bbox": [1228.56, 857.43, 56.7, 74.65], "iscrowd": 0, "attributes": {"occluded": false}}, {"id": 805, "image_id": 3, "category_id": 1, "segmentation": [[1182.74, 873.45, 1191.07, 895.24, 1201.64, 918.95, 1203.89, 936.89, 1201.0, 946.5, 1197.48, 950.98, 1184.98, 951.3, 1178.9, 947.14, 1173.13, 932.4, 1163.84, 908.37, 1160.64, 895.88, 1156.79, 884.02, 1158.71, 876.02, 1170.57, 872.49]], "area": 2280.0, "bbox": [1156.79, 872.49, 47.1, 78.81], "iscrowd": 0, "attributes": {"occluded": false}}, {"id": 806, "image_id": 3, "category_id": 1, "segmentation": [[1143.28, 812.36, 1143.28, 843.73, 1141.89, 865.87, 1137.28, 876.95, 1128.05, 879.72, 1112.37, 879.25, 1109.6, 873.72, 1108.68, 858.49, 1110.98, 838.19, 1114.21, 817.43, 1116.98, 809.59, 1121.6, 804.06, 1129.44, 800.83, 1137.74, 800.83]], "area": 2303.0, "bbox": [1108.68, 800.83, 34.6, 78.89], "iscrowd": 0, "attributes": {"occluded": false}}, {"id": 807, "image_id": 3, "category_id": 1, "segmentation": [[1186.18, 787.45, 1166.81, 806.82, 1153.89, 832.66, 1152.5, 852.96, 1164.5, 864.95, 1178.34, 858.95, 1185.26, 846.96, 1193.1, 830.35, 1202.33, 813.28, 1206.02, 804.98, 1203.25, 792.98]], "area": 2392.0, "bbox": [1152.5, 787.45, 53.52, 77.5], "iscrowd": 0, "attributes": {"occluded": false}}, {"id": 808, "image_id": 3, "category_id": 1, "segmentation": [[1217.2, 730.42, 1226.28, 742.96, 1235.62, 762.99, 1238.82, 784.88, 1230.28, 796.09, 1223.34, 798.76, 1213.99, 795.83, 1208.39, 784.61, 1203.32, 768.59, 1197.17, 747.24, 1196.11, 738.69, 1198.24, 734.42]], "area": 1889.0, "bbox": [1196.11, 730.42, 42.71, 68.34], "iscrowd": 0, "attributes": {"occluded": false}}, {"id": 809, "image_id": 3, "category_id": 1, "segmentation": [[1222.49, 644.97, 1234.67, 666.56, 1239.65, 718.6, 1235.22, 730.78, 1218.61, 730.22, 1212.53, 725.24, 1203.11, 695.35, 1198.68, 672.09, 1198.13, 654.38, 1208.1, 642.2]], "area": 2687.0, "bbox": [1198.13, 642.2, 41.52, 88.58], "iscrowd": 0, "attributes": {"occluded": false}}, {"id": 810, "image_id": 3, "category_id": 1, "segmentation": [[1106.79, 630.57, 1132.81, 631.13, 1147.75, 644.97, 1146.65, 653.83, 1135.57, 659.36, 1121.73, 660.47, 1111.22, 658.81, 1103.46, 650.5]], "area": 1051.0, "bbox": [1103.46, 630.57, 44.29, 29.9], "iscrowd": 0, "attributes": {"occluded": false}}, {"id": 811, "image_id": 3, "category_id": 1, "segmentation": [[1181.52, 571.34, 1148.86, 584.07, 1137.79, 592.37, 1133.36, 601.23, 1135.57, 611.2, 1142.22, 613.97, 1158.27, 613.41, 1175.99, 608.98, 1198.13, 600.13, 1204.22, 595.7, 1205.88, 591.27, 1204.77, 579.64, 1199.24, 571.34]], "area": 2135.0, "bbox": [1133.36, 571.34, 72.52, 42.63], "iscrowd": 0, "attributes": {"occluded": false}}, {"id": 812, "image_id": 3, "category_id": 1, "segmentation": [[1202.71, 526.01, 1217.71, 531.0, 1246.54, 549.07, 1258.07, 561.76, 1257.69, 574.06, 1255.77, 576.75, 1244.23, 579.06, 1227.32, 573.68, 1211.56, 564.84, 1194.26, 555.22, 1186.57, 546.77, 1184.64, 539.85, 1191.18, 526.01]], "area": 2228.0, "bbox": [1184.64, 526.01, 73.43, 53.05], "iscrowd": 0, "attributes": {"occluded": false}}, {"id": 813, "image_id": 3, "category_id": 1, "segmentation": [[1299.83, 618.12, 1304.26, 635.83, 1305.4, 665.7, 1300.94, 682.89, 1292.63, 690.09, 1282.11, 690.64, 1272.7, 684.0, 1270.49, 671.82, 1269.93, 647.46, 1272.7, 630.3, 1278.24, 620.89, 1283.77, 617.56]], "area": 2201.0, "bbox": [1269.93, 617.56, 35.47, 73.08], "iscrowd": 0, "attributes": {"occluded": false}}, {"id": 814, "image_id": 3, "category_id": 1, "segmentation": [[1801.74, 362.36, 1805.58, 376.14, 1798.21, 385.75, 1785.72, 399.84, 1768.1, 422.59, 1758.49, 426.43, 1752.72, 424.19, 1749.2, 418.42, 1748.55, 408.17, 1753.36, 389.27, 1759.45, 376.46, 1762.97, 370.69, 1768.42, 365.24, 1789.24, 358.51, 1792.13, 358.19]], "area": 2224.0, "bbox": [1748.55, 358.19, 57.03, 68.24], "iscrowd": 0, "attributes": {"occluded": false}}, {"id": 815, "image_id": 3, "category_id": 1, "segmentation": [[1595.34, 443.95, 1568.22, 448.38, 1561.57, 456.69, 1563.24, 465.54, 1572.09, 470.53, 1599.22, 477.17, 1624.13, 485.47, 1630.78, 485.47, 1643.51, 480.49, 1648.49, 474.4, 1647.38, 462.22, 1646.28, 455.58, 1635.76, 450.04]], "area": 2547.0, "bbox": [1561.57, 443.95, 86.92, 41.52], "iscrowd": 0, "attributes": {"occluded": false}}, {"id": 816, "image_id": 3, "category_id": 1, "segmentation": [[1721.01, 437.31, 1749.25, 436.2, 1773.61, 448.38, 1786.34, 460.56, 1790.21, 472.19, 1787.45, 484.37, 1771.94, 487.69, 1758.66, 483.26, 1744.82, 469.42, 1718.8, 461.67, 1714.92, 448.94]], "area": 2376.0, "bbox": [1714.92, 436.2, 75.29, 51.49], "iscrowd": 0, "attributes": {"occluded": false}}, {"id": 817, "image_id": 3, "category_id": 1, "segmentation": [[1630.5, 534.17, 1632.81, 560.93, 1626.81, 600.14, 1619.43, 606.6, 1603.74, 604.76, 1603.28, 603.37, 1598.67, 590.46, 1597.74, 573.39, 1597.28, 551.7, 1597.28, 538.79, 1600.05, 529.56, 1610.2, 525.87, 1616.66, 525.87]], "area": 2443.0, "bbox": [1597.28, 525.87, 35.53, 80.73], "iscrowd": 0, "attributes": {"occluded": false}}, {"id": 818, "image_id": 3, "category_id": 1, "segmentation": [[1453.37, 652.72, 1470.64, 656.7, 1491.9, 675.97, 1497.9, 693.9, 1497.88, 706.53, 1485.25, 706.53, 1472.63, 701.21, 1452.7, 683.28, 1442.07, 673.31, 1446.7, 655.4]], "area": 1813.0, "bbox": [1442.07, 652.72, 55.83, 53.81], "iscrowd": 0, "attributes": {"occluded": false}}, {"id": 819, "image_id": 3, "category_id": 1, "segmentation": [[1486.47, 737.53, 1482.78, 762.9, 1466.17, 793.35, 1459.25, 797.97, 1444.49, 796.12, 1442.18, 784.59, 1443.56, 772.59, 1449.1, 764.29, 1451.41, 749.53, 1455.56, 736.61, 1462.02, 728.77, 1474.47, 727.38, 1478.63, 728.77]], "area": 2052.0, "bbox": [1442.18, 727.38, 44.29, 70.59], "iscrowd": 0, "attributes": {"occluded": false}}, {"id": 820, "image_id": 3, "category_id": 1, "segmentation": [[1429.72, 790.12, 1442.18, 801.2, 1456.48, 826.11, 1462.02, 836.26, 1457.87, 845.95, 1450.02, 849.64, 1436.18, 849.64, 1428.8, 846.87, 1427.88, 835.8, 1415.42, 819.19, 1411.73, 810.42, 1411.73, 799.35, 1412.65, 795.2, 1417.27, 791.97]], "area": 1852.0, "bbox": [1411.73, 790.12, 50.29, 59.52], "iscrowd": 0, "attributes": {"occluded": false}}, {"id": 821, "image_id": 3, "category_id": 1, "segmentation": [[1469.38, 854.47, 1490.64, 867.1, 1510.56, 889.02, 1518.54, 914.93, 1505.25, 924.23, 1497.94, 922.9, 1485.98, 912.94, 1474.03, 898.32, 1455.43, 883.04, 1452.1, 871.08, 1452.77, 861.12]], "area": 2445.0, "bbox": [1452.1, 854.47, 66.44, 69.76], "iscrowd": 0, "attributes": {"occluded": false}}, {"id": 822, "image_id": 3, "category_id": 1, "segmentation": [[1529.17, 815.28, 1503.92, 814.61, 1476.68, 814.61, 1466.72, 823.92, 1468.05, 835.87, 1473.36, 842.52, 1490.64, 847.83, 1508.57, 849.16, 1522.52, 846.5, 1535.81, 840.52, 1539.8, 835.21, 1539.8, 824.58]], "area": 2113.0, "bbox": [1466.72, 814.61, 73.08, 34.55], "iscrowd": 0, "attributes": {"occluded": false}}, {"id": 823, "image_id": 3, "category_id": 1, "segmentation": [[1560.39, 784.72, 1575.0, 799.34, 1598.92, 814.61, 1604.9, 821.26, 1605.56, 832.55, 1600.91, 841.85, 1590.95, 843.18, 1571.68, 831.89, 1545.11, 820.59, 1539.13, 811.96, 1537.14, 794.68, 1545.11, 782.73]], "area": 2277.0, "bbox": [1537.14, 782.73, 68.42, 60.45], "iscrowd": 0, "attributes": {"occluded": false}}, {"id": 824, "image_id": 3, "category_id": 1, "segmentation": [[1531.69, 729.34, 1533.61, 743.57, 1528.6, 778.2, 1517.1, 801.2, 1502.47, 805.46, 1495.16, 805.08, 1490.55, 795.08, 1492.86, 773.17, 1500.16, 752.02, 1507.08, 735.49, 1511.7, 727.8, 1514.39, 725.5]], "area": 2353.0, "bbox": [1490.55, 725.5, 43.06, 79.96], "iscrowd": 0, "attributes": {"occluded": false}}, {"id": 825, "image_id": 3, "category_id": 1, "segmentation": [[1548.93, 838.56, 1574.31, 846.87, 1600.6, 856.56, 1614.44, 867.17, 1609.37, 881.93, 1599.22, 886.54, 1587.22, 885.16, 1563.24, 875.93, 1541.55, 868.09, 1535.09, 858.4, 1534.63, 847.79]], "area": 2273.0, "bbox": [1534.63, 838.56, 79.81, 47.98], "iscrowd": 0, "attributes": {"occluded": false}}, {"id": 826, "image_id": 3, "category_id": 1, "segmentation": [[1550.96, 1009.9, 1540.35, 1021.9, 1523.74, 1033.89, 1516.36, 1041.74, 1517.75, 1050.96, 1528.36, 1057.42, 1539.89, 1058.35, 1547.27, 1056.96, 1557.42, 1047.73, 1572.19, 1037.59, 1577.72, 1029.74, 1582.8, 1016.83, 1583.26, 1008.98, 1580.49, 1002.06, 1569.42, 995.14, 1562.96, 997.45]], "area": 2271.0, "bbox": [1516.36, 995.14, 66.9, 63.21], "iscrowd": 0, "attributes": {"occluded": false}}, {"id": 827, "image_id": 3, "category_id": 1, "segmentation": [[1611.86, 1019.59, 1591.56, 1031.59, 1588.33, 1037.59, 1591.56, 1048.2, 1597.1, 1053.27, 1610.01, 1055.58, 1623.86, 1053.73, 1637.7, 1047.73, 1647.84, 1038.97, 1660.76, 1032.97, 1663.99, 1023.75, 1662.15, 1009.91, 1649.23, 1005.75, 1635.39, 1008.98]], "area": 2375.0, "bbox": [1588.33, 1005.75, 75.66, 49.83], "iscrowd": 0, "attributes": {"occluded": false}}, {"id": 828, "image_id": 3, "category_id": 1, "segmentation": [[1727.6, 515.01, 1759.13, 534.62, 1773.74, 550.0, 1774.89, 560.76, 1773.35, 568.45, 1761.43, 571.14, 1742.6, 564.22, 1732.6, 551.53, 1709.15, 534.62, 1705.69, 528.85, 1708.38, 517.32, 1714.53, 515.01]], "area": 2087.0, "bbox": [1705.69, 515.01, 69.2, 56.13], "iscrowd": 0, "attributes": {"occluded": false}}, {"id": 829, "image_id": 3, "category_id": 1, "segmentation": [[1678.01, 546.54, 1707.61, 551.15, 1733.75, 557.69, 1741.06, 561.15, 1751.05, 568.45, 1752.59, 580.37, 1740.67, 586.9, 1716.84, 588.83, 1701.08, 587.29, 1678.01, 580.75, 1672.24, 571.91, 1670.32, 563.07, 1669.17, 551.92]], "area": 2548.0, "bbox": [1669.17, 546.54, 83.42, 42.29], "iscrowd": 0, "attributes": {"occluded": false}}, {"id": 830, "image_id": 3, "category_id": 1, "segmentation": [[1108.57, 0.0, 1089.57, 24.43, 1071.3, 26.09, 1052.48, 20.0, 1048.05, 10.04, 1049.3, 0.0]], "area": 1185.0, "bbox": [1048.05, 0.0, 60.52, 26.09], "iscrowd": 0, "attributes": {"occluded": false}}, {"id": 831, "image_id": 3, "category_id": 1, "segmentation": [[1351.61, 89.82, 1369.58, 86.61, 1385.6, 88.86, 1392.62, 91.42, 1389.45, 108.08, 1385.92, 112.24, 1362.5, 119.93, 1347.48, 121.85, 1331.75, 119.93, 1314.48, 115.13, 1310.28, 107.76, 1309.35, 101.35, 1311.24, 96.22, 1318.0, 93.02]], "area": 2215.0, "bbox": [1309.35, 86.61, 83.27, 35.24], "iscrowd": 0, "attributes": {"occluded": false}}, {"id": 832, "image_id": 3, "category_id": 1, "segmentation": [[101.8, 651.34, 120.26, 673.64, 134.1, 690.55, 139.48, 700.55, 137.94, 709.77, 125.64, 714.39, 114.88, 715.54, 98.73, 709.77, 92.19, 697.86, 76.43, 675.56, 72.59, 659.03, 75.28, 648.65, 81.81, 645.57]], "area": 2675.0, "bbox": [72.59, 645.57, 66.89, 69.97], "iscrowd": 0, "attributes": {"occluded": false}}, {"id": 833, "image_id": 3, "category_id": 1, "segmentation": [[129.1, 538.69, 147.94, 557.92, 165.24, 577.14, 167.55, 588.67, 165.62, 595.59, 154.47, 600.21, 142.56, 600.97, 134.48, 595.59, 121.03, 577.91, 102.57, 555.99, 101.04, 542.92, 103.34, 538.31, 113.34, 534.85]], "area": 2439.0, "bbox": [101.04, 534.85, 66.51, 66.12], "iscrowd": 0, "attributes": {"occluded": false}}, {"id": 834, "image_id": 3, "category_id": 1, "segmentation": [[115.41, 475.1, 107.09, 495.92, 103.56, 515.47, 104.52, 525.72, 114.13, 529.56, 125.03, 529.56, 131.11, 528.6, 133.68, 525.08, 133.68, 508.74, 142.65, 491.12, 144.57, 478.62, 142.01, 470.93, 129.51, 466.45]], "area": 1803.0, "bbox": [103.56, 466.45, 41.01, 63.11], "iscrowd": 0, "attributes": {"occluded": false}}, {"id": 835, "image_id": 3, "category_id": 1, "segmentation": [[159.37, 423.2, 163.53, 439.22, 181.48, 471.25, 185.0, 482.15, 182.44, 488.23, 173.15, 493.68, 161.93, 492.72, 153.6, 485.03, 143.35, 470.61, 133.1, 453.63, 130.22, 436.33, 134.7, 422.88, 139.51, 418.07, 148.48, 416.79]], "area": 2413.0, "bbox": [130.22, 416.79, 54.78, 76.89], "iscrowd": 0, "attributes": {"occluded": false}}, {"id": 836, "image_id": 3, "category_id": 1, "segmentation": [[215.05, 345.19, 224.98, 357.68, 238.12, 376.58, 248.05, 391.96, 253.5, 403.82, 254.46, 413.43, 254.14, 416.63, 241.32, 422.4, 236.2, 421.76, 224.34, 413.43, 212.81, 395.49, 199.99, 372.42, 193.59, 359.6, 193.27, 349.67, 204.16, 341.34]], "area": 2473.0, "bbox": [193.27, 341.34, 61.19, 81.06], "iscrowd": 0, "attributes": {"occluded": false}}, {"id": 837, "image_id": 3, "category_id": 1, "segmentation": [[252.76, 308.74, 265.0, 327.87, 278.57, 343.44, 285.47, 353.9, 284.35, 363.47, 276.34, 367.03, 266.11, 368.58, 256.76, 364.78, 248.76, 356.79, 234.07, 340.33, 224.95, 328.76, 222.06, 318.08, 222.95, 309.4, 232.74, 304.06, 241.64, 303.84]], "area": 2258.0, "bbox": [222.06, 303.84, 63.41, 64.74], "iscrowd": 0, "attributes": {"occluded": false}}, {"id": 838, "image_id": 3, "category_id": 1, "segmentation": [[328.91, 304.21, 322.23, 326.64, 320.63, 352.27, 318.23, 363.75, 312.62, 370.96, 299.54, 370.42, 291.26, 365.35, 288.59, 350.4, 287.53, 336.52, 291.53, 314.09, 299.01, 299.94, 305.15, 293.0, 314.76, 291.66, 323.3, 294.33]], "area": 2378.0, "bbox": [287.53, 291.66, 41.38, 79.3], "iscrowd": 0, "attributes": {"occluded": false}}, {"id": 839, "image_id": 3, "category_id": 1, "segmentation": [[357.74, 276.98, 344.39, 288.99, 331.58, 306.35, 329.97, 319.43, 336.65, 324.77, 345.19, 324.77, 359.08, 322.1, 365.48, 313.29, 365.75, 310.35, 379.63, 296.74, 389.78, 291.93, 396.19, 285.79, 394.85, 277.78, 387.91, 270.84, 374.29, 270.57]], "area": 1996.0, "bbox": [329.97, 270.57, 66.22, 54.2], "iscrowd": 0, "attributes": {"occluded": false}}, {"id": 840, "image_id": 3, "category_id": 1, "segmentation": [[395.58, 306.68, 405.83, 320.77, 403.27, 331.35, 393.66, 335.51, 378.28, 346.4, 367.71, 359.22, 358.74, 364.99, 350.41, 367.23, 342.08, 364.35, 336.95, 356.02, 337.59, 345.44, 354.89, 329.75, 369.31, 316.93, 373.8, 313.73]], "area": 2090.0, "bbox": [336.95, 306.68, 68.88, 60.55], "iscrowd": 0, "attributes": {"occluded": false}}, {"id": 841, "image_id": 3, "category_id": 1, "segmentation": [[216.0, 516.2, 207.22, 532.79, 206.76, 558.16, 204.91, 576.62, 199.84, 582.15, 186.92, 584.46, 178.16, 578.92, 173.54, 566.0, 173.54, 546.17, 175.85, 525.41, 181.39, 511.11, 188.77, 501.42, 202.15, 500.96, 210.91, 502.8]], "area": 2569.0, "bbox": [173.54, 500.96, 42.46, 83.5], "iscrowd": 0, "attributes": {"occluded": false}}, {"id": 842, "image_id": 3, "category_id": 1, "segmentation": [[228.25, 464.53, 253.88, 459.4, 266.7, 462.6, 286.56, 458.44, 301.3, 459.1, 308.98, 477.02, 305.78, 483.11, 294.89, 490.48, 274.7, 494.96, 249.4, 495.28, 236.9, 492.72, 228.25, 486.63, 224.73, 477.02]], "area": 2505.0, "bbox": [224.73, 458.44, 84.25, 36.84], "iscrowd": 0, "attributes": {"occluded": false}}, {"id": 843, "image_id": 3, "category_id": 1, "segmentation": [[346.08, 379.34, 364.92, 405.87, 378.76, 433.16, 373.38, 440.85, 369.15, 444.31, 363.0, 445.46, 356.85, 446.23, 349.16, 442.0, 339.16, 428.93, 322.63, 407.4, 317.64, 392.79, 317.25, 383.18, 324.94, 375.88]], "area": 2424.0, "bbox": [317.25, 375.88, 61.51, 70.35], "iscrowd": 0, "attributes": {"occluded": false}}, {"id": 844, "image_id": 3, "category_id": 1, "segmentation": [[35.74, 701.82, 26.51, 723.51, 15.44, 741.96, 12.67, 757.18, 5.75, 762.26, 0.0, 762.6, 0.0, 704.2, 4.83, 695.83, 14.98, 689.83, 22.36, 689.37, 31.13, 690.75]], "area": 1643.0, "bbox": [0.0, 689.37, 35.74, 73.23], "iscrowd": 0, "attributes": {"occluded": false}}, {"id": 845, "image_id": 3, "category_id": 1, "segmentation": [[63.42, 714.28, 67.57, 729.04, 67.57, 766.41, 64.34, 789.48, 57.89, 797.32, 44.51, 796.86, 35.28, 788.55, 32.05, 772.87, 31.13, 752.57, 31.59, 730.89, 34.82, 717.05, 42.2, 711.05]], "area": 2789.0, "bbox": [31.13, 711.05, 36.44, 86.27], "iscrowd": 0, "attributes": {"occluded": false}}, {"id": 846, "image_id": 3, "category_id": 1, "segmentation": [[450.62, 849.17, 459.39, 883.31, 462.62, 905.92, 459.85, 917.45, 452.01, 921.6, 440.01, 921.14, 433.55, 914.68, 428.02, 894.39, 421.56, 872.7, 418.79, 854.71, 421.1, 847.79, 425.25, 844.56, 443.7, 842.72]], "area": 2436.0, "bbox": [418.79, 842.72, 43.83, 78.88], "iscrowd": 0, "attributes": {"occluded": false}}, {"id": 847, "image_id": 3, "category_id": 1, "segmentation": [[430.32, 795.2, 437.24, 806.27, 436.3, 819.2, 429.4, 825.6, 408.18, 838.56, 394.34, 850.56, 386.96, 854.71, 377.27, 856.56, 368.97, 854.25, 365.74, 845.02, 374.04, 829.34, 394.8, 811.34, 408.64, 801.2]], "area": 2233.0, "bbox": [365.74, 795.2, 71.5, 61.36], "iscrowd": 0, "attributes": {"occluded": false}}, {"id": 848, "image_id": 3, "category_id": 1, "segmentation": [[397.11, 781.82, 381.42, 808.12, 368.51, 835.8, 356.05, 840.87, 344.05, 839.03, 340.83, 825.65, 344.05, 809.04, 352.82, 788.74, 362.51, 775.82, 371.27, 767.52, 375.89, 765.21, 386.04, 764.75, 397.11, 770.75]], "area": 2513.0, "bbox": [340.83, 764.75, 56.28, 76.12], "iscrowd": 0, "attributes": {"occluded": false}}, {"id": 849, "image_id": 3, "category_id": 1, "segmentation": [[465.99, 791.06, 489.79, 796.6, 510.83, 807.67, 511.94, 822.07, 505.29, 835.91, 482.6, 831.5, 469.3, 828.7, 454.4, 822.6, 446.6, 816.5, 441.63, 805.46, 446.61, 789.96]], "area": 2233.0, "bbox": [441.63, 789.96, 70.31, 45.95], "iscrowd": 0, "attributes": {"occluded": false}}, {"id": 850, "image_id": 3, "category_id": 1, "segmentation": [[506.4, 893.48, 513.04, 922.27, 510.27, 935.0, 499.76, 936.66, 487.58, 937.22, 480.38, 924.48, 475.95, 904.55, 472.08, 887.95, 471.52, 875.21, 477.61, 858.6, 488.68, 856.39, 499.76, 857.5, 505.29, 865.8]], "area": 2488.0, "bbox": [471.52, 856.39, 41.52, 80.83], "iscrowd": 0, "attributes": {"occluded": false}}, {"id": 851, "image_id": 3, "category_id": 1, "segmentation": [[535.74, 782.76, 544.04, 813.76, 545.71, 847.53, 541.83, 859.16, 531.31, 864.14, 520.79, 862.48, 515.81, 856.94, 512.49, 839.78, 510.27, 816.53, 511.38, 794.39, 513.04, 786.64, 520.79, 782.21]], "area": 2404.0, "bbox": [510.27, 782.21, 35.44, 81.93], "iscrowd": 0, "attributes": {"occluded": false}}, {"id": 852, "image_id": 3, "category_id": 1, "segmentation": [[465.01, 729.86, 451.66, 735.46, 437.78, 745.61, 426.57, 754.95, 427.37, 764.83, 436.18, 772.04, 443.65, 773.91, 452.46, 773.91, 465.01, 770.97, 472.75, 762.96, 473.82, 760.02, 490.64, 752.01, 497.32, 747.48, 499.99, 744.54, 500.79, 737.06, 498.65, 728.25, 494.11, 723.71, 476.49, 725.05]], "area": 2275.0, "bbox": [426.57, 723.71, 74.22, 50.2], "iscrowd": 0, "attributes": {"occluded": false}}, {"id": 853, "image_id": 3, "category_id": 1, "segmentation": [[483.06, 663.18, 489.21, 686.63, 493.44, 709.7, 491.52, 717.0, 478.07, 721.23, 463.46, 718.15, 458.46, 710.08, 454.23, 691.24, 453.46, 669.71, 455.0, 660.87, 461.15, 656.26, 469.61, 655.1]], "area": 2020.0, "bbox": [453.46, 655.1, 39.98, 66.13], "iscrowd": 0, "attributes": {"occluded": false}}, {"id": 854, "image_id": 3, "category_id": 1, "segmentation": [[431.67, 586.81, 414.58, 591.88, 405.77, 597.49, 394.56, 611.64, 385.48, 629.79, 383.88, 641.0, 388.95, 649.82, 396.43, 651.95, 407.64, 650.08, 411.38, 647.15, 420.19, 635.93, 423.92, 625.52, 436.47, 611.9, 444.21, 605.23, 447.42, 598.82, 442.88, 592.95]], "area": 2220.0, "bbox": [383.88, 586.81, 63.54, 65.14], "iscrowd": 0, "attributes": {"occluded": false}}, {"id": 855, "image_id": 3, "category_id": 1, "segmentation": [[513.34, 590.6, 482.1, 595.4, 459.41, 600.48, 451.93, 605.82, 451.66, 617.03, 459.41, 625.31, 472.75, 626.64, 491.98, 624.77, 502.92, 623.44, 515.2, 621.57, 526.68, 619.43, 536.3, 615.96, 543.24, 612.76, 545.37, 603.95, 543.5, 597.27, 531.76, 593.8]], "area": 2501.0, "bbox": [451.66, 590.6, 93.71, 36.04], "iscrowd": 0, "attributes": {"occluded": false}}, {"id": 856, "image_id": 3, "category_id": 1, "segmentation": [[122.99, 13.3, 145.67, 7.54, 170.66, 8.69, 192.57, 14.46, 199.49, 18.69, 199.11, 29.07, 195.65, 34.07, 179.89, 35.6, 154.13, 33.3, 132.6, 32.91, 120.3, 32.14, 116.84, 23.3]], "area": 1841.0, "bbox": [116.84, 7.54, 82.65, 28.06], "iscrowd": 0, "attributes": {"occluded": false}}, {"id": 857, "image_id": 3, "category_id": 1, "segmentation": [[296.34, 47.37, 285.96, 70.43, 274.42, 109.65, 264.43, 115.41, 254.43, 116.18, 249.05, 107.34, 248.28, 93.89, 257.12, 66.59, 261.74, 49.29, 270.19, 41.6, 276.35, 38.52, 290.19, 40.45]], "area": 2187.0, "bbox": [248.28, 38.52, 48.06, 77.66], "iscrowd": 0, "attributes": {"occluded": false}}, {"id": 858, "image_id": 3, "category_id": 1, "segmentation": [[321.03, 68.63, 325.19, 92.62, 329.8, 126.3, 329.34, 139.68, 326.57, 144.76, 316.88, 147.52, 305.81, 146.14, 303.0, 139.2, 293.8, 119.4, 291.05, 77.4, 303.96, 69.1]], "area": 2400.0, "bbox": [291.05, 68.63, 38.75, 78.89], "iscrowd": 0, "attributes": {"occluded": false}}, {"id": 859, "image_id": 3, "category_id": 1, "segmentation": [[386.08, 33.57, 396.69, 56.18, 403.15, 88.47, 402.23, 103.7, 396.69, 107.85, 383.78, 107.85, 374.09, 100.93, 369.01, 87.09, 362.09, 63.1, 360.71, 40.03, 364.86, 23.89, 370.4, 20.19]], "area": 2529.0, "bbox": [360.71, 20.19, 42.44, 87.66], "iscrowd": 0, "attributes": {"occluded": false}}, {"id": 860, "image_id": 3, "category_id": 1, "segmentation": [[585.21, 766.77, 599.31, 772.85, 598.03, 787.59, 593.54, 797.52, 582.01, 815.14, 574.32, 825.72, 570.15, 828.28, 563.43, 829.24, 555.1, 826.36, 549.97, 821.87, 547.09, 809.06, 554.14, 797.2, 569.51, 777.34]], "area": 1914.0, "bbox": [547.09, 766.77, 52.22, 62.47], "iscrowd": 0, "attributes": {"occluded": false}}, {"id": 861, "image_id": 3, "category_id": 1, "segmentation": [[598.99, 811.3, 586.17, 821.23, 586.49, 832.44, 589.38, 838.53, 595.78, 840.77, 606.04, 841.42, 615.65, 839.81, 625.9, 835.01, 637.11, 828.28, 647.68, 819.31, 653.77, 811.62, 654.41, 803.93, 647.04, 796.88, 634.87, 790.48, 625.9, 796.56, 614.05, 807.78]], "area": 2023.0, "bbox": [586.17, 790.48, 68.24, 50.94], "iscrowd": 0, "attributes": {"occluded": false}}, {"id": 862, "image_id": 3, "category_id": 1, "segmentation": [[654.46, 708.31, 659.0, 730.74, 660.04, 760.64, 659.24, 776.12, 656.57, 781.46, 649.63, 784.4, 639.78, 782.8, 636.57, 781.73, 632.27, 769.72, 629.36, 749.42, 629.07, 731.27, 630.94, 717.65, 633.64, 707.51, 644.56, 705.37]], "area": 2086.0, "bbox": [629.07, 705.37, 30.97, 79.03], "iscrowd": 0, "attributes": {"occluded": false}}, {"id": 863, "image_id": 3, "category_id": 1, "segmentation": [[706.23, 738.21, 716.11, 752.63, 728.68, 792.14, 732.15, 808.69, 725.21, 816.97, 711.57, 818.04, 707.3, 817.24, 699.05, 805.22, 688.63, 775.86, 682.73, 754.23, 682.73, 746.49, 691.81, 740.08]], "area": 2468.0, "bbox": [682.73, 738.21, 49.42, 79.83], "iscrowd": 0, "attributes": {"occluded": false}}, {"id": 864, "image_id": 3, "category_id": 1, "segmentation": [[671.42, 840.87, 688.72, 834.78, 723.0, 835.1, 743.51, 846.0, 745.75, 854.33, 743.83, 863.62, 732.62, 867.78, 720.76, 867.78, 694.81, 866.5, 682.0, 865.22, 669.82, 861.05, 667.58, 853.04]], "area": 2164.0, "bbox": [667.58, 834.78, 78.17, 33.0], "iscrowd": 0, "attributes": {"occluded": false}}, {"id": 865, "image_id": 3, "category_id": 1, "segmentation": [[656.78, 852.44, 655.18, 879.03, 652.94, 905.3, 649.74, 914.59, 637.56, 916.51, 625.71, 914.91, 621.54, 903.7, 620.9, 892.48, 625.39, 872.94, 630.51, 853.08, 634.36, 846.35, 639.8, 843.79, 649.41, 844.75]], "area": 2046.0, "bbox": [620.9, 843.79, 35.88, 72.72], "iscrowd": 0, "attributes": {"occluded": false}}, {"id": 866, "image_id": 3, "category_id": 1, "segmentation": [[737.26, 892.35, 754.56, 896.58, 752.64, 916.95, 739.95, 935.02, 720.73, 963.86, 713.04, 965.39, 705.35, 959.24, 703.05, 952.71, 704.97, 940.02, 711.12, 925.8, 721.5, 906.96]], "area": 2034.0, "bbox": [703.05, 892.35, 51.51, 73.04], "iscrowd": 0, "attributes": {"occluded": false}}, {"id": 867, "image_id": 3, "category_id": 1, "segmentation": [[637.3, 970.39, 661.52, 970.39, 686.13, 978.46, 699.97, 989.61, 704.58, 997.3, 704.2, 1008.45, 696.51, 1014.99, 689.59, 1017.29, 669.98, 1014.22, 656.53, 1009.99, 640.38, 1000.76, 627.69, 993.46, 620.0, 987.69, 620.0, 981.16]], "area": 2676.0, "bbox": [620.0, 970.39, 84.58, 46.9], "iscrowd": 0, "attributes": {"occluded": false}}, {"id": 868, "image_id": 3, "category_id": 1, "segmentation": [[706.58, 1006.3, 716.19, 1018.6, 717.73, 1032.83, 712.35, 1040.51, 705.81, 1043.21, 693.51, 1040.9, 684.67, 1032.44, 675.83, 1018.99, 674.67, 1010.53, 677.36, 999.76, 685.82, 995.15, 693.9, 994.38]], "area": 1445.0, "bbox": [674.67, 994.38, 43.06, 48.83], "iscrowd": 0, "attributes": {"occluded": false}}, {"id": 869, "image_id": 3, "category_id": 1, "segmentation": [[642.21, 1079.0, 642.82, 1062.06, 646.98, 1054.37, 651.14, 1050.2, 659.79, 1049.24, 670.37, 1053.73, 674.53, 1065.58, 674.85, 1076.15, 674.85, 1079.0]], "area": 869.0, "bbox": [642.21, 1049.24, 32.64, 30.76], "iscrowd": 0, "attributes": {"occluded": false}}, {"id": 870, "image_id": 3, "category_id": 1, "segmentation": [[720.99, 1058.21, 708.81, 1051.48, 695.36, 1049.56, 685.75, 1055.65, 684.46, 1063.02, 686.39, 1069.75, 694.07, 1077.76, 696.32, 1079.0, 748.1, 1079.0, 748.54, 1076.47, 740.85, 1070.39, 723.55, 1069.75]], "area": 1183.0, "bbox": [684.46, 1049.56, 64.08, 30.44], "iscrowd": 0, "attributes": {"occluded": false}}, {"id": 871, "image_id": 3, "category_id": 1, "segmentation": [[756.87, 1032.58, 756.23, 1069.43, 755.05, 1079.0, 785.83, 1079.0, 786.34, 1064.62, 786.34, 1047.0, 780.9, 1034.5, 776.73, 1028.74, 759.75, 1027.46]], "area": 1457.0, "bbox": [755.05, 1027.46, 31.29, 52.54], "iscrowd": 0, "attributes": {"occluded": false}}, {"id": 872, "image_id": 3, "category_id": 1, "segmentation": [[829.59, 957.17, 823.51, 980.23, 820.62, 1002.98, 814.18, 1015.79, 807.81, 1019.32, 798.2, 1019.32, 793.39, 1015.79, 791.47, 1009.39, 791.15, 995.61, 792.11, 978.95, 795.6, 962.61, 800.44, 950.44, 806.49, 943.71, 815.14, 939.23, 821.9, 942.43, 825.4, 944.99]], "area": 2206.0, "bbox": [791.15, 939.23, 38.44, 80.09], "iscrowd": 0, "attributes": {"occluded": false}}, {"id": 873, "image_id": 3, "category_id": 1, "segmentation": [[771.93, 862.34, 781.22, 871.95, 798.84, 897.26, 807.17, 917.76, 806.17, 930.9, 802.04, 934.74, 791.15, 938.26, 785.99, 937.62, 779.29, 928.33, 768.08, 908.79, 759.43, 893.73, 753.31, 881.24, 755.55, 868.1]], "area": 2257.0, "bbox": [753.31, 862.34, 53.86, 75.92], "iscrowd": 0, "attributes": {"occluded": false}}, {"id": 874, "image_id": 3, "category_id": 1, "segmentation": [[816.2, 873.4, 831.9, 875.7, 858.44, 885.31, 873.05, 893.77, 873.82, 908.38, 864.98, 914.53, 854.21, 915.3, 830.76, 911.84, 817.3, 904.5, 803.5, 896.5, 802.69, 883.01]], "area": 2052.0, "bbox": [802.69, 873.4, 71.13, 41.9], "iscrowd": 0, "attributes": {"occluded": false}}, {"id": 875, "image_id": 3, "category_id": 1, "segmentation": [[626.66, 559.45, 642.8, 572.91, 668.94, 595.59, 675.86, 602.9, 672.79, 612.89, 660.87, 618.66, 652.41, 614.43, 627.04, 600.21, 618.97, 593.29, 613.97, 579.83, 612.82, 569.45, 614.74, 562.91]], "area": 1900.0, "bbox": [612.82, 559.45, 63.04, 59.21], "iscrowd": 0, "attributes": {"occluded": false}}, {"id": 876, "image_id": 3, "category_id": 1, "segmentation": [[709.7, 579.45, 707.77, 611.74, 705.08, 637.88, 698.55, 652.11, 686.24, 651.72, 681.25, 649.03, 676.25, 641.34, 676.25, 623.66, 677.79, 603.28, 680.48, 590.98, 682.78, 583.67, 684.71, 579.06, 696.63, 574.45]], "area": 2107.0, "bbox": [676.25, 574.45, 33.45, 77.66], "iscrowd": 0, "attributes": {"occluded": false}}, {"id": 877, "image_id": 3, "category_id": 1, "segmentation": [[755.41, 553.69, 755.02, 575.98, 761.56, 595.98, 759.25, 611.35, 753.49, 615.2, 740.03, 616.35, 728.5, 614.05, 726.96, 603.67, 724.65, 585.21, 724.65, 567.91, 725.8, 553.69, 735.8, 546.77, 739.64, 546.38]], "area": 2074.0, "bbox": [724.65, 546.38, 36.91, 69.97], "iscrowd": 0, "attributes": {"occluded": false}}, {"id": 878, "image_id": 3, "category_id": 1, "segmentation": [[778.28, 621.77, 753.36, 623.99, 733.99, 630.63, 729.0, 635.61, 727.34, 642.25, 730.11, 650.56, 741.74, 656.09, 760.56, 656.09, 779.94, 653.33, 794.33, 650.56, 800.97, 644.47, 804.3, 638.38, 803.19, 627.86]], "area": 2080.0, "bbox": [727.34, 621.77, 76.96, 34.32], "iscrowd": 0, "attributes": {"occluded": false}}, {"id": 879, "image_id": 3, "category_id": 1, "segmentation": [[869.82, 576.98, 844.83, 569.68, 819.07, 563.14, 804.46, 567.76, 802.93, 579.68, 807.92, 591.21, 822.92, 595.82, 840.22, 597.74, 851.75, 598.51, 862.9, 596.21, 867.9, 593.52, 870.97, 591.21]], "area": 1768.0, "bbox": [802.93, 563.14, 68.04, 35.37], "iscrowd": 0, "attributes": {"occluded": false}}, {"id": 880, "image_id": 3, "category_id": 1, "segmentation": [[902.5, 578.91, 880.2, 585.06, 860.98, 599.67, 850.6, 608.51, 845.98, 621.58, 848.67, 631.96, 851.37, 637.34, 859.82, 638.88, 870.97, 635.81, 882.51, 627.73, 887.89, 619.27, 897.12, 611.2, 910.19, 601.2, 912.11, 598.51, 913.26, 591.98, 909.8, 583.14]], "area": 2235.0, "bbox": [845.98, 578.91, 67.28, 59.97], "iscrowd": 0, "attributes": {"occluded": false}}, {"id": 881, "image_id": 3, "category_id": 1, "segmentation": [[929.26, 481.63, 924.78, 503.1, 914.2, 533.86, 907.48, 541.54, 896.9, 542.51, 891.78, 537.38, 887.61, 528.41, 887.29, 515.59, 891.78, 500.54, 899.15, 482.92, 901.71, 476.83, 907.8, 473.63, 920.61, 475.55]], "area": 1949.0, "bbox": [887.29, 473.63, 41.97, 68.88], "iscrowd": 0, "attributes": {"occluded": false}}, {"id": 882, "image_id": 3, "category_id": 1, "segmentation": [[980.93, 456.69, 965.55, 487.06, 957.86, 507.05, 952.09, 508.98, 941.71, 507.82, 935.56, 502.44, 934.02, 495.52, 935.56, 484.37, 939.02, 470.15, 944.4, 458.61, 951.71, 449.0, 959.78, 443.23, 966.32, 442.08, 975.16, 445.93]], "area": 1914.0, "bbox": [934.02, 442.08, 46.91, 66.9], "iscrowd": 0, "attributes": {"occluded": false}}, {"id": 883, "image_id": 3, "category_id": 1, "segmentation": [[946.8, 516.2, 961.56, 511.15, 975.4, 522.22, 974.01, 537.45, 963.4, 546.67, 942.18, 560.05, 929.26, 572.51, 921.42, 573.89, 913.58, 571.59, 908.5, 560.51, 908.5, 551.75, 912.65, 542.98, 921.42, 532.83, 929.72, 527.76]], "area": 2354.0, "bbox": [908.5, 511.15, 66.9, 62.74], "iscrowd": 0, "attributes": {"occluded": false}}, {"id": 884, "image_id": 3, "category_id": 1, "segmentation": [[834.53, 234.09, 846.83, 249.09, 865.67, 289.84, 865.28, 310.98, 860.67, 315.6, 852.21, 315.21, 844.14, 310.98, 836.06, 299.07, 821.07, 277.54, 814.54, 258.7, 811.46, 244.86, 814.54, 231.4]], "area": 2631.0, "bbox": [811.46, 231.4, 54.21, 84.2], "iscrowd": 0, "attributes": {"occluded": false}}, {"id": 885, "image_id": 3, "category_id": 1, "segmentation": [[806.46, 262.93, 796.08, 265.23, 789.16, 272.15, 788.78, 277.92, 791.85, 287.92, 804.16, 292.15, 828.38, 294.07, 855.29, 293.3, 861.82, 291.38, 867.59, 285.61, 867.97, 274.85, 865.67, 269.08, 856.44, 264.08]], "area": 2170.0, "bbox": [788.78, 262.93, 79.19, 31.14], "iscrowd": 0, "attributes": {"occluded": false}}, {"id": 886, "image_id": 3, "category_id": 1, "segmentation": [[873.81, 173.14, 885.1, 197.72, 893.07, 231.6, 886.43, 261.5, 875.13, 266.81, 869.82, 265.48, 860.52, 248.87, 853.21, 222.3, 851.22, 207.68, 851.88, 193.73, 854.54, 182.44, 857.86, 179.12]], "area": 2729.0, "bbox": [851.22, 173.14, 41.85, 93.67], "iscrowd": 0, "attributes": {"occluded": false}}, {"id": 887, "image_id": 3, "category_id": 1, "segmentation": [[828.63, 129.29, 819.33, 159.19, 803.39, 181.11, 796.74, 190.41, 788.11, 197.06, 783.46, 193.73, 774.16, 176.46, 775.49, 158.52, 786.12, 136.6, 793.42, 124.64, 800.73, 118.0, 819.33, 113.35, 823.32, 116.01]], "area": 2700.0, "bbox": [774.16, 113.35, 54.47, 83.71], "iscrowd": 0, "attributes": {"occluded": false}}, {"id": 888, "image_id": 3, "category_id": 1, "segmentation": [[921.84, 248.94, 885.96, 254.92, 862.71, 264.22, 858.73, 271.53, 862.71, 282.16, 868.03, 287.47, 883.31, 289.46, 901.24, 281.49, 924.49, 278.17, 936.45, 272.19, 944.42, 268.87, 946.42, 262.23, 944.42, 250.93]], "area": 2319.0, "bbox": [858.73, 248.94, 87.69, 40.52], "iscrowd": 0, "attributes": {"occluded": false}}, {"id": 889, "image_id": 3, "category_id": 1, "segmentation": [[1395.02, 118.3, 1401.55, 138.67, 1400.4, 158.28, 1391.56, 164.82, 1380.41, 165.97, 1376.95, 162.51, 1367.72, 144.83, 1363.49, 129.45, 1363.49, 120.6, 1368.1, 112.15, 1376.18, 109.84, 1387.71, 108.3]], "area": 1656.0, "bbox": [1363.49, 108.3, 38.06, 57.67], "iscrowd": 0, "attributes": {"occluded": false}}, {"id": 890, "image_id": 3, "category_id": 1, "segmentation": [[1352.34, 122.53, 1360.42, 138.67, 1368.49, 165.2, 1366.57, 176.73, 1357.72, 180.58, 1339.27, 179.43, 1336.19, 173.66, 1330.04, 155.21, 1325.81, 130.98, 1326.2, 120.22, 1329.27, 116.38, 1346.19, 115.22]], "area": 2008.0, "bbox": [1325.81, 115.22, 42.68, 65.36], "iscrowd": 0, "attributes": {"occluded": false}}, {"id": 891, "image_id": 3, "category_id": 1, "segmentation": [[1454.61, 71.39, 1449.22, 97.15, 1440.76, 116.38, 1428.46, 123.68, 1414.62, 124.06, 1408.47, 118.3, 1407.7, 105.2, 1413.5, 92.9, 1421.16, 87.93, 1426.54, 72.93, 1432.31, 58.32, 1438.46, 55.25, 1446.92, 57.17, 1450.38, 59.09]], "area": 1999.0, "bbox": [1407.7, 55.25, 46.91, 68.81], "iscrowd": 0, "attributes": {"occluded": false}}, {"id": 892, "image_id": 3, "category_id": 1, "segmentation": [[1471.14, 121.76, 1480.75, 145.59, 1483.44, 170.58, 1478.83, 180.96, 1469.6, 183.27, 1456.14, 182.12, 1450.76, 174.43, 1450.76, 164.82, 1451.15, 156.36, 1442.69, 139.83, 1440.38, 127.91, 1446.53, 117.14, 1457.68, 114.07]], "area": 2067.0, "bbox": [1440.38, 114.07, 43.06, 69.2], "iscrowd": 0, "attributes": {"occluded": false}}, {"id": 893, "image_id": 3, "category_id": 1, "segmentation": [[1517.27, 95.62, 1528.8, 101.38, 1544.57, 113.3, 1558.79, 134.83, 1561.48, 156.74, 1559.94, 160.59, 1548.41, 163.66, 1540.34, 162.89, 1531.11, 150.59, 1514.96, 129.06, 1500.35, 119.07, 1493.82, 110.99, 1499.97, 98.31]], "area": 2390.0, "bbox": [1493.82, 95.62, 67.66, 68.04], "iscrowd": 0, "attributes": {"occluded": false}}, {"id": 894, "image_id": 3, "category_id": 1, "segmentation": [[1202.39, 160.95, 1227.86, 172.57, 1242.25, 184.2, 1239.49, 195.83, 1228.97, 203.58, 1215.13, 199.15, 1195.75, 188.63, 1175.82, 186.97, 1172.5, 180.33, 1174.16, 169.81, 1180.8, 161.5]], "area": 1829.0, "bbox": [1172.5, 160.95, 69.75, 42.63], "iscrowd": 0, "attributes": {"occluded": false}}, {"id": 895, "image_id": 3, "category_id": 1, "segmentation": [[1265.9, 195.16, 1270.35, 212.96, 1277.25, 238.1, 1278.14, 256.12, 1273.91, 265.46, 1267.23, 268.8, 1259.23, 269.25, 1253.0, 263.68, 1250.1, 249.22, 1247.43, 234.32, 1244.32, 220.3, 1242.32, 208.29, 1241.87, 199.61, 1244.32, 195.38, 1254.11, 193.16, 1256.33, 193.16]], "area": 1962.0, "bbox": [1241.87, 193.16, 36.27, 76.09], "iscrowd": 0, "attributes": {"occluded": false}}, {"id": 896, "image_id": 3, "category_id": 1, "segmentation": [[1282.14, 169.57, 1270.57, 172.24, 1269.24, 181.81, 1271.24, 187.15, 1285.03, 195.83, 1307.73, 206.28, 1316.63, 209.4, 1327.75, 212.07, 1332.42, 211.62, 1337.76, 208.73, 1339.32, 202.06, 1337.76, 192.93, 1331.09, 182.92, 1311.06, 175.8, 1294.38, 170.69]], "area": 1856.0, "bbox": [1269.24, 169.57, 70.08, 42.5], "iscrowd": 0, "attributes": {"occluded": false}}, {"id": 897, "image_id": 3, "category_id": 1, "segmentation": [[1192.99, 225.44, 1210.67, 228.9, 1227.97, 238.13, 1238.74, 249.28, 1242.58, 260.81, 1242.97, 267.73, 1236.43, 273.12, 1231.82, 275.42, 1217.21, 270.81, 1210.29, 264.27, 1189.91, 254.66, 1183.38, 250.82, 1179.15, 246.2, 1177.99, 235.44, 1179.53, 227.75]], "area": 1968.0, "bbox": [1177.99, 225.44, 64.98, 49.98], "iscrowd": 0, "attributes": {"occluded": false}}, {"id": 898, "image_id": 3, "category_id": 1, "segmentation": [[1139.16, 305.79, 1110.33, 313.48, 1092.26, 320.4, 1084.57, 329.25, 1086.5, 344.24, 1091.11, 348.47, 1102.26, 349.24, 1111.87, 345.78, 1123.4, 338.09, 1141.47, 336.17, 1153.77, 333.09, 1161.85, 328.86, 1164.15, 324.25, 1162.62, 316.17, 1157.23, 310.02]], "area": 2157.0, "bbox": [1084.57, 305.79, 79.58, 43.45], "iscrowd": 0, "attributes": {"occluded": false}}, {"id": 899, "image_id": 3, "category_id": 1, "segmentation": [[1191.45, 274.27, 1216.82, 283.88, 1234.12, 295.41, 1241.04, 304.26, 1241.43, 311.18, 1235.28, 320.79, 1229.51, 323.86, 1215.67, 321.17, 1204.52, 312.33, 1187.61, 301.18, 1177.61, 295.03, 1173.76, 285.42, 1176.07, 277.34]], "area": 1905.0, "bbox": [1173.76, 274.27, 67.67, 49.59], "iscrowd": 0, "attributes": {"occluded": false}}, {"id": 900, "image_id": 3, "category_id": 1, "segmentation": [[1284.49, 315.79, 1269.88, 328.48, 1263.73, 350.39, 1254.11, 356.54, 1239.51, 355.0, 1233.74, 349.24, 1231.82, 334.63, 1238.74, 322.33, 1250.27, 304.64, 1257.96, 298.11, 1263.73, 296.18, 1274.11, 295.8, 1282.95, 300.41, 1286.02, 307.33]], "area": 1990.0, "bbox": [1231.82, 295.8, 54.2, 60.74], "iscrowd": 0, "attributes": {"occluded": false}}, {"id": 901, "image_id": 3, "category_id": 1, "segmentation": [[1433.64, 247.45, 1412.42, 262.21, 1401.35, 276.05, 1400.89, 288.51, 1412.42, 298.2, 1418.42, 299.12, 1437.34, 285.74, 1456.71, 275.13, 1461.33, 265.44, 1461.79, 257.6, 1454.87, 246.07]], "area": 2022.0, "bbox": [1400.89, 246.07, 60.9, 53.05], "iscrowd": 0, "attributes": {"occluded": false}}, {"id": 902, "image_id": 3, "category_id": 1, "segmentation": [[1113.94, 676.77, 1117.63, 707.22, 1115.32, 743.67, 1107.94, 759.35, 1102.4, 763.04, 1092.72, 757.51, 1086.26, 746.43, 1082.57, 727.98, 1082.57, 702.15, 1085.33, 688.77, 1089.49, 675.39, 1094.1, 673.08, 1109.32, 672.16]], "area": 2597.0, "bbox": [1082.57, 672.16, 35.06, 90.88], "iscrowd": 0, "attributes": {"occluded": false}}, {"id": 903, "image_id": 3, "category_id": 1, "segmentation": [[1126.86, 691.54, 1147.61, 702.61, 1166.07, 717.83, 1174.37, 733.98, 1174.37, 742.28, 1161.45, 749.66, 1151.77, 746.9, 1137.0, 738.59, 1120.86, 725.21, 1111.17, 710.45, 1108.86, 699.38, 1109.78, 693.38]], "area": 2177.0, "bbox": [1108.86, 691.54, 65.51, 58.12], "iscrowd": 0, "attributes": {"occluded": false}}, {"id": 904, "image_id": 3, "category_id": 1, "segmentation": [[1153.15, 756.12, 1145.31, 778.27, 1126.85, 806.87, 1109.78, 823.02, 1099.64, 827.63, 1092.25, 824.4, 1091.79, 817.94, 1095.94, 799.95, 1101.94, 780.11, 1112.09, 763.5, 1120.86, 753.35, 1133.77, 744.59, 1139.31, 743.2, 1148.08, 746.43]], "area": 2691.0, "bbox": [1091.79, 743.2, 61.36, 84.43], "iscrowd": 0, "attributes": {"occluded": false}}, {"id": 905, "image_id": 3, "category_id": 1, "segmentation": [[1056.73, 790.26, 1081.64, 799.49, 1091.79, 810.56, 1091.79, 823.94, 1078.88, 828.09, 1060.42, 825.78, 1038.74, 818.86, 1026.28, 811.02, 1021.67, 805.02, 1018.44, 796.72, 1020.75, 787.49, 1024.9, 781.96, 1035.97, 783.34]], "area": 2176.0, "bbox": [1018.44, 781.96, 73.35, 46.13], "iscrowd": 0, "attributes": {"occluded": false}}, {"id": 906, "image_id": 3, "category_id": 1, "segmentation": [[1013.09, 793.95, 1020.47, 806.87, 1028.31, 837.78, 1033.85, 849.77, 1034.31, 861.31, 1032.0, 867.31, 1021.85, 870.07, 1013.09, 868.69, 1008.01, 860.39, 1003.4, 846.08, 998.79, 832.24, 995.56, 817.94, 993.71, 805.49, 997.86, 796.26, 1001.09, 794.41]], "area": 1946.0, "bbox": [993.71, 793.95, 40.6, 76.12], "iscrowd": 0, "attributes": {"occluded": false}}, {"id": 907, "image_id": 3, "category_id": 1, "segmentation": [[988.96, 844.56, 979.73, 870.4, 980.66, 892.08, 969.58, 903.15, 957.59, 901.31, 950.67, 893.46, 947.44, 875.01, 948.82, 854.71, 954.82, 838.1, 960.82, 832.57, 967.74, 829.8, 979.73, 829.8]], "area": 2211.0, "bbox": [947.44, 829.8, 41.52, 73.35], "iscrowd": 0, "attributes": {"occluded": false}}, {"id": 908, "image_id": 3, "category_id": 1, "segmentation": [[984.5, 793.4, 974.38, 800.32, 968.38, 812.77, 971.15, 833.07, 980.38, 858.91, 987.76, 866.75, 997.91, 869.06, 1002.98, 867.21, 1006.21, 862.14, 1005.75, 849.22, 999.76, 835.38, 996.53, 828.0, 996.53, 811.85, 993.76, 797.55]], "area": 1842.0, "bbox": [968.38, 793.4, 37.83, 75.66], "iscrowd": 0, "attributes": {"occluded": false}}, {"id": 909, "image_id": 3, "category_id": 1, "segmentation": [[1016.46, 889.11, 1021.0, 902.46, 1026.6, 931.56, 1026.34, 955.59, 1023.4, 963.6, 1017.26, 965.46, 1007.38, 966.8, 1004.98, 964.66, 998.84, 950.25, 996.17, 931.82, 991.63, 912.07, 990.83, 901.39, 994.56, 891.78, 1000.17, 889.38]], "area": 2130.0, "bbox": [990.83, 889.11, 35.77, 77.69], "iscrowd": 0, "attributes": {"occluded": false}}, {"id": 910, "image_id": 3, "category_id": 1, "segmentation": [[1082.4, 860.01, 1078.4, 874.96, 1067.45, 887.51, 1055.17, 898.45, 1046.36, 902.72, 1033.28, 904.33, 1027.67, 904.86, 1019.66, 894.18, 1022.33, 886.44, 1032.48, 876.03, 1043.69, 867.48, 1057.57, 854.93, 1063.71, 852.0, 1073.32, 852.0]], "area": 1874.0, "bbox": [1019.66, 852.0, 62.74, 52.86], "iscrowd": 0, "attributes": {"occluded": false}}, {"id": 911, "image_id": 3, "category_id": 1, "segmentation": [[1057.3, 898.72, 1067.72, 909.93, 1081.6, 932.63, 1082.93, 951.05, 1079.2, 956.65, 1069.05, 958.79, 1060.78, 958.52, 1053.3, 952.92, 1047.69, 940.37, 1039.42, 926.75, 1036.75, 916.87, 1035.95, 907.8, 1037.82, 902.46, 1046.09, 896.05]], "area": 1935.0, "bbox": [1035.95, 896.05, 46.98, 62.74], "iscrowd": 0, "attributes": {"occluded": false}}, {"id": 912, "image_id": 3, "category_id": 1, "segmentation": [[1131.07, 948.13, 1098.39, 954.54, 1084.29, 963.51, 1079.81, 968.64, 1079.0, 978.57, 1089.42, 987.54, 1101.91, 990.42, 1123.06, 983.05, 1142.92, 978.25, 1151.57, 974.4, 1157.34, 969.6, 1157.98, 962.87, 1157.02, 954.22]], "area": 2258.0, "bbox": [1079.81, 948.13, 78.17, 42.29], "iscrowd": 0, "attributes": {"occluded": false}}, {"id": 913, "image_id": 3, "category_id": 1, "segmentation": [[1129.78, 900.72, 1155.73, 921.54, 1161.82, 937.88, 1155.73, 948.45, 1150.61, 950.69, 1138.11, 948.13, 1116.97, 935.64, 1103.83, 924.42, 1100.31, 916.41, 1097.43, 905.52, 1098.39, 899.11, 1105.12, 893.03, 1113.77, 891.43]], "area": 2203.0, "bbox": [1097.43, 891.43, 64.39, 59.26], "iscrowd": 0, "attributes": {"occluded": false}}, {"id": 914, "image_id": 3, "category_id": 1, "segmentation": [[1188.74, 955.64, 1207.16, 971.66, 1223.98, 987.68, 1234.12, 1002.89, 1238.13, 1014.64, 1238.13, 1019.18, 1232.26, 1026.12, 1220.51, 1028.26, 1207.43, 1021.05, 1195.15, 1008.77, 1183.4, 991.68, 1171.92, 978.07, 1167.38, 968.99, 1166.85, 961.25, 1172.19, 955.11]], "area": 2639.0, "bbox": [1166.85, 955.11, 71.28, 73.15], "iscrowd": 0, "attributes": {"occluded": false}}, {"id": 915, "image_id": 3, "category_id": 1, "segmentation": [[1162.7, 973.51, 1153.94, 983.19, 1155.78, 1015.49, 1158.09, 1032.1, 1165.93, 1042.71, 1183.0, 1045.01, 1188.07, 1036.25, 1191.3, 1019.18, 1187.61, 1000.72, 1183.46, 986.88, 1178.85, 973.97]], "area": 2081.0, "bbox": [1153.94, 973.51, 37.36, 71.5], "iscrowd": 0, "attributes": {"occluded": false}}, {"id": 916, "image_id": 3, "category_id": 1, "segmentation": [[1440.1, 317.57, 1453.48, 325.42, 1454.41, 336.95, 1448.87, 345.72, 1430.42, 361.4, 1418.42, 370.17, 1409.19, 372.47, 1398.12, 370.63, 1394.43, 363.71, 1393.97, 354.48, 1400.89, 342.95, 1406.89, 336.03]], "area": 1955.0, "bbox": [1393.97, 317.57, 60.44, 54.9], "iscrowd": 0, "attributes": {"occluded": false}}, {"id": 917, "image_id": 3, "category_id": 1, "segmentation": [[1511.15, 392.77, 1511.61, 411.23, 1503.31, 429.68, 1496.39, 436.6, 1487.16, 437.52, 1477.93, 432.91, 1475.17, 418.61, 1475.17, 403.38, 1476.55, 392.77, 1482.55, 386.77, 1495.46, 383.55]], "area": 1572.0, "bbox": [1475.17, 383.55, 36.44, 53.97], "iscrowd": 0, "attributes": {"occluded": false}}, {"id": 918, "image_id": 3, "category_id": 1, "segmentation": [[1602.93, 153.92, 1600.71, 171.63, 1592.96, 212.05, 1580.23, 222.57, 1567.5, 222.57, 1563.62, 215.37, 1561.96, 199.87, 1567.5, 176.62, 1570.82, 161.67, 1575.25, 152.81, 1583.55, 147.83, 1599.05, 147.83]], "area": 2222.0, "bbox": [1561.96, 147.83, 40.97, 74.74], "iscrowd": 0, "attributes": {"occluded": false}}, {"id": 919, "image_id": 3, "category_id": 1, "segmentation": [[1630.64, 66.01, 1665.57, 65.56, 1676.91, 65.56, 1683.59, 71.13, 1683.81, 82.92, 1677.14, 92.93, 1667.57, 96.93, 1645.1, 97.82, 1629.3, 97.38, 1620.63, 95.15, 1612.39, 86.92, 1612.17, 79.14, 1612.84, 71.79]], "area": 2033.0, "bbox": [1612.17, 65.56, 71.64, 32.26], "iscrowd": 0, "attributes": {"occluded": false}}, {"id": 920, "image_id": 3, "category_id": 1, "segmentation": [[1708.7, 19.14, 1714.15, 37.72, 1711.9, 78.41, 1709.98, 94.43, 1700.69, 98.6, 1693.32, 96.35, 1689.16, 88.34, 1685.63, 71.04, 1683.71, 55.34, 1684.99, 32.6, 1685.63, 21.38, 1695.89, 17.22]], "area": 2042.0, "bbox": [1683.71, 17.22, 30.44, 81.38], "iscrowd": 0, "attributes": {"occluded": false}}, {"id": 921, "image_id": 3, "category_id": 1, "segmentation": [[1680.12, 127.06, 1669.74, 138.21, 1668.59, 148.59, 1676.66, 153.59, 1701.65, 156.28, 1727.41, 163.2, 1737.79, 165.12, 1747.4, 163.97, 1756.24, 160.51, 1753.94, 150.13, 1739.33, 140.13, 1724.72, 132.06, 1710.49, 125.91]], "area": 2242.0, "bbox": [1668.59, 125.91, 87.65, 39.21], "iscrowd": 0, "attributes": {"occluded": false}}, {"id": 922, "image_id": 3, "category_id": 1, "segmentation": [[1808.91, 84.01, 1815.0, 98.2, 1818.5, 128.6, 1815.8, 150.5, 1811.22, 157.82, 1795.46, 159.74, 1788.15, 155.13, 1785.85, 139.75, 1782.39, 118.99, 1781.23, 98.61, 1782.77, 87.08, 1785.08, 84.77]], "area": 2353.0, "bbox": [1781.23, 84.01, 37.27, 75.73], "iscrowd": 0, "attributes": {"occluded": false}}, {"id": 923, "image_id": 3, "category_id": 1, "segmentation": [[1693.77, 175.77, 1674.55, 185.77, 1652.63, 198.84, 1639.56, 211.14, 1638.79, 223.06, 1642.64, 227.29, 1648.79, 229.21, 1659.17, 227.29, 1674.93, 219.98, 1691.85, 213.06, 1703.0, 207.3, 1711.46, 202.3, 1716.45, 198.07, 1717.61, 194.23, 1716.45, 184.62, 1710.69, 177.7]], "area": 2340.0, "bbox": [1638.79, 175.77, 78.82, 53.44], "iscrowd": 0, "attributes": {"occluded": false}}, {"id": 924, "image_id": 3, "category_id": 1, "segmentation": [[1848.67, 212.91, 1830.21, 206.38, 1805.22, 206.38, 1788.69, 210.6, 1776.0, 215.22, 1770.62, 219.45, 1767.93, 224.44, 1767.55, 228.67, 1767.55, 235.98, 1769.85, 239.44, 1779.46, 241.74, 1796.38, 240.59, 1819.45, 240.21, 1833.67, 240.21, 1852.13, 239.44, 1855.2, 237.13, 1855.59, 221.75]], "area": 2618.0, "bbox": [1767.55, 206.38, 88.04, 35.36], "iscrowd": 0, "attributes": {"occluded": false}}, {"id": 925, "image_id": 3, "category_id": 1, "segmentation": [[1616.27, 285.68, 1609.63, 313.91, 1605.2, 339.38, 1593.57, 345.47, 1580.29, 346.57, 1573.64, 343.25, 1573.09, 336.61, 1573.09, 323.32, 1574.75, 311.14, 1577.52, 296.75, 1581.39, 287.34, 1589.7, 279.59, 1596.89, 275.71, 1613.5, 275.16]], "area": 2290.0, "bbox": [1573.09, 275.16, 43.18, 71.41], "iscrowd": 0, "attributes": {"occluded": false}}, {"id": 926, "image_id": 3, "category_id": 1, "segmentation": [[1547.62, 362.07, 1573.09, 358.75, 1595.23, 370.93, 1607.41, 383.66, 1610.18, 392.52, 1610.73, 409.13, 1605.2, 417.43, 1595.23, 418.54, 1585.27, 414.11, 1579.18, 396.95, 1558.14, 385.88, 1548.18, 383.66, 1540.98, 380.34, 1540.98, 369.27]], "area": 2314.0, "bbox": [1540.98, 358.75, 69.75, 59.79], "iscrowd": 0, "attributes": {"occluded": false}}, {"id": 927, "image_id": 3, "category_id": 1, "segmentation": [[1752.46, 342.7, 1747.48, 354.32, 1724.22, 368.16, 1708.17, 389.75, 1693.22, 393.08, 1679.38, 390.86, 1676.61, 381.45, 1679.38, 370.93, 1689.35, 358.75, 1705.4, 346.57, 1718.13, 337.72, 1730.87, 332.73, 1743.6, 329.97, 1749.14, 329.41, 1751.35, 331.07]], "area": 2446.0, "bbox": [1676.61, 329.41, 75.85, 63.67], "iscrowd": 0, "attributes": {"occluded": false}}, {"id": 928, "image_id": 3, "category_id": 1, "segmentation": [[1828.9, 315.56, 1803.53, 314.02, 1785.46, 316.33, 1782.39, 321.33, 1782.0, 331.71, 1785.85, 336.7, 1798.15, 341.32, 1813.53, 344.39, 1835.82, 347.08, 1846.59, 347.47, 1857.35, 346.7, 1861.2, 340.93, 1861.97, 333.63, 1860.81, 326.71]], "area": 2076.0, "bbox": [1782.0, 314.02, 79.97, 33.45], "iscrowd": 0, "attributes": {"occluded": false}}, {"id": 929, "image_id": 3, "category_id": 1, "segmentation": [[1865.04, 306.72, 1861.58, 326.32, 1856.2, 366.31, 1854.28, 371.69, 1843.51, 372.84, 1830.06, 363.23, 1825.83, 355.16, 1825.06, 337.47, 1828.52, 320.56, 1830.83, 309.79, 1834.67, 302.1, 1851.59, 298.26]], "area": 2224.0, "bbox": [1825.06, 298.26, 39.98, 74.58], "iscrowd": 0, "attributes": {"occluded": false}}, {"id": 930, "image_id": 3, "category_id": 1, "segmentation": [[1765.62, 744.53, 1778.7, 762.21, 1784.08, 784.51, 1784.08, 797.97, 1778.31, 803.73, 1762.16, 802.58, 1757.17, 788.35, 1751.02, 776.05, 1737.94, 756.45, 1734.48, 747.22, 1734.1, 739.53, 1734.87, 736.84, 1752.17, 734.53]], "area": 2026.0, "bbox": [1734.1, 734.53, 49.98, 69.2], "iscrowd": 0, "attributes": {"occluded": false}}, {"id": 931, "image_id": 3, "category_id": 1, "segmentation": [[1603.96, 658.95, 1576.28, 662.02, 1563.6, 670.1, 1560.91, 679.32, 1568.21, 688.17, 1580.13, 692.4, 1604.73, 690.09, 1623.19, 684.32, 1630.49, 681.25, 1639.33, 675.1, 1642.41, 663.95, 1639.72, 657.41, 1629.72, 651.64, 1613.57, 652.03]], "area": 2253.0, "bbox": [1560.91, 651.64, 81.5, 40.76], "iscrowd": 0, "attributes": {"occluded": false}}, {"id": 932, "image_id": 3, "category_id": 1, "segmentation": [[1523.61, 646.65, 1539.76, 658.18, 1563.21, 680.86, 1575.51, 699.32, 1576.67, 709.7, 1574.36, 715.08, 1554.75, 710.08, 1537.07, 703.55, 1523.61, 690.09, 1510.93, 674.71, 1503.24, 665.1, 1502.08, 652.8, 1512.46, 644.72]], "area": 2591.0, "bbox": [1502.08, 644.72, 74.59, 70.36], "iscrowd": 0, "attributes": {"occluded": false}}, {"id": 933, "image_id": 3, "category_id": 1, "segmentation": [[1575.13, 588.98, 1588.97, 595.13, 1610.5, 612.43, 1622.42, 631.65, 1621.26, 643.96, 1616.27, 650.49, 1606.27, 652.03, 1595.51, 646.65, 1583.2, 631.27, 1568.21, 619.35, 1560.52, 608.97, 1560.14, 597.05]], "area": 2161.0, "bbox": [1560.14, 588.98, 62.28, 63.05], "iscrowd": 0, "attributes": {"occluded": false}}, {"id": 934, "image_id": 3, "category_id": 1, "segmentation": [[1694.16, 593.19, 1706.01, 601.2, 1709.21, 617.22, 1705.37, 625.55, 1689.03, 641.25, 1673.01, 658.87, 1668.21, 663.67, 1661.16, 666.23, 1652.51, 665.27, 1647.38, 659.83, 1645.46, 651.5, 1650.9, 639.96, 1665.96, 623.94, 1676.53, 608.89]], "area": 2256.0, "bbox": [1645.46, 593.19, 63.75, 73.04], "iscrowd": 0, "attributes": {"occluded": false}}, {"id": 935, "image_id": 3, "category_id": 1, "segmentation": [[1736.89, 611.83, 1738.17, 639.39, 1729.52, 676.87, 1724.08, 679.75, 1711.58, 680.39, 1706.78, 680.39, 1703.25, 670.14, 1703.89, 657.01, 1705.18, 638.75, 1709.02, 620.81, 1712.54, 612.16, 1714.79, 608.63, 1726.32, 606.71]], "area": 2061.0, "bbox": [1703.25, 606.71, 34.92, 73.68], "iscrowd": 0, "attributes": {"occluded": false}}, {"id": 936, "image_id": 3, "category_id": 1, "segmentation": [[1765.21, 647.21, 1747.91, 660.34, 1734.46, 678.28, 1731.58, 693.02, 1733.5, 707.75, 1737.34, 716.4, 1745.99, 723.13, 1752.08, 722.49, 1760.73, 715.12, 1763.29, 700.71, 1765.86, 690.13, 1776.43, 683.09, 1782.84, 672.83, 1786.04, 662.9, 1780.91, 652.33, 1774.18, 647.2]], "area": 2424.0, "bbox": [1731.58, 647.2, 54.46, 75.93], "iscrowd": 0, "attributes": {"occluded": false}}, {"id": 937, "image_id": 3, "category_id": 1, "segmentation": [[1826.75, 697.44, 1809.68, 694.67, 1802.76, 700.67, 1793.07, 723.74, 1784.77, 743.57, 1780.62, 757.41, 1782.92, 765.72, 1794.92, 770.33, 1799.99, 770.79, 1808.76, 766.18, 1815.22, 752.34, 1820.75, 738.04, 1824.91, 724.2, 1829.98, 711.28]], "area": 2235.0, "bbox": [1780.62, 694.67, 49.36, 76.12], "iscrowd": 0, "attributes": {"occluded": false}}, {"id": 938, "image_id": 3, "category_id": 1, "segmentation": [[1835.86, 822.54, 1873.34, 836.32, 1900.57, 853.62, 1901.85, 866.76, 1896.41, 876.37, 1880.07, 877.33, 1869.5, 874.77, 1845.79, 864.51, 1830.41, 858.11, 1821.76, 849.78, 1818.56, 843.05, 1820.16, 829.59]], "area": 2786.0, "bbox": [1818.56, 822.54, 83.29, 54.79], "iscrowd": 0, "attributes": {"occluded": false}}, {"id": 939, "image_id": 3, "category_id": 1, "segmentation": [[1879.43, 762.63, 1890.32, 774.49, 1902.49, 794.99, 1904.1, 809.09, 1901.21, 818.06, 1891.6, 826.07, 1879.43, 824.15, 1873.02, 816.46, 1867.25, 800.76, 1859.56, 783.78, 1855.4, 772.89, 1856.68, 763.6, 1861.49, 759.11]], "area": 2044.0, "bbox": [1855.4, 759.11, 48.7, 66.96], "iscrowd": 0, "attributes": {"occluded": false}}, {"id": 940, "image_id": 3, "category_id": 1, "segmentation": [[1897.28, 893.26, 1902.82, 935.33, 1900.05, 969.1, 1889.53, 980.73, 1871.26, 979.62, 1863.51, 970.21, 1856.31, 946.41, 1855.76, 920.94, 1860.19, 899.35, 1867.94, 890.49, 1876.24, 887.17]], "area": 3627.0, "bbox": [1855.76, 887.17, 47.06, 93.56], "iscrowd": 0, "attributes": {"occluded": false}}, {"id": 941, "image_id": 3, "category_id": 1, "segmentation": [[1918.16, 793.1, 1899.58, 806.88, 1887.08, 820.33, 1886.12, 829.3, 1890.29, 831.23, 1900.86, 829.95, 1915.28, 823.22, 1919.12, 819.05, 1920.0, 817.15, 1920.0, 806.99]], "area": 737.0, "bbox": [1886.12, 793.1, 33.88, 38.13], "iscrowd": 0, "attributes": {"occluded": false}}, {"id": 942, "image_id": 3, "category_id": 1, "segmentation": [[1919.44, 834.11, 1916.56, 848.21, 1905.67, 851.41, 1901.18, 845.96, 1899.26, 836.03, 1903.1, 821.62, 1906.95, 817.13, 1913.36, 815.85, 1916.24, 816.49]], "area": 537.0, "bbox": [1899.26, 815.85, 20.18, 35.56], "iscrowd": 0, "attributes": {"occluded": false}}, {"id": 943, "image_id": 3, "category_id": 1, "segmentation": [[1742.98, 531.54, 1721.07, 537.69, 1702.23, 553.46, 1693.0, 559.99, 1698.38, 573.83, 1702.23, 576.91, 1715.3, 578.06, 1727.6, 571.14, 1742.98, 563.07, 1748.75, 558.45, 1764.89, 547.31, 1767.97, 541.92, 1773.35, 536.54, 1774.12, 531.93, 1766.05, 525.78]], "area": 2157.0, "bbox": [1693.0, 525.78, 81.12, 52.28], "iscrowd": 0, "attributes": {"occluded": false}}, {"id": 944, "image_id": 3, "category_id": 1, "segmentation": [[582.83, 906.73, 562.45, 909.8, 532.85, 916.34, 526.31, 924.03, 525.55, 934.79, 527.47, 939.79, 537.08, 944.4, 550.92, 943.25, 569.76, 939.79, 579.75, 936.71, 590.52, 931.72, 593.59, 927.87, 590.13, 912.88]], "area": 1857.0, "bbox": [525.55, 906.73, 68.04, 37.67], "iscrowd": 0, "attributes": {"occluded": false}}, {"id": 945, "image_id": 3, "category_id": 1, "segmentation": [[80.85, 803.5, 86.24, 812.34, 97.77, 831.95, 106.6, 860.4, 107.38, 870.4, 101.23, 877.32, 89.7, 880.01, 83.16, 876.16, 73.93, 862.71, 60.48, 840.41, 53.94, 821.57, 53.56, 815.04, 60.09, 808.5]], "area": 2454.0, "bbox": [53.56, 803.5, 53.82, 76.51], "iscrowd": 0, "attributes": {"occluded": false}}, {"id": 946, "image_id": 3, "category_id": 1, "segmentation": [[130.45, 772.36, 130.06, 792.74, 139.29, 821.57, 142.36, 835.03, 136.98, 842.72, 129.68, 845.41, 119.68, 845.02, 111.99, 841.95, 106.61, 832.72, 101.23, 813.88, 100.08, 791.97, 102.38, 780.44, 105.84, 773.51, 114.3, 770.44]], "area": 2291.0, "bbox": [100.08, 770.44, 42.28, 74.97], "iscrowd": 0, "attributes": {"occluded": false}}, {"id": 947, "image_id": 3, "category_id": 1, "segmentation": [[0.0, 897.23, 31.82, 889.59, 52.58, 892.82, 61.35, 898.81, 60.42, 909.43, 47.97, 920.04, 29.97, 926.03, 11.52, 930.19, -0.0, 931.87]], "area": 1904.0, "bbox": [0.0, 889.59, 61.35, 42.28], "iscrowd": 0, "attributes": {"occluded": false}}, {"id": 948, "image_id": 3, "category_id": 1, "segmentation": [[0.0, 989.7, 14.3, 987.06, 23.11, 987.33, 26.58, 993.74, 27.92, 1004.68, 26.85, 1009.76, 13.23, 1018.83, 10.83, 1020.7, 0.0, 1022.51]], "area": 800.0, "bbox": [0.0, 987.06, 27.92, 35.45], "iscrowd": 0, "attributes": {"occluded": false}}, {"id": 949, "image_id": 3, "category_id": 1, "segmentation": [[64.82, 979.93, 77.93, 984.54, 77.55, 998.38, 71.36, 1009.14, 61.75, 1022.6, 53.29, 1040.67, 50.21, 1048.36, 44.48, 1052.59, 37.91, 1053.74, 26.38, 1049.13, 25.99, 1038.36, 30.99, 1018.37, 38.29, 1000.3, 40.99, 993.77]], "area": 2177.0, "bbox": [25.99, 979.93, 51.94, 73.81], "iscrowd": 0, "attributes": {"occluded": false}}, {"id": 950, "image_id": 3, "category_id": 1, "segmentation": [[130.22, 943.79, 130.95, 960.7, 125.22, 999.15, 119.03, 1009.53, 108.69, 1011.83, 100.96, 1011.45, 97.11, 1005.68, 94.81, 991.84, 95.19, 970.7, 96.77, 952.25, 99.81, 944.56, 107.11, 938.79, 118.64, 938.02]], "area": 2226.0, "bbox": [94.81, 938.02, 36.14, 73.81], "iscrowd": 0, "attributes": {"occluded": false}}, {"id": 951, "image_id": 3, "category_id": 1, "segmentation": [[142.5, 858.1, 122.1, 865.74, 109.42, 877.28, 103.27, 885.74, 104.07, 893.81, 115.61, 899.96, 126.33, 900.34, 147.48, 892.27, 171.7, 885.74, 185.92, 880.35, 190.54, 877.28, 194.03, 866.13, 192.07, 859.21, 179.81, 854.98, 158.28, 854.98]], "area": 2678.0, "bbox": [103.27, 854.98, 90.76, 45.36], "iscrowd": 0, "attributes": {"occluded": false}}, {"id": 952, "image_id": 3, "category_id": 1, "segmentation": [[120.29, 1039.63, 126.69, 1060.78, 128.55, 1079.0, 91.11, 1079.0, 90.81, 1063.02, 92.73, 1049.56, 94.97, 1044.12, 104.91, 1039.31]], "area": 1327.0, "bbox": [90.81, 1039.31, 37.74, 40.69], "iscrowd": 0, "attributes": {"occluded": false}}, {"id": 953, "image_id": 3, "category_id": 1, "segmentation": [[206.79, 997.02, 192.05, 1019.45, 176.67, 1050.52, 170.58, 1055.01, 158.41, 1054.05, 151.36, 1048.6, 150.72, 1035.47, 159.05, 1015.28, 171.86, 992.86, 182.44, 980.36, 189.81, 976.2, 197.17, 976.52, 206.47, 981.64]], "area": 2445.0, "bbox": [150.72, 976.2, 56.07, 78.81], "iscrowd": 0, "attributes": {"occluded": false}}, {"id": 954, "image_id": 3, "category_id": 1, "segmentation": [[289.53, 888.31, 298.76, 903.69, 297.22, 919.84, 302.99, 940.21, 304.53, 959.05, 301.45, 962.89, 289.15, 965.97, 276.08, 964.43, 269.92, 949.82, 266.46, 927.53, 264.54, 908.3, 263.77, 895.62, 276.46, 885.24]], "area": 2458.0, "bbox": [263.77, 885.24, 40.76, 80.73], "iscrowd": 0, "attributes": {"occluded": false}}, {"id": 955, "image_id": 3, "category_id": 1, "segmentation": [[183.59, 1079.0, 196.11, 1057.47, 214.95, 1056.7, 225.71, 1064.0, 247.24, 1061.31, 264.16, 1062.08, 271.85, 1070.54, 274.15, 1076.31, 274.86, 1079.0]], "area": 1589.0, "bbox": [183.59, 1056.7, 91.27, 23.3], "iscrowd": 0, "attributes": {"occluded": false}}, {"id": 956, "image_id": 3, "category_id": 1, "segmentation": [[352.58, 1034.79, 354.89, 1054.78, 347.58, 1059.78, 329.51, 1065.54, 298.37, 1067.08, 281.46, 1064.0, 273.0, 1057.08, 274.15, 1042.86, 289.92, 1039.02, 311.45, 1038.63, 324.9, 1033.63, 339.13, 1032.1]], "area": 2186.0, "bbox": [273.0, 1032.1, 81.89, 34.98], "iscrowd": 0, "attributes": {"occluded": false}}, {"id": 957, "image_id": 3, "category_id": 1, "segmentation": [[434.02, 1046.17, 438.17, 1058.16, 434.48, 1067.39, 422.94, 1072.46, 404.95, 1077.08, 398.04, 1079.0, 348.99, 1079.0, 348.21, 1070.16, 350.05, 1061.85, 367.12, 1053.09, 392.96, 1054.01, 407.26, 1046.17, 419.25, 1044.78]], "area": 2279.0, "bbox": [348.21, 1044.78, 89.96, 35.22], "iscrowd": 0, "attributes": {"occluded": false}}, {"id": 958, "image_id": 3, "category_id": 1, "segmentation": [[351.27, 864.82, 352.8, 883.7, 345.5, 895.2, 344.35, 923.64, 332.05, 927.87, 317.83, 926.33, 312.06, 918.64, 310.91, 897.88, 314.75, 877.89, 320.52, 866.74, 325.52, 860.98, 332.05, 858.29, 343.97, 857.13]], "area": 2256.0, "bbox": [310.91, 857.13, 41.89, 70.74], "iscrowd": 0, "attributes": {"occluded": false}}, {"id": 959, "image_id": 3, "category_id": 1, "segmentation": [[242.01, 779.47, 249.7, 796.01, 259.7, 838.29, 261.24, 856.75, 255.47, 862.51, 245.47, 865.97, 237.78, 864.82, 230.86, 855.98, 222.41, 834.07, 215.87, 806.77, 216.26, 791.01, 221.64, 781.01]], "area": 2758.0, "bbox": [215.87, 779.47, 45.37, 86.5], "iscrowd": 0, "attributes": {"occluded": false}}, {"id": 960, "image_id": 3, "category_id": 1, "segmentation": [[159.7, 710.12, 171.62, 725.5, 187.0, 748.56, 185.85, 765.48, 173.16, 769.32, 159.7, 769.32, 145.48, 753.56, 131.25, 730.5, 132.79, 718.19, 146.63, 707.04]], "area": 2220.0, "bbox": [131.25, 707.04, 55.75, 62.28], "iscrowd": 0, "attributes": {"occluded": false}}, {"id": 961, "image_id": 3, "category_id": 1, "segmentation": [[494.22, 567.8, 530.67, 571.49, 542.66, 578.41, 544.97, 585.33, 543.12, 593.64, 526.98, 597.33, 508.06, 598.25, 485.92, 598.25, 479.0, 595.02, 475.77, 583.49, 477.61, 573.8]], "area": 1742.0, "bbox": [475.77, 567.8, 69.2, 30.45], "iscrowd": 0, "attributes": {"occluded": false}}, {"id": 962, "image_id": 3, "category_id": 1, "segmentation": [[545.16, 630.22, 558.62, 631.83, 564.39, 641.44, 560.54, 652.65, 551.25, 674.76, 538.76, 705.19, 524.34, 716.08, 512.81, 717.37, 509.6, 714.48, 508.96, 701.35, 512.17, 681.8, 518.57, 667.71, 524.98, 654.57, 534.27, 637.59]], "area": 2686.0, "bbox": [508.96, 630.22, 55.43, 87.15], "iscrowd": 0, "attributes": {"occluded": false}}, {"id": 963, "image_id": 3, "category_id": 1, "segmentation": [[533.81, 715.73, 533.28, 734.69, 529.27, 746.7, 522.07, 748.57, 511.39, 748.57, 506.85, 741.63, 499.91, 724.28, 496.17, 705.85, 494.83, 692.77, 496.97, 685.56, 499.91, 681.56, 508.98, 679.42, 512.72, 679.16, 524.74, 680.76]], "area": 2113.0, "bbox": [494.83, 679.16, 38.98, 69.41], "iscrowd": 0, "attributes": {"occluded": false}}, {"id": 964, "image_id": 3, "category_id": 1, "segmentation": [[566.88, 651.95, 582.11, 671.79, 581.64, 693.47, 573.8, 700.39, 562.73, 700.39, 554.89, 692.55, 534.59, 667.18, 529.05, 659.79, 530.44, 647.8, 540.12, 639.5, 552.58, 639.03]], "area": 2059.0, "bbox": [529.05, 639.03, 53.06, 61.36], "iscrowd": 0, "attributes": {"occluded": false}}, {"id": 965, "image_id": 3, "category_id": 1, "segmentation": [[607.02, 675.94, 608.4, 691.17, 617.63, 708.7, 616.24, 720.23, 612.09, 726.23, 602.4, 728.07, 590.41, 724.38, 584.87, 710.54, 580.72, 689.78, 581.18, 668.56, 582.11, 657.03, 585.8, 652.41, 595.48, 653.34, 600.1, 656.1]], "area": 1921.0, "bbox": [580.72, 652.41, 36.91, 75.66], "iscrowd": 0, "attributes": {"occluded": false}}, {"id": 966, "image_id": 3, "category_id": 1, "segmentation": [[566.0, 704.1, 568.73, 723.92, 568.27, 751.14, 568.73, 766.36, 564.11, 770.05, 550.73, 770.05, 544.28, 765.9, 540.12, 752.06, 539.66, 731.76, 539.66, 712.85, 544.28, 699.93, 553.5, 698.09]], "area": 1868.0, "bbox": [539.66, 698.09, 29.07, 71.96], "iscrowd": 0, "attributes": {"occluded": false}}, {"id": 967, "image_id": 3, "category_id": 1, "segmentation": [[602.4, 640.88, 626.39, 644.11, 655.46, 649.65, 672.99, 653.8, 677.14, 662.56, 676.22, 672.25, 670.22, 677.33, 645.77, 679.63, 623.16, 679.17, 600.56, 669.94, 592.72, 666.25, 590.87, 650.11]], "area": 2491.0, "bbox": [590.87, 640.88, 86.27, 38.75], "iscrowd": 0, "attributes": {"occluded": false}}, {"id": 968, "image_id": 3, "category_id": 1, "segmentation": [[655.92, 620.12, 656.84, 638.57, 660.99, 657.95, 666.07, 678.25, 662.84, 687.01, 651.31, 690.7, 635.16, 685.63, 630.08, 676.4, 628.24, 651.03, 628.24, 633.04, 631.47, 619.2, 634.24, 615.51, 642.08, 613.66]], "area": 2194.0, "bbox": [628.24, 613.66, 37.83, 77.04], "iscrowd": 0, "attributes": {"occluded": false}}, {"id": 969, "image_id": 3, "category_id": 1, "segmentation": [[599.54, 526.28, 610.15, 550.27, 619.38, 579.34, 617.07, 596.87, 613.85, 601.94, 608.77, 603.33, 600.93, 603.79, 589.86, 594.56, 581.55, 579.34, 575.09, 561.35, 571.86, 541.05, 571.4, 534.59, 580.17, 524.9]], "area": 2560.0, "bbox": [571.4, 524.9, 47.98, 78.89], "iscrowd": 0, "attributes": {"occluded": false}}, {"id": 970, "image_id": 3, "category_id": 1, "segmentation": [[486.52, 952.28, 492.05, 979.04, 497.59, 998.0, 492.05, 1009.54, 488.36, 1010.87, 472.68, 1010.87, 461.14, 1002.15, 457.91, 986.47, 456.07, 965.25, 458.37, 951.41, 462.53, 947.26, 476.37, 947.26]], "area": 2047.0, "bbox": [456.07, 947.26, 41.52, 63.61], "iscrowd": 0, "attributes": {"occluded": false}}, {"id": 971, "image_id": 3, "category_id": 1, "segmentation": [[540.03, 965.66, 552.95, 975.86, 550.18, 990.57, 536.8, 1014.15, 520.19, 1039.06, 509.58, 1041.37, 502.66, 1039.52, 496.67, 1032.14, 496.2, 1021.53, 510.04, 1000.31, 520.65, 976.73]], "area": 2272.0, "bbox": [496.2, 965.66, 56.75, 75.71], "iscrowd": 0, "attributes": {"occluded": false}}, {"id": 972, "image_id": 3, "category_id": 1, "segmentation": [[566.79, 986.47, 586.63, 987.85, 629.53, 1001.23, 642.91, 1008.57, 643.37, 1022.91, 637.37, 1028.87, 627.22, 1030.3, 584.78, 1019.64, 562.64, 1012.3, 560.79, 1010.87, 559.87, 998.46]], "area": 2368.0, "bbox": [559.87, 986.47, 83.5, 43.83], "iscrowd": 0, "attributes": {"occluded": false}}, {"id": 973, "image_id": 3, "category_id": 1, "segmentation": [[617.43, 919.8, 642.8, 931.72, 676.25, 942.86, 680.48, 951.71, 675.48, 960.17, 663.18, 963.63, 651.26, 963.63, 632.42, 960.93, 622.43, 957.86, 611.66, 951.32, 605.13, 943.25, 601.28, 934.41, 604.74, 920.95]], "area": 2155.0, "bbox": [601.28, 919.8, 79.2, 43.83], "iscrowd": 0, "attributes": {"occluded": false}}, {"id": 974, "image_id": 3, "category_id": 1, "segmentation": [[573.22, 845.21, 583.21, 849.83, 587.44, 861.36, 609.74, 874.05, 619.74, 883.28, 616.28, 890.96, 605.9, 896.35, 594.36, 896.35, 581.29, 890.96, 566.3, 881.74, 554.38, 866.36, 552.84, 855.21, 556.69, 846.75]], "area": 1916.0, "bbox": [552.84, 845.21, 66.9, 51.14], "iscrowd": 0, "attributes": {"occluded": false}}, {"id": 975, "image_id": 3, "category_id": 1, "segmentation": [[846.41, 796.74, 841.02, 819.42, 831.41, 844.79, 824.49, 856.71, 817.57, 861.32, 807.19, 861.32, 802.96, 857.48, 799.12, 848.25, 799.89, 832.49, 807.19, 811.73, 814.5, 794.81, 819.5, 788.28, 824.88, 783.66, 834.87, 782.51, 842.95, 785.97]], "area": 2423.0, "bbox": [799.12, 782.51, 47.29, 78.81], "iscrowd": 0, "attributes": {"occluded": false}}, {"id": 976, "image_id": 3, "category_id": 1, "segmentation": [[751.06, 753.29, 782.59, 759.83, 803.73, 770.98, 806.81, 782.51, 801.81, 792.51, 794.51, 795.58, 777.97, 792.89, 763.75, 787.12, 745.68, 782.13, 735.69, 777.51, 734.92, 770.98, 735.3, 761.75]], "area": 2019.0, "bbox": [734.92, 753.29, 71.89, 42.29], "iscrowd": 0, "attributes": {"occluded": false}}, {"id": 977, "image_id": 3, "category_id": 1, "segmentation": [[851.73, 711.15, 844.04, 737.42, 829.95, 772.34, 827.06, 777.15, 821.62, 779.39, 810.72, 778.43, 807.2, 774.58, 805.6, 756.96, 808.8, 741.91, 818.09, 722.04, 827.38, 708.59, 831.87, 702.18, 836.99, 702.18]], "area": 2112.0, "bbox": [805.6, 702.18, 46.13, 77.21], "iscrowd": 0, "attributes": {"occluded": false}}, {"id": 978, "image_id": 3, "category_id": 1, "segmentation": [[867.75, 705.38, 886.97, 704.42, 904.91, 710.19, 924.78, 719.48, 934.39, 734.22, 933.43, 745.43, 926.7, 751.52, 914.84, 751.2, 902.67, 745.43, 891.46, 739.66, 869.67, 733.58, 863.26, 727.81, 859.74, 722.04, 860.06, 712.11]], "area": 2274.0, "bbox": [859.74, 704.42, 74.65, 47.1], "iscrowd": 0, "attributes": {"occluded": false}}, {"id": 979, "image_id": 3, "category_id": 1, "segmentation": [[919.97, 779.07, 887.93, 792.53, 872.56, 810.79, 875.76, 824.88, 884.41, 827.77, 904.59, 820.08, 922.53, 811.11, 932.15, 807.26, 950.73, 797.97, 951.69, 792.53, 947.2, 781.95, 941.12, 777.15]], "area": 2255.0, "bbox": [872.56, 777.15, 79.13, 50.62], "iscrowd": 0, "attributes": {"occluded": false}}, {"id": 980, "image_id": 3, "category_id": 1, "segmentation": [[881.85, 839.3, 863.91, 844.11, 849.49, 852.12, 846.28, 859.48, 845.96, 867.49, 848.53, 874.54, 854.61, 877.43, 870.63, 877.43, 880.56, 874.54, 892.42, 868.78, 899.47, 863.97, 905.23, 857.88, 904.27, 850.51, 900.75, 843.79, 894.02, 838.98]], "area": 1689.0, "bbox": [845.96, 838.98, 59.27, 38.45], "iscrowd": 0, "attributes": {"occluded": false}}, {"id": 981, "image_id": 3, "category_id": 1, "segmentation": [[916.53, 843.59, 925.87, 859.07, 934.95, 885.77, 934.95, 913.0, 929.88, 920.48, 922.13, 924.22, 914.92, 924.48, 904.51, 916.21, 900.78, 908.46, 897.3, 888.17, 893.83, 872.96, 891.43, 863.34, 890.9, 851.06, 892.23, 844.66, 894.9, 840.65, 907.98, 837.45]], "area": 2757.0, "bbox": [890.9, 837.45, 44.05, 87.03], "iscrowd": 0, "attributes": {"occluded": false}}, {"id": 982, "image_id": 3, "category_id": 1, "segmentation": [[902.8, 934.87, 912.8, 955.24, 921.26, 979.46, 921.64, 991.77, 917.03, 999.07, 907.03, 1002.15, 897.81, 1001.76, 891.66, 992.92, 884.74, 978.31, 878.2, 960.63, 875.89, 941.79, 875.51, 932.95, 889.73, 929.1, 893.58, 929.1]], "area": 2258.0, "bbox": [875.51, 929.1, 46.13, 73.05], "iscrowd": 0, "attributes": {"occluded": false}}, {"id": 983, "image_id": 3, "category_id": 1, "segmentation": [[865.51, 936.41, 872.82, 955.63, 880.12, 984.85, 877.82, 1003.68, 873.59, 1005.99, 859.75, 1005.99, 856.67, 1003.3, 847.06, 987.15, 840.91, 971.01, 834.76, 954.09, 833.99, 942.94, 839.76, 935.25, 850.14, 930.64]], "area": 2345.0, "bbox": [833.99, 930.64, 46.13, 75.35], "iscrowd": 0, "attributes": {"occluded": false}}, {"id": 984, "image_id": 3, "category_id": 1, "segmentation": [[978.54, 927.56, 976.23, 949.86, 963.16, 977.54, 951.25, 994.07, 943.17, 995.61, 935.48, 994.46, 928.18, 986.77, 930.87, 975.62, 939.33, 957.94, 944.71, 939.48, 951.63, 928.72, 955.09, 923.33, 965.47, 919.87]], "area": 2192.0, "bbox": [928.18, 919.87, 50.36, 75.74], "iscrowd": 0, "attributes": {"occluded": false}}, {"id": 985, "image_id": 3, "category_id": 1, "segmentation": [[992.38, 975.17, 989.14, 1000.08, 967.46, 1034.68, 957.31, 1046.21, 943.01, 1045.29, 938.4, 1037.4, 937.94, 1025.91, 947.16, 1009.31, 953.16, 1002.85, 959.16, 986.7, 966.08, 974.66, 970.23, 967.74, 979.0, 965.89]], "area": 2378.0, "bbox": [937.94, 965.89, 54.44, 80.32], "iscrowd": 0, "attributes": {"occluded": false}}, {"id": 986, "image_id": 3, "category_id": 1, "segmentation": [[1001.14, 1009.77, 1003.45, 1030.94, 1005.75, 1059.59, 1005.75, 1076.66, 1003.08, 1079.0, 981.64, 1079.0, 977.61, 1074.35, 975.77, 1060.51, 975.77, 1041.6, 975.77, 1027.76, 977.15, 1017.56, 981.3, 1011.15, 986.38, 1009.31]], "area": 1918.0, "bbox": [975.77, 1009.31, 29.98, 70.69], "iscrowd": 0, "attributes": {"occluded": false}}, {"id": 987, "image_id": 3, "category_id": 1, "segmentation": [[1040.81, 982.09, 1023.28, 983.01, 1010.37, 987.62, 1008.52, 990.34, 1008.98, 1002.85, 1012.67, 1009.31, 1021.44, 1010.64, 1034.82, 1011.15, 1051.43, 1009.77, 1060.19, 1008.34, 1068.03, 1007.0, 1073.11, 1004.69, 1076.34, 998.69, 1076.8, 989.47, 1074.49, 985.73, 1060.65, 981.16]], "area": 1740.0, "bbox": [1008.52, 981.16, 68.28, 29.99], "iscrowd": 0, "attributes": {"occluded": false}}, {"id": 988, "image_id": 3, "category_id": 1, "segmentation": [[1098.02, 1000.54, 1111.86, 1012.53, 1122.93, 1041.14, 1130.31, 1066.51, 1128.47, 1077.58, 1123.9, 1079.0, 1105.65, 1079.0, 1100.33, 1072.51, 1088.79, 1044.32, 1079.0, 1026.84, 1078.18, 1013.46, 1079.0, 1006.54, 1082.8, 1004.18]], "area": 2519.0, "bbox": [1078.18, 1000.54, 52.13, 79.46], "iscrowd": 0, "attributes": {"occluded": false}}, {"id": 989, "image_id": 3, "category_id": 1, "segmentation": [[546.59, 196.82, 555.45, 211.22, 552.68, 223.95, 538.84, 228.38, 514.48, 241.11, 500.09, 243.88, 490.68, 241.11, 482.93, 232.81, 485.14, 223.4, 501.2, 211.22, 531.09, 196.82]], "area": 2110.0, "bbox": [482.93, 196.82, 72.52, 47.06], "iscrowd": 0, "attributes": {"occluded": false}}, {"id": 990, "image_id": 3, "category_id": 1, "segmentation": [[577.59, 182.98, 596.97, 206.23, 609.15, 221.73, 610.81, 237.24, 604.17, 240.56, 595.31, 241.66, 584.79, 237.79, 571.5, 223.95, 554.9, 203.47, 549.36, 192.39, 548.81, 184.09, 560.43, 176.89]], "area": 2109.0, "bbox": [548.81, 176.89, 62.0, 64.77], "iscrowd": 0, "attributes": {"occluded": false}}, {"id": 991, "image_id": 3, "category_id": 1, "segmentation": [[606.94, 253.84, 625.76, 286.51, 629.08, 305.88, 621.88, 312.53, 609.15, 314.19, 600.84, 309.76, 593.65, 299.79, 583.68, 278.76, 578.15, 262.7, 579.81, 253.29, 593.65, 245.54]], "area": 2117.0, "bbox": [578.15, 245.54, 50.93, 68.65], "iscrowd": 0, "attributes": {"occluded": false}}, {"id": 992, "image_id": 3, "category_id": 1, "segmentation": [[558.77, 282.63, 556.56, 308.65, 551.57, 351.83, 542.72, 361.24, 531.64, 362.35, 524.45, 356.26, 521.13, 345.19, 518.91, 325.26, 523.89, 298.13, 527.77, 280.42, 532.2, 275.99, 542.16, 274.88]], "area": 2678.0, "bbox": [518.91, 274.88, 39.86, 87.47], "iscrowd": 0, "attributes": {"occluded": false}}, {"id": 993, "image_id": 3, "category_id": 1, "segmentation": [[532.19, 364.03, 550.18, 359.88, 582.89, 367.72, 602.73, 375.1, 606.46, 383.87, 606.0, 394.48, 600.88, 399.09, 591.24, 400.01, 563.1, 398.17, 539.99, 395.4, 533.53, 392.17, 526.61, 380.64]], "area": 2403.0, "bbox": [526.61, 359.88, 79.85, 40.13], "iscrowd": 0, "attributes": {"occluded": false}}, {"id": 994, "image_id": 3, "category_id": 1, "segmentation": [[601.62, 0.0, 600.9, 17.73, 594.36, 29.26, 580.52, 27.72, 573.99, 23.88, 570.53, 8.5, 568.64, 0.0]], "area": 783.0, "bbox": [568.64, 0.0, 32.98, 29.26], "iscrowd": 0, "attributes": {"occluded": false}}, {"id": 995, "image_id": 3, "category_id": 1, "segmentation": [[686.63, 36.18, 674.71, 74.24, 663.95, 90.0, 652.8, 96.54, 643.57, 95.77, 638.19, 90.39, 637.04, 78.08, 639.73, 57.32, 647.42, 36.56, 660.87, 20.8, 668.94, 17.34, 674.71, 16.96, 686.63, 21.19]], "area": 2668.0, "bbox": [637.04, 16.96, 49.59, 79.58], "iscrowd": 0, "attributes": {"occluded": false}}, {"id": 996, "image_id": 3, "category_id": 1, "segmentation": [[743.53, 36.18, 718.15, 51.94, 705.47, 70.4, 703.16, 82.31, 705.08, 90.39, 717.39, 93.08, 729.3, 88.46, 745.83, 76.55, 764.29, 63.48, 771.21, 58.48, 772.75, 46.94, 769.29, 36.95, 760.06, 35.41]], "area": 2388.0, "bbox": [703.16, 35.41, 69.59, 57.67], "iscrowd": 0, "attributes": {"occluded": false}}, {"id": 997, "image_id": 3, "category_id": 1, "segmentation": [[727.88, 0.5, 718.26, 8.83, 718.26, 17.48, 722.11, 23.24, 734.92, 29.97, 753.18, 29.97, 767.6, 28.69, 778.49, 23.56, 786.82, 18.44, 794.51, 13.95, 798.68, 8.83, 800.5, 0.0, 765.43, 0.0]], "area": 1977.0, "bbox": [718.26, 0.0, 82.24, 29.97], "iscrowd": 0, "attributes": {"occluded": false}}, {"id": 998, "image_id": 3, "category_id": 1, "segmentation": [[821.74, 36.06, 804.12, 71.3, 795.79, 83.15, 789.07, 87.0, 779.45, 87.32, 774.65, 82.19, 772.41, 70.34, 774.33, 57.84, 781.06, 42.15, 791.31, 29.97, 803.16, 23.88, 811.49, 21.96, 815.66, 25.17]], "area": 1963.0, "bbox": [772.41, 21.96, 49.33, 65.36], "iscrowd": 0, "attributes": {"occluded": false}}, {"id": 999, "image_id": 3, "category_id": 1, "segmentation": [[770.38, 128.89, 775.91, 159.33, 779.14, 189.78, 774.07, 199.01, 760.23, 200.85, 750.54, 199.47, 745.93, 194.4, 742.7, 182.4, 740.39, 163.02, 739.93, 142.26, 743.62, 127.04, 749.16, 117.81, 760.69, 117.35]], "area": 2595.0, "bbox": [739.93, 117.35, 39.21, 83.5], "iscrowd": 0, "attributes": {"occluded": false}}, {"id": 1000, "image_id": 3, "category_id": 1, "segmentation": [[648.58, 121.5, 673.04, 115.51, 709.02, 121.5, 722.4, 130.73, 727.01, 139.04, 728.86, 146.88, 722.86, 156.57, 707.64, 155.18, 692.41, 151.49, 670.27, 148.26, 659.2, 145.03, 650.43, 139.5, 649.05, 136.27]], "area": 2308.0, "bbox": [648.58, 115.51, 80.28, 41.06], "iscrowd": 0, "attributes": {"occluded": false}}, {"id": 1001, "image_id": 3, "category_id": 1, "segmentation": [[655.04, 148.26, 663.35, 167.64, 666.12, 186.55, 661.5, 193.93, 650.89, 198.09, 642.13, 196.7, 637.05, 187.48, 629.21, 160.72, 626.44, 143.19, 627.82, 136.73, 634.28, 131.65, 642.13, 130.73, 646.74, 133.04]], "area": 1788.0, "bbox": [626.44, 130.73, 39.68, 67.36], "iscrowd": 0, "attributes": {"occluded": false}}, {"id": 1002, "image_id": 3, "category_id": 1, "segmentation": [[624.5, 180.65, 632.35, 199.1, 640.65, 211.56, 641.11, 221.71, 637.42, 229.55, 630.04, 233.7, 623.58, 232.78, 618.97, 227.7, 607.89, 212.48, 600.05, 199.1, 597.74, 185.26, 600.05, 175.57, 610.2, 171.88]], "area": 1617.0, "bbox": [597.74, 171.88, 43.37, 61.82], "iscrowd": 0, "attributes": {"occluded": false}}, {"id": 1003, "image_id": 3, "category_id": 1, "segmentation": [[686.32, 190.34, 686.32, 217.09, 674.79, 245.7, 664.64, 260.46, 658.64, 265.53, 645.72, 263.23, 641.57, 257.23, 640.19, 243.39, 643.42, 230.47, 647.57, 218.02, 653.57, 203.25, 660.03, 193.1, 670.17, 181.11, 674.33, 178.8, 680.79, 178.8]], "area": 2588.0, "bbox": [640.19, 178.8, 46.13, 86.73], "iscrowd": 0, "attributes": {"occluded": false}}, {"id": 1004, "image_id": 3, "category_id": 1, "segmentation": [[720.46, 168.19, 732.92, 180.19, 742.14, 198.18, 743.07, 207.87, 732.92, 212.48, 721.84, 212.02, 710.77, 207.41, 701.08, 198.64, 690.01, 188.03, 685.4, 180.65, 685.4, 169.58, 691.86, 164.04, 707.08, 164.04]], "area": 1860.0, "bbox": [685.4, 164.04, 57.67, 48.44], "iscrowd": 0, "attributes": {"occluded": false}}, {"id": 1005, "image_id": 3, "category_id": 1, "segmentation": [[707.27, 229.32, 701.27, 256.54, 690.2, 279.61, 677.74, 286.06, 665.28, 282.37, 663.9, 268.99, 670.82, 245.0, 676.82, 229.78, 681.43, 221.94, 692.04, 217.79, 705.88, 218.71]], "area": 1956.0, "bbox": [663.9, 217.79, 43.37, 68.27], "iscrowd": 0, "attributes": {"occluded": false}}, {"id": 1006, "image_id": 3, "category_id": 1, "segmentation": [[710.31, 269.04, 736.84, 268.69, 763.37, 273.65, 780.67, 286.34, 781.82, 297.49, 772.21, 303.64, 761.06, 304.06, 734.53, 299.03, 719.54, 294.84, 708.0, 289.42, 704.16, 282.53]], "area": 1989.0, "bbox": [704.16, 268.69, 77.66, 35.37], "iscrowd": 0, "attributes": {"occluded": false}}, {"id": 1007, "image_id": 3, "category_id": 1, "segmentation": [[778.36, 229.83, 788.74, 243.28, 791.81, 259.81, 784.13, 269.81, 774.9, 271.73, 759.91, 266.0, 746.83, 250.97, 731.84, 230.21, 722.61, 217.52, 724.15, 212.14, 732.23, 209.84, 749.53, 211.8, 762.6, 217.91]], "area": 2369.0, "bbox": [722.61, 209.84, 69.2, 61.89], "iscrowd": 0, "attributes": {"occluded": false}}, {"id": 1008, "image_id": 3, "category_id": 1, "segmentation": [[788.74, 221.02, 789.51, 234.82, 785.66, 239.44, 759.14, 258.66, 747.6, 266.73, 737.22, 267.89, 730.3, 264.81, 727.61, 254.82, 729.15, 245.97, 737.99, 234.44, 748.76, 226.02, 759.14, 219.83, 775.28, 215.6]], "area": 1930.0, "bbox": [727.61, 215.6, 61.9, 52.29], "iscrowd": 0, "attributes": {"occluded": false}}, {"id": 1009, "image_id": 3, "category_id": 1, "segmentation": [[670.64, 314.11, 705.7, 310.42, 737.07, 315.04, 747.22, 321.03, 749.53, 326.11, 749.06, 334.87, 741.22, 343.18, 723.23, 343.64, 700.16, 343.18, 676.17, 340.87, 668.33, 337.64, 660.03, 326.57]], "area": 2390.0, "bbox": [660.03, 310.42, 89.5, 33.22], "iscrowd": 0, "attributes": {"occluded": false}}, {"id": 1010, "image_id": 3, "category_id": 1, "segmentation": [[535.88, 401.31, 546.95, 430.37, 551.1, 451.13, 550.18, 461.74, 541.42, 466.36, 533.57, 465.89, 526.65, 460.82, 519.27, 451.59, 512.81, 435.91, 510.04, 416.53, 508.66, 403.15, 511.43, 399.0, 525.27, 394.85]], "area": 2072.0, "bbox": [508.66, 394.85, 42.44, 71.51], "iscrowd": 0, "attributes": {"occluded": false}}, {"id": 1011, "image_id": 3, "category_id": 1, "segmentation": [[594.47, 410.99, 591.7, 436.83, 590.78, 466.82, 582.94, 482.04, 570.02, 484.35, 559.41, 480.2, 558.02, 473.28, 559.41, 447.9, 560.79, 426.22, 564.02, 413.76, 569.1, 405.92, 579.71, 404.07]], "area": 2340.0, "bbox": [558.02, 404.07, 36.45, 80.28], "iscrowd": 0, "attributes": {"occluded": false}}, {"id": 1012, "image_id": 3, "category_id": 1, "segmentation": [[594.61, 491.27, 608.45, 495.88, 611.68, 508.34, 607.06, 519.87, 600.61, 529.1, 582.61, 555.86, 567.39, 558.62, 562.78, 556.32, 558.62, 549.4, 561.39, 537.86, 569.23, 524.02, 577.54, 506.49]], "area": 1956.0, "bbox": [558.62, 491.27, 53.06, 67.35], "iscrowd": 0, "attributes": {"occluded": false}}, {"id": 1013, "image_id": 3, "category_id": 1, "segmentation": [[627.82, 496.8, 645.82, 497.73, 672.57, 505.11, 685.95, 514.33, 687.34, 524.48, 684.57, 532.33, 677.65, 536.02, 667.04, 536.02, 646.28, 533.71, 628.75, 528.64, 620.9, 524.95, 616.75, 518.03, 615.37, 505.11, 617.21, 499.57]], "area": 2147.0, "bbox": [615.37, 496.8, 71.97, 39.22], "iscrowd": 0, "attributes": {"occluded": false}}, {"id": 1014, "image_id": 3, "category_id": 1, "segmentation": [[632.44, 451.13, 610.29, 458.97, 605.68, 465.43, 606.14, 478.35, 609.83, 481.58, 624.59, 484.35, 640.28, 481.12, 655.97, 476.97, 664.73, 472.81, 672.57, 468.2, 677.65, 460.36, 678.57, 453.9, 670.27, 444.21, 655.97, 440.98]], "area": 2072.0, "bbox": [605.68, 440.98, 72.89, 43.37], "iscrowd": 0, "attributes": {"occluded": false}}, {"id": 1015, "image_id": 3, "category_id": 1, "segmentation": [[684.11, 461.74, 701.18, 462.2, 735.32, 472.81, 745.93, 476.5, 751.46, 488.04, 748.69, 500.03, 744.54, 502.8, 727.47, 503.72, 701.64, 498.19, 685.49, 493.11, 678.57, 488.5, 675.8, 484.35, 675.34, 470.97]], "area": 2304.0, "bbox": [675.34, 461.74, 76.12, 41.98], "iscrowd": 0, "attributes": {"occluded": false}}, {"id": 1016, "image_id": 3, "category_id": 1, "segmentation": [[639.43, 330.63, 639.43, 348.9, 635.56, 387.1, 626.14, 403.71, 618.95, 406.47, 608.98, 402.6, 605.66, 395.4, 604.55, 375.47, 605.66, 359.42, 610.09, 340.04, 613.97, 328.97, 619.5, 325.65]], "area": 2235.0, "bbox": [604.55, 325.65, 34.88, 80.82], "iscrowd": 0, "attributes": {"occluded": false}}, {"id": 1017, "image_id": 3, "category_id": 1, "segmentation": [[682.06, 372.15, 691.47, 400.94, 693.13, 423.08, 684.27, 432.49, 670.43, 434.15, 662.13, 429.73, 654.93, 414.78, 650.5, 393.19, 649.4, 372.15, 651.61, 363.29, 664.9, 358.31, 675.42, 357.76]], "area": 2498.0, "bbox": [649.4, 357.76, 43.73, 76.39], "iscrowd": 0, "attributes": {"occluded": false}}, {"id": 1018, "image_id": 3, "category_id": 1, "segmentation": [[702.54, 398.72, 723.03, 402.6, 740.74, 413.67, 761.78, 429.17, 772.3, 444.12, 773.4, 449.1, 772.3, 454.08, 763.44, 456.85, 752.37, 455.19, 739.08, 447.99, 715.83, 435.81, 705.86, 429.17, 699.77, 424.74, 692.58, 412.56]], "area": 2352.0, "bbox": [692.58, 398.72, 80.82, 58.13], "iscrowd": 0, "attributes": {"occluded": false}}, {"id": 1019, "image_id": 3, "category_id": 1, "segmentation": [[755.43, 386.87, 776.57, 405.45, 794.83, 429.8, 800.92, 443.89, 794.19, 450.3, 783.3, 449.98, 774.65, 444.21, 753.82, 427.56, 741.97, 413.78, 733.32, 403.21, 732.36, 392.63, 734.6, 387.51, 741.65, 383.98, 745.17, 383.66]], "area": 2195.0, "bbox": [732.36, 383.66, 68.56, 66.64], "iscrowd": 0, "attributes": {"occluded": false}}, {"id": 1020, "image_id": 3, "category_id": 1, "segmentation": [[726.91, 356.11, 704.49, 368.29, 697.12, 383.66, 697.44, 393.6, 704.17, 400.0, 714.42, 400.96, 724.35, 395.52, 735.24, 387.19, 745.17, 378.54, 749.66, 371.17, 748.06, 360.92, 746.46, 355.47, 739.73, 351.31]], "area": 1640.0, "bbox": [697.12, 351.31, 52.54, 49.65], "iscrowd": 0, "attributes": {"occluded": false}}, {"id": 1021, "image_id": 3, "category_id": 1, "segmentation": [[779.05, 308.71, 788.46, 347.46, 788.46, 373.48, 779.6, 382.89, 767.43, 384.55, 759.67, 381.23, 755.8, 373.48, 753.59, 355.76, 753.03, 335.28, 753.03, 314.8, 754.14, 306.49, 760.78, 295.97, 763.0, 292.1]], "area": 2531.0, "bbox": [753.03, 292.1, 35.43, 92.45], "iscrowd": 0, "attributes": {"occluded": false}}, {"id": 1022, "image_id": 3, "category_id": 1, "segmentation": [[801.75, 397.84, 822.79, 426.07, 825.55, 445.45, 813.93, 449.88, 803.96, 443.79, 785.14, 422.75, 767.43, 401.71, 766.87, 390.09, 782.37, 383.44, 787.91, 385.1]], "area": 1927.0, "bbox": [766.87, 383.44, 58.68, 66.44], "iscrowd": 0, "attributes": {"occluded": false}}, {"id": 1023, "image_id": 3, "category_id": 1, "segmentation": [[766.87, 459.29, 779.6, 481.99, 780.71, 501.36, 773.51, 504.13, 759.67, 503.02, 754.14, 496.38, 732.55, 465.93, 725.9, 449.32, 727.01, 441.57, 740.85, 436.59, 750.8, 439.4]], "area": 2099.0, "bbox": [725.9, 436.59, 54.81, 67.54], "iscrowd": 0, "attributes": {"occluded": false}}, {"id": 1024, "image_id": 3, "category_id": 1, "segmentation": [[820.57, 452.09, 790.12, 453.2, 782.37, 459.84, 780.71, 468.15, 781.82, 477.0, 796.21, 480.88, 810.61, 480.88, 831.09, 480.88, 845.48, 479.22, 854.9, 475.9, 859.32, 470.36, 857.11, 458.18, 845.48, 452.09]], "area": 2021.0, "bbox": [780.71, 452.09, 78.61, 28.79], "iscrowd": 0, "attributes": {"occluded": false}}, {"id": 1025, "image_id": 3, "category_id": 1, "segmentation": [[851.57, 422.2, 867.07, 431.05, 890.33, 438.8, 899.18, 456.52, 893.65, 465.38, 875.38, 465.93, 867.63, 463.72, 843.27, 452.64, 835.52, 446.0, 830.54, 437.14, 828.32, 427.73, 835.52, 418.32]], "area": 1985.0, "bbox": [828.32, 418.32, 70.86, 47.61], "iscrowd": 0, "attributes": {"occluded": false}}, {"id": 1026, "image_id": 3, "category_id": 1, "segmentation": [[838.84, 358.53, 836.63, 390.09, 831.64, 404.48, 822.23, 407.25, 811.71, 406.14, 806.18, 400.05, 808.39, 382.89, 810.61, 376.25, 806.18, 359.08, 806.18, 346.35, 812.82, 339.71, 825.0, 336.94, 833.3, 339.71]], "area": 1919.0, "bbox": [806.18, 336.94, 32.66, 70.31], "iscrowd": 0, "attributes": {"occluded": false}}, {"id": 1027, "image_id": 3, "category_id": 1, "segmentation": [[809.55, 297.67, 789.26, 309.95, 784.45, 317.69, 785.52, 328.11, 787.39, 332.64, 797.0, 335.31, 806.08, 333.18, 812.75, 325.17, 819.16, 319.56, 831.17, 317.43, 839.18, 315.29, 840.78, 309.95, 841.05, 303.28, 832.51, 294.47, 824.77, 293.67]], "area": 1416.0, "bbox": [784.45, 293.67, 56.6, 41.64], "iscrowd": 0, "attributes": {"occluded": false}}, {"id": 1028, "image_id": 3, "category_id": 1, "segmentation": [[862.29, 319.79, 872.28, 339.01, 880.74, 381.3, 877.28, 390.91, 868.05, 397.45, 851.52, 390.91, 848.83, 373.26, 843.06, 357.08, 838.45, 344.82, 838.45, 331.32, 843.45, 322.48]], "area": 2225.0, "bbox": [838.45, 319.79, 42.29, 77.66], "iscrowd": 0, "attributes": {"occluded": false}}, {"id": 1029, "image_id": 3, "category_id": 1, "segmentation": [[883.43, 351.35, 913.8, 354.39, 928.79, 361.69, 932.25, 375.92, 915.72, 382.84, 870.36, 395.52, 854.21, 395.14, 847.68, 389.41, 844.98, 375.19, 844.98, 367.46, 848.44, 362.85]], "area": 2786.0, "bbox": [844.98, 351.35, 87.27, 44.17], "iscrowd": 0, "attributes": {"occluded": false}}, {"id": 1030, "image_id": 3, "category_id": 1, "segmentation": [[896.88, 394.76, 911.88, 410.94, 917.26, 430.51, 914.18, 437.43, 908.8, 442.08, 900.34, 442.43, 893.04, 435.12, 884.2, 420.55, 868.44, 411.67, 863.44, 404.75, 865.36, 394.76, 871.51, 389.41, 884.58, 387.49]], "area": 1652.0, "bbox": [863.44, 387.49, 53.82, 54.94], "iscrowd": 0, "attributes": {"occluded": false}}, {"id": 1031, "image_id": 3, "category_id": 1, "segmentation": [[940.67, 421.44, 920.3, 433.35, 906.46, 441.81, 901.84, 451.42, 904.15, 465.65, 912.99, 470.65, 940.29, 459.88, 957.97, 448.35, 964.51, 442.58, 962.97, 432.59, 956.05, 422.21]], "area": 1891.0, "bbox": [901.84, 421.44, 62.67, 49.21], "iscrowd": 0, "attributes": {"occluded": false}}, {"id": 1032, "image_id": 3, "category_id": 1, "segmentation": [[862.59, 486.64, 872.0, 507.12, 878.09, 532.03, 874.77, 551.96, 868.13, 557.5, 857.05, 559.16, 851.52, 554.73, 845.43, 536.46, 842.11, 517.08, 839.89, 500.48, 838.23, 491.62, 844.32, 486.08]], "area": 2074.0, "bbox": [838.23, 486.08, 39.86, 73.08], "iscrowd": 0, "attributes": {"occluded": false}}, {"id": 1033, "image_id": 3, "category_id": 1, "segmentation": [[755.52, 519.51, 740.14, 536.81, 726.69, 549.88, 712.08, 561.41, 697.86, 564.87, 690.55, 565.26, 684.78, 556.42, 683.25, 549.5, 697.47, 532.58, 713.23, 519.12, 725.92, 511.05, 735.92, 506.82, 743.99, 506.05]], "area": 2160.0, "bbox": [683.25, 506.05, 72.27, 59.21], "iscrowd": 0, "attributes": {"occluded": false}}, {"id": 1034, "image_id": 3, "category_id": 1, "segmentation": [[1033.01, 356.64, 1046.35, 367.09, 1061.71, 385.56, 1065.04, 398.69, 1058.81, 407.14, 1051.03, 408.92, 1042.13, 407.59, 1030.11, 397.35, 1017.21, 385.34, 1010.31, 375.33, 1008.31, 365.54, 1008.75, 359.31, 1022.33, 353.52]], "area": 1865.0, "bbox": [1008.31, 353.52, 56.73, 55.4], "iscrowd": 0, "attributes": {"occluded": false}}, {"id": 1035, "image_id": 3, "category_id": 1, "segmentation": [[1076.83, 362.2, 1107.09, 377.33, 1126.23, 394.9, 1130.67, 404.92, 1127.56, 415.37, 1123.56, 419.38, 1116.44, 420.27, 1099.75, 414.48, 1094.19, 410.26, 1072.38, 395.13, 1063.93, 386.89, 1059.48, 375.55, 1062.6, 365.54]], "area": 2271.0, "bbox": [1059.48, 362.2, 71.19, 58.07], "iscrowd": 0, "attributes": {"occluded": false}}, {"id": 1036, "image_id": 3, "category_id": 1, "segmentation": [[1049.71, 171.96, 1062.44, 192.45, 1067.98, 215.15, 1057.46, 224.0, 1045.28, 225.67, 1038.08, 219.58, 1031.44, 210.16, 1021.48, 192.45, 1018.71, 175.29, 1023.14, 167.54, 1033.1, 166.43]], "area": 1910.0, "bbox": [1018.71, 166.43, 49.27, 59.24], "iscrowd": 0, "attributes": {"occluded": false}}, {"id": 1037, "image_id": 3, "category_id": 1, "segmentation": [[1095.85, 160.63, 1100.0, 186.92, 1103.23, 213.68, 1103.23, 227.52, 1099.54, 233.06, 1089.86, 234.44, 1082.47, 233.06, 1074.63, 227.06, 1071.86, 219.22, 1070.94, 203.53, 1070.02, 184.62, 1069.56, 169.85, 1070.48, 162.93, 1074.17, 158.78, 1087.55, 156.47]], "area": 2170.0, "bbox": [1069.56, 156.47, 33.67, 77.97], "iscrowd": 0, "attributes": {"occluded": false}}, {"id": 1038, "image_id": 3, "category_id": 1, "segmentation": [[1124.46, 112.19, 1129.99, 120.03, 1142.91, 138.02, 1144.75, 156.47, 1138.3, 162.01, 1128.15, 162.47, 1118.92, 156.94, 1106.46, 141.71, 1097.7, 128.79, 1093.55, 117.72, 1094.01, 102.04, 1097.7, 95.58, 1105.08, 94.65]], "area": 1999.0, "bbox": [1093.55, 94.65, 51.2, 67.82], "iscrowd": 0, "attributes": {"occluded": false}}, {"id": 1039, "image_id": 3, "category_id": 1, "segmentation": [[1138.75, 234.72, 1136.19, 250.42, 1122.42, 286.62, 1115.05, 293.99, 1102.87, 293.67, 1096.79, 289.19, 1095.18, 280.22, 1095.18, 269.64, 1099.99, 252.34, 1108.0, 237.29, 1112.8, 230.24, 1123.06, 224.47, 1133.31, 225.75]], "area": 2038.0, "bbox": [1095.18, 224.47, 43.57, 69.52], "iscrowd": 0, "attributes": {"occluded": false}}, {"id": 1040, "image_id": 3, "category_id": 1, "segmentation": [[1172.64, 191.12, 1186.79, 197.26, 1189.73, 207.4, 1181.98, 220.75, 1168.63, 243.71, 1160.09, 257.06, 1155.55, 259.47, 1146.21, 260.53, 1139.8, 257.06, 1137.4, 253.06, 1136.06, 243.98, 1138.73, 230.63, 1149.15, 213.81, 1154.22, 206.07]], "area": 2089.0, "bbox": [1136.06, 191.12, 53.67, 69.41], "iscrowd": 0, "attributes": {"occluded": false}}, {"id": 1041, "image_id": 3, "category_id": 1, "segmentation": [[1195.59, 97.99, 1196.87, 123.3, 1196.87, 156.61, 1182.77, 171.03, 1173.48, 171.67, 1165.79, 167.83, 1161.31, 159.82, 1161.31, 148.93, 1167.08, 137.39, 1168.68, 121.69, 1170.92, 105.68, 1173.16, 97.03, 1174.12, 92.54, 1186.94, 92.22]], "area": 2195.0, "bbox": [1161.31, 92.22, 35.56, 79.45], "iscrowd": 0, "attributes": {"occluded": false}}, {"id": 1042, "image_id": 3, "category_id": 1, "segmentation": [[1190.91, 56.4, 1163.23, 53.33, 1140.16, 55.63, 1121.71, 66.78, 1120.56, 76.39, 1122.48, 82.54, 1137.86, 86.0, 1157.08, 84.08, 1176.3, 83.7, 1188.99, 81.39, 1192.45, 79.08, 1197.45, 75.62, 1198.98, 64.48]], "area": 2040.0, "bbox": [1120.56, 53.33, 78.42, 32.67], "iscrowd": 0, "attributes": {"occluded": false}}, {"id": 1043, "image_id": 3, "category_id": 1, "segmentation": [[1179.72, 0.89, 1168.96, 18.19, 1167.08, 28.18, 1173.57, 35.1, 1184.72, 38.18, 1193.95, 35.49, 1200.52, 26.65, 1206.25, 20.88, 1210.86, 13.57, 1215.48, 6.27, 1217.57, 0.0, 1192.39, 0.0]], "area": 1274.0, "bbox": [1167.08, 0.0, 50.49, 38.18], "iscrowd": 0, "attributes": {"occluded": false}}, {"id": 1044, "image_id": 3, "category_id": 1, "segmentation": [[1223.24, 34.45, 1239.39, 39.83, 1271.68, 59.82, 1278.99, 70.59, 1277.45, 80.58, 1273.22, 84.04, 1262.84, 84.81, 1246.7, 74.05, 1229.01, 65.21, 1219.78, 60.98, 1209.02, 55.59, 1205.94, 51.37, 1207.87, 42.91, 1212.48, 35.6]], "area": 1896.0, "bbox": [1205.94, 34.45, 73.05, 50.36], "iscrowd": 0, "attributes": {"occluded": false}}, {"id": 1045, "image_id": 3, "category_id": 1, "segmentation": [[1214.02, 84.81, 1236.31, 92.5, 1263.23, 104.04, 1275.14, 121.72, 1270.53, 133.64, 1262.07, 135.18, 1249.0, 131.72, 1218.25, 118.26, 1203.25, 109.03, 1198.25, 103.27, 1201.71, 91.73, 1202.1, 90.96]], "area": 2161.0, "bbox": [1198.25, 84.81, 76.89, 50.37], "iscrowd": 0, "attributes": {"occluded": false}}, {"id": 1046, "image_id": 3, "category_id": 1, "segmentation": [[1357.96, 0.0, 1365.55, 7.87, 1362.34, 21.64, 1357.54, 26.45, 1345.68, 25.81, 1337.03, 21.64, 1315.57, 20.68, 1295.71, 20.68, 1288.98, 17.48, 1286.74, 7.87, 1285.54, 0.0]], "area": 1674.0, "bbox": [1285.54, 0.0, 80.01, 26.45], "iscrowd": 0, "attributes": {"occluded": false}}, {"id": 1047, "image_id": 3, "category_id": 1, "segmentation": [[1316.15, 64.31, 1298.2, 78.73, 1295.32, 86.1, 1295.32, 89.62, 1303.01, 92.19, 1317.11, 92.19, 1341.78, 92.19, 1353.31, 89.3, 1370.6, 86.1, 1376.7, 77.5, 1370.6, 61.1, 1350.1, 57.9, 1329.92, 60.15]], "area": 2118.0, "bbox": [1295.32, 57.9, 81.38, 34.29], "iscrowd": 0, "attributes": {"occluded": false}}, {"id": 1048, "image_id": 3, "category_id": 1, "segmentation": [[1008.82, 464.83, 1022.7, 481.91, 1036.05, 505.67, 1038.99, 517.95, 1038.19, 524.9, 1030.18, 527.83, 1024.31, 527.83, 1015.23, 525.7, 1008.55, 517.15, 1000.28, 503.8, 990.4, 488.59, 987.2, 479.24, 986.93, 470.17, 993.07, 463.76]], "area": 1955.0, "bbox": [986.93, 463.76, 52.06, 64.07], "iscrowd": 0, "attributes": {"occluded": false}}, {"id": 1049, "image_id": 3, "category_id": 1, "segmentation": [[985.7, 489.25, 993.98, 501.8, 1001.99, 523.96, 1003.05, 530.9, 999.58, 535.17, 988.64, 536.51, 981.7, 532.24, 976.36, 523.43, 971.02, 512.48, 966.21, 502.6, 967.81, 494.59, 975.29, 489.52]], "area": 1102.0, "bbox": [966.21, 489.25, 36.84, 47.26], "iscrowd": 0, "attributes": {"occluded": false}}, {"id": 1050, "image_id": 3, "category_id": 1, "segmentation": [[1007.08, 530.75, 985.94, 539.08, 961.59, 544.84, 951.02, 554.78, 951.66, 566.63, 956.78, 573.04, 967.03, 576.24, 991.06, 571.76, 1009.96, 564.39, 1022.14, 552.21, 1027.26, 546.77, 1032.39, 539.72, 1029.19, 532.67, 1022.46, 528.83]], "area": 2354.0, "bbox": [951.02, 528.83, 81.37, 47.41], "iscrowd": 0, "attributes": {"occluded": false}}, {"id": 1051, "image_id": 3, "category_id": 1, "segmentation": [[1050.38, 516.09, 1066.62, 517.2, 1089.54, 532.33, 1101.33, 543.23, 1108.0, 560.14, 1103.78, 568.37, 1094.21, 570.6, 1085.76, 569.49, 1071.29, 559.7, 1060.84, 550.8, 1047.27, 543.23, 1040.15, 535.22, 1040.15, 528.77, 1042.37, 521.43]], "area": 2126.0, "bbox": [1040.15, 516.09, 67.85, 54.51], "iscrowd": 0, "attributes": {"occluded": false}}, {"id": 1052, "image_id": 3, "category_id": 1, "segmentation": [[1154.07, 499.89, 1152.23, 523.88, 1149.92, 555.72, 1144.39, 565.4, 1127.32, 566.79, 1121.78, 561.25, 1120.86, 542.8, 1120.86, 526.65, 1122.7, 505.43, 1124.55, 495.28, 1126.85, 491.59, 1134.7, 488.36, 1146.23, 487.9]], "area": 2230.0, "bbox": [1120.86, 487.9, 33.21, 78.89], "iscrowd": 0, "attributes": {"occluded": false}}, {"id": 1053, "image_id": 3, "category_id": 1, "segmentation": [[1022.84, 581.34, 1044.73, 595.75, 1061.55, 607.77, 1072.23, 621.38, 1074.63, 630.73, 1072.76, 636.33, 1060.75, 639.27, 1049.8, 638.47, 1036.72, 632.6, 1022.84, 620.85, 1016.16, 613.11, 1004.42, 598.42, 1001.48, 592.01, 1000.68, 582.94]], "area": 2329.0, "bbox": [1000.68, 581.34, 73.95, 57.93], "iscrowd": 0, "attributes": {"occluded": false}}, {"id": 1054, "image_id": 3, "category_id": 1, "segmentation": [[957.49, 601.07, 971.26, 613.24, 991.13, 635.35, 998.81, 649.77, 989.2, 661.94, 982.8, 664.5, 971.58, 663.22, 965.82, 658.42, 955.56, 644.32, 943.07, 628.62, 935.7, 612.28, 935.06, 605.88, 935.06, 603.31]], "area": 2191.0, "bbox": [935.06, 601.07, 63.75, 63.43], "iscrowd": 0, "attributes": {"occluded": false}}, {"id": 1055, "image_id": 3, "category_id": 1, "segmentation": [[934.75, 641.66, 923.68, 646.28, 921.84, 666.12, 924.6, 702.56, 933.37, 720.09, 938.44, 724.24, 945.36, 724.71, 951.36, 718.25, 955.05, 709.94, 956.44, 692.87, 953.67, 667.5, 950.9, 656.43, 950.44, 652.74]], "area": 2230.0, "bbox": [921.84, 641.66, 34.6, 83.05], "iscrowd": 0, "attributes": {"occluded": false}}, {"id": 1056, "image_id": 3, "category_id": 1, "segmentation": [[1033.94, 634.74, 1024.25, 652.74, 1003.95, 679.49, 995.65, 688.26, 984.12, 688.72, 974.89, 683.65, 973.97, 673.04, 981.81, 656.89, 997.5, 635.21, 1005.8, 626.44, 1009.95, 625.52, 1020.56, 626.44]], "area": 2068.0, "bbox": [973.97, 625.52, 59.97, 63.2], "iscrowd": 0, "attributes": {"occluded": false}}, {"id": 1057, "image_id": 3, "category_id": 1, "segmentation": [[1058.85, 643.51, 1064.85, 668.42, 1068.54, 690.1, 1061.16, 701.18, 1048.24, 702.56, 1035.32, 697.49, 1030.25, 673.96, 1028.4, 654.12, 1030.25, 642.13, 1034.86, 636.59, 1040.4, 635.67]], "area": 2034.0, "bbox": [1028.4, 635.67, 40.14, 66.89], "iscrowd": 0, "attributes": {"occluded": false}}, {"id": 1058, "image_id": 3, "category_id": 1, "segmentation": [[1091.61, 619.06, 1097.61, 639.36, 1100.37, 666.58, 1098.07, 674.88, 1090.69, 682.26, 1070.85, 682.26, 1067.16, 680.42, 1062.08, 658.73, 1059.78, 636.59, 1060.24, 626.9, 1065.77, 617.67, 1074.08, 615.83]], "area": 2229.0, "bbox": [1059.78, 615.83, 40.59, 66.43], "iscrowd": 0, "attributes": {"occluded": false}}, {"id": 1059, "image_id": 3, "category_id": 1, "segmentation": [[1017.79, 673.04, 1027.94, 684.57, 1025.64, 699.33, 1020.1, 706.25, 1006.26, 723.32, 993.8, 738.55, 983.65, 740.85, 976.27, 739.93, 972.58, 733.01, 972.58, 719.63, 975.81, 709.48, 987.35, 694.26]], "area": 2067.0, "bbox": [972.58, 673.04, 55.36, 67.81], "iscrowd": 0, "attributes": {"occluded": false}}, {"id": 1060, "image_id": 3, "category_id": 1, "segmentation": [[1042.89, 722.45, 1047.97, 742.74, 1058.11, 782.42, 1050.73, 794.41, 1041.05, 797.64, 1035.97, 795.8, 1026.28, 787.95, 1020.75, 768.58, 1017.52, 747.36, 1016.59, 732.13, 1016.59, 726.14, 1023.51, 721.98, 1031.82, 718.75]], "area": 2251.0, "bbox": [1016.59, 718.75, 41.52, 78.89], "iscrowd": 0, "attributes": {"occluded": false}}, {"id": 1061, "image_id": 3, "category_id": 1, "segmentation": [[1067.8, 706.3, 1077.95, 719.68, 1088.1, 754.28, 1088.1, 763.04, 1083.95, 772.73, 1076.57, 773.19, 1069.65, 767.66, 1058.11, 754.74, 1049.35, 741.36, 1046.58, 721.98, 1046.58, 713.22, 1049.35, 707.22, 1054.42, 705.38]], "area": 1874.0, "bbox": [1046.58, 705.38, 41.52, 67.81], "iscrowd": 0, "attributes": {"occluded": false}}, {"id": 1062, "image_id": 3, "category_id": 1, "segmentation": [[1328.62, 730.61, 1341.35, 740.02, 1356.3, 761.06, 1363.49, 780.99, 1361.83, 792.61, 1355.19, 800.36, 1347.99, 802.58, 1336.37, 799.81, 1334.15, 796.49, 1325.85, 773.24, 1312.01, 752.75, 1308.69, 742.79, 1313.12, 732.27]], "area": 2275.0, "bbox": [1308.69, 730.61, 54.8, 71.97], "iscrowd": 0, "attributes": {"occluded": false}}, {"id": 1063, "image_id": 3, "category_id": 1, "segmentation": [[1259.58, 795.26, 1276.82, 801.94, 1296.85, 823.65, 1307.79, 839.2, 1310.38, 851.62, 1310.38, 857.18, 1306.3, 862.93, 1298.14, 864.79, 1290.17, 863.32, 1280.16, 854.22, 1272.56, 842.72, 1259.21, 829.37, 1249.2, 819.36, 1246.6, 813.24, 1246.6, 804.35, 1247.34, 802.12]], "area": 2326.0, "bbox": [1246.6, 795.26, 63.78, 69.53], "iscrowd": 0, "attributes": {"occluded": false}}, {"id": 1064, "image_id": 3, "category_id": 1, "segmentation": [[1353.41, 823.15, 1368.14, 835.33, 1380.32, 860.32, 1385.12, 883.7, 1379.04, 899.72, 1374.23, 902.29, 1361.74, 902.29, 1357.89, 899.72, 1353.41, 892.03, 1350.2, 870.89, 1339.3, 852.6, 1334.5, 835.33, 1337.39, 825.08]], "area": 2452.0, "bbox": [1334.5, 823.15, 50.62, 79.14], "iscrowd": 0, "attributes": {"occluded": false}}, {"id": 1065, "image_id": 3, "category_id": 1, "segmentation": [[1422.29, 848.14, 1430.94, 861.92, 1431.9, 888.19, 1435.1, 913.18, 1425.17, 926.63, 1416.84, 927.28, 1404.67, 923.43, 1402.1, 908.69, 1403.38, 893.32, 1402.1, 869.93, 1399.54, 851.99, 1404.99, 849.42]], "area": 2213.0, "bbox": [1399.54, 848.14, 35.56, 79.14], "iscrowd": 0, "attributes": {"occluded": false}}, {"id": 1066, "image_id": 3, "category_id": 1, "segmentation": [[1374.96, 763.92, 1388.34, 774.07, 1403.57, 806.82, 1405.41, 820.66, 1403.1, 828.05, 1392.95, 831.74, 1380.5, 830.81, 1372.66, 814.67, 1367.12, 804.06, 1362.05, 789.75, 1361.12, 769.92, 1362.97, 763.46]], "area": 1971.0, "bbox": [1361.12, 763.46, 44.29, 68.28], "iscrowd": 0, "attributes": {"occluded": false}}, {"id": 1067, "image_id": 3, "category_id": 1, "segmentation": [[1382.8, 707.17, 1399.41, 723.32, 1419.71, 750.54, 1429.4, 763.92, 1429.86, 775.45, 1427.56, 783.76, 1420.17, 787.45, 1407.26, 784.68, 1397.57, 773.61, 1385.11, 759.77, 1366.66, 737.16, 1363.89, 731.16, 1361.58, 720.55, 1362.05, 716.4]], "area": 2730.0, "bbox": [1361.58, 707.17, 68.28, 80.28], "iscrowd": 0, "attributes": {"occluded": false}}, {"id": 1068, "image_id": 3, "category_id": 1, "segmentation": [[1424.33, 669.34, 1441.4, 679.03, 1452.93, 695.18, 1453.85, 710.87, 1452.47, 721.48, 1448.32, 729.78, 1434.94, 733.93, 1428.94, 731.63, 1425.25, 722.86, 1429.86, 714.09, 1422.48, 708.1, 1412.79, 699.33, 1410.02, 687.34, 1408.18, 680.42, 1409.1, 676.73]], "area": 1856.0, "bbox": [1408.18, 669.34, 45.67, 64.59], "iscrowd": 0, "attributes": {"occluded": false}}, {"id": 1069, "image_id": 3, "category_id": 1, "segmentation": [[1290.54, 447.03, 1298.84, 471.48, 1307.61, 503.77, 1310.84, 522.22, 1309.45, 529.6, 1301.61, 530.99, 1286.85, 521.3, 1272.55, 507.92, 1265.63, 493.16, 1261.01, 469.17, 1261.01, 455.79, 1270.24, 447.03, 1276.7, 443.33]], "area": 2754.0, "bbox": [1261.01, 443.33, 49.83, 87.66], "iscrowd": 0, "attributes": {"occluded": false}}, {"id": 1070, "image_id": 3, "category_id": 1, "segmentation": [[1304.84, 479.78, 1329.75, 485.32, 1336.21, 496.85, 1329.75, 503.77, 1316.37, 510.23, 1285.0, 519.46, 1267.01, 523.61, 1260.09, 519.46, 1252.71, 501.46, 1255.48, 493.16, 1283.16, 483.47]], "area": 2393.0, "bbox": [1252.71, 479.78, 83.5, 43.83], "iscrowd": 0, "attributes": {"occluded": false}}, {"id": 1071, "image_id": 3, "category_id": 1, "segmentation": [[1342.67, 507.92, 1349.59, 526.38, 1357.89, 562.82, 1355.13, 581.27, 1347.28, 588.66, 1337.13, 590.04, 1332.52, 586.81, 1329.75, 582.66, 1324.68, 562.36, 1321.91, 540.22, 1319.6, 521.76, 1319.6, 514.38, 1322.37, 511.61]], "area": 2267.0, "bbox": [1319.6, 507.92, 38.29, 82.12], "iscrowd": 0, "attributes": {"occluded": false}}, {"id": 1072, "image_id": 3, "category_id": 1, "segmentation": [[1381.42, 478.86, 1382.34, 503.77, 1378.19, 536.99, 1374.5, 545.29, 1363.43, 546.67, 1357.43, 544.83, 1353.28, 536.99, 1350.51, 524.07, 1350.51, 502.85, 1352.36, 487.62, 1355.13, 477.93, 1362.05, 473.32]], "area": 1956.0, "bbox": [1350.51, 473.32, 31.83, 73.35], "iscrowd": 0, "attributes": {"occluded": false}}, {"id": 1073, "image_id": 3, "category_id": 1, "segmentation": [[1384.19, 558.67, 1397.11, 576.2, 1404.95, 607.57, 1402.18, 629.25, 1394.34, 636.64, 1385.57, 636.64, 1379.11, 632.48, 1372.66, 619.57, 1368.04, 600.19, 1362.05, 584.97, 1361.12, 569.28, 1365.27, 560.51]], "area": 2408.0, "bbox": [1361.12, 558.67, 43.83, 77.97], "iscrowd": 0, "attributes": {"occluded": false}}, {"id": 1074, "image_id": 3, "category_id": 1, "segmentation": [[1423.4, 566.97, 1438.63, 582.2, 1457.08, 614.03, 1458.0, 632.48, 1450.16, 639.4, 1438.63, 638.02, 1429.4, 629.25, 1415.1, 609.42, 1404.95, 593.73, 1399.87, 579.89, 1404.95, 569.28]], "area": 2378.0, "bbox": [1399.87, 566.97, 58.13, 72.43], "iscrowd": 0, "attributes": {"occluded": false}}, {"id": 1075, "image_id": 3, "category_id": 1, "segmentation": [[1352.91, 242.38, 1357.99, 260.83, 1367.67, 290.35, 1368.6, 314.81, 1360.75, 320.8, 1344.61, 321.73, 1340.92, 319.42, 1337.23, 300.5, 1332.15, 272.82, 1330.31, 258.98, 1330.31, 247.91, 1334.92, 242.38]], "area": 2242.0, "bbox": [1330.31, 242.38, 38.29, 79.35], "iscrowd": 0, "attributes": {"occluded": false}}, {"id": 1076, "image_id": 3, "category_id": 1, "segmentation": [[1381.97, 192.09, 1400.43, 200.85, 1424.88, 220.69, 1431.34, 230.38, 1427.65, 238.22, 1413.81, 241.45, 1399.04, 239.15, 1383.36, 229.46, 1366.75, 219.77, 1363.98, 204.55, 1367.21, 193.47]], "area": 2003.0, "bbox": [1363.98, 192.09, 67.36, 49.36], "iscrowd": 0, "attributes": {"occluded": false}}, {"id": 1077, "image_id": 3, "category_id": 1, "segmentation": [[1678.75, 932.86, 1681.52, 950.85, 1674.6, 975.3, 1663.53,
[truncated: 275,141 more chars]
