# Supplementary material for: Individual honey bee tracking in a beehive environment using deep learning and Kalman filter
Source: Sci Rep. 2024 Jan 11;14:1061. doi: 10.1038/s41598-023-44718-y (PMC10784501; doi:10.1038/s41598-023-44718-y)
Supplement: Supplementary file 1 — Supplementary Information. [file 41598_2023_44718_MOESM1_ESM.zip › Dataset/dataset-Mask_RCNN_Training/dataset/train/instances_default.json]

{"licenses": [{"name": "", "id": 0, "url": ""}], "info": {"contributor": "", "date_created": "", "description": "", "url": "", "version": "", "year": ""}, "categories": [{"id": 1, "name": "b", "supercategory": ""}], "images": [{"id": 1, "width": 1920, "height": 1080, "file_name": "001.jpg", "license": 0, "flickr_url": "", "coco_url": "", "date_captured": 0}, {"id": 2, "width": 1920, "height": 1080, "file_name": "002.jpg", "license": 0, "flickr_url": "", "coco_url": "", "date_captured": 0}, {"id": 3, "width": 1920, "height": 1080, "file_name": "003.jpg", "license": 0, "flickr_url": "", "coco_url": "", "date_captured": 0}, {"id": 4, "width": 1920, "height": 1080, "file_name": "004.jpg", "license": 0, "flickr_url": "", "coco_url": "", "date_captured": 0}, {"id": 5, "width": 1920, "height": 1080, "file_name": "005.jpg", "license": 0, "flickr_url": "", "coco_url": "", "date_captured": 0}, {"id": 6, "width": 1920, "height": 1080, "file_name": "006.jpg", "license": 0, "flickr_url": "", "coco_url": "", "date_captured": 0}, {"id": 7, "width": 1920, "height": 1080, "file_name": "007.jpg", "license": 0, "flickr_url": "", "coco_url": "", "date_captured": 0}, {"id": 8, "width": 1920, "height": 1080, "file_name": "008.jpg", "license": 0, "flickr_url": "", "coco_url": "", "date_captured": 0}, {"id": 9, "width": 1920, "height": 1080, "file_name": "009.jpg", "license": 0, "flickr_url": "", "coco_url": "", "date_captured": 0}, {"id": 10, "width": 1920, "height": 1080, "file_name": "010.jpg", "license": 0, "flickr_url": "", "coco_url": "", "date_captured": 0}, {"id": 11, "width": 1920, "height": 1080, "file_name": "011.jpg", "license": 0, "flickr_url": "", "coco_url": "", "date_captured": 0}, {"id": 12, "width": 1920, "height": 1080, "file_name": "012.jpg", "license": 0, "flickr_url": "", "coco_url": "", "date_captured": 0}, {"id": 13, "width": 1920, "height": 1080, "file_name": "013.jpg", "license": 0, "flickr_url": "", "coco_url": "", "date_captured": 0}, {"id": 14, "width": 1920, "height": 1080, "file_name": "014.jpg", "license": 0, "flickr_url": "", "coco_url": "", "date_captured": 0}, {"id": 15, "width": 1920, "height": 1080, "file_name": "015.jpg", "license": 0, "flickr_url": "", "coco_url": "", "date_captured": 0}, {"id": 16, "width": 1920, "height": 1080, "file_name": "016.jpg", "license": 0, "flickr_url": "", "coco_url": "", "date_captured": 0}, {"id": 17, "width": 1920, "height": 1080, "file_name": "017.jpg", "license": 0, "flickr_url": "", "coco_url": "", "date_captured": 0}, {"id": 18, "width": 1920, "height": 1080, "file_name": "018.jpg", "license": 0, "flickr_url": "", "coco_url": "", "date_captured": 0}, {"id": 19, "width": 1920, "height": 1080, "file_name": "019.jpg", "license": 0, "flickr_url": "", "coco_url": "", "date_captured": 0}, {"id": 20, "width": 1920, "height": 1080, "file_name": "020.jpg", "license": 0, "flickr_url": "", "coco_url": "", "date_captured": 0}, {"id": 21, "width": 1920, "height": 1080, "file_name": "021.jpg", "license": 0, "flickr_url": "", "coco_url": "", "date_captured": 0}, {"id": 22, "width": 1920, "height": 1080, "file_name": "022.jpg", "license": 0, "flickr_url": "", "coco_url": "", "date_captured": 0}, {"id": 23, "width": 1920, "height": 1080, "file_name": "023.jpg", "license": 0, "flickr_url": "", "coco_url": "", "date_captured": 0}, {"id": 24, "width": 1920, "height": 1080, "file_name": "024.jpg", "license": 0, "flickr_url": "", "coco_url": "", "date_captured": 0}, {"id": 25, "width": 1920, "height": 1080, "file_name": "025.jpg", "license": 0, "flickr_url": "", "coco_url": "", "date_captured": 0}, {"id": 26, "width": 1920, "height": 1080, "file_name": "026.jpg", "license": 0, "flickr_url": "", "coco_url": "", "date_captured": 0}, {"id": 27, "width": 1920, "height": 1080, "file_name": "027.jpg", "license": 0, "flickr_url": "", "coco_url": "", "date_captured": 0}, {"id": 28, "width": 1920, "height": 1080, "file_name": "028.jpg", "license": 0, "flickr_url": "", "coco_url": "", "date_captured": 0}, {"id": 29, "width": 1920, "height": 1080, "file_name": "029.jpg", "license": 0, "flickr_url": "", "coco_url": "", "date_captured": 0}, {"id": 30, "width": 1920, "height": 1080, "file_name": "030.jpg", "license": 0, "flickr_url": "", "coco_url": "", "date_captured": 0}, {"id": 31, "width": 1920, "height": 1080, "file_name": "031.jpg", "license": 0, "flickr_url": "", "coco_url": "", "date_captured": 0}, {"id": 32, "width": 1920, "height": 1080, "file_name": "032.jpg", "license": 0, "flickr_url": "", "coco_url": "", "date_captured": 0}, {"id": 33, "width": 1920, "height": 1080, "file_name": "033.jpg", "license": 0, "flickr_url": "", "coco_url": "", "date_captured": 0}, {"id": 34, "width": 1920, "height": 1080, "file_name": "034.jpg", "license": 0, "flickr_url": "", "coco_url": "", "date_captured": 0}, {"id": 35, "width": 1920, "height": 1080, "file_name": "035.jpg", "license": 0, "flickr_url": "", "coco_url": "", "date_captured": 0}], "annotations": [{"id": 1, "image_id": 1, "category_id": 1, "segmentation": [[1082.79, 831.84, 1053.95, 851.06, 1047.54, 865.48, 1050.43, 879.25, 1059.72, 884.06, 1079.0, 874.13, 1093.36, 863.87, 1114.5, 845.93, 1119.63, 834.4, 1119.63, 828.63, 1111.3, 825.43, 1095.6, 825.43]], "area": 2312.0, "bbox": [1047.54, 825.43, 72.09, 58.63], "iscrowd": 0, "attributes": {"occluded": false}}, {"id": 2, "image_id": 1, "category_id": 1, "segmentation": [[547.88, 172.24, 584.4, 181.46, 601.7, 187.61, 613.62, 207.22, 604.4, 216.45, 584.79, 214.53, 562.11, 205.3, 541.35, 199.53, 535.96, 191.46, 535.58, 180.31]], "area": 2097.0, "bbox": [535.58, 172.24, 78.04, 44.21], "iscrowd": 0, "attributes": {"occluded": false}}, {"id": 3, "image_id": 1, "category_id": 1, "segmentation": [[629.77, 111.99, 637.46, 135.83, 642.07, 164.28, 639.77, 175.43, 630.54, 178.12, 617.47, 175.81, 610.55, 165.82, 607.47, 146.59, 604.01, 125.83, 605.55, 115.84, 613.62, 107.38, 620.93, 107.38]], "area": 1986.0, "bbox": [604.01, 107.38, 38.06, 70.74], "iscrowd": 0, "attributes": {"occluded": false}}, {"id": 4, "image_id": 1, "category_id": 1, "segmentation": [[655.14, 85.85, 665.52, 103.15, 672.06, 138.52, 673.6, 158.9, 665.14, 162.74, 655.14, 160.82, 647.45, 155.82, 643.99, 137.75, 634.38, 109.3, 634.38, 93.54, 637.07, 87.39, 645.53, 84.31]], "area": 2107.0, "bbox": [634.38, 84.31, 39.22, 78.43], "iscrowd": 0, "attributes": {"occluded": false}}, {"id": 5, "image_id": 1, "category_id": 1, "segmentation": [[176.64, 352.81, 190.41, 356.98, 209.96, 370.75, 230.46, 381.97, 239.11, 395.1, 234.95, 405.67, 225.98, 412.08, 217.01, 410.8, 203.87, 402.79, 169.59, 376.84, 166.39, 363.06, 167.99, 357.3]], "area": 2186.0, "bbox": [166.39, 352.81, 72.72, 59.27], "iscrowd": 0, "attributes": {"occluded": false}}, {"id": 6, "image_id": 1, "category_id": 1, "segmentation": [[144.92, 430.86, 147.8, 445.59, 159.66, 471.86, 160.3, 486.28, 150.05, 493.33, 135.63, 489.16, 122.82, 472.82, 116.73, 449.76, 117.05, 436.94, 127.62, 428.61, 136.27, 426.05]], "area": 1950.0, "bbox": [116.73, 426.05, 43.57, 67.28], "iscrowd": 0, "attributes": {"occluded": false}}, {"id": 7, "image_id": 1, "category_id": 1, "segmentation": [[46.47, 441.84, 60.89, 440.5, 69.16, 445.84, 79.58, 461.06, 87.85, 496.3, 93.19, 518.46, 85.45, 524.6, 73.7, 525.14, 63.82, 521.13, 57.15, 510.19, 45.4, 484.29, 40.86, 463.73]], "area": 2851.0, "bbox": [40.86, 440.5, 52.33, 84.64], "iscrowd": 0, "attributes": {"occluded": false}}, {"id": 8, "image_id": 1, "category_id": 1, "segmentation": [[103.34, 507.52, 123.63, 501.64, 157.27, 497.64, 174.09, 501.11, 179.16, 508.58, 174.35, 520.33, 152.19, 524.34, 117.22, 535.01, 100.13, 539.55, 93.73, 537.15, 89.72, 528.87, 90.25, 521.4]], "area": 2318.0, "bbox": [89.72, 497.64, 89.44, 41.91], "iscrowd": 0, "attributes": {"occluded": false}}, {"id": 9, "image_id": 1, "category_id": 1, "segmentation": [[216.88, 460.36, 222.64, 476.38, 217.84, 516.43, 213.67, 540.46, 206.63, 543.34, 191.25, 542.06, 184.52, 535.65, 183.56, 518.99, 184.84, 487.59, 191.89, 469.33, 193.49, 462.28, 208.87, 460.04]], "area": 2635.0, "bbox": [183.56, 460.04, 39.08, 83.3], "iscrowd": 0, "attributes": {"occluded": false}}, {"id": 10, "image_id": 1, "category_id": 1, "segmentation": [[251.48, 407.82, 258.53, 420.64, 263.33, 467.73, 260.45, 485.35, 249.24, 490.16, 238.34, 486.31, 229.05, 467.41, 223.28, 426.08, 225.53, 414.23, 235.46, 406.54]], "area": 2576.0, "bbox": [223.28, 406.54, 40.05, 83.62], "iscrowd": 0, "attributes": {"occluded": false}}, {"id": 11, "image_id": 1, "category_id": 1, "segmentation": [[296.65, 457.99, 275.19, 468.24, 256.28, 484.9, 252.12, 491.95, 255.32, 503.8, 265.89, 505.73, 283.52, 498.36, 305.94, 484.58, 311.39, 476.57, 311.39, 467.6, 307.54, 459.91]], "area": 1650.0, "bbox": [252.12, 457.99, 59.27, 47.74], "iscrowd": 0, "attributes": {"occluded": false}}, {"id": 12, "image_id": 1, "category_id": 1, "segmentation": [[355.28, 446.14, 351.43, 458.31, 344.39, 473.37, 335.1, 478.17, 321.64, 474.33, 321.0, 459.27, 321.96, 445.82, 327.09, 436.85, 345.03, 437.81]], "area": 1078.0, "bbox": [321.0, 436.85, 34.28, 41.32], "iscrowd": 0, "attributes": {"occluded": false}}, {"id": 13, "image_id": 1, "category_id": 1, "segmentation": [[156.68, 527.42, 173.98, 534.78, 173.02, 545.68, 167.57, 565.22, 161.8, 571.31, 157.64, 592.45, 152.83, 607.19, 143.22, 609.43, 131.05, 602.7, 124.64, 588.93, 125.92, 570.99, 133.93, 548.24, 144.18, 535.43]], "area": 2561.0, "bbox": [124.64, 527.42, 49.34, 82.01], "iscrowd": 0, "attributes": {"occluded": false}}, {"id": 14, "image_id": 1, "category_id": 1, "segmentation": [[0.66, 538.31, 20.52, 548.88, 38.46, 557.21, 55.44, 569.06, 53.84, 581.56, 43.27, 595.02, 27.89, 593.73, 9.95, 583.8, 0.66, 579.64]], "area": 1955.0, "bbox": [0.66, 538.31, 54.78, 56.71], "iscrowd": 0, "attributes": {"occluded": false}}, {"id": 15, "image_id": 1, "category_id": 1, "segmentation": [[85.68, 614.46, 97.22, 624.07, 112.92, 660.28, 116.44, 681.1, 108.11, 689.11, 94.97, 689.75, 85.04, 682.06, 75.75, 663.16, 67.1, 633.68, 64.54, 620.55, 77.35, 615.42]], "area": 2415.0, "bbox": [64.54, 614.46, 51.9, 75.29], "iscrowd": 0, "attributes": {"occluded": false}}, {"id": 16, "image_id": 1, "category_id": 1, "segmentation": [[37.31, 667.0, 54.61, 666.04, 63.9, 675.97, 67.74, 695.84, 64.86, 704.81, 69.67, 724.03, 68.06, 740.37, 56.21, 746.14, 44.68, 742.61, 35.71, 723.71, 33.46, 696.48, 34.1, 684.3]], "area": 2315.0, "bbox": [33.46, 666.04, 36.21, 80.1], "iscrowd": 0, "attributes": {"occluded": false}}, {"id": 17, "image_id": 1, "category_id": 1, "segmentation": [[12.72, 789.25, 31.64, 792.94, 31.64, 805.39, 32.56, 838.61, 35.33, 869.06, 25.64, 876.44, 10.88, 873.67, 2.57, 863.06, 0.73, 850.14, 0.73, 816.93, 3.96, 806.32, 10.41, 795.71]], "area": 2450.0, "bbox": [0.73, 789.25, 34.6, 87.19], "iscrowd": 0, "attributes": {"occluded": false}}, {"id": 18, "image_id": 1, "category_id": 1, "segmentation": [[482.99, 784.97, 449.54, 788.05, 434.16, 795.35, 428.01, 804.58, 431.47, 817.27, 440.31, 823.03, 464.15, 819.19, 488.75, 816.5, 504.9, 810.35, 510.28, 801.5, 508.36, 793.04, 498.75, 786.51]], "area": 2320.0, "bbox": [428.01, 784.97, 82.27, 38.06], "iscrowd": 0, "attributes": {"occluded": false}}, {"id": 19, "image_id": 1, "category_id": 1, "segmentation": [[405.67, 740.26, 436.05, 749.87, 466.8, 756.41, 481.79, 765.63, 478.33, 780.63, 461.8, 784.86, 438.74, 782.55, 412.98, 776.4, 397.22, 767.94, 392.6, 757.94, 396.06, 745.64]], "area": 2523.0, "bbox": [392.6, 740.26, 89.19, 44.6], "iscrowd": 0, "attributes": {"occluded": false}}, {"id": 20, "image_id": 1, "category_id": 1, "segmentation": [[395.79, 711.58, 411.17, 705.04, 440.77, 700.43, 461.53, 705.43, 468.84, 710.04, 469.99, 720.04, 466.15, 726.96, 447.69, 731.96, 421.55, 736.18, 403.48, 737.34, 390.03, 729.26, 390.03, 718.12]], "area": 2212.0, "bbox": [390.03, 700.43, 79.96, 36.91], "iscrowd": 0, "attributes": {"occluded": false}}, {"id": 21, "image_id": 1, "category_id": 1, "segmentation": [[345.43, 669.68, 335.82, 675.44, 335.05, 689.28, 337.36, 711.58, 336.2, 724.27, 338.13, 734.65, 348.12, 740.41, 363.88, 738.88, 370.8, 729.26, 371.96, 715.42, 370.8, 702.74, 365.42, 688.51, 356.2, 670.44]], "area": 2100.0, "bbox": [335.05, 669.68, 36.91, 70.73], "iscrowd": 0, "attributes": {"occluded": false}}, {"id": 22, "image_id": 1, "category_id": 1, "segmentation": [[321.48, 603.67, 325.64, 622.25, 329.49, 643.07, 325.96, 652.36, 320.84, 656.21, 312.19, 658.13, 297.45, 646.92, 291.36, 626.09, 292.33, 613.28, 296.17, 603.99, 307.38, 599.82, 318.28, 599.18]], "area": 1683.0, "bbox": [291.36, 599.18, 38.13, 58.95], "iscrowd": 0, "attributes": {"occluded": false}}, {"id": 23, "image_id": 1, "category_id": 1, "segmentation": [[386.2, 613.28, 373.38, 607.51, 360.24, 609.43, 357.36, 620.65, 355.12, 649.48, 357.36, 676.39, 361.53, 690.17, 375.62, 694.97, 382.03, 690.81, 386.84, 681.52, 389.72, 651.4, 388.12, 629.62]], "area": 2521.0, "bbox": [355.12, 607.51, 34.6, 87.46], "iscrowd": 0, "attributes": {"occluded": false}}, {"id": 24, "image_id": 1, "category_id": 1, "segmentation": [[461.86, 912.1, 485.62, 913.16, 516.06, 926.51, 526.74, 935.06, 521.67, 948.94, 514.46, 954.28, 497.37, 955.35, 483.22, 948.14, 461.6, 939.59, 452.52, 933.99, 450.65, 924.64, 454.92, 915.3]], "area": 2169.0, "bbox": [450.65, 912.1, 76.09, 43.25], "iscrowd": 0, "attributes": {"occluded": false}}, {"id": 25, "image_id": 1, "category_id": 1, "segmentation": [[486.13, 828.98, 498.14, 824.71, 508.02, 829.52, 513.63, 836.99, 510.16, 843.67, 502.42, 845.27, 492.27, 864.49, 471.98, 891.99, 468.78, 895.73, 458.63, 895.2, 451.96, 884.78, 453.83, 871.7, 459.7, 853.81, 474.12, 837.53]], "area": 2138.0, "bbox": [451.96, 824.71, 61.67, 71.02], "iscrowd": 0, "attributes": {"occluded": false}}, {"id": 26, "image_id": 1, "category_id": 1, "segmentation": [[547.0, 850.8, 566.15, 842.83, 573.94, 845.5, 596.18, 839.47, 608.87, 841.47, 614.65, 851.04, 612.65, 861.05, 601.08, 865.94, 578.83, 868.61, 570.38, 873.29, 553.02, 873.73, 546.8, 867.1, 544.3, 857.9]], "area": 1698.0, "bbox": [544.3, 839.47, 70.35, 34.26], "iscrowd": 0, "attributes": {"occluded": false}}, {"id": 27, "image_id": 1, "category_id": 1, "segmentation": [[482.07, 686.56, 493.2, 695.25, 513.66, 729.49, 524.79, 746.18, 525.9, 757.55, 517.45, 763.76, 507.88, 762.2, 498.09, 755.33, 487.86, 737.53, 476.96, 720.17, 467.39, 703.26, 466.28, 695.7, 471.84, 688.78]], "area": 2133.0, "bbox": [466.28, 686.56, 59.62, 77.2], "iscrowd": 0, "attributes": {"occluded": false}}, {"id": 28, "image_id": 1, "category_id": 1, "segmentation": [[566.2, 702.73, 584.09, 699.53, 593.16, 704.33, 595.83, 716.08, 588.62, 728.63, 577.14, 736.1, 556.85, 747.58, 539.23, 756.13, 529.35, 755.06, 525.08, 744.91, 524.55, 735.3, 534.16, 721.69, 557.12, 711.27]], "area": 2300.0, "bbox": [524.55, 699.53, 71.28, 56.6], "iscrowd": 0, "attributes": {"occluded": false}}, {"id": 29, "image_id": 1, "category_id": 1, "segmentation": [[538.96, 654.41, 543.77, 669.09, 542.97, 691.78, 534.16, 718.48, 527.75, 732.63, 518.68, 737.17, 509.6, 736.9, 505.33, 731.83, 503.99, 718.22, 505.06, 693.12, 509.06, 668.82, 512.8, 652.27, 525.08, 649.87, 536.3, 649.87]], "area": 2720.0, "bbox": [503.99, 649.87, 39.78, 87.3], "iscrowd": 0, "attributes": {"occluded": false}}, {"id": 30, "image_id": 1, "category_id": 1, "segmentation": [[457.0, 657.61, 470.09, 647.73, 493.58, 643.19, 518.41, 648.53, 528.55, 656.01, 530.69, 666.15, 522.15, 672.56, 501.86, 673.63, 476.49, 677.9, 466.88, 678.17, 455.94, 668.82]], "area": 1928.0, "bbox": [455.94, 643.19, 74.75, 34.98], "iscrowd": 0, "attributes": {"occluded": false}}, {"id": 31, "image_id": 1, "category_id": 1, "segmentation": [[522.29, 627.79, 540.87, 637.72, 570.03, 665.59, 579.32, 681.93, 580.28, 691.54, 572.59, 696.67, 562.34, 697.63, 546.0, 688.66, 526.13, 664.63, 510.12, 645.41, 508.51, 637.4, 517.8, 630.03]], "area": 2375.0, "bbox": [508.51, 627.79, 71.77, 69.84], "iscrowd": 0, "attributes": {"occluded": false}}, {"id": 32, "image_id": 1, "category_id": 1, "segmentation": [[399.79, 599.33, 432.09, 610.01, 451.58, 621.49, 454.79, 629.5, 448.11, 638.58, 437.17, 643.65, 424.08, 642.85, 407.0, 634.3, 391.51, 627.63, 380.57, 610.81, 381.1, 603.6, 386.71, 598.53]], "area": 2053.0, "bbox": [380.57, 598.53, 74.22, 45.12], "iscrowd": 0, "attributes": {"occluded": false}}, {"id": 33, "image_id": 1, "category_id": 1, "segmentation": [[465.47, 584.11, 479.62, 602.53, 487.89, 619.35, 482.82, 628.7, 472.94, 631.37, 458.26, 625.76, 442.51, 603.07, 440.1, 592.39, 455.05, 583.84]], "area": 1405.0, "bbox": [440.1, 583.84, 47.79, 47.53], "iscrowd": 0, "attributes": {"occluded": false}}, {"id": 34, "image_id": 1, "category_id": 1, "segmentation": [[392.91, 551.8, 406.37, 543.73, 455.19, 535.66, 462.88, 542.96, 462.11, 556.8, 452.88, 566.41, 430.59, 572.18, 405.6, 582.56, 394.06, 581.02, 386.76, 567.95, 386.76, 561.41]], "area": 2336.0, "bbox": [386.76, 535.66, 76.12, 46.9], "iscrowd": 0, "attributes": {"occluded": false}}, {"id": 35, "image_id": 1, "category_id": 1, "segmentation": [[310.64, 474.72, 321.02, 473.18, 337.17, 480.49, 345.62, 503.17, 355.23, 529.31, 353.31, 545.84, 342.16, 550.46, 328.32, 545.46, 317.17, 527.39, 309.1, 499.33, 306.02, 488.18]], "area": 2406.0, "bbox": [306.02, 473.18, 49.21, 77.28], "iscrowd": 0, "attributes": {"occluded": false}}, {"id": 36, "image_id": 1, "category_id": 1, "segmentation": [[384.09, 430.81, 395.84, 446.3, 401.44, 455.11, 415.33, 463.65, 420.93, 481.27, 417.2, 490.88, 403.85, 492.22, 389.7, 485.54, 374.21, 469.52, 364.33, 449.23, 364.07, 435.08, 370.48, 428.68, 377.95, 427.34]], "area": 2045.0, "bbox": [364.07, 427.34, 56.86, 64.88], "iscrowd": 0, "attributes": {"occluded": false}}, {"id": 37, "image_id": 1, "category_id": 1, "segmentation": [[381.21, 483.38, 387.08, 498.33, 383.61, 513.28, 386.81, 543.18, 385.75, 555.46, 379.34, 561.07, 365.72, 560.0, 357.45, 550.93, 355.04, 536.78, 353.98, 516.49, 354.78, 499.4, 357.71, 485.52, 364.12, 480.44, 374.0, 480.18]], "area": 2277.0, "bbox": [353.98, 480.18, 33.1, 80.89], "iscrowd": 0, "attributes": {"occluded": false}}, {"id": 38, "image_id": 1, "category_id": 1, "segmentation": [[430.87, 456.15, 450.09, 462.02, 449.8, 479.1, 451.42, 502.6, 457.8, 523.4, 454.6, 532.0, 436.7, 534.6, 425.26, 521.02, 416.72, 500.73, 418.05, 482.58, 423.39, 466.56]], "area": 2238.0, "bbox": [416.72, 456.15, 41.08, 78.45], "iscrowd": 0, "attributes": {"occluded": false}}, {"id": 39, "image_id": 1, "category_id": 1, "segmentation": [[477.32, 425.18, 474.65, 438.53, 485.6, 467.1, 487.47, 482.31, 479.19, 486.58, 467.18, 485.52, 454.89, 471.37, 442.08, 436.66, 443.15, 424.38, 448.75, 415.84, 466.91, 415.03, 476.52, 417.7]], "area": 2158.0, "bbox": [442.08, 415.03, 45.39, 71.55], "iscrowd": 0, "attributes": {"occluded": false}}, {"id": 40, "image_id": 1, "category_id": 1, "segmentation": [[460.92, 368.27, 478.6, 371.73, 507.82, 389.03, 525.89, 404.02, 527.43, 417.48, 513.97, 424.78, 495.52, 422.09, 462.84, 399.79, 447.85, 384.8, 451.69, 371.73]], "area": 2456.0, "bbox": [447.85, 368.27, 79.58, 56.51], "iscrowd": 0, "attributes": {"occluded": false}}, {"id": 41, "image_id": 1, "category_id": 1, "segmentation": [[554.07, 372.92, 567.53, 380.99, 567.91, 389.83, 560.99, 404.83, 555.61, 422.51, 550.23, 442.89, 546.38, 449.04, 529.08, 449.81, 520.24, 442.89, 517.16, 427.13, 528.31, 393.68, 536.0, 381.76, 545.23, 375.23]], "area": 2504.0, "bbox": [517.16, 372.92, 50.75, 76.89], "iscrowd": 0, "attributes": {"occluded": false}}, {"id": 42, "image_id": 1, "category_id": 1, "segmentation": [[572.53, 404.06, 585.6, 399.83, 600.59, 405.21, 620.58, 421.36, 635.19, 437.51, 634.42, 449.04, 620.97, 454.42, 599.82, 447.12, 580.6, 429.05, 572.1, 417.1, 569.8, 408.7]], "area": 1983.0, "bbox": [569.8, 399.83, 65.39, 54.59], "iscrowd": 0, "attributes": {"occluded": false}}, {"id": 43, "image_id": 1, "category_id": 1, "segmentation": [[583.1, 280.9, 602.5, 279.1, 626.9, 281.4, 643.97, 293.4, 643.05, 305.39, 630.13, 311.39, 606.6, 308.16, 590.92, 316.93, 577.54, 317.39, 571.08, 309.55, 570.6, 294.3]], "area": 2085.0, "bbox": [570.6, 279.1, 73.37, 38.29], "iscrowd": 0, "attributes": {"occluded": false}}, {"id": 44, "image_id": 1, "category_id": 1, "segmentation": [[619.2, 194.95, 634.42, 196.79, 641.8, 203.72, 641.8, 220.32, 636.73, 243.39, 629.35, 268.3, 623.81, 275.22, 608.12, 274.76, 601.2, 268.76, 601.2, 249.39, 607.2, 232.32, 610.43, 214.79]], "area": 2352.0, "bbox": [601.2, 194.95, 40.6, 80.27], "iscrowd": 0, "attributes": {"occluded": false}}, {"id": 45, "image_id": 1, "category_id": 1, "segmentation": [[678.71, 213.4, 669.02, 230.01, 658.41, 263.69, 657.95, 276.15, 672.71, 279.84, 687.48, 273.38, 696.7, 263.23, 702.24, 238.78, 702.24, 226.78, 699.01, 216.17, 689.32, 211.56]], "area": 2119.0, "bbox": [657.95, 211.56, 44.29, 68.28], "iscrowd": 0, "attributes": {"occluded": false}}, {"id": 46, "image_id": 1, "category_id": 1, "segmentation": [[692.51, 123.07, 703.42, 135.35, 705.83, 152.97, 716.24, 178.86, 714.93, 198.89, 707.7, 204.76, 695.42, 203.96, 684.2, 186.07, 677.55, 154.84, 673.52, 141.22, 672.19, 127.07, 676.19, 121.73, 686.07, 120.66]], "area": 2343.0, "bbox": [672.19, 120.66, 44.05, 84.1], "iscrowd": 0, "attributes": {"occluded": false}}, {"id": 47, "image_id": 1, "category_id": 1, "segmentation": [[703.1, 87.4, 701.97, 105.11, 685.05, 108.19, 675.44, 103.19, 669.68, 90.89, 663.91, 53.6, 665.06, 30.91, 682.36, 26.68, 692.74, 31.68, 696.59, 51.29, 700.05, 70.9]], "area": 2447.0, "bbox": [663.91, 26.68, 39.19, 81.51], "iscrowd": 0, "attributes": {"occluded": false}}, {"id": 48, "image_id": 1, "category_id": 1, "segmentation": [[627.88, 1.66, 637.88, 28.57, 637.88, 39.33, 629.42, 48.17, 618.27, 48.94, 607.13, 40.1, 593.67, 12.04, 588.29, 0.5]], "area": 1599.0, "bbox": [588.29, 0.5, 49.59, 48.44], "iscrowd": 0, "attributes": {"occluded": false}}, {"id": 49, "image_id": 1, "category_id": 1, "segmentation": [[583.94, 898.35, 590.86, 914.49, 605.86, 930.64, 617.01, 950.25, 612.01, 959.47, 595.48, 962.16, 584.71, 956.01, 564.34, 931.79, 553.19, 912.57, 557.03, 901.04, 570.49, 895.65]], "area": 2258.0, "bbox": [553.19, 895.65, 63.82, 66.51], "iscrowd": 0, "attributes": {"occluded": false}}, {"id": 50, "image_id": 1, "category_id": 1, "segmentation": [[665.06, 914.88, 672.75, 927.56, 675.06, 941.79, 681.59, 968.32, 676.21, 984.08, 668.14, 988.31, 655.45, 981.77, 647.38, 952.17, 640.46, 928.72, 641.61, 920.64, 658.53, 914.11]], "area": 1982.0, "bbox": [640.46, 914.11, 41.13, 74.2], "iscrowd": 0, "attributes": {"occluded": false}}, {"id": 51, "image_id": 1, "category_id": 1, "segmentation": [[663.35, 840.9, 642.21, 852.12, 623.62, 874.19, 622.34, 891.2, 633.24, 899.21, 646.05, 898.25, 657.9, 888.64, 664.95, 876.43, 683.53, 860.45, 691.22, 850.19, 688.02, 841.86, 680.01, 836.39]], "area": 2317.0, "bbox": [622.34, 836.39, 68.88, 62.82], "iscrowd": 0, "attributes": {"occluded": false}}, {"id": 52, "image_id": 1, "category_id": 1, "segmentation": [[690.58, 799.89, 702.76, 812.68, 706.6, 822.61, 717.49, 835.1, 723.26, 849.55, 718.78, 860.12, 703.72, 860.12, 691.54, 852.72, 675.2, 829.69, 667.2, 814.6, 667.2, 806.94, 684.5, 797.01]], "area": 1958.0, "bbox": [667.2, 797.01, 56.06, 63.11], "iscrowd": 0, "attributes": {"occluded": false}}, {"id": 53, "image_id": 1, "category_id": 1, "segmentation": [[572.93, 797.21, 588.14, 784.93, 619.91, 779.59, 648.48, 784.4, 654.62, 793.48, 653.55, 804.42, 637.0, 812.16, 622.85, 813.5, 607.63, 813.5, 594.02, 818.57, 580.67, 817.77, 572.39, 811.9]], "area": 2390.0, "bbox": [572.39, 779.59, 82.23, 38.98], "iscrowd": 0, "attributes": {"occluded": false}}, {"id": 54, "image_id": 1, "category_id": 1, "segmentation": [[648.85, 719.95, 677.95, 720.75, 715.06, 734.9, 732.95, 746.65, 732.2, 757.1, 720.4, 761.3, 699.8, 761.1, 670.21, 758.13, 642.18, 743.98, 635.24, 734.63, 638.71, 720.75]], "area": 2809.0, "bbox": [635.24, 719.95, 97.71, 41.35], "iscrowd": 0, "attributes": {"occluded": false}}, {"id": 55, "image_id": 1, "category_id": 1, "segmentation": [[736.16, 752.25, 740.96, 766.94, 751.11, 792.3, 752.98, 806.99, 747.64, 815.53, 734.55, 817.4, 727.88, 810.99, 709.99, 777.08, 704.39, 762.93, 710.79, 751.19, 722.81, 746.38, 728.68, 746.11]], "area": 2087.0, "bbox": [704.39, 746.11, 48.59, 71.29], "iscrowd": 0, "attributes": {"occluded": false}}, {"id": 56, "image_id": 1, "category_id": 1, "segmentation": [[694.51, 696.99, 676.89, 705.0, 657.66, 716.75, 649.65, 728.23, 651.79, 744.25, 666.47, 751.45, 678.76, 749.85, 711.33, 726.09, 718.0, 712.48, 719.87, 703.93, 714.26, 696.46]], "area": 2433.0, "bbox": [649.65, 696.46, 70.22, 54.99], "iscrowd": 0, "attributes": {"occluded": false}}, {"id": 57, "image_id": 1, "category_id": 1, "segmentation": [[735.36, 687.38, 753.24, 689.78, 774.87, 699.66, 793.02, 711.14, 795.69, 724.49, 789.55, 735.17, 775.94, 734.37, 761.25, 723.15, 732.15, 712.74, 726.81, 706.07, 727.88, 698.33]], "area": 1873.0, "bbox": [726.81, 687.38, 68.88, 47.79], "iscrowd": 0, "attributes": {"occluded": false}}, {"id": 58, "image_id": 1, "category_id": 1, "segmentation": [[447.96, 1079.07, 460.78, 1065.61, 477.44, 1052.16, 493.78, 1049.27, 503.39, 1051.2, 510.44, 1058.89, 507.87, 1066.57, 494.77, 1079.0, 493.29, 1079.0]], "area": 1238.0, "bbox": [447.96, 1049.27, 62.48, 30.73], "iscrowd": 0, "attributes": {"occluded": false}}, {"id": 59, "image_id": 1, "category_id": 1, "segmentation": [[640.7, 1079.86, 643.59, 1059.61, 648.49, 1048.04, 659.61, 1046.04, 669.4, 1051.83, 670.96, 1063.17, 669.85, 1079.0, 659.08, 1079.0]], "area": 859.0, "bbox": [640.7, 1046.04, 30.26, 33.96], "iscrowd": 0, "attributes": {"occluded": false}}, {"id": 60, "image_id": 1, "category_id": 1, "segmentation": [[680.53, 1079.19, 680.8, 1065.2, 684.09, 1056.03, 698.99, 1055.83, 705.67, 1059.61, 709.0, 1070.29, 712.24, 1079.0, 703.62, 1079.0]], "area": 627.0, "bbox": [680.53, 1055.83, 31.71, 24.17], "iscrowd": 0, "attributes": {"occluded": false}}, {"id": 61, "image_id": 1, "category_id": 1, "segmentation": [[721.46, 1060.28, 715.23, 1062.95, 713.9, 1074.74, 715.68, 1079.86, 762.9, 1079.0, 790.72, 1079.0, 796.22, 1072.74, 796.44, 1063.6, 793.99, 1057.83, 786.65, 1056.03, 758.84, 1054.94, 735.26, 1054.94]], "area": 1898.0, "bbox": [713.9, 1054.94, 82.54, 25.06], "iscrowd": 0, "attributes": {"occluded": false}}, {"id": 62, "image_id": 1, "category_id": 1, "segmentation": [[778.01, 956.08, 784.71, 970.49, 789.55, 1006.06, 788.59, 1024.32, 781.22, 1032.97, 769.04, 1034.25, 761.99, 1023.36, 757.19, 1011.82, 753.63, 978.82, 754.91, 963.45, 760.71, 954.48, 772.57, 952.55]], "area": 2285.0, "bbox": [753.63, 952.55, 35.92, 81.7], "iscrowd": 0, "attributes": {"occluded": false}}, {"id": 63, "image_id": 1, "category_id": 1, "segmentation": [[866.13, 1031.44, 890.0, 1034.5, 900.3, 1044.1, 913.4, 1062.2, 916.9, 1075.3, 913.75, 1079.0, 885.4, 1079.0, 879.2, 1067.96, 858.44, 1057.97, 853.06, 1046.05, 854.98, 1034.13]], "area": 1985.0, "bbox": [853.06, 1031.44, 63.84, 48.56], "iscrowd": 0, "attributes": {"occluded": false}}, {"id": 64, "image_id": 1, "category_id": 1, "segmentation": [[834.53, 958.93, 856.63, 958.93, 884.83, 967.9, 894.44, 976.23, 897.32, 987.76, 894.76, 996.73, 886.75, 1003.14, 874.25, 1004.74, 864.64, 997.69, 844.14, 990.65, 828.44, 981.67, 822.35, 971.74, 823.31, 963.09]], "area": 2282.0, "bbox": [822.35, 958.93, 74.97, 45.81], "iscrowd": 0, "attributes": {"occluded": false}}, {"id": 65, "image_id": 1, "category_id": 1, "segmentation": [[778.91, 860.77, 759.05, 869.42, 735.98, 893.44, 721.88, 909.14, 723.16, 921.64, 736.94, 929.33, 749.76, 924.2, 766.74, 904.66, 782.11, 893.76, 792.69, 879.67, 793.97, 871.34, 787.88, 862.05]], "area": 2429.0, "bbox": [721.88, 860.77, 72.09, 68.56], "iscrowd": 0, "attributes": {"occluded": false}}, {"id": 66, "image_id": 1, "category_id": 1, "segmentation": [[740.54, 511.81, 721.94, 517.79, 693.37, 539.72, 685.4, 554.33, 689.39, 565.62, 702.01, 570.27, 723.93, 554.33, 742.54, 541.04, 751.84, 529.09, 752.5, 522.44, 749.18, 515.8]], "area": 2039.0, "bbox": [685.4, 511.81, 67.1, 58.46], "iscrowd": 0, "attributes": {"occluded": false}}, {"id": 67, "image_id": 1, "category_id": 1, "segmentation": [[699.4, 584.3, 699.66, 593.35, 701.53, 607.5, 704.73, 634.2, 706.6, 651.28, 703.66, 657.42, 692.99, 659.03, 683.11, 653.42, 674.03, 620.58, 674.03, 602.69, 675.63, 589.34, 679.64, 582.4, 690.85, 578.93, 695.39, 579.2]], "area": 1978.0, "bbox": [674.03, 578.93, 32.57, 80.1], "iscrowd": 0, "attributes": {"occluded": false}}, {"id": 68, "image_id": 1, "category_id": 1, "segmentation": [[759.73, 545.56, 747.98, 543.42, 739.44, 549.83, 733.3, 561.58, 730.9, 587.74, 731.16, 602.96, 734.9, 614.97, 744.25, 617.91, 754.92, 612.3, 759.46, 605.63, 761.33, 589.88, 763.73, 564.78, 761.87, 554.1]], "area": 1957.0, "bbox": [730.9, 543.42, 32.83, 74.49], "iscrowd": 0, "attributes": {"occluded": false}}, {"id": 69, "image_id": 1, "category_id": 1, "segmentation": [[646.65, 403.29, 667.79, 411.75, 678.17, 420.21, 694.32, 427.51, 701.62, 437.51, 700.09, 449.04, 688.17, 452.12, 667.02, 448.66, 645.49, 432.51, 633.58, 419.82, 632.42, 410.59, 637.04, 405.6]], "area": 1913.0, "bbox": [632.42, 403.29, 69.2, 48.83], "iscrowd": 0, "attributes": {"occluded": false}}, {"id": 70, "image_id": 1, "category_id": 1, "segmentation": [[750.06, 408.29, 756.6, 402.91, 771.98, 408.67, 777.36, 419.05, 775.44, 428.66, 764.29, 441.74, 760.44, 445.96, 748.91, 464.42, 734.3, 467.88, 719.31, 460.57, 718.54, 452.5, 728.15, 438.28, 738.53, 430.2, 741.99, 416.75]], "area": 2037.0, "bbox": [718.54, 402.91, 58.82, 64.97], "iscrowd": 0, "attributes": {"occluded": false}}, {"id": 71, "image_id": 1, "category_id": 1, "segmentation": [[804.27, 431.36, 796.97, 456.34, 794.66, 481.33, 787.0, 491.3, 771.6, 490.6, 763.52, 480.95, 763.13, 461.73, 769.29, 436.35, 776.59, 423.28, 784.28, 418.28, 795.43, 420.21, 804.27, 422.9]], "area": 2180.0, "bbox": [763.13, 418.28, 41.14, 73.02], "iscrowd": 0, "attributes": {"occluded": false}}, {"id": 72, "image_id": 1, "category_id": 1, "segmentation": [[704.7, 474.41, 727.0, 474.41, 738.53, 479.8, 753.91, 481.72, 768.9, 489.79, 771.21, 503.25, 768.9, 511.71, 753.14, 511.32, 732.76, 508.63, 712.77, 504.78, 699.7, 494.79, 698.93, 484.02]], "area": 2010.0, "bbox": [698.93, 474.41, 72.28, 37.3], "iscrowd": 0, "attributes": {"occluded": false}}, {"id": 73, "image_id": 1, "category_id": 1, "segmentation": [[820.88, 357.62, 797.04, 365.69, 773.59, 374.53, 770.13, 385.3, 776.67, 397.98, 803.19, 396.83, 836.26, 385.3, 847.79, 375.3, 849.33, 366.08, 844.71, 358.77, 839.33, 354.93]], "area": 2213.0, "bbox": [770.13, 354.93, 79.2, 43.05], "iscrowd": 0, "attributes": {"occluded": false}}, {"id": 74, "image_id": 1, "category_id": 1, "segmentation": [[456.02, 0.62, 456.02, 21.31, 453.57, 47.34, 438.0, 51.35, 427.32, 45.34, 424.2, 28.21, 424.43, 7.52, 424.43, 0.62]], "area": 1456.0, "bbox": [424.2, 0.62, 31.82, 50.73], "iscrowd": 0, "attributes": {"occluded": false}}, {"id": 75, "image_id": 1, "category_id": 1, "segmentation": [[858.94, 372.61, 849.71, 379.92, 843.95, 399.14, 838.18, 422.21, 839.72, 434.12, 850.87, 436.81, 862.78, 435.28, 868.17, 423.74, 872.78, 402.98, 873.93, 387.6, 874.32, 378.76, 869.7, 373.76]], "area": 1687.0, "bbox": [838.18, 372.61, 36.14, 64.2], "iscrowd": 0, "attributes": {"occluded": false}}, {"id": 76, "image_id": 1, "category_id": 1, "segmentation": [[890.5, 422.6, 914.68, 430.28, 943.9, 458.73, 947.36, 476.03, 941.21, 482.95, 924.3, 481.03, 907.76, 464.88, 892.77, 457.19, 881.24, 444.12, 880.08, 434.12, 881.24, 426.82]], "area": 2191.0, "bbox": [880.08, 422.6, 67.28, 60.35], "iscrowd": 0, "attributes": {"occluded": false}}, {"id": 77, "image_id": 1, "category_id": 1, "segmentation": [[879.7, 451.81, 892.0, 475.64, 891.62, 484.1, 897.77, 504.48, 894.31, 519.09, 882.01, 521.78, 865.86, 514.86, 860.48, 495.64, 858.94, 474.11, 858.94, 456.42, 868.2, 449.2]], "area": 2078.0, "bbox": [858.94, 449.2, 38.83, 72.58], "iscrowd": 0, "attributes": {"occluded": false}}, {"id": 78, "image_id": 1, "category_id": 1, "segmentation": [[826.18, 436.45, 835.26, 437.78, 843.8, 446.06, 843.8, 461.81, 837.93, 470.89, 830.99, 491.18, 821.91, 499.99, 810.7, 503.19, 796.81, 493.58, 795.75, 487.71, 807.23, 460.21, 812.3, 450.6]], "area": 1996.0, "bbox": [795.75, 436.45, 48.05, 66.74], "iscrowd": 0, "attributes": {"occluded": false}}, {"id": 79, "image_id": 1, "category_id": 1, "segmentation": [[841.93, 488.77, 850.74, 500.52, 843.27, 518.14, 829.38, 526.68, 812.3, 543.77, 803.22, 551.51, 785.07, 547.78, 778.93, 534.96, 786.91, 521.61, 805.36, 511.2, 823.48, 500.79, 832.32, 494.38]], "area": 2082.0, "bbox": [778.93, 488.77, 71.81, 62.74], "iscrowd": 0, "attributes": {"occluded": false}}, {"id": 80, "image_id": 1, "category_id": 1, "segmentation": [[860.98, 895.81, 810.61, 915.8, 806.39, 930.41, 814.84, 941.94, 832.91, 941.17, 856.75, 933.1, 879.05, 923.1, 884.43, 912.72, 884.81, 903.88, 878.66, 898.11, 870.97, 894.65]], "area": 2352.0, "bbox": [806.39, 894.65, 78.42, 47.29], "iscrowd": 0, "attributes": {"occluded": false}}, {"id": 81, "image_id": 1, "category_id": 1, "segmentation": [[922.87, 907.34, 921.34, 936.94, 911.72, 945.79, 899.42, 942.71, 892.5, 924.26, 891.35, 905.42, 898.27, 895.04, 913.26, 894.27, 918.64, 898.88]], "area": 1308.0, "bbox": [891.35, 894.27, 31.52, 51.52], "iscrowd": 0, "attributes": {"occluded": false}}, {"id": 82, "image_id": 1, "category_id": 1, "segmentation": [[899.81, 818.15, 915.18, 843.14, 926.72, 871.97, 925.56, 895.81, 920.18, 902.34, 910.96, 902.73, 889.1, 890.8, 884.8, 871.3, 877.1, 849.3, 874.43, 829.68, 884.4, 820.5]], "area": 2929.0, "bbox": [874.43, 818.15, 52.29, 84.58], "iscrowd": 0, "attributes": {"occluded": false}}, {"id": 83, "image_id": 1, "category_id": 1, "segmentation": [[972.08, 850.06, 958.63, 848.14, 951.71, 852.37, 946.32, 872.74, 946.71, 884.66, 938.64, 903.88, 937.1, 923.87, 944.02, 933.48, 955.17, 935.02, 961.7, 929.26, 968.62, 910.42, 972.47, 888.12, 977.08, 872.36, 976.31, 857.36]], "area": 2297.0, "bbox": [937.1, 848.14, 39.98, 86.88], "iscrowd": 0, "attributes": {"occluded": false}}, {"id": 84, "image_id": 1, "category_id": 1, "segmentation": [[860.99, 809.03, 883.42, 825.04, 898.79, 839.46, 898.79, 857.08, 892.39, 866.69, 881.49, 867.01, 868.36, 852.28, 853.3, 841.06, 851.38, 830.49, 843.69, 820.24, 845.29, 813.51, 855.86, 809.99]], "area": 1800.0, "bbox": [843.69, 809.03, 55.1, 57.98], "iscrowd": 0, "attributes": {"occluded": false}}, {"id": 85, "image_id": 1, "category_id": 1, "segmentation": [[914.51, 997.99, 912.29, 1006.66, 914.96, 1016.67, 924.97, 1022.68, 938.09, 1022.46, 964.57, 1020.68, 978.36, 1014.45, 985.71, 1008.67, 987.49, 999.32, 981.92, 994.65, 966.79, 996.65, 940.76, 993.76, 929.42, 991.53, 918.74, 992.65]], "area": 1813.0, "bbox": [912.29, 991.53, 75.2, 31.15], "iscrowd": 0, "attributes": {"occluded": false}}, {"id": 86, "image_id": 1, "category_id": 1, "segmentation": [[979.14, 934.42, 974.69, 969.58, 967.35, 989.38, 959.34, 993.83, 951.11, 993.83, 943.32, 988.49, 942.21, 978.03, 941.54, 955.56, 948.22, 936.43, 954.0, 927.53, 967.35, 924.19, 977.81, 926.64]], "area": 2023.0, "bbox": [941.54, 924.19, 37.6, 69.64], "iscrowd": 0, "attributes": {"occluded": false}}, {"id": 87, "image_id": 1, "category_id": 1, "segmentation": [[941.28, 1079.01, 941.01, 1069.13, 954.36, 1044.57, 970.11, 1024.28, 986.93, 1014.4, 998.14, 1018.67, 1000.01, 1029.09, 995.47, 1041.37, 990.4, 1052.05, 981.32, 1063.79, 972.25, 1075.54, 969.31, 1079.28]], "area": 2163.0, "bbox": [941.01, 1014.4, 59.0, 64.88], "iscrowd": 0, "attributes": {"occluded": false}}, {"id": 88, "image_id": 1, "category_id": 1, "segmentation": [[1083.76, 1079.87, 1078.96, 1072.39, 1054.66, 1056.08, 1036.77, 1047.27, 1026.63, 1045.16, 1019.69, 1049.7, 1017.82, 1057.97, 1023.69, 1067.05, 1032.24, 1074.52, 1037.04, 1079.33]], "area": 1327.0, "bbox": [1017.82, 1045.16, 65.94, 34.71], "iscrowd": 0, "attributes": {"occluded": false}}, {"id": 89, "image_id": 1, "category_id": 1, "segmentation": [[1090.7, 1003.78, 1069.08, 1010.98, 1037.04, 1018.19, 1028.23, 1025.13, 1029.03, 1039.02, 1039.18, 1044.89, 1061.07, 1043.29, 1088.3, 1037.15, 1098.71, 1032.88, 1101.92, 1023.53, 1099.25, 1010.72, 1097.11, 1006.71]], "area": 2052.0, "bbox": [1028.23, 1003.78, 73.69, 41.11], "iscrowd": 0, "attributes": {"occluded": false}}, {"id": 90, "image_id": 1, "category_id": 1, "segmentation": [[1236.93, 1027.9, 1261.53, 1029.83, 1272.68, 1037.52, 1294.21, 1037.9, 1313.05, 1045.59, 1316.51, 1057.89, 1310.74, 1067.12, 1306.52, 1072.5, 1283.45, 1071.35, 1252.69, 1065.97, 1230.39, 1045.97]], "area": 2567.0, "bbox": [1230.39, 1027.9, 86.12, 44.6], "iscrowd": 0, "attributes": {"occluded": false}}, {"id": 91, "image_id": 1, "category_id": 1, "segmentation": [[1350.54, 962.32, 1355.53, 990.38, 1349.0, 1008.84, 1336.69, 1033.06, 1331.7, 1039.21, 1321.7, 1041.13, 1312.86, 1034.21, 1310.94, 1022.68, 1319.78, 993.07, 1320.93, 975.0, 1330.16, 960.78]], "area": 2369.0, "bbox": [1310.94, 960.78, 44.59, 80.35], "iscrowd": 0, "attributes": {"occluded": false}}, {"id": 92, "image_id": 1, "category_id": 1, "segmentation": [[1307.09, 906.96, 1317.86, 925.41, 1320.93, 963.47, 1318.24, 976.16, 1310.17, 980.77, 1299.02, 978.85, 1291.71, 968.08, 1285.95, 938.48, 1284.03, 924.26, 1285.56, 906.57, 1295.94, 901.96]], "area": 2181.0, "bbox": [1284.03, 901.96, 36.9, 78.81], "iscrowd": 0, "attributes": {"occluded": false}}, {"id": 93, "image_id": 1, "category_id": 1, "segmentation": [[1254.81, 904.27, 1260.57, 930.41, 1260.57, 943.48, 1252.5, 952.32, 1238.28, 951.17, 1231.36, 941.56, 1225.2, 916.95, 1223.67, 906.96, 1235.2, 902.73, 1247.5, 900.04]], "area": 1461.0, "bbox": [1223.67, 900.04, 36.9, 52.28], "iscrowd": 0, "attributes": {"occluded": false}}, {"id": 94, "image_id": 1, "category_id": 1, "segmentation": [[1033.63, 228.9, 1054.39, 230.06, 1085.15, 238.13, 1092.45, 246.97, 1093.22, 262.74, 1084.76, 268.89, 1073.23, 270.81, 1057.08, 260.81, 1049.4, 257.35, 1029.4, 253.12, 1021.72, 245.82, 1021.33, 234.67, 1022.87, 229.29]], "area": 2000.0, "bbox": [1021.33, 228.9, 71.89, 41.91], "iscrowd": 0, "attributes": {"occluded": false}}, {"id": 95, "image_id": 1, "category_id": 1, "segmentation": [[1128.6, 200.03, 1125.83, 222.73, 1122.51, 265.36, 1113.65, 272.0, 1098.21, 268.13, 1094.83, 242.66, 1093.72, 213.87, 1099.26, 197.27, 1106.45, 191.73, 1118.63, 193.39]], "area": 2221.0, "bbox": [1093.72, 191.73, 34.88, 80.27], "iscrowd": 0, "attributes": {"occluded": false}}, {"id": 96, "image_id": 1, "category_id": 1, "segmentation": [[1144.06, 247.59, 1156.98, 276.65, 1167.13, 313.56, 1155.13, 326.94, 1138.5, 324.2, 1124.22, 305.72, 1122.84, 279.42, 1121.92, 261.43, 1126.07, 249.43, 1132.53, 243.9]], "area": 2543.0, "bbox": [1121.92, 243.9, 45.21, 83.04], "iscrowd": 0, "attributes": {"occluded": false}}, {"id": 97, "image_id": 1, "category_id": 1, "segmentation": [[1107.16, 308.95, 1079.0, 333.4, 1059.18, 348.16, 1061.94, 361.54, 1078.55, 368.92, 1097.93, 359.23, 1119.61, 342.62, 1125.15, 325.55, 1125.15, 314.48, 1120.07, 308.02]], "area": 2159.0, "bbox": [1059.18, 308.02, 65.97, 60.9], "iscrowd": 0, "attributes": {"occluded": false}}, {"id": 98, "image_id": 1, "category_id": 1, "segmentation": [[1156.52, 329.71, 1153.29, 358.77, 1144.06, 380.92, 1137.14, 391.06, 1124.22, 386.45, 1121.0, 374.46, 1120.53, 349.54, 1124.69, 328.78, 1130.22, 319.1, 1139.45, 318.17, 1154.21, 322.79]], "area": 1979.0, "bbox": [1120.53, 318.17, 35.99, 72.89], "iscrowd": 0, "attributes": {"occluded": false}}, {"id": 99, "image_id": 1, "category_id": 1, "segmentation": [[1176.36, 295.11, 1190.2, 299.26, 1194.35, 309.41, 1192.5, 324.17, 1186.51, 348.62, 1178.66, 360.16, 1168.51, 363.38, 1156.52, 358.77, 1155.6, 344.01, 1158.36, 317.71, 1164.82, 302.95]], "area": 1967.0, "bbox": [1155.6, 295.11, 38.75, 68.27], "iscrowd": 0, "attributes": {"occluded": false}}, {"id": 100, "image_id": 1, "category_id": 1, "segmentation": [[1107.62, 274.81, 1132.07, 266.04, 1163.44, 261.89, 1178.2, 265.12, 1184.66, 275.73, 1181.43, 286.8, 1164.82, 291.88, 1139.45, 296.95, 1114.08, 298.34, 1108.54, 293.72, 1102.54, 284.5]], "area": 2157.0, "bbox": [1102.54, 261.89, 82.12, 36.45], "iscrowd": 0, "attributes": {"occluded": false}}, {"id": 101, "image_id": 1, "category_id": 1, "segmentation": [[1218.34, 255.43, 1205.88, 260.04, 1201.27, 276.65, 1200.35, 308.02, 1200.35, 325.55, 1208.19, 335.24, 1219.26, 334.78, 1228.03, 324.17, 1232.18, 301.57, 1230.33, 276.65, 1226.64, 261.43]], "area": 2104.0, "bbox": [1200.35, 255.43, 31.83, 79.81], "iscrowd": 0, "attributes": {"occluded": false}}, {"id": 102, "image_id": 1, "category_id": 1, "segmentation": [[1188.35, 219.91, 1167.59, 224.52, 1137.14, 236.52, 1139.45, 249.43, 1153.75, 259.12, 1186.51, 252.66, 1206.8, 243.44, 1212.34, 237.9, 1209.11, 224.52, 1203.11, 220.37]], "area": 1982.0, "bbox": [1137.14, 219.91, 75.2, 39.21], "iscrowd": 0, "attributes": {"occluded": false}}, {"id": 103, "image_id": 1, "category_id": 1, "segmentation": [[1138.4, 617.18, 1135.08, 640.98, 1125.11, 656.48, 1108.5, 659.8, 1099.64, 657.04, 1099.09, 648.18, 1109.61, 626.59, 1120.13, 614.96, 1128.99, 613.3]], "area": 1211.0, "bbox": [1099.09, 613.3, 39.31, 46.5], "iscrowd": 0, "attributes": {"occluded": false}}, {"id": 104, "image_id": 1, "category_id": 1, "segmentation": [[1135.63, 503.69, 1142.27, 517.53, 1146.7, 549.64, 1147.81, 569.01, 1143.38, 576.21, 1135.63, 576.21, 1127.33, 574.55, 1116.3, 558.5, 1114.0, 519.2, 1113.5, 503.1, 1124.56, 498.7]], "area": 2051.0, "bbox": [1113.5, 498.7, 34.31, 77.51], "iscrowd": 0, "attributes": {"occluded": false}}, {"id": 105, "image_id": 1, "category_id": 1, "segmentation": [[1184.35, 504.24, 1168.85, 509.22, 1166.08, 514.76, 1166.08, 528.6, 1177.15, 534.69, 1191.54, 532.47, 1202.06, 528.6, 1221.99, 531.37, 1233.62, 526.38, 1238.6, 514.21, 1229.19, 502.58, 1206.49, 499.26]], "area": 1914.0, "bbox": [1166.08, 499.26, 72.52, 35.43], "iscrowd": 0, "attributes": {"occluded": false}}, {"id": 106, "image_id": 1, "category_id": 1, "segmentation": [[1190.44, 428.95, 1179.92, 454.97, 1171.61, 466.6, 1157.22, 466.6, 1150.02, 458.84, 1151.68, 437.25, 1160.54, 422.31, 1170.51, 419.54, 1182.69, 421.75]], "area": 1365.0, "bbox": [1150.02, 419.54, 40.42, 47.06], "iscrowd": 0, "attributes": {"occluded": false}}, {"id": 107, "image_id": 1, "category_id": 1, "segmentation": [[1191.76, 345.05, 1195.6, 357.35, 1192.91, 384.64, 1186.76, 415.02, 1178.3, 420.78, 1164.08, 417.71, 1157.54, 399.64, 1152.16, 379.65, 1157.54, 348.12, 1166.77, 337.74, 1178.3, 334.28, 1187.53, 334.67]], "area": 2857.0, "bbox": [1152.16, 334.28, 43.44, 86.5], "iscrowd": 0, "attributes": {"occluded": false}}, {"id": 108, "image_id": 1, "category_id": 1, "segmentation": [[1191.76, 394.64, 1223.67, 404.64, 1241.74, 410.4, 1254.81, 416.94, 1254.81, 428.09, 1243.27, 435.39, 1205.21, 432.32, 1186.76, 425.01, 1181.76, 416.55, 1182.53, 403.1]], "area": 1991.0, "bbox": [1181.76, 394.64, 73.05, 40.75], "iscrowd": 0, "attributes": {"occluded": false}}, {"id": 109, "image_id": 1, "category_id": 1, "segmentation": [[1248.27, 403.1, 1230.97, 408.48, 1207.9, 427.32, 1197.52, 441.93, 1192.14, 459.23, 1197.91, 469.22, 1212.13, 472.3, 1226.74, 467.69, 1239.43, 448.08, 1252.88, 427.32, 1259.42, 411.56, 1257.88, 403.87]], "area": 2572.0, "bbox": [1192.14, 403.1, 67.28, 69.2], "iscrowd": 0, "attributes": {"occluded": false}}, {"id": 110, "image_id": 1, "category_id": 1, "segmentation": [[1281.33, 377.72, 1260.57, 400.02, 1249.42, 402.71, 1235.97, 397.33, 1234.43, 385.03, 1244.81, 367.73, 1257.88, 361.19, 1273.26, 358.89, 1281.33, 366.58]], "area": 1398.0, "bbox": [1234.43, 358.89, 46.9, 43.82], "iscrowd": 0, "attributes": {"occluded": false}}, {"id": 111, "image_id": 1, "category_id": 1, "segmentation": [[1465.3, 690.5, 1461.2, 707.4, 1447.4, 708.1, 1433.95, 704.87, 1432.03, 686.61, 1436.19, 677.64, 1429.46, 659.38, 1425.62, 648.49, 1429.78, 640.16, 1439.71, 639.84, 1451.6, 645.3, 1460.2, 655.9, 1463.7, 665.8]], "area": 1978.0, "bbox": [1425.62, 639.84, 39.68, 68.26], "iscrowd": 0, "attributes": {"occluded": false}}, {"id": 112, "image_id": 1, "category_id": 1, "segmentation": [[1486.81, 655.53, 1473.99, 654.89, 1470.79, 658.1, 1469.19, 672.83, 1467.91, 679.88, 1474.96, 691.1, 1477.2, 706.79, 1483.93, 724.41, 1491.94, 729.54, 1502.83, 727.94, 1505.71, 710.96, 1504.43, 695.9, 1495.46, 671.23, 1492.26, 662.58]], "area": 1856.0, "bbox": [1467.91, 654.89, 37.8, 74.65], "iscrowd": 0, "attributes": {"occluded": false}}, {"id": 113, "image_id": 1, "category_id": 1, "segmentation": [[1516.92, 650.09, 1541.59, 657.46, 1553.77, 668.35, 1573.31, 677.32, 1586.45, 687.57, 1592.85, 696.86, 1590.93, 702.95, 1575.23, 706.79, 1548.32, 701.35, 1522.69, 687.89, 1510.84, 674.44, 1505.39, 665.79, 1506.99, 656.82]], "area": 2591.0, "bbox": [1505.39, 650.09, 87.46, 56.7], "iscrowd": 0, "attributes": {"occluded": false}}, {"id": 114, "image_id": 1, "category_id": 1, "segmentation": [[1518.85, 637.27, 1512.12, 654.57, 1504.11, 681.16, 1503.79, 692.7, 1508.59, 705.51, 1520.13, 710.32, 1532.94, 705.51, 1537.11, 691.74, 1543.2, 662.26, 1544.48, 646.24, 1542.55, 632.79, 1530.38, 628.94, 1526.86, 629.9]], "area": 2349.0, "bbox": [1503.79, 628.94, 40.69, 81.38], "iscrowd": 0, "attributes": {"occluded": false}}, {"id": 115, "image_id": 1, "category_id": 1, "segmentation": [[1520.72, 805.51, 1500.79, 825.44, 1482.52, 845.37, 1480.3, 858.11, 1489.11, 869.18, 1509.09, 862.53, 1539.54, 834.3, 1546.74, 821.01, 1546.74, 811.6, 1540.09, 804.41, 1530.13, 801.64]], "area": 2354.0, "bbox": [1480.3, 801.64, 66.44, 67.54], "iscrowd": 0, "attributes": {"occluded": false}}, {"id": 116, "image_id": 1, "category_id": 1, "segmentation": [[1568.33, 828.21, 1592.13, 834.3, 1620.37, 846.48, 1632.55, 855.89, 1630.33, 870.29, 1610.96, 876.93, 1587.7, 870.84, 1564.45, 858.11, 1557.26, 848.69, 1556.15, 837.07, 1560.02, 828.21]], "area": 2351.0, "bbox": [1556.15, 828.21, 76.4, 48.72], "iscrowd": 0, "attributes": {"occluded": false}}, {"id": 117, "image_id": 1, "category_id": 1, "segmentation": [[1506.1, 918.34, 1513.8, 934.4, 1517.95, 972.8, 1515.39, 991.06, 1503.21, 992.34, 1490.08, 985.62, 1485.9, 963.2, 1484.6, 940.4, 1484.0, 922.5, 1486.87, 916.41, 1498.4, 915.8]], "area": 2096.0, "bbox": [1484.0, 915.8, 33.95, 76.54], "iscrowd": 0, "attributes": {"occluded": false}}, {"id": 118, "image_id": 1, "category_id": 1, "segmentation": [[1524.04, 993.62, 1499.37, 1002.6, 1475.66, 1007.4, 1466.05, 1016.05, 1466.37, 1029.83, 1473.1, 1037.84, 1492.64, 1037.2, 1524.68, 1026.62, 1540.38, 1018.29, 1547.42, 1007.4, 1544.86, 1000.03, 1534.93, 993.3]], "area": 2346.0, "bbox": [1466.05, 993.3, 81.37, 44.54], "iscrowd": 0, "attributes": {"occluded": false}}, {"id": 119, "image_id": 1, "category_id": 1, "segmentation": [[1542.62, 895.91, 1553.83, 910.65, 1557.68, 933.71, 1555.43, 951.66, 1549.35, 967.67, 1542.3, 972.8, 1530.12, 972.48, 1521.79, 961.27, 1520.83, 949.09, 1527.24, 943.97, 1523.08, 924.42, 1520.83, 909.37, 1522.43, 899.76, 1530.76, 895.91]], "area": 2267.0, "bbox": [1520.83, 895.91, 36.85, 76.89], "iscrowd": 0, "attributes": {"occluded": false}}, {"id": 120, "image_id": 1, "category_id": 1, "segmentation": [[1638.09, 920.9, 1622.39, 919.3, 1616.3, 924.42, 1611.82, 939.48, 1611.5, 958.06, 1608.3, 979.85, 1607.01, 996.83, 1613.42, 1001.63, 1627.84, 1004.84, 1636.49, 997.79, 1643.86, 974.4, 1644.5, 951.66, 1643.86, 935.0, 1642.58, 925.06]], "area": 2548.0, "bbox": [1607.01, 919.3, 37.49, 85.54], "iscrowd": 0, "attributes": {"occluded": false}}, {"id": 121, "image_id": 1, "category_id": 1, "segmentation": [[1648.53, 1007.91, 1624.51, 1012.08, 1601.44, 1013.68, 1582.54, 1019.45, 1579.65, 1032.58, 1585.74, 1044.76, 1603.68, 1045.4, 1640.52, 1041.23, 1654.94, 1036.11, 1661.99, 1027.46, 1661.67, 1014.64]], "area": 2343.0, "bbox": [1579.65, 1007.91, 82.34, 37.49], "iscrowd": 0, "attributes": {"occluded": false}}, {"id": 122, "image_id": 1, "category_id": 1, "segmentation": [[1719.66, 1048.6, 1701.4, 1053.73, 1675.45, 1045.4, 1656.22, 1045.08, 1644.69, 1051.8, 1644.05, 1062.06, 1654.62, 1071.03, 1673.2, 1078.72, 1690.5, 1079.36, 1713.25, 1079.36, 1727.99, 1070.71, 1729.91, 1064.3, 1729.91, 1055.65]], "area": 2283.0, "bbox": [1644.05, 1045.08, 85.86, 34.28], "iscrowd": 0, "attributes": {"occluded": false}}, {"id": 123, "image_id": 1, "category_id": 1, "segmentation": [[1688.9, 969.47, 1714.2, 976.5, 1735.4, 1001.5, 1741.76, 1023.93, 1740.8, 1035.47, 1728.31, 1040.59, 1718.06, 1038.35, 1712.61, 1028.1, 1705.56, 1010.48, 1681.53, 993.5, 1675.45, 984.53, 1675.13, 977.8, 1678.01, 972.35]], "area": 2424.0, "bbox": [1675.13, 969.47, 66.63, 71.12], "iscrowd": 0, "attributes": {"occluded": false}}, {"id": 124, "image_id": 1, "category_id": 1, "segmentation": [[1762.3, 961.88, 1783.99, 967.42, 1802.9, 984.49, 1812.59, 998.33, 1813.05, 1018.16, 1809.82, 1030.16, 1795.06, 1031.54, 1790.44, 1027.85, 1784.91, 1007.55, 1773.84, 994.17, 1758.15, 984.49, 1752.61, 977.1, 1752.61, 969.26]], "area": 2146.0, "bbox": [1752.61, 961.88, 60.44, 69.66], "iscrowd": 0, "attributes": {"occluded": false}}, {"id": 125, "image_id": 1, "category_id": 1, "segmentation": [[1679.72, 902.83, 1703.25, 907.44, 1731.85, 921.28, 1747.54, 933.74, 1742.93, 947.58, 1719.86, 949.42, 1693.1, 937.43, 1675.57, 926.82, 1670.04, 917.13, 1671.88, 906.98]], "area": 2132.0, "bbox": [1670.04, 902.83, 77.5, 46.59], "iscrowd": 0, "attributes": {"occluded": false}}, {"id": 126, "image_id": 1, "category_id": 1, "segmentation": [[126.85, 150.32, 127.95, 180.21, 138.47, 230.59, 132.38, 240.0, 112.45, 240.56, 104.15, 222.84, 94.18, 184.09, 95.84, 158.62, 101.93, 147.55, 114.67, 144.78]], "area": 2952.0, "bbox": [94.18, 144.78, 44.29, 95.78], "iscrowd": 0, "attributes": {"occluded": false}}, {"id": 127, "image_id": 1, "category_id": 1, "segmentation": [[163.38, 81.12, 170.03, 106.03, 173.9, 150.87, 166.71, 163.05, 150.1, 161.95, 142.35, 149.21, 139.58, 127.62, 136.81, 101.6, 141.24, 84.44, 152.87, 81.12]], "area": 2390.0, "bbox": [136.81, 81.12, 37.09, 81.93], "iscrowd": 0, "attributes": {"occluded": false}}, {"id": 128, "image_id": 1, "category_id": 1, "segmentation": [[218.43, 79.43, 212.9, 90.04, 214.28, 121.87, 215.66, 142.63, 209.67, 150.48, 196.29, 151.86, 181.52, 126.03, 181.99, 95.58, 191.21, 73.89, 205.51, 66.05, 214.28, 69.28]], "area": 2346.0, "bbox": [181.52, 66.05, 36.91, 85.81], "iscrowd": 0, "attributes": {"occluded": false}}, {"id": 129, "image_id": 1, "category_id": 1, "segmentation": [[284.4, 41.14, 264.1, 44.83, 237.35, 57.75, 234.12, 72.05, 241.04, 82.66, 257.18, 79.89, 280.71, 72.05, 309.78, 60.52, 317.16, 55.9, 315.77, 45.75, 301.93, 41.6]], "area": 2132.0, "bbox": [234.12, 41.14, 83.04, 41.52], "iscrowd": 0, "attributes": {"occluded": false}}, {"id": 130, "image_id": 1, "category_id": 1, "segmentation": [[401.12, 18.53, 384.51, 22.69, 375.75, 41.6, 374.83, 73.43, 376.21, 99.27, 384.98, 109.42, 403.89, 106.19, 407.58, 89.12, 404.35, 63.28, 411.73, 48.06, 410.35, 27.3]], "area": 2660.0, "bbox": [374.83, 18.53, 36.9, 90.89], "iscrowd": 0, "attributes": {"occluded": false}}, {"id": 131, "image_id": 1, "category_id": 1, "segmentation": [[278.0, 100.45, 284.09, 93.08, 299.47, 88.92, 314.85, 88.28, 330.55, 83.79, 350.41, 85.08, 356.18, 92.12, 355.86, 111.03, 344.0, 117.43, 325.74, 120.32, 301.07, 120.96, 285.05, 119.36, 279.29, 111.67]], "area": 2379.0, "bbox": [278.0, 83.79, 78.18, 37.17], "iscrowd": 0, "attributes": {"occluded": false}}, {"id": 132, "image_id": 1, "category_id": 1, "segmentation": [[163.12, 173.47, 177.21, 167.06, 213.42, 161.93, 232.64, 167.7, 235.52, 176.67, 232.32, 184.68, 207.65, 193.33, 186.83, 198.14, 168.89, 195.89, 158.31, 188.52, 158.31, 176.03]], "area": 2029.0, "bbox": [158.31, 161.93, 77.21, 36.21], "iscrowd": 0, "attributes": {"occluded": false}}, {"id": 133, "image_id": 1, "category_id": 1, "segmentation": [[270.38, 127.74, 276.53, 126.4, 288.54, 129.87, 293.88, 134.15, 291.74, 144.29, 289.61, 155.77, 284.54, 161.38, 285.34, 188.88, 284.27, 201.96, 269.32, 207.57, 257.04, 200.89, 252.23, 185.14, 253.03, 162.98, 259.71, 143.22]], "area": 2358.0, "bbox": [252.23, 126.4, 41.65, 81.17], "iscrowd": 0, "attributes": {"occluded": false}}, {"id": 134, "image_id": 1, "category_id": 1, "segmentation": [[317.28, 136.18, 329.96, 137.51, 337.75, 141.96, 339.53, 157.98, 340.86, 179.12, 339.97, 204.93, 336.64, 215.38, 328.63, 218.5, 318.39, 218.94, 312.83, 213.83, 307.27, 198.25, 307.05, 178.01, 311.72, 151.09]], "area": 2362.0, "bbox": [307.05, 136.18, 33.81, 82.76], "iscrowd": 0, "attributes": {"occluded": false}}, {"id": 135, "image_id": 1, "category_id": 1, "segmentation": [[427.54, 62.83, 421.51, 81.74, 429.3, 122.45, 438.2, 136.02, 448.66, 140.7, 455.55, 138.92, 461.56, 132.46, 457.11, 109.33, 453.77, 93.31, 451.1, 70.84, 443.54, 60.82, 434.88, 59.49]], "area": 2175.0, "bbox": [421.51, 59.49, 40.05, 81.21], "iscrowd": 0, "attributes": {"occluded": false}}, {"id": 136, "image_id": 1, "category_id": 1, "segmentation": [[111.05, 774.07, 126.0, 774.87, 131.08, 782.34, 129.2, 802.6, 118.3, 810.4, 119.06, 826.66, 123.6, 846.42, 119.86, 855.5, 104.11, 857.63, 96.37, 848.02, 90.76, 832.54, 89.69, 811.71, 94.8, 793.0, 101.98, 783.68]], "area": 2371.0, "bbox": [89.69, 774.07, 41.39, 83.56], "iscrowd": 0, "attributes": {"occluded": false}}, {"id": 137, "image_id": 1, "category_id": 1, "segmentation": [[162.72, 757.86, 180.3, 762.98, 187.86, 768.32, 212.56, 773.21, 231.91, 784.34, 233.47, 793.46, 228.35, 801.25, 213.23, 804.81, 190.98, 801.69, 169.62, 793.24, 156.27, 782.56, 149.82, 773.88, 153.6, 763.87]], "area": 2328.0, "bbox": [149.82, 757.86, 83.65, 46.95], "iscrowd": 0, "attributes": {"occluded": false}}, {"id": 138, "image_id": 1, "category_id": 1, "segmentation": [[124.99, 677.45, 140.21, 675.31, 149.02, 680.65, 155.42, 694.27, 157.03, 712.42, 162.1, 731.38, 161.56, 740.99, 150.89, 746.86, 134.87, 742.59, 124.45, 728.17, 120.18, 704.68, 120.72, 690.0]], "area": 2233.0, "bbox": [120.18, 675.31, 41.92, 71.55], "iscrowd": 0, "attributes": {"occluded": false}}, {"id": 139, "image_id": 1, "category_id": 1, "segmentation": [[201.88, 669.97, 215.49, 673.44, 220.83, 678.25, 218.43, 688.13, 214.96, 700.94, 207.22, 707.62, 202.41, 728.71, 198.14, 746.59, 194.14, 751.67, 184.26, 753.27, 173.58, 747.66, 170.37, 739.12, 170.37, 724.17, 178.12, 696.94, 183.72, 686.52, 192.53, 675.85]], "area": 2515.0, "bbox": [170.37, 669.97, 50.46, 83.3], "iscrowd": 0, "attributes": {"occluded": false}}, {"id": 140, "image_id": 1, "category_id": 1, "segmentation": [[265.42, 729.24, 250.47, 742.59, 231.25, 747.93, 223.24, 740.99, 220.3, 730.58, 231.51, 711.09, 237.65, 707.08, 252.07, 710.29, 258.74, 715.09]], "area": 1222.0, "bbox": [220.3, 707.08, 45.12, 40.85], "iscrowd": 0, "attributes": {"occluded": false}}, {"id": 141, "image_id": 1, "category_id": 1, "segmentation": [[296.99, 674.83, 307.45, 673.27, 319.46, 677.06, 320.13, 686.4, 315.68, 702.86, 311.45, 712.65, 307.67, 736.24, 298.77, 754.03, 288.76, 756.48, 278.97, 756.04, 274.96, 749.14, 274.52, 737.57, 280.97, 710.21, 286.98, 690.63]], "area": 2422.0, "bbox": [274.52, 673.27, 45.61, 83.21], "iscrowd": 0, "attributes": {"occluded": false}}, {"id": 142, "image_id": 1, "category_id": 1, "segmentation": [[227.19, 601.87, 212.46, 615.97, 207.97, 631.03, 217.9, 639.68, 236.48, 636.47, 250.58, 627.18, 253.46, 621.73, 249.3, 611.48, 236.48, 601.55]], "area": 1168.0, "bbox": [207.97, 601.55, 45.49, 38.13], "iscrowd": 0, "attributes": {"occluded": false}}, {"id": 143, "image_id": 1, "category_id": 1, "segmentation": [[255.71, 560.54, 269.8, 572.4, 284.22, 598.99, 286.46, 615.33, 279.73, 623.66, 267.24, 624.94, 255.39, 613.73, 237.12, 593.22, 232.32, 577.84, 236.48, 569.51, 248.98, 562.14]], "area": 2115.0, "bbox": [232.32, 560.54, 54.14, 64.4], "iscrowd": 0, "attributes": {"occluded": false}}, {"id": 144, "image_id": 1, "category_id": 1, "segmentation": [[255.87, 529.88, 282.14, 530.84, 315.81, 541.1, 325.74, 552.31, 327.31, 571.85, 307.77, 575.38, 278.93, 567.69, 253.3, 552.95, 244.69, 542.06, 244.37, 531.81]], "area": 2542.0, "bbox": [244.37, 529.88, 82.94, 45.5], "iscrowd": 0, "attributes": {"occluded": false}}, {"id": 145, "image_id": 1, "category_id": 1, "segmentation": [[350.45, 317.11, 359.53, 315.77, 373.15, 316.84, 376.62, 327.52, 376.88, 343.27, 373.68, 377.98, 368.61, 392.93, 358.19, 395.06, 348.85, 390.79, 341.91, 378.24, 341.37, 349.68, 345.65, 331.79]], "area": 2339.0, "bbox": [341.37, 315.77, 35.51, 79.29], "iscrowd": 0, "attributes": {"occluded": false}}, {"id": 146, "image_id": 1, "category_id": 1, "segmentation": [[392.37, 312.3, 409.99, 318.71, 439.09, 349.14, 442.29, 365.16, 435.35, 375.84, 421.74, 376.11, 405.98, 367.03, 385.16, 340.6, 383.29, 326.18, 383.82, 315.24]], "area": 2253.0, "bbox": [383.29, 312.3, 59.0, 63.81], "iscrowd": 0, "attributes": {"occluded": false}}, {"id": 147, "image_id": 1, "category_id": 1, "segmentation": [[449.71, 304.85, 462.26, 304.85, 483.62, 315.53, 499.37, 337.42, 498.57, 351.31, 491.36, 355.31, 478.0, 351.3, 455.1, 335.6, 442.0, 318.5, 444.91, 307.25]], "area": 1723.0, "bbox": [442.0, 304.85, 57.37, 50.46], "iscrowd": 0, "attributes": {"occluded": false}}, {"id": 148, "image_id": 1, "category_id": 1, "segmentation": [[503.64, 279.76, 515.93, 280.82, 523.67, 290.44, 523.13, 327.01, 515.12, 356.65, 503.91, 359.58, 492.4, 353.2, 489.0, 333.2, 488.7, 302.2, 494.83, 282.16]], "area": 2352.0, "bbox": [488.7, 279.76, 34.97, 79.82], "iscrowd": 0, "attributes": {"occluded": false}}, {"id": 149, "image_id": 1, "category_id": 1, "segmentation": [[463.65, 47.75, 486.08, 54.69, 510.11, 66.44, 516.51, 82.19, 508.5, 92.87, 493.29, 93.41, 477.8, 83.79, 459.11, 74.72, 450.3, 62.44, 453.77, 51.22]], "area": 1808.0, "bbox": [450.3, 47.75, 66.21, 45.66], "iscrowd": 0, "attributes": {"occluded": false}}, {"id": 150, "image_id": 1, "category_id": 1, "segmentation": [[540.49, 287.5, 553.57, 288.3, 560.24, 294.44, 560.24, 312.33, 555.44, 344.36, 553.84, 360.92, 544.49, 369.99, 533.01, 368.93, 523.93, 360.92, 523.67, 335.02, 527.41, 309.92, 530.61, 299.51]], "area": 2400.0, "bbox": [523.67, 287.5, 36.57, 82.49], "iscrowd": 0, "attributes": {"occluded": false}}, {"id": 151, "image_id": 1, "category_id": 1, "segmentation": [[255.94, 822.83, 259.63, 846.82, 256.4, 860.66, 261.94, 890.19, 251.79, 902.64, 237.49, 901.26, 226.87, 886.5, 224.11, 862.97, 226.41, 836.21, 230.56, 823.75, 243.94, 822.37]], "area": 2446.0, "bbox": [224.11, 822.37, 37.83, 80.27], "iscrowd": 0, "attributes": {"occluded": false}}, {"id": 152, "image_id": 1, "category_id": 1, "segmentation": [[0.0, 983.23, 10.37, 978.29, 22.55, 983.28, 29.19, 994.9, 23.1, 1004.31, 10.92, 1015.39, 1.51, 1016.49, 0.0, 998.67]], "area": 790.0, "bbox": [0.0, 978.29, 29.19, 38.2], "iscrowd": 0, "attributes": {"occluded": false}}, {"id": 153, "image_id": 1, "category_id": 1, "segmentation": [[750.87, 80.95, 775.78, 71.54, 799.04, 64.9, 821.18, 70.43, 822.84, 89.81, 809.0, 98.11, 773.02, 106.97, 751.98, 106.42, 745.34, 95.9]], "area": 2299.0, "bbox": [745.34, 64.9, 77.5, 42.07], "iscrowd": 0, "attributes": {"occluded": false}}, {"id": 154, "image_id": 1, "category_id": 1, "segmentation": [[743.3, 111.3, 727.31, 125.28, 717.75, 127.06, 709.29, 121.5, 706.85, 111.04, 711.74, 99.47, 719.08, 89.46, 729.09, 74.11, 745.34, 61.65, 766.69, 58.09, 775.82, 59.65, 777.82, 64.99, 775.15, 78.33, 759.1, 93.5]], "area": 2562.0, "bbox": [706.85, 58.09, 70.97, 68.97], "iscrowd": 0, "attributes": {"occluded": false}}, {"id": 155, "image_id": 1, "category_id": 1, "segmentation": [[842.06, 102.73, 819.31, 112.02, 801.37, 125.47, 788.55, 140.21, 785.03, 149.82, 792.08, 158.47, 807.46, 158.47, 831.16, 142.13, 846.86, 131.88, 854.23, 124.83, 857.75, 116.5, 855.83, 108.49]], "area": 2142.0, "bbox": [785.03, 102.73, 72.72, 55.74], "iscrowd": 0, "attributes": {"occluded": false}}, {"id": 156, "image_id": 1, "category_id": 1, "segmentation": [[867.4, 99.5, 855.19, 123.55, 853.59, 145.98, 862.88, 152.07, 876.02, 151.75, 882.42, 145.02, 886.59, 128.36, 898.44, 107.21, 901.33, 95.68, 897.8, 88.31, 886.27, 87.35, 875.05, 91.84]], "area": 1940.0, "bbox": [853.59, 87.35, 47.74, 64.72], "iscrowd": 0, "attributes": {"occluded": false}}, {"id": 157, "image_id": 1, "category_id": 1, "segmentation": [[49.89, 186.86, 37.72, 195.16, 31.63, 210.11, 38.82, 251.63, 51.56, 265.47, 67.61, 267.68, 74.81, 258.83, 65.95, 232.25, 69.83, 210.11, 69.27, 189.07, 58.75, 184.09]], "area": 2529.0, "bbox": [31.63, 184.09, 43.18, 83.59], "iscrowd": 0, "attributes": {"occluded": false}}, {"id": 158, "image_id": 1, "category_id": 1, "segmentation": [[773.25, 145.32, 794.39, 164.16, 813.23, 188.0, 814.77, 204.91, 802.08, 212.22, 790.16, 212.99, 780.55, 203.76, 767.86, 182.23, 755.18, 164.16, 748.26, 151.86, 749.41, 139.17, 763.25, 138.02]], "area": 2527.0, "bbox": [748.26, 138.02, 66.51, 74.97], "iscrowd": 0, "attributes": {"occluded": false}}, {"id": 159, "image_id": 1, "category_id": 1, "segmentation": [[739.41, 154.17, 727.88, 172.62, 724.81, 188.77, 723.65, 205.3, 737.11, 209.91, 750.56, 202.22, 754.41, 190.69, 769.4, 179.16, 779.78, 162.24, 783.24, 150.32, 779.78, 143.4, 763.25, 139.56, 750.9, 143.8]], "area": 2430.0, "bbox": [723.65, 139.56, 59.59, 70.35], "iscrowd": 0, "attributes": {"occluded": false}}, {"id": 160, "image_id": 1, "category_id": 1, "segmentation": [[727.77, 236.25, 749.68, 248.55, 774.28, 275.46, 776.21, 291.99, 765.83, 299.68, 748.53, 299.3, 735.07, 283.15, 717.77, 263.93, 712.39, 247.78, 718.92, 239.32]], "area": 2280.0, "bbox": [712.39, 236.25, 63.82, 63.43], "iscrowd": 0, "attributes": {"occluded": false}}, {"id": 161, "image_id": 1, "category_id": 1, "segmentation": [[837.72, 247.01, 853.48, 261.62, 855.02, 275.46, 843.87, 283.92, 825.03, 281.61, 807.73, 267.77, 790.82, 248.93, 780.44, 231.63, 779.67, 222.79, 788.89, 220.48, 800.43, 223.18, 815.04, 229.71]], "area": 2498.0, "bbox": [779.67, 220.48, 75.35, 63.44], "iscrowd": 0, "attributes": {"occluded": false}}, {"id": 162, "image_id": 1, "category_id": 1, "segmentation": [[842.33, 213.95, 823.88, 232.4, 792.74, 255.09, 771.98, 252.39, 771.21, 236.25, 782.74, 222.02, 806.96, 205.88, 830.8, 194.34, 841.56, 196.65, 845.79, 202.42]], "area": 2347.0, "bbox": [771.21, 194.34, 74.58, 60.75], "iscrowd": 0, "attributes": {"occluded": false}}, {"id": 163, "image_id": 1, "category_id": 1, "segmentation": [[885.39, 177.04, 890.39, 199.72, 889.62, 219.33, 887.7, 250.86, 880.01, 262.77, 865.01, 262.39, 858.09, 251.24, 853.86, 226.64, 853.1, 199.72, 857.32, 178.58, 862.71, 173.58, 873.09, 172.43]], "area": 2841.0, "bbox": [853.1, 172.43, 37.29, 90.34], "iscrowd": 0, "attributes": {"occluded": false}}, {"id": 164, "image_id": 1, "category_id": 1, "segmentation": [[929.22, 212.41, 900.77, 228.94, 888.47, 240.09, 888.85, 252.78, 895.0, 263.54, 907.69, 263.54, 917.68, 258.16, 925.37, 248.17, 948.05, 237.78, 956.13, 227.79, 953.82, 218.95, 947.29, 212.41]], "area": 2054.0, "bbox": [888.47, 212.41, 67.66, 51.13], "iscrowd": 0, "attributes": {"occluded": false}}, {"id": 165, "image_id": 1, "category_id": 1, "segmentation": [[971.2, 140.1, 983.46, 137.02, 995.03, 142.4, 996.53, 152.78, 990.42, 162.78, 981.16, 173.93, 966.2, 198.15, 951.98, 207.76, 937.33, 201.99, 932.72, 193.53, 938.48, 176.62, 951.55, 156.63]], "area": 2412.0, "bbox": [932.72, 137.02, 63.81, 70.74], "iscrowd": 0, "attributes": {"occluded": false}}, {"id": 166, "image_id": 1, "category_id": 1, "segmentation": [[963.86, 67.32, 930.79, 82.31, 919.26, 92.69, 919.64, 104.23, 927.72, 109.99, 951.17, 103.07, 980.77, 90.39, 992.3, 85.39, 992.69, 73.86, 988.08, 68.47, 977.31, 64.24]], "area": 1899.0, "bbox": [919.26, 64.24, 73.43, 45.75], "iscrowd": 0, "attributes": {"occluded": false}}, {"id": 167, "image_id": 1, "category_id": 1, "segmentation": [[1013.83, 41.18, 1039.21, 56.17, 1051.51, 67.7, 1061.12, 80.78, 1058.81, 89.62, 1043.05, 92.31, 1030.37, 89.23, 1023.83, 76.93, 999.23, 66.55, 993.46, 53.48, 999.99, 44.25]], "area": 1819.0, "bbox": [993.46, 41.18, 67.66, 51.13], "iscrowd": 0, "attributes": {"occluded": false}}, {"id": 168, "image_id": 1, "category_id": 1, "segmentation": [[1030.4, 98.8, 1037.67, 134.98, 1045.74, 168.05, 1040.36, 180.73, 1021.14, 184.58, 1012.68, 168.43, 1003.84, 138.83, 1003.07, 111.15, 1007.3, 97.31, 1016.53, 90.0, 1023.1, 92.7]], "area": 2725.0, "bbox": [1003.07, 90.0, 42.67, 94.58], "iscrowd": 0, "attributes": {"occluded": false}}, {"id": 169, "image_id": 1, "category_id": 1, "segmentation": [[1079.96, 102.69, 1091.11, 129.99, 1094.18, 145.36, 1088.03, 157.28, 1078.42, 158.82, 1066.5, 155.36, 1060.74, 144.98, 1056.12, 129.22, 1047.67, 110.38, 1053.82, 99.23, 1060.35, 94.23, 1071.12, 96.15]], "area": 1933.0, "bbox": [1047.67, 94.23, 46.51, 64.59], "iscrowd": 0, "attributes": {"occluded": false}}, {"id": 170, "image_id": 1, "category_id": 1, "segmentation": [[819.6, 835.46, 822.16, 853.72, 825.04, 865.57, 822.16, 879.99, 811.27, 883.83, 798.77, 880.31, 791.72, 867.49, 789.8, 850.19, 791.4, 837.38, 801.66, 831.29, 813.19, 831.29]], "area": 1483.0, "bbox": [789.8, 831.29, 35.24, 52.54], "iscrowd": 0, "attributes": {"occluded": false}}, {"id": 171, "image_id": 1, "category_id": 1, "segmentation": [[844.75, 774.23, 827.77, 779.36, 806.62, 799.86, 792.85, 818.44, 789.96, 829.02, 792.53, 838.63, 800.21, 842.15, 813.35, 837.67, 831.93, 818.12, 848.91, 801.46, 856.6, 793.46, 858.84, 785.45, 855.32, 778.72]], "area": 2304.0, "bbox": [789.96, 774.23, 68.88, 67.92], "iscrowd": 0, "attributes": {"occluded": false}}, {"id": 172, "image_id": 1, "category_id": 1, "segmentation": [[815.46, 738.45, 816.75, 749.66, 806.17, 758.63, 799.77, 789.39, 793.68, 798.36, 784.39, 803.8, 771.89, 800.6, 770.61, 790.67, 771.25, 772.73, 783.43, 742.29, 791.44, 730.12, 799.13, 727.55, 808.42, 727.55, 814.5, 733.64]], "area": 2163.0, "bbox": [770.61, 727.55, 46.14, 76.25], "iscrowd": 0, "attributes": {"occluded": false}}, {"id": 173, "image_id": 1, "category_id": 1, "segmentation": [[830.52, 697.76, 841.42, 716.66, 844.94, 732.36, 851.67, 741.01, 852.31, 751.58, 846.22, 760.23, 836.29, 762.15, 823.79, 757.03, 811.94, 732.36, 809.06, 714.1, 808.1, 702.56, 813.54, 692.95, 821.87, 691.03]], "area": 1986.0, "bbox": [808.1, 691.03, 44.21, 71.12], "iscrowd": 0, "attributes": {"occluded": false}}, {"id": 174, "image_id": 1, "category_id": 1, "segmentation": [[1.18, 147.0, 16.13, 149.21, 46.02, 150.87, 60.97, 156.96, 67.06, 167.48, 63.18, 174.12, 46.57, 177.45, 17.23, 178.55, 0.62, 179.66]], "area": 1702.0, "bbox": [0.62, 147.0, 66.44, 32.66], "iscrowd": 0, "attributes": {"occluded": false}}, {"id": 175, "image_id": 1, "category_id": 1, "segmentation": [[857.43, 670.85, 861.92, 683.02, 861.6, 693.91, 875.05, 715.06, 877.94, 728.19, 872.49, 737.81, 860.96, 737.81, 849.42, 731.08, 833.41, 706.09, 829.56, 680.78, 833.41, 667.64, 839.81, 666.36, 852.63, 666.36]], "area": 2162.0, "bbox": [829.56, 666.36, 48.38, 71.45], "iscrowd": 0, "attributes": {"occluded": false}}, {"id": 176, "image_id": 1, "category_id": 1, "segmentation": [[798.64, 614.91, 812.1, 630.29, 820.11, 651.75, 822.67, 679.31, 818.83, 692.44, 805.69, 696.93, 796.4, 695.0, 790.96, 682.19, 787.75, 655.28, 784.23, 631.57, 782.95, 622.92, 787.43, 618.43]], "area": 2278.0, "bbox": [782.95, 614.91, 39.72, 82.02], "iscrowd": 0, "attributes": {"occluded": false}}, {"id": 177, "image_id": 1, "category_id": 1, "segmentation": [[716.31, 631.89, 734.89, 623.24, 768.53, 620.68, 785.83, 621.64, 789.35, 629.97, 782.95, 642.14, 764.37, 648.23, 735.85, 653.03, 724.32, 652.71, 717.27, 649.83, 717.27, 640.54]], "area": 1821.0, "bbox": [716.31, 620.68, 73.04, 32.35], "iscrowd": 0, "attributes": {"occluded": false}}, {"id": 178, "image_id": 1, "category_id": 1, "segmentation": [[1.73, 86.1, 27.2, 106.03, 42.14, 128.73, 31.63, 143.12, 12.8, 143.68, 0.62, 133.16]], "area": 1489.0, "bbox": [0.62, 86.1, 41.52, 57.58], "iscrowd": 0, "attributes": {"occluded": false}}, {"id": 179, "image_id": 1, "category_id": 1, "segmentation": [[637.7, 639.59, 603.56, 653.43, 594.79, 664.04, 597.1, 675.57, 612.32, 677.42, 646.46, 669.11, 679.22, 658.96, 683.83, 645.12, 681.06, 637.28, 665.84, 634.97]], "area": 2348.0, "bbox": [594.79, 634.97, 89.04, 42.45], "iscrowd": 0, "attributes": {"occluded": false}}, {"id": 180, "image_id": 1, "category_id": 1, "segmentation": [[599.15, 635.06, 586.01, 641.79, 584.73, 653.96, 594.66, 676.71, 601.71, 707.47, 611.32, 715.48, 627.34, 713.23, 632.47, 701.38, 628.3, 679.91, 620.61, 654.6, 608.12, 640.51]], "area": 2363.0, "bbox": [584.73, 635.06, 47.74, 80.42], "iscrowd": 0, "attributes": {"occluded": false}}, {"id": 181, "image_id": 1, "category_id": 1, "segmentation": [[670.91, 626.73, 678.92, 641.79, 683.73, 677.99, 682.45, 691.13, 677.0, 694.65, 665.15, 693.69, 656.17, 684.72, 648.49, 657.17, 644.96, 635.7, 648.81, 624.81, 657.14, 621.61, 664.82, 621.61]], "area": 2058.0, "bbox": [644.96, 621.61, 38.77, 73.04], "iscrowd": 0, "attributes": {"occluded": false}}, {"id": 182, "image_id": 1, "category_id": 1, "segmentation": [[530.72, 593.29, 550.26, 606.1, 569.48, 619.56, 579.41, 641.66, 574.29, 651.27, 563.39, 653.84, 552.5, 650.31, 522.39, 620.84, 517.58, 603.86, 519.82, 593.61]], "area": 2034.0, "bbox": [517.58, 593.29, 61.83, 60.55], "iscrowd": 0, "attributes": {"occluded": false}}, {"id": 183, "image_id": 1, "category_id": 1, "segmentation": [[584.54, 582.39, 605.04, 583.03, 642.53, 585.28, 652.14, 590.72, 653.42, 604.5, 639.0, 613.79, 611.45, 615.71, 589.02, 613.15, 575.89, 603.54, 573.65, 590.08, 575.25, 584.96]], "area": 2206.0, "bbox": [573.65, 582.39, 79.77, 33.32], "iscrowd": 0, "attributes": {"occluded": false}}, {"id": 184, "image_id": 1, "category_id": 1, "segmentation": [[593.41, 496.94, 598.02, 522.78, 603.56, 566.6, 600.79, 575.37, 591.56, 578.14, 579.57, 575.37, 572.65, 558.76, 567.57, 525.55, 567.57, 503.86, 571.26, 497.4, 576.8, 496.02]], "area": 2277.0, "bbox": [567.57, 496.02, 35.99, 82.12], "iscrowd": 0, "attributes": {"occluded": false}}, {"id": 185, "image_id": 1, "category_id": 1, "segmentation": [[625.44, 461.46, 632.65, 475.08, 638.52, 504.98, 639.32, 523.13, 632.11, 532.21, 620.37, 534.88, 609.69, 530.34, 603.01, 494.03, 600.61, 479.35, 602.48, 465.73, 608.89, 457.99, 622.24, 459.86]], "area": 2248.0, "bbox": [600.61, 457.99, 38.71, 76.89], "iscrowd": 0, "attributes": {"occluded": false}}, {"id": 186, "image_id": 1, "category_id": 1, "segmentation": [[648.4, 443.57, 667.89, 456.39, 675.63, 470.27, 687.65, 479.88, 693.79, 493.23, 690.85, 502.31, 681.24, 507.38, 668.16, 504.98, 654.54, 491.36, 631.05, 464.13, 632.92, 451.58, 639.06, 443.31]], "area": 2142.0, "bbox": [631.05, 443.31, 62.74, 64.07], "iscrowd": 0, "attributes": {"occluded": false}}, {"id": 187, "image_id": 1, "category_id": 1, "segmentation": [[678.76, 519.12, 682.08, 555.0, 679.42, 577.58, 673.44, 583.56, 654.84, 582.23, 650.19, 573.6, 648.2, 560.97, 647.54, 529.09, 657.5, 512.48, 669.46, 512.48]], "area": 2100.0, "bbox": [647.54, 512.48, 34.54, 71.08], "iscrowd": 0, "attributes": {"occluded": false}}, {"id": 188, "image_id": 1, "category_id": 1, "segmentation": [[1125.95, 1022.46, 1120.87, 1005.91, 1105.92, 1004.58, 1099.25, 1008.58, 1093.91, 1020.06, 1093.91, 1038.75, 1093.11, 1060.35, 1094.17, 1079.86, 1119.8, 1079.86, 1123.01, 1066.25, 1123.28, 1039.28]], "area": 2134.0, "bbox": [1093.11, 1004.58, 32.84, 75.28], "iscrowd": 0, "attributes": {"occluded": false}}, {"id": 189, "image_id": 1, "category_id": 1, "segmentation": [[1074.95, 977.34, 1037.31, 983.75, 1014.35, 994.97, 1013.01, 1005.38, 1015.95, 1016.03, 1031.17, 1017.93, 1045.58, 1015.26, 1050.66, 1010.45, 1076.82, 1004.84, 1092.31, 998.97, 1094.17, 987.76, 1092.31, 981.08, 1084.56, 975.98]], "area": 2203.0, "bbox": [1013.01, 975.98, 81.16, 41.95], "iscrowd": 0, "attributes": {"occluded": false}}, {"id": 190, "image_id": 1, "category_id": 1, "segmentation": [[1148.37, 993.34, 1164.66, 998.68, 1174.8, 1011.78, 1184.95, 1022.46, 1194.29, 1039.52, 1195.09, 1049.7, 1189.75, 1057.71, 1178.27, 1059.84, 1171.06, 1053.41, 1158.78, 1033.14, 1139.29, 1017.12, 1135.29, 1008.85, 1138.23, 999.77]], "area": 1980.0, "bbox": [1135.29, 993.34, 59.8, 66.5], "iscrowd": 0, "attributes": {"occluded": false}}, {"id": 191, "image_id": 1, "category_id": 1, "segmentation": [[1015.23, 887.52, 1019.46, 899.98, 1020.57, 920.67, 1019.68, 951.38, 1012.56, 964.06, 1001.88, 964.5, 992.98, 958.05, 990.76, 943.81, 991.2, 920.45, 989.87, 904.43, 988.75, 893.75, 994.09, 884.85, 1009.22, 882.18]], "area": 2199.0, "bbox": [988.75, 882.18, 31.82, 82.32], "iscrowd": 0, "attributes": {"occluded": false}}, {"id": 192, "image_id": 1, "category_id": 1, "segmentation": [[1061.73, 901.1, 1068.62, 915.33, 1067.96, 923.79, 1074.41, 947.15, 1075.74, 962.06, 1067.73, 970.06, 1054.39, 968.95, 1047.71, 962.06, 1043.48, 952.27, 1040.81, 937.81, 1037.48, 920.9, 1036.59, 910.66, 1038.81, 904.88, 1049.71, 898.43, 1053.72, 898.87]], "area": 1992.0, "bbox": [1036.59, 898.43, 39.15, 71.63], "iscrowd": 0, "attributes": {"occluded": false}}, {"id": 193, "image_id": 1, "category_id": 1, "segmentation": [[1020.52, 806.5, 1023.42, 814.06, 1028.53, 834.53, 1030.54, 861.45, 1022.97, 875.02, 1011.4, 875.91, 1003.84, 872.35, 1001.39, 852.33, 999.61, 833.42, 995.83, 819.62, 998.5, 809.6, 1011.6, 804.3, 1016.7, 805.6]], "area": 1853.0, "bbox": [995.83, 804.3, 34.71, 71.61], "iscrowd": 0, "attributes": {"occluded": false}}, {"id": 194, "image_id": 1, "category_id": 1, "segmentation": [[1038.61, 870.99, 1025.47, 872.59, 1020.02, 880.92, 1022.91, 893.41, 1033.8, 899.82, 1052.7, 899.18, 1068.08, 895.97, 1076.73, 889.57, 1077.69, 872.27, 1073.85, 863.62, 1064.88, 859.77, 1052.7, 866.5, 1044.05, 869.7]], "area": 1647.0, "bbox": [1020.02, 859.77, 57.67, 40.05], "iscrowd": 0, "attributes": {"occluded": false}}, {"id": 195, "image_id": 1, "category_id": 1, "segmentation": [[900.32, 776.74, 909.4, 783.95, 913.67, 796.23, 929.42, 816.52, 933.69, 833.87, 928.62, 844.28, 918.74, 846.15, 904.06, 833.87, 885.1, 810.91, 878.96, 796.76, 878.7, 788.48, 882.17, 780.47, 890.98, 776.2]], "area": 2149.0, "bbox": [878.7, 776.2, 54.99, 69.95], "iscrowd": 0, "attributes": {"occluded": false}}, {"id": 196, "image_id": 1, "category_id": 1, "segmentation": [[917.62, 724.69, 900.01, 726.39, 886.1, 731.8, 867.56, 744.93, 860.61, 751.89, 857.52, 760.54, 862.15, 768.88, 870.03, 774.6, 877.29, 775.37, 892.74, 764.09, 906.19, 749.41, 924.73, 740.92, 927.82, 736.28, 924.57, 729.48]], "area": 1833.0, "bbox": [857.52, 724.69, 70.3, 50.68], "iscrowd": 0, "attributes": {"occluded": false}}, {"id": 197, "image_id": 1, "category_id": 1, "segmentation": [[847.77, 622.46, 862.9, 626.46, 874.69, 631.58, 894.49, 636.92, 912.73, 648.71, 911.62, 660.06, 906.72, 666.51, 897.82, 667.4, 886.48, 664.73, 870.9, 658.95, 851.99, 653.16, 839.53, 643.15, 838.2, 635.81, 839.53, 628.69]], "area": 1969.0, "bbox": [838.2, 622.46, 74.53, 44.94], "iscrowd": 0, "attributes": {"occluded": false}}, {"id": 198, "image_id": 1, "category_id": 1, "segmentation": [[860.22, 592.54, 870.05, 589.21, 899.72, 596.62, 914.34, 602.37, 922.52, 608.49, 923.61, 618.68, 917.14, 629.81, 903.22, 630.92, 892.86, 624.8, 869.5, 620.17, 855.03, 616.46, 850.75, 607.93, 853.53, 597.18]], "area": 1989.0, "bbox": [850.75, 589.21, 72.86, 41.71], "iscrowd": 0, "attributes": {"occluded": false}}, {"id": 199, "image_id": 1, "category_id": 1, "segmentation": [[817.8, 544.41, 805.57, 557.58, 798.54, 582.98, 798.73, 596.34, 801.3, 609.67, 806.5, 616.18, 817.25, 615.61, 825.41, 609.3, 828.58, 589.28, 833.19, 571.11, 837.83, 558.32, 839.5, 548.31, 825.59, 542.93]], "area": 2009.0, "bbox": [798.54, 542.93, 40.96, 73.25], "iscrowd": 0, "attributes": {"occluded": false}}, {"id": 200, "image_id": 1, "category_id": 1, "segmentation": [[874.54, 541.46, 874.91, 555.91, 862.86, 586.33, 853.42, 602.81, 843.8, 603.4, 831.17, 597.44, 830.41, 587.24, 834.12, 571.67, 844.32, 547.93, 850.44, 539.59, 860.26, 535.33, 870.65, 535.14]], "area": 2009.0, "bbox": [830.41, 535.14, 44.5, 68.26], "iscrowd": 0, "attributes": {"occluded": false}}, {"id": 201, "image_id": 1, "category_id": 1, "segmentation": [[886.78, 530.14, 884.74, 547.56, 880.47, 572.78, 885.11, 588.17, 896.06, 591.52, 903.29, 590.21, 909.95, 579.45, 911.62, 565.36, 911.62, 544.78, 909.95, 531.06, 904.2, 526.63, 893.28, 525.5]], "area": 1673.0, "bbox": [880.47, 525.5, 31.15, 66.02], "iscrowd": 0, "attributes": {"occluded": false}}, {"id": 202, "image_id": 1, "category_id": 1, "segmentation": [[1164.96, 688.51, 1159.96, 701.2, 1151.89, 735.03, 1151.89, 753.1, 1160.35, 761.56, 1171.5, 759.64, 1180.34, 748.49, 1183.8, 733.49, 1189.95, 707.35, 1190.72, 691.59, 1181.88, 683.9, 1169.57, 682.36]], "area": 2168.0, "bbox": [1151.89, 682.36, 38.83, 79.2], "iscrowd": 0, "attributes": {"occluded": false}}, {"id": 203, "image_id": 1, "category_id": 1, "segmentation": [[1256.46, 641.61, 1246.85, 655.84, 1234.16, 671.21, 1224.17, 692.36, 1225.7, 703.51, 1234.93, 709.66, 1256.84, 701.58, 1276.45, 665.83, 1277.6, 648.15, 1272.22, 640.07]], "area": 2180.0, "bbox": [1224.17, 640.07, 53.43, 69.59], "iscrowd": 0, "attributes": {"occluded": false}}, {"id": 204, "image_id": 1, "category_id": 1, "segmentation": [[1291.45, 696.59, 1272.22, 721.96, 1263.76, 739.64, 1260.69, 751.18, 1269.15, 761.17, 1282.6, 760.02, 1294.14, 750.41, 1308.36, 727.73, 1317.2, 708.12, 1314.13, 695.05, 1307.98, 690.05, 1297.6, 690.05]], "area": 2252.0, "bbox": [1260.69, 690.05, 56.51, 71.12], "iscrowd": 0, "attributes": {"occluded": false}}, {"id": 205, "image_id": 1, "category_id": 1, "segmentation": [[1221.6, 733.99, 1229.88, 744.41, 1233.88, 760.16, 1238.96, 782.05, 1238.69, 793.8, 1229.08, 799.14, 1218.67, 798.07, 1211.19, 790.59, 1202.65, 763.36, 1198.91, 744.67, 1201.85, 737.73, 1213.86, 733.46]], "area": 1838.0, "bbox": [1198.91, 733.46, 40.05, 65.68], "iscrowd": 0, "attributes": {"occluded": false}}, {"id": 206, "image_id": 1, "category_id": 1, "segmentation": [[1012.44, 253.54, 1034.13, 262.31, 1059.5, 281.22, 1068.3, 294.1, 1058.58, 307.52, 1041.5, 307.1, 1029.51, 297.83, 1013.37, 284.91, 1000.91, 272.92, 998.14, 260.92, 1001.83, 253.08]], "area": 2059.0, "bbox": [998.14, 253.08, 70.16, 54.44], "iscrowd": 0, "attributes": {"occluded": false}}, {"id": 207, "image_id": 1, "category_id": 1, "segmentation": [[1022.13, 304.75, 1019.36, 324.59, 1004.14, 354.57, 994.91, 361.95, 980.15, 357.34, 976.46, 345.81, 981.07, 325.97, 993.07, 304.75, 1006.45, 298.29, 1012.9, 298.29]], "area": 1886.0, "bbox": [976.46, 298.29, 45.67, 63.66], "iscrowd": 0, "attributes": {"occluded": false}}, {"id": 208, "image_id": 1, "category_id": 1, "segmentation": [[1002.29, 361.96, 1029.97, 364.26, 1052.12, 368.87, 1062.73, 377.64, 1062.27, 391.02, 1055.35, 398.4, 1027.67, 397.94, 1001.37, 395.63, 986.15, 388.71, 983.84, 373.95, 986.15, 367.03]], "area": 2346.0, "bbox": [983.84, 361.96, 78.89, 36.44], "iscrowd": 0, "attributes": {"occluded": false}}, {"id": 209, "image_id": 1, "category_id": 1, "segmentation": [[1046.33, 414.1, 1027.42, 417.62, 1007.56, 428.2, 987.06, 445.5, 982.25, 455.43, 988.34, 464.72, 996.35, 466.96, 1010.44, 462.48, 1035.75, 444.21, 1050.49, 434.6, 1055.94, 429.16, 1054.98, 418.91]], "area": 1986.0, "bbox": [982.25, 414.1, 73.69, 52.86], "iscrowd": 0, "attributes": {"occluded": false}}, {"id": 210, "image_id": 1, "category_id": 1, "segmentation": [[1038.54, 441.84, 1067.7, 440.88, 1088.84, 446.65, 1091.72, 456.58, 1087.56, 467.15, 1073.46, 471.64, 1044.95, 471.96, 1025.09, 470.36, 1019.64, 460.75, 1020.28, 450.17, 1021.88, 446.65]], "area": 1938.0, "bbox": [1019.64, 440.88, 72.08, 31.08], "iscrowd": 0, "attributes": {"occluded": false}}, {"id": 211, "image_id": 1, "category_id": 1, "segmentation": [[1088.52, 483.49, 1087.88, 501.11, 1081.79, 529.31, 1074.1, 545.0, 1064.49, 548.85, 1052.0, 545.33, 1050.07, 537.0, 1051.68, 520.66, 1060.65, 497.27, 1064.49, 483.17, 1073.46, 478.05, 1085.0, 476.44]], "area": 1917.0, "bbox": [1050.07, 476.44, 38.45, 72.41], "iscrowd": 0, "attributes": {"occluded": false}}, {"id": 212, "image_id": 1, "category_id": 1, "segmentation": [[1098.77, 488.94, 1112.23, 492.14, 1116.71, 501.43, 1114.15, 526.42, 1104.54, 556.54, 1097.17, 566.15, 1086.6, 567.43, 1076.99, 560.06, 1077.31, 544.04, 1083.07, 518.41, 1090.44, 502.07, 1093.97, 495.67]], "area": 2121.0, "bbox": [1076.99, 488.94, 39.72, 78.49], "iscrowd": 0, "attributes": {"occluded": false}}, {"id": 213, "image_id": 1, "category_id": 1, "segmentation": [[1210.21, 920.41, 1196.76, 934.25, 1191.76, 947.71, 1165.23, 969.62, 1157.16, 986.15, 1169.46, 998.84, 1194.45, 988.46, 1215.21, 970.01, 1225.59, 952.71, 1226.36, 933.1, 1225.97, 928.49]], "area": 2636.0, "bbox": [1157.16, 920.41, 69.2, 78.43], "iscrowd": 0, "attributes": {"occluded": false}}, {"id": 214, "image_id": 1, "category_id": 1, "segmentation": [[1107.1, 448.25, 1135.29, 455.3, 1157.4, 476.44, 1163.17, 493.74, 1161.57, 499.83, 1148.75, 506.24, 1134.97, 503.36, 1128.25, 493.42, 1126.64, 485.42, 1103.9, 474.52, 1095.89, 457.54, 1098.45, 449.53]], "area": 2101.0, "bbox": [1095.89, 448.25, 67.28, 57.99], "iscrowd": 0, "attributes": {"occluded": false}}, {"id": 215, "image_id": 1, "category_id": 1, "segmentation": [[1061.85, 402.79, 1081.84, 392.79, 1116.06, 393.56, 1134.9, 398.95, 1142.2, 406.64, 1139.9, 415.86, 1129.9, 423.17, 1109.52, 422.78, 1097.99, 417.78, 1088.38, 425.09, 1069.54, 423.94, 1062.62, 414.32]], "area": 2064.0, "bbox": [1061.85, 392.79, 80.35, 32.3], "iscrowd": 0, "attributes": {"occluded": false}}, {"id": 216, "image_id": 1, "category_id": 1, "segmentation": [[1107.98, 287.87, 1102.67, 307.8, 1085.39, 331.71, 1067.46, 345.0, 1050.85, 337.69, 1049.52, 324.41, 1065.47, 302.48, 1077.42, 284.55, 1089.38, 275.91, 1099.35, 278.57]], "area": 2216.0, "bbox": [1049.52, 275.91, 58.46, 69.09], "iscrowd": 0, "attributes": {"occluded": false}}, {"id": 217, "image_id": 1, "category_id": 1, "segmentation": [[1079.0, 173.54, 1083.61, 197.38, 1083.61, 233.13, 1079.0, 248.13, 1065.16, 252.74, 1056.7, 249.28, 1050.16, 238.9, 1046.7, 213.53, 1051.7, 194.3, 1055.55, 178.54, 1065.54, 170.08, 1077.84, 168.16]], "area": 2503.0, "bbox": [1046.7, 168.16, 36.91, 84.58], "iscrowd": 0, "attributes": {"occluded": false}}, {"id": 218, "image_id": 1, "category_id": 1, "segmentation": [[1000.57, 159.32, 1012.1, 170.47, 1025.56, 196.99, 1031.71, 217.37, 1023.64, 227.75, 1012.49, 232.36, 1005.18, 227.75, 994.8, 210.07, 986.73, 187.0, 984.42, 173.54, 986.73, 165.85, 990.96, 159.7]], "area": 2070.0, "bbox": [984.42, 159.32, 47.29, 73.04], "iscrowd": 0, "attributes": {"occluded": false}}, {"id": 219, "image_id": 1, "category_id": 1, "segmentation": [[1245.3, 135.1, 1248.07, 149.49, 1233.12, 181.04, 1220.39, 197.1, 1200.46, 199.87, 1192.71, 191.01, 1196.58, 177.17, 1208.76, 145.61, 1224.82, 131.22, 1233.12, 131.22]], "area": 2343.0, "bbox": [1192.71, 131.22, 55.36, 68.65], "iscrowd": 0, "attributes": {"occluded": false}}, {"id": 220, "image_id": 1, "category_id": 1, "segmentation": [[1176.65, 143.95, 1179.97, 162.22, 1170.01, 201.53, 1160.04, 215.37, 1145.65, 214.81, 1137.9, 205.4, 1138.45, 186.03, 1147.86, 156.69, 1155.06, 143.4, 1162.26, 140.63]], "area": 2242.0, "bbox": [1137.9, 140.63, 42.07, 74.74], "iscrowd": 0, "attributes": {"occluded": false}}, {"id": 221, "image_id": 1, "category_id": 1, "segmentation": [[1254.71, 190.46, 1266.89, 206.51, 1277.41, 236.41, 1279.07, 255.78, 1275.19, 268.51, 1259.69, 271.84, 1250.28, 265.75, 1245.3, 246.92, 1232.57, 213.15, 1232.57, 197.1, 1238.1, 194.89]], "area": 2489.0, "bbox": [1232.57, 190.46, 46.5, 81.38], "iscrowd": 0, "attributes": {"occluded": false}}, {"id": 222, "image_id": 1, "category_id": 1, "segmentation": [[1315.61, 127.35, 1326.68, 164.44, 1330.55, 190.46, 1322.25, 205.4, 1302.32, 202.64, 1291.8, 184.37, 1290.14, 150.6, 1301.2, 122.4]], "area": 2406.0, "bbox": [1290.14, 122.4, 40.41, 83.0], "iscrowd": 0, "attributes": {"occluded": false}}, {"id": 223, "image_id": 1, "category_id": 1, "segmentation": [[1295.07, 242.73, 1285.72, 265.64, 1281.72, 286.11, 1284.39, 297.01, 1299.74, 299.46, 1307.3, 295.01, 1311.98, 280.1, 1319.98, 261.86, 1321.32, 248.07, 1312.2, 241.61, 1303.52, 239.39]], "area": 1621.0, "bbox": [1281.72, 239.39, 39.6, 60.07], "iscrowd": 0, "attributes": {"occluded": false}}, {"id": 224, "image_id": 1, "category_id": 1, "segmentation": [[1364.09, 270.52, 1346.2, 282.0, 1324.04, 299.89, 1320.84, 313.77, 1323.24, 322.58, 1335.26, 330.05, 1350.47, 321.51, 1368.09, 307.63, 1382.51, 293.75, 1385.45, 282.8, 1381.98, 271.59, 1377.97, 265.98]], "area": 2236.0, "bbox": [1320.84, 265.98, 64.61, 64.07], "iscrowd": 0, "attributes": {"occluded": false}}, {"id": 225, "image_id": 1, "category_id": 1, "segmentation": [[1367.29, 227.0, 1382.51, 233.41, 1395.86, 248.89, 1403.34, 266.78, 1404.14, 281.46, 1397.46, 291.88, 1384.38, 290.54, 1380.64, 268.65, 1364.36, 254.5, 1351.54, 240.62, 1353.94, 233.94, 1358.48, 229.4]], "area": 1704.0, "bbox": [1351.54, 227.0, 52.6, 64.88], "iscrowd": 0, "attributes": {"occluded": false}}, {"id": 226, "image_id": 1, "category_id": 1, "segmentation": [[1341.08, 482.41, 1349.54, 493.94, 1357.99, 515.09, 1362.99, 539.69, 1359.92, 555.46, 1348.77, 559.3, 1339.54, 556.61, 1333.0, 540.85, 1322.24, 507.4, 1318.01, 488.56, 1330.31, 482.41]], "area": 2191.0, "bbox": [1318.01, 482.41, 44.98, 76.89], "iscrowd": 0, "attributes": {"occluded": false}}, {"id": 227, "image_id": 1, "category_id": 1, "segmentation": [[1321.09, 561.61, 1333.77, 578.14, 1349.15, 578.91, 1359.53, 563.91, 1349.15, 550.84, 1330.31, 543.54, 1322.24, 545.46, 1320.32, 547.0]], "area": 945.0, "bbox": [1320.32, 543.54, 39.21, 35.37], "iscrowd": 0, "attributes": {"occluded": false}}, {"id": 228, "image_id": 1, "category_id": 1, "segmentation": [[1395.67, 477.8, 1396.82, 492.79, 1383.37, 523.16, 1370.3, 548.54, 1359.15, 549.3, 1351.07, 535.85, 1359.92, 513.55, 1366.07, 488.56, 1374.52, 475.87, 1384.14, 472.41]], "area": 1949.0, "bbox": [1351.07, 472.41, 45.75, 76.89], "iscrowd": 0, "attributes": {"occluded": false}}, {"id": 229, "image_id": 1, "category_id": 1, "segmentation": [[1417.2, 463.19, 1430.27, 477.8, 1439.88, 517.39, 1445.65, 543.54, 1438.73, 550.07, 1419.12, 545.84, 1412.97, 532.39, 1398.74, 500.09, 1394.9, 476.26, 1396.05, 465.11, 1402.59, 460.88]], "area": 2740.0, "bbox": [1394.9, 460.88, 50.75, 89.19], "iscrowd": 0, "attributes": {"occluded": false}}, {"id": 230, "image_id": 1, "category_id": 1, "segmentation": [[1333.6, 602.67, 1356.3, 615.4, 1377.89, 643.09, 1376.78, 660.25, 1367.37, 669.66, 1355.74, 669.66, 1345.78, 656.93, 1331.38, 636.44, 1313.12, 614.85, 1318.65, 603.78, 1322.53, 599.9]], "area": 2337.0, "bbox": [1313.12, 599.9, 64.77, 69.76], "iscrowd": 0, "attributes": {"occluded": false}}, {"id": 231, "image_id": 1, "category_id": 1, "segmentation": [[1408.34, 659.69, 1423.28, 680.18, 1434.91, 711.18, 1439.34, 731.66, 1432.14, 743.84, 1415.53, 732.77, 1398.92, 706.75, 1388.41, 674.09, 1389.51, 663.57, 1395.6, 662.46]], "area": 2292.0, "bbox": [1388.41, 659.69, 50.93, 84.15], "iscrowd": 0, "attributes": {"occluded": false}}, {"id": 232, "image_id": 1, "category_id": 1, "segmentation": [[1312.42, 686.36, 1326.44, 683.02, 1347.35, 685.47, 1351.13, 694.14, 1347.13, 704.15, 1334.45, 711.94, 1323.54, 714.39, 1318.65, 713.5, 1312.87, 698.59, 1312.42, 692.36]], "area": 933.0, "bbox": [1312.42, 683.02, 38.71, 31.37], "iscrowd": 0, "attributes": {"occluded": false}}, {"id": 233, "image_id": 1, "category_id": 1, "segmentation": [[1431.9, 753.48, 1442.31, 747.61, 1457.53, 755.08, 1457.27, 766.83, 1448.99, 784.45, 1440.98, 801.01, 1431.1, 811.15, 1422.56, 812.22, 1409.74, 808.48, 1407.34, 802.61, 1408.94, 787.12, 1424.16, 763.63]], "area": 1992.0, "bbox": [1407.34, 747.61, 50.19, 64.61], "iscrowd": 0, "attributes": {"occluded": false}}, {"id": 234, "image_id": 1, "category_id": 1, "segmentation": [[1471.63, 713.72, 1482.98, 726.4, 1491.43, 750.21, 1495.88, 770.23, 1492.8, 790.9, 1485.87, 796.48, 1473.63, 792.92, 1467.2, 781.5, 1462.5, 763.6, 1457.1, 742.2, 1454.94, 726.18, 1453.39, 718.84, 1459.84, 713.72]], "area": 2253.0, "bbox": [1453.39, 713.72, 42.49, 82.76], "iscrowd": 0, "attributes": {"occluded": false}}, {"id": 235, "image_id": 1, "category_id": 1, "segmentation": [[1495.78, 741.07, 1515.96, 741.07, 1555.05, 749.08, 1568.82, 759.66, 1570.11, 772.47, 1563.7, 780.8, 1546.72, 780.48, 1515.32, 777.28, 1495.14, 768.31, 1490.0, 752.0]], "area": 2428.0, "bbox": [1490.0, 741.07, 80.11, 39.73], "iscrowd": 0, "attributes": {"occluded": false}}, {"id": 236, "image_id": 1, "category_id": 1, "segmentation": [[1775.22, 891.29, 1765.07, 900.98, 1761.38, 918.05, 1748.46, 932.35, 1740.16, 945.27, 1745.23, 958.19, 1761.84, 958.19, 1777.07, 946.66, 1790.44, 929.59, 1797.36, 907.9, 1797.83, 898.21, 1782.6, 892.22]], "area": 2156.0, "bbox": [1740.16, 891.29, 57.67, 66.9], "iscrowd": 0, "attributes": {"occluded": false}}, {"id": 237, "image_id": 1, "category_id": 1, "segmentation": [[1800.59, 942.5, 1825.97, 943.89, 1857.8, 960.5, 1871.18, 971.57, 1871.64, 982.18, 1863.8, 993.25, 1849.96, 994.17, 1838.89, 988.64, 1830.12, 982.18, 1803.82, 971.57, 1795.98, 964.19, 1792.75, 951.73]], "area": 2430.0, "bbox": [1792.75, 942.5, 78.89, 51.67], "iscrowd": 0, "attributes": {"occluded": false}}, {"id": 238, "image_id": 1, "category_id": 1, "segmentation": [[1862.41, 876.07, 1870.26, 893.14, 1864.72, 923.59, 1852.73, 934.2, 1842.58, 936.97, 1826.43, 930.97, 1830.58, 911.59, 1839.81, 906.52, 1833.35, 886.68, 1836.58, 875.61, 1846.73, 869.15, 1853.65, 869.15]], "area": 2026.0, "bbox": [1826.43, 869.15, 43.83, 67.82], "iscrowd": 0, "attributes": {"occluded": false}}, {"id": 239, "image_id": 1, "category_id": 1, "segmentation": [[1828.27, 841.01, 1819.97, 846.54, 1815.82, 852.54, 1795.98, 857.16, 1785.83, 868.69, 1789.98, 884.37, 1802.9, 889.91, 1819.97, 884.84, 1847.65, 864.08, 1852.26, 853.0, 1848.11, 843.78, 1839.81, 838.24]], "area": 1972.0, "bbox": [1785.83, 838.24, 66.43, 51.67], "iscrowd": 0, "attributes": {"occluded": false}}, {"id": 240, "image_id": 1, "category_id": 1, "segmentation": [[1893.79, 894.06, 1883.64, 898.68, 1878.56, 920.82, 1875.33, 949.88, 1879.48, 966.49, 1893.32, 977.1, 1905.78, 972.03, 1909.93, 936.51, 1913.16, 914.82, 1910.39, 900.52, 1906.7, 895.45]], "area": 2403.0, "bbox": [1875.33, 894.06, 37.83, 83.04], "iscrowd": 0, "attributes": {"occluded": false}}, {"id": 241, "image_id": 1, "category_id": 1, "segmentation": [[1869.79, 942.96, 1868.87, 959.57, 1877.64, 975.26, 1892.4, 978.49, 1920.0, 968.37, 1920.0, 934.54, 1917.31, 926.82, 1893.78, 931.43, 1877.18, 936.04]], "area": 2088.0, "bbox": [1868.87, 926.82, 51.13, 51.67], "iscrowd": 0, "attributes": {"occluded": false}}, {"id": 242, "image_id": 1, "category_id": 1, "segmentation": [[1745.33, 810.88, 1765.62, 812.73, 1789.61, 829.34, 1797.92, 838.56, 1800.69, 850.56, 1794.23, 857.94, 1779.0, 857.94, 1758.24, 847.33, 1738.87, 833.95, 1735.18, 816.88]], "area": 1923.0, "bbox": [1735.18, 810.88, 65.51, 47.06], "iscrowd": 0, "attributes": {"occluded": false}}, {"id": 243, "image_id": 1, "category_id": 1, "segmentation": [[1716.72, 784.12, 1704.27, 786.89, 1695.04, 801.2, 1697.35, 838.1, 1701.96, 857.94, 1722.26, 863.01, 1735.18, 853.33, 1735.64, 822.42, 1731.02, 797.5]], "area": 2583.0, "bbox": [1695.04, 784.12, 40.6, 78.89], "iscrowd": 0, "attributes": {"occluded": false}}, {"id": 244, "image_id": 1, "category_id": 1, "segmentation": [[1612.0, 794.74, 1642.91, 797.5, 1676.59, 813.19, 1684.89, 822.42, 1683.04, 836.72, 1665.05, 840.87, 1647.52, 832.57, 1617.07, 824.72, 1606.46, 816.42, 1601.85, 809.04, 1602.77, 799.35]], "area": 2357.0, "bbox": [1601.85, 794.74, 83.04, 46.13], "iscrowd": 0, "attributes": {"occluded": false}}, {"id": 245, "image_id": 1, "category_id": 1, "segmentation": [[1670.59, 714.93, 1678.89, 738.45, 1679.35, 770.75, 1677.05, 788.74, 1665.05, 793.35, 1650.29, 780.44, 1642.45, 755.52, 1637.83, 730.61, 1642.45, 713.54, 1653.98, 709.39]], "area": 2602.0, "bbox": [1637.83, 709.39, 41.52, 83.96], "iscrowd": 0, "attributes": {"occluded": false}}, {"id": 246, "image_id": 1, "category_id": 1, "segmentation": [[1685.81, 762.9, 1699.19, 780.44, 1699.19, 797.97, 1687.66, 805.35, 1677.51, 801.2, 1664.13, 792.43, 1637.83, 771.67, 1632.76, 761.06, 1638.76, 747.22, 1654.44, 745.83, 1665.51, 745.83]], "area": 2378.0, "bbox": [1632.76, 745.83, 66.43, 59.52], "iscrowd": 0, "attributes": {"occluded": false}}, {"id": 247, "image_id": 1, "category_id": 1, "segmentation": [[1631.38, 661.13, 1646.33, 683.83, 1656.3, 708.19, 1655.74, 727.01, 1648.55, 741.41, 1636.37, 744.73, 1622.53, 740.85, 1619.76, 729.23, 1621.42, 718.71, 1612.01, 687.15, 1609.79, 669.99, 1614.22, 661.69, 1622.53, 658.92]], "area": 2705.0, "bbox": [1609.79, 658.92, 46.51, 85.81], "iscrowd": 0, "attributes": {"occluded": false}}, {"id": 248, "image_id": 1, "category_id": 1, "segmentation": [[1588.2, 595.81, 1604.26, 620.72, 1615.88, 644.52, 1610.35, 663.9, 1600.38, 667.22, 1583.77, 663.35, 1576.02, 637.33, 1567.17, 617.95, 1565.5, 605.22, 1572.7, 596.91]], "area": 2225.0, "bbox": [1565.5, 595.81, 50.38, 71.41], "iscrowd": 0, "attributes": {"occluded": false}}, {"id": 249, "image_id": 1, "category_id": 1, "segmentation": [[1451.34, 555.22, 1460.95, 555.49, 1467.36, 560.03, 1474.3, 570.71, 1476.17, 593.4, 1467.62, 613.43, 1459.08, 624.37, 1445.46, 625.17, 1437.19, 619.83, 1435.59, 613.16, 1443.33, 595.0, 1450.27, 587.26, 1447.33, 567.77, 1446.0, 561.1]], "area": 1861.0, "bbox": [1435.59, 555.22, 40.58, 69.95], "iscrowd": 0, "attributes": {"occluded": false}}, {"id": 250, "image_id": 1, "category_id": 1, "segmentation": [[1807.8, 812.7, 1802.03, 832.64, 1792.42, 849.94, 1773.58, 860.71, 1752.05, 856.09, 1748.98, 845.33, 1760.51, 828.8, 1775.5, 812.3, 1782.42, 799.58, 1793.6, 794.6, 1805.1, 798.8]], "area": 2258.0, "bbox": [1748.98, 794.6, 58.82, 66.11], "iscrowd": 0, "attributes": {"occluded": false}}, {"id": 251, "image_id": 1, "category_id": 1, "segmentation": [[1719.38, 769.21, 1736.29, 779.2, 1757.82, 797.66, 1764.36, 812.65, 1758.97, 829.95, 1748.59, 835.72, 1738.21, 832.26, 1715.92, 801.12, 1701.69, 782.66, 1702.84, 773.05, 1713.22, 768.44]], "area": 2239.0, "bbox": [1701.69, 768.44, 62.67, 67.28], "iscrowd": 0, "attributes": {"occluded": false}}, {"id": 252, "image_id": 1, "category_id": 1, "segmentation": [[1514.61, 254.46, 1506.77, 272.45, 1502.15, 307.98, 1504.92, 322.74, 1515.07, 328.28, 1528.91, 328.28, 1538.14, 311.67, 1538.14, 290.91, 1541.37, 266.0, 1539.98, 254.92, 1534.45, 250.31, 1526.14, 248.46]], "area": 2430.0, "bbox": [1502.15, 248.46, 39.22, 79.82], "iscrowd": 0, "attributes": {"occluded": false}}, {"id": 253, "image_id": 1, "category_id": 1, "segmentation": [[1601.8, 265.5, 1587.5, 272.9, 1586.58, 289.99, 1592.58, 302.9, 1598.11, 329.66, 1606.42, 349.96, 1624.41, 348.11, 1629.0, 337.0, 1627.6, 313.1, 1619.8, 281.22, 1610.57, 270.61]], "area": 2423.0, "bbox": [1586.58, 265.5, 42.42, 84.46], "iscrowd": 0, "attributes": {"occluded": false}}, {"id": 254, "image_id": 1, "category_id": 1, "segmentation": [[1773.8, 352.24, 1760.99, 362.17, 1751.69, 385.87, 1749.77, 409.26, 1752.34, 415.35, 1765.47, 414.39, 1777.97, 398.37, 1793.02, 374.98, 1801.35, 366.33, 1801.99, 356.72, 1795.27, 348.07, 1785.01, 345.51]], "area": 2074.0, "bbox": [1749.77, 345.51, 52.22, 69.84], "iscrowd": 0, "attributes": {"occluded": false}}, {"id": 255, "image_id": 1, "category_id": 1, "segmentation": [[1863.51, 320.33, 1860.05, 354.54, 1846.59, 378.38, 1831.98, 387.99, 1820.83, 377.61, 1820.45, 361.08, 1830.06, 327.63, 1838.13, 313.79, 1856.2, 310.71, 1861.2, 313.41]], "area": 2273.0, "bbox": [1820.45, 310.71, 43.06, 77.28], "iscrowd": 0, "attributes": {"occluded": false}}, {"id": 256, "image_id": 1, "category_id": 1, "segmentation": [[1050.73, 475.49, 1041.51, 511.94, 1028.13, 528.08, 1011.98, 527.62, 1005.98, 511.47, 1015.67, 485.18, 1022.13, 470.42, 1041.97, 466.72, 1048.43, 470.42]], "area": 1826.0, "bbox": [1005.98, 466.72, 44.75, 61.36], "iscrowd": 0, "attributes": {"occluded": false}}, {"id": 257, "image_id": 1, "category_id": 1, "segmentation": [[1405.55, 81.92, 1383.87, 140.51, 1375.56, 151.12, 1362.18, 153.89, 1354.8, 146.05, 1356.19, 126.67, 1366.8, 92.99, 1373.72, 75.46, 1386.63, 69.47, 1400.47, 71.77]], "area": 2529.0, "bbox": [1354.8, 69.47, 50.75, 84.42], "iscrowd": 0, "attributes": {"occluded": false}}, {"id": 258, "image_id": 1, "category_id": 1, "segmentation": [[1505.2, 81.46, 1505.66, 105.45, 1497.36, 138.2, 1489.05, 147.43, 1472.9, 144.2, 1467.83, 129.44, 1475.21, 94.38, 1480.29, 80.08, 1492.74, 76.39]], "area": 1974.0, "bbox": [1467.83, 76.39, 37.83, 71.04], "iscrowd": 0, "attributes": {"occluded": false}}, {"id": 259, "image_id": 1, "category_id": 1, "segmentation": [[1394.48, 159.43, 1413.39, 158.04, 1444.76, 165.89, 1458.6, 173.27, 1461.83, 190.8, 1453.07, 198.64, 1424.46, 196.79, 1397.71, 186.18, 1390.33, 179.73, 1386.17, 170.96]], "area": 2181.0, "bbox": [1386.17, 158.04, 75.66, 40.6], "iscrowd": 0, "attributes": {"occluded": false}}, {"id": 260, "image_id": 1, "category_id": 1, "segmentation": [[1497.36, 145.59, 1489.05, 173.27, 1481.67, 198.18, 1475.67, 207.87, 1458.6, 206.48, 1448.92, 193.1, 1451.68, 167.27, 1466.45, 147.89, 1479.8, 132.2, 1490.9, 126.67, 1496.43, 131.75]], "area": 2411.0, "bbox": [1448.92, 126.67, 48.44, 81.2], "iscrowd": 0, "attributes": {"occluded": false}}, {"id": 261, "image_id": 1, "category_id": 1, "segmentation": [[1540.26, 85.15, 1543.95, 105.45, 1545.34, 141.9, 1539.34, 164.04, 1528.73, 173.27, 1515.35, 169.11, 1513.96, 151.12, 1513.5, 123.9, 1513.04, 98.07, 1516.73, 85.61, 1530.57, 81.0]], "area": 2513.0, "bbox": [1513.04, 81.0, 32.3, 92.27], "iscrowd": 0, "attributes": {"occluded": false}}, {"id": 262, "image_id": 1, "category_id": 1, "segmentation": [[1649.98, 202.8, 1671.58, 206.12, 1700.36, 227.16, 1707.01, 246.54, 1703.13, 260.93, 1689.29, 267.57, 1681.54, 262.04, 1677.11, 248.2, 1651.65, 234.36, 1634.48, 219.41, 1636.7, 207.78]], "area": 2436.0, "bbox": [1634.48, 202.8, 72.53, 64.77], "iscrowd": 0, "attributes": {"occluded": false}}, {"id": 263, "image_id": 1, "category_id": 1, "segmentation": [[1833.78, 205.02, 1816.07, 203.36, 1777.31, 212.21, 1759.05, 232.14, 1754.06, 245.98, 1766.8, 253.73, 1789.49, 247.64, 1808.87, 238.23, 1843.75, 227.16, 1847.62, 218.3, 1845.96, 212.21]], "area": 2740.0, "bbox": [1754.06, 203.36, 93.56, 50.37], "iscrowd": 0, "attributes": {"occluded": false}}, {"id": 264, "image_id": 1, "category_id": 1, "segmentation": [[1678.66, 125.99, 1683.28, 142.52, 1677.89, 174.04, 1670.2, 189.81, 1658.29, 193.65, 1647.14, 186.73, 1646.75, 172.89, 1649.06, 161.74, 1655.21, 153.28, 1655.98, 134.83, 1657.13, 123.3, 1670.2, 120.6]], "area": 1850.0, "bbox": [1646.75, 120.6, 36.53, 73.05], "iscrowd": 0, "attributes": {"occluded": false}}, {"id": 265, "image_id": 1, "category_id": 1, "segmentation": [[1717.88, 120.99, 1696.35, 148.29, 1684.04, 164.43, 1683.66, 177.12, 1689.81, 184.81, 1705.96, 183.65, 1720.95, 173.27, 1731.72, 151.75, 1747.09, 141.75, 1750.17, 132.14, 1748.25, 122.14, 1734.41, 119.07]], "area": 2402.0, "bbox": [1683.66, 119.07, 66.51, 65.74], "iscrowd": 0, "attributes": {"occluded": false}}, {"id": 266, "image_id": 1, "category_id": 1, "segmentation": [[1801.69, 79.85, 1784.77, 82.93, 1779.39, 92.16, 1781.31, 106.38, 1787.08, 122.53, 1786.69, 151.75, 1793.23, 162.51, 1806.68, 163.28, 1817.83, 156.36, 1820.14, 140.21, 1816.68, 103.69, 1811.3, 91.0]], "area": 2524.0, "bbox": [1779.39, 79.85, 40.75, 83.43], "iscrowd": 0, "attributes": {"occluded": false}}, {"id": 267, "image_id": 1, "category_id": 1, "segmentation": [[1717.11, 39.1, 1713.65, 57.56, 1711.34, 85.62, 1705.57, 94.08, 1692.89, 94.08, 1682.12, 76.39, 1680.2, 54.86, 1682.89, 30.26, 1693.66, 14.88, 1706.73, 13.34, 1716.34, 22.19]], "area": 2357.0, "bbox": [1680.2, 13.34, 36.91, 80.74], "iscrowd": 0, "attributes": {"occluded": false}}, {"id": 268, "image_id": 1, "category_id": 1, "segmentation": [[1604.13, 46.92, 1629.23, 45.32, 1661.53, 51.73, 1671.14, 57.6, 1673.28, 71.22, 1671.68, 79.23, 1663.93, 83.5, 1648.18, 82.97, 1620.95, 78.96, 1600.66, 76.02, 1595.85, 63.74, 1596.12, 54.4]], "area": 2362.0, "bbox": [1595.85, 45.32, 77.43, 38.18], "iscrowd": 0, "attributes": {"occluded": false}}, {"id": 269, "image_id": 1, "category_id": 1, "segmentation": [[1617.48, 1.27, 1616.95, 21.83, 1607.6, 32.51, 1587.31, 32.77, 1582.5, 19.96, 1580.9, 3.67, 1580.9, 0.74]], "area": 1031.0, "bbox": [1580.9, 0.74, 36.58, 32.03], "iscrowd": 0, "attributes": {"occluded": false}}, {"id": 270, "image_id": 1, "category_id": 1, "segmentation": [[1680.49, 0.47, 1681.02, 29.84, 1676.21, 47.46, 1668.47, 54.93, 1650.85, 50.93, 1648.45, 35.98, 1650.05, 14.89, 1655.12, 3.67, 1664.73, 0.2]], "area": 1512.0, "bbox": [1648.45, 0.2, 32.57, 54.73], "iscrowd": 0, "attributes": {"occluded": false}}, {"id": 271, "image_id": 1, "category_id": 1, "segmentation": [[1133.4, 890.75, 1143.02, 913.82, 1157.11, 918.63, 1165.12, 927.6, 1167.04, 939.77, 1155.83, 948.1, 1139.81, 945.86, 1124.75, 935.93, 1111.94, 923.43, 1109.06, 900.04, 1110.34, 891.71, 1124.43, 889.15]], "area": 2009.0, "bbox": [1109.06, 889.15, 57.98, 58.95], "iscrowd": 0, "attributes": {"occluded": false}}, {"id": 272, "image_id": 1, "category_id": 1, "segmentation": [[1192.35, 860.32, 1200.04, 877.62, 1201.64, 918.63, 1195.56, 934.32, 1183.06, 935.93, 1175.05, 934.32, 1170.57, 918.63, 1171.85, 901.0, 1170.89, 878.58, 1172.49, 866.72, 1179.22, 860.96, 1185.95, 859.36]], "area": 2033.0, "bbox": [1170.57, 859.36, 31.07, 76.57], "iscrowd": 0, "attributes": {"occluded": false}}, {"id": 273, "image_id": 1, "category_id": 1, "segmentation": [[1145.61, 753.22, 1155.22, 761.23, 1155.22, 771.48, 1144.97, 786.86, 1131.19, 807.04, 1112.93, 817.93, 1100.44, 820.81, 1086.02, 815.69, 1085.38, 809.28, 1090.51, 795.51, 1102.04, 777.56, 1122.54, 759.94, 1136.64, 751.29]], "area": 2727.0, "bbox": [1085.38, 751.29, 69.84, 69.52], "iscrowd": 0, "attributes": {"occluded": false}}, {"id": 274, "image_id": 1, "category_id": 1, "segmentation": [[1063.15, 707.62, 1074.63, 718.3, 1088.25, 742.59, 1096.26, 755.67, 1097.86, 771.96, 1093.85, 779.97, 1085.04, 780.77, 1074.1, 776.5, 1060.48, 749.8, 1046.6, 733.78, 1044.73, 720.7, 1051.4, 710.29]], "area": 2097.0, "bbox": [1044.73, 707.62, 53.13, 73.15], "iscrowd": 0, "attributes": {"occluded": false}}, {"id": 275, "image_id": 1, "category_id": 1, "segmentation": [[1171.56, 819.33, 1196.8, 818.0, 1206.1, 826.64, 1205.44, 843.91, 1190.82, 849.23, 1176.21, 845.9, 1166.24, 837.93, 1162.92, 825.97]], "area": 1053.0, "bbox": [1162.92, 818.0, 43.18, 31.23], "iscrowd": 0, "attributes": {"occluded": false}}, {"id": 276, "image_id": 1, "category_id": 1, "segmentation": [[1237.33, 805.38, 1248.62, 828.63, 1257.26, 855.21, 1255.93, 871.15, 1251.28, 876.46, 1232.68, 873.14, 1217.4, 844.58, 1213.41, 825.31, 1213.41, 812.02, 1221.38, 802.06]], "area": 2196.0, "bbox": [1213.41, 802.06, 43.85, 74.4], "iscrowd": 0, "attributes": {"occluded": false}}, {"id": 277, "image_id": 1, "category_id": 1, "segmentation": [[1088.46, 669.94, 1102.86, 671.04, 1110.05, 688.76, 1114.48, 718.1, 1111.71, 749.65, 1105.07, 760.17, 1095.11, 759.07, 1086.8, 744.67, 1082.37, 718.65, 1077.39, 698.17, 1079.0, 677.69]], "area": 2457.0, "bbox": [1077.39, 669.94, 37.09, 90.23], "iscrowd": 0, "attributes": {"occluded": false}}, {"id": 278, "image_id": 1, "category_id": 1, "segmentation": [[1037.1, 619.27, 1050.24, 632.08, 1057.92, 653.23, 1058.56, 675.97, 1058.89, 689.43, 1052.16, 699.04, 1040.94, 700.64, 1030.05, 695.2, 1027.81, 678.86, 1023.32, 654.83, 1017.56, 633.68, 1016.28, 626.32, 1027.49, 620.23]], "area": 2429.0, "bbox": [1016.28, 619.27, 42.61, 81.37], "iscrowd": 0, "attributes": {"occluded": false}}, {"id": 279, "image_id": 1, "category_id": 1, "segmentation": [[1013.04, 628.83, 999.42, 656.6, 982.87, 676.89, 972.99, 683.56, 962.85, 678.76, 958.58, 669.14, 960.98, 660.6, 974.59, 645.92, 989.81, 632.57, 1003.96, 625.09, 1010.1, 624.83]], "area": 1494.0, "bbox": [958.58, 624.83, 54.46, 58.73], "iscrowd": 0, "attributes": {"occluded": false}}, {"id": 280, "image_id": 1, "category_id": 1, "segmentation": [[1000.49, 594.12, 994.89, 626.43, 987.68, 638.98, 976.46, 640.31, 969.79, 627.76, 966.85, 609.34, 969.52, 589.85, 971.39, 564.76, 980.2, 553.81, 997.55, 549.0, 1004.5, 554.88, 1005.83, 571.43]], "area": 2557.0, "bbox": [966.85, 549.0, 38.98, 91.31], "iscrowd": 0, "attributes": {"occluded": false}}, {"id": 281, "image_id": 1, "category_id": 1, "segmentation": [[1070.85, 628.19, 1088.15, 629.73, 1092.76, 635.88, 1092.38, 658.56, 1089.3, 686.63, 1079.69, 700.85, 1066.23, 699.32, 1058.93, 691.24, 1058.16, 671.64, 1063.54, 642.8]], "area": 2030.0, "bbox": [1058.16, 628.19, 34.6, 72.66], "iscrowd": 0, "attributes": {"occluded": false}}, {"id": 282, "image_id": 1, "category_id": 1, "segmentation": [[1030.87, 573.22, 1049.32, 574.37, 1090.45, 585.9, 1100.45, 592.82, 1101.99, 603.2, 1097.37, 612.43, 1084.3, 614.74, 1058.55, 610.12, 1034.33, 601.67, 1023.95, 593.98, 1022.79, 578.21]], "area": 2243.0, "bbox": [1022.79, 573.22, 79.2, 41.52], "iscrowd": 0, "attributes": {"occluded": false}}, {"id": 283, "image_id": 1, "category_id": 1, "segmentation": [[994.0, 518.62, 1003.08, 526.9, 1014.29, 553.33, 1021.5, 561.07, 1024.97, 582.43, 1019.1, 589.91, 1008.15, 591.24, 996.14, 583.76, 979.59, 550.13, 975.32, 533.04, 976.92, 522.63, 987.6, 517.55]], "area": 2132.0, "bbox": [975.32, 517.55, 49.65, 73.69], "iscrowd": 0, "attributes": {"occluded": false}}, {"id": 284, "image_id": 1, "category_id": 1, "segmentation": [[1108.45, 677.75, 1124.59, 678.9, 1128.05, 690.82, 1128.05, 718.12, 1124.59, 748.49, 1114.21, 755.02, 1104.22, 750.79, 1099.2, 735.4, 1099.6, 699.28, 1101.14, 683.9]], "area": 1945.0, "bbox": [1099.2, 677.75, 28.85, 77.27], "iscrowd": 0, "attributes": {"occluded": false}}, {"id": 285, "image_id": 1, "category_id": 1, "segmentation": [[1207.63, 663.14, 1201.1, 680.06, 1198.41, 691.97, 1198.79, 715.04, 1191.87, 737.34, 1186.11, 741.18, 1175.34, 736.95, 1170.73, 717.35, 1169.57, 680.44, 1173.42, 662.76, 1192.26, 651.22, 1204.94, 653.91]], "area": 2357.0, "bbox": [1169.57, 651.22, 38.06, 89.96], "iscrowd": 0, "attributes": {"occluded": false}}, {"id": 286, "image_id": 1, "category_id": 1, "segmentation": [[1244.31, 458.77, 1217.4, 458.0, 1196.26, 461.07, 1181.26, 471.84, 1187.03, 484.91, 1201.25, 491.83, 1220.09, 487.98, 1242.77, 487.6, 1257.77, 485.68, 1262.0, 476.45, 1257.77, 463.0]], "area": 2102.0, "bbox": [1181.26, 458.0, 80.74, 33.83], "iscrowd": 0, "attributes": {"occluded": false}}, {"id": 287, "image_id": 1, "category_id": 1, "segmentation": [[1281.99, 447.62, 1288.14, 477.6, 1295.83, 512.2, 1293.52, 522.2, 1281.6, 519.89, 1266.99, 510.28, 1260.46, 495.67, 1255.84, 468.76, 1255.84, 452.23, 1264.3, 443.0, 1272.38, 441.47]], "area": 2159.0, "bbox": [1255.84, 441.47, 39.99, 80.73], "iscrowd": 0, "attributes": {"occluded": false}}, {"id": 288, "image_id": 1, "category_id": 1, "segmentation": [[273.82, 1031.83, 301.63, 1036.1, 325.36, 1030.16, 348.35, 1034.24, 356.14, 1044.44, 349.83, 1056.31, 336.3, 1061.5, 312.57, 1065.02, 291.99, 1066.69, 275.3, 1061.87, 263.44, 1054.82, 259.54, 1046.48, 264.55, 1034.99]], "area": 2638.0, "bbox": [259.54, 1030.16, 96.6, 36.53], "iscrowd": 0, "attributes": {"occluded": false}}, {"id": 289, "image_id": 1, "category_id": 1, "segmentation": [[1324.66, 412.25, 1311.97, 410.71, 1304.67, 413.02, 1303.13, 428.01, 1301.21, 458.38, 1301.59, 479.91, 1308.9, 485.68, 1321.97, 483.37, 1328.12, 474.91, 1330.43, 456.08, 1330.04, 431.47]], "area": 1886.0, "bbox": [1301.21, 410.71, 29.22, 74.97], "iscrowd": 0, "attributes": {"occluded": false}}, {"id": 290, "image_id": 1, "category_id": 1, "segmentation": [[1355.03, 334.21, 1347.34, 346.51, 1341.96, 370.34, 1335.43, 399.18, 1338.5, 408.79, 1353.49, 413.79, 1361.95, 406.1, 1368.1, 389.95, 1376.95, 361.89, 1376.18, 343.43, 1373.49, 336.9]], "area": 2209.0, "bbox": [1335.43, 334.21, 41.52, 79.58], "iscrowd": 0, "attributes": {"occluded": false}}, {"id": 291, "image_id": 1, "category_id": 1, "segmentation": [[1365.03, 418.78, 1346.57, 438.77, 1328.89, 448.77, 1326.58, 462.61, 1334.27, 474.91, 1346.96, 476.45, 1364.26, 463.0, 1382.71, 445.7, 1388.86, 430.32, 1386.56, 419.94, 1380.79, 414.55, 1369.64, 413.02]], "area": 2114.0, "bbox": [1326.58, 413.02, 62.28, 63.43], "iscrowd": 0, "attributes": {"occluded": false}}, {"id": 292, "image_id": 1, "category_id": 1, "segmentation": [[1279.56, 545.1, 1276.03, 559.84, 1258.41, 582.26, 1240.47, 597.96, 1230.86, 599.56, 1222.21, 596.68, 1217.73, 588.67, 1221.89, 577.78, 1232.14, 560.48, 1256.49, 537.09, 1265.46, 533.25, 1273.47, 536.77]], "area": 2180.0, "bbox": [1217.73, 533.25, 61.83, 66.31], "iscrowd": 0, "attributes": {"occluded": false}}, {"id": 293, "image_id": 1, "category_id": 1, "segmentation": [[1310.82, 850.02, 1323.12, 857.32, 1341.19, 878.85, 1351.57, 901.54, 1350.8, 911.15, 1344.65, 916.91, 1335.04, 919.61, 1324.66, 915.38, 1318.89, 907.3, 1316.97, 900.38, 1304.29, 883.47, 1294.29, 863.86, 1294.67, 853.86, 1300.06, 849.64]], "area": 2221.0, "bbox": [1294.29, 849.64, 57.28, 69.97], "iscrowd": 0, "attributes": {"occluded": false}}, {"id": 294, "image_id": 1, "category_id": 1, "segmentation": [[1386.94, 858.09, 1397.32, 875.01, 1405.78, 904.23, 1406.55, 920.37, 1402.7, 928.83, 1390.4, 931.14, 1377.33, 926.53, 1375.02, 916.53, 1365.03, 875.78, 1365.03, 863.09, 1374.26, 855.79]], "area": 2204.0, "bbox": [1365.03, 855.79, 41.52, 75.35], "iscrowd": 0, "attributes": {"occluded": false}}, {"id": 295, "image_id": 1, "category_id": 1, "segmentation": [[1332.35, 795.81, 1359.65, 815.8, 1366.57, 833.87, 1361.57, 855.79, 1346.96, 856.17, 1335.04, 839.64, 1322.74, 824.26, 1306.59, 812.34, 1301.21, 801.2, 1305.05, 794.28, 1313.51, 790.43]], "area": 2211.0, "bbox": [1301.21, 790.43, 65.36, 65.74], "iscrowd": 0, "attributes": {"occluded": false}}, {"id": 296, "image_id": 1, "category_id": 1, "segmentation": [[1312.59, 760.6, 1345.27, 763.29, 1359.88, 761.75, 1375.64, 767.52, 1378.71, 779.05, 1370.26, 790.97, 1351.42, 794.43, 1324.89, 792.89, 1303.36, 784.43, 1296.44, 771.36, 1300.67, 761.75]], "area": 2199.0, "bbox": [1296.44, 760.6, 82.27, 33.83], "iscrowd": 0, "attributes": {"occluded": false}}, {"id": 297, "image_id": 1, "category_id": 1, "segmentation": [[1370.26, 803.66, 1392.56, 805.19, 1423.7, 810.96, 1433.31, 820.96, 1435.23, 831.72, 1421.0, 839.41, 1392.17, 838.64, 1374.1, 834.41, 1364.87, 821.34, 1362.95, 811.73]], "area": 1967.0, "bbox": [1362.95, 803.66, 72.28, 35.75], "iscrowd": 0, "attributes": {"occluded": false}}, {"id": 298, "image_id": 1, "category_id": 1, "segmentation": [[1432.15, 852.48, 1452.14, 857.48, 1453.3, 868.63, 1443.3, 895.54, 1426.39, 927.83, 1416.01, 930.91, 1405.24, 924.37, 1402.55, 909.38, 1406.4, 894.39, 1417.16, 877.09, 1424.08, 860.17]], "area": 2334.0, "bbox": [1402.55, 852.48, 50.75, 78.43], "iscrowd": 0, "attributes": {"occluded": false}}, {"id": 299, "image_id": 1, "category_id": 1, "segmentation": [[1378.33, 715.62, 1401.4, 727.53, 1423.31, 755.6, 1426.77, 778.28, 1418.31, 790.2, 1407.16, 789.05, 1397.17, 777.9, 1386.79, 755.22, 1367.95, 739.07, 1362.95, 724.84, 1370.64, 716.77]], "area": 2361.0, "bbox": [1362.95, 715.62, 63.82, 74.58], "iscrowd": 0, "attributes": {"occluded": false}}, {"id": 300, "image_id": 1, "category_id": 1, "segmentation": [[1191.6, 1.68, 1182.19, 36.55, 1172.78, 50.95, 1160.04, 52.61, 1148.42, 42.09, 1149.52, 18.28, 1156.17, 0.57]], "area": 1663.0, "bbox": [1148.42, 0.57, 43.18, 52.04], "iscrowd": 0, "attributes": {"occluded": false}}, {"id": 301, "image_id": 1, "category_id": 1, "segmentation": [[1198.79, 34.34, 1181.08, 59.25, 1173.33, 81.95, 1179.97, 99.11, 1192.71, 99.66, 1204.33, 86.38, 1215.4, 64.79, 1220.94, 49.29, 1218.73, 39.32, 1213.19, 34.34]], "area": 1928.0, "bbox": [1173.33, 34.34, 47.61, 65.32], "iscrowd": 0, "attributes": {"occluded": false}}, {"id": 302, "image_id": 1, "category_id": 1, "segmentation": [[1307.3, 1.68, 1333.88, 19.39, 1350.48, 33.79, 1358.23, 53.16, 1354.36, 65.34, 1341.07, 67.0, 1323.91, 49.84, 1306.75, 36.0, 1289.59, 21.05, 1291.25, 9.98, 1294.57, 5.0]], "area": 2180.0, "bbox": [1289.59, 1.68, 68.64, 65.32], "iscrowd": 0, "attributes": {"occluded": false}}, {"id": 303, "image_id": 1, "category_id": 1, "segmentation": [[1840.48, 775.36, 1856.62, 784.2, 1882.77, 816.88, 1887.0, 829.95, 1886.61, 838.41, 1878.92, 844.95, 1865.08, 844.18, 1856.24, 834.95, 1847.01, 819.57, 1830.87, 796.5, 1827.41, 783.82, 1831.25, 777.28]], "area": 2161.0, "bbox": [1827.41, 775.36, 59.59, 69.59], "iscrowd": 0, "attributes": {"occluded": false}}, {"id": 304, "image_id": 1, "category_id": 1, "segmentation": [[1879.31, 759.98, 1891.99, 769.98, 1908.14, 799.97, 1908.14, 818.03, 1898.53, 829.18, 1887.0, 824.95, 1881.61, 804.19, 1861.24, 782.28, 1855.85, 766.13, 1868.16, 758.06, 1870.85, 758.06]], "area": 1953.0, "bbox": [1855.85, 758.06, 52.29, 71.12], "iscrowd": 0, "attributes": {"occluded": false}}, {"id": 305, "image_id": 1, "category_id": 1, "segmentation": [[1812.03, 691.55, 1827.02, 699.24, 1827.79, 712.31, 1822.02, 727.69, 1802.42, 753.06, 1790.11, 762.67, 1778.96, 763.44, 1768.2, 754.98, 1768.2, 746.53, 1792.81, 715.39, 1793.57, 705.77, 1805.88, 696.55]], "area": 2272.0, "bbox": [1768.2, 691.55, 59.59, 71.89], "iscrowd": 0, "attributes": {"occluded": false}}, {"id": 306, "image_id": 1, "category_id": 1, "segmentation": [[1769.35, 656.18, 1753.59, 669.64, 1745.9, 689.63, 1747.82, 715.0, 1754.36, 726.92, 1768.58, 730.0, 1779.35, 721.92, 1778.58, 704.24, 1788.58, 686.55, 1798.96, 674.63, 1800.49, 665.41, 1797.8, 657.33, 1788.58, 653.11]], "area": 2649.0, "bbox": [1745.9, 653.11, 54.59, 76.89], "iscrowd": 0, "attributes": {"occluded": false}}, {"id": 307, "image_id": 1, "category_id": 1, "segmentation": [[1678.55, 624.2, 1685.6, 635.73, 1686.24, 667.13, 1680.16, 690.84, 1667.66, 696.29, 1654.2, 689.56, 1651.96, 678.99, 1651.32, 667.77, 1656.45, 662.01, 1652.92, 646.95, 1655.81, 629.97, 1662.21, 622.28, 1669.9, 621.96]], "area": 2105.0, "bbox": [1651.32, 621.96, 34.92, 74.33], "iscrowd": 0, "attributes": {"occluded": false}}, {"id": 308, "image_id": 1, "category_id": 1, "segmentation": [[1740.06, 619.72, 1723.73, 626.76, 1696.49, 643.1, 1685.9, 647.6, 1684.0, 662.6, 1691.0, 671.3, 1708.67, 669.37, 1726.93, 655.6, 1743.91, 648.55, 1754.48, 635.41, 1752.56, 624.52]], "area": 1928.0, "bbox": [1684.0, 619.72, 70.48, 51.58], "iscrowd": 0, "attributes": {"occluded": false}}, {"id": 309, "image_id": 1, "category_id": 1, "segmentation": [[903.89, 286.99, 919.57, 325.74, 923.73, 346.96, 916.35, 354.34, 900.66, 351.57, 884.97, 322.05, 878.98, 298.98, 883.59, 287.45, 893.28, 285.14]], "area": 1905.0, "bbox": [878.98, 285.14, 44.75, 69.2], "iscrowd": 0, "attributes": {"occluded": false}}, {"id": 310, "image_id": 1, "category_id": 1, "segmentation": [[1746.72, 572.02, 1722.16, 572.82, 1699.47, 578.16, 1686.39, 587.77, 1683.18, 598.18, 1691.99, 608.06, 1709.35, 607.26, 1722.7, 601.39, 1742.72, 594.44, 1755.53, 589.64, 1759.0, 583.23, 1756.33, 575.49]], "area": 1814.0, "bbox": [1683.18, 572.02, 75.82, 36.04], "iscrowd": 0, "attributes": {"occluded": false}}, {"id": 311, "image_id": 1, "category_id": 1, "segmentation": [[1770.8, 539.7, 1749.13, 556.27, 1730.17, 568.81, 1709.08, 574.42, 1693.33, 572.82, 1687.45, 560.0, 1697.07, 547.99, 1716.02, 534.11, 1745.12, 525.56, 1764.88, 525.56, 1772.09, 529.3]], "area": 2451.0, "bbox": [1687.45, 525.56, 84.64, 48.86], "iscrowd": 0, "attributes": {"occluded": false}}, {"id": 312, "image_id": 1, "category_id": 1, "segmentation": [[1832.93, 529.93, 1818.17, 549.77, 1808.94, 582.98, 1808.94, 604.2, 1824.17, 620.35, 1842.16, 619.43, 1848.62, 607.43, 1848.62, 589.44, 1855.08, 565.91, 1854.16, 537.77, 1851.39, 531.77]], "area": 3186.0, "bbox": [1808.94, 529.93, 46.14, 90.42], "iscrowd": 0, "attributes": {"occluded": false}}, {"id": 313, "image_id": 1, "category_id": 1, "segmentation": [[515.12, 3.73, 555.44, 28.82, 570.92, 40.6, 570.66, 51.52, 559.44, 63.02, 539.95, 56.88, 514.06, 38.73, 495.37, 25.09, 492.16, 14.67, 502.58, 3.46]], "area": 2388.0, "bbox": [492.16, 3.46, 78.76, 59.56], "iscrowd": 0, "attributes": {"occluded": false}}, {"id": 314, "image_id": 1, "category_id": 1, "segmentation": [[1859.7, 541.5, 1862.46, 578.83, 1853.69, 588.06, 1842.16, 581.6, 1830.63, 549.77, 1823.25, 533.16, 1827.4, 524.39, 1836.62, 522.09, 1850.46, 525.78]], "area": 1633.0, "bbox": [1823.25, 522.09, 39.21, 65.97], "iscrowd": 0, "attributes": {"occluded": false}}, {"id": 315, "image_id": 1, "category_id": 1, "segmentation": [[1453.48, 428.29, 1453.94, 455.98, 1451.18, 487.81, 1438.26, 500.73, 1426.72, 495.19, 1425.34, 475.35, 1423.96, 448.59, 1423.5, 432.91, 1430.42, 424.6, 1440.1, 423.68]], "area": 1960.0, "bbox": [1423.5, 423.68, 30.44, 77.05], "iscrowd": 0, "attributes": {"occluded": false}}, {"id": 316, "image_id": 1, "category_id": 1, "segmentation": [[1512.07, 393.23, 1513.0, 413.53, 1502.38, 433.83, 1485.78, 437.06, 1475.17, 426.91, 1473.78, 402.46, 1483.01, 389.08, 1495.46, 385.39, 1501.46, 387.7]], "area": 1576.0, "bbox": [1473.78, 385.39, 39.22, 51.67], "iscrowd": 0, "attributes": {"occluded": false}}, {"id": 317, "image_id": 1, "category_id": 1, "segmentation": [[1628.33, 415.84, 1649.09, 426.45, 1680.46, 452.28, 1682.77, 474.43, 1668.93, 486.88, 1647.24, 478.58, 1640.32, 461.05, 1615.87, 449.06, 1609.88, 429.68, 1614.49, 419.53]], "area": 2800.0, "bbox": [1609.88, 415.84, 72.89, 71.04], "iscrowd": 0, "attributes": {"occluded": false}}, {"id": 318, "image_id": 1, "category_id": 1, "segmentation": [[1748.74, 431.99, 1779.19, 433.37, 1813.33, 450.44, 1819.79, 462.43, 1818.86, 473.51, 1801.79, 476.27, 1779.19, 470.28, 1751.51, 455.05, 1742.28, 449.98, 1742.28, 437.98]], "area": 2211.0, "bbox": [1742.28, 431.99, 77.51, 44.28], "iscrowd": 0, "attributes": {"occluded": false}}, {"id": 319, "image_id": 1, "category_id": 1, "segmentation": [[1494.3, 305.7, 1470.32, 321.82, 1452.79, 338.43, 1442.18, 339.81, 1433.41, 330.58, 1431.57, 322.28, 1443.56, 310.75, 1462.94, 299.67, 1480.9, 292.3, 1495.2, 291.8, 1497.1, 297.8]], "area": 1533.0, "bbox": [1431.57, 291.8, 65.53, 48.01], "iscrowd": 0, "attributes": {"occluded": false}}, {"id": 320, "image_id": 1, "category_id": 1, "segmentation": [[705.28, 1.14, 707.59, 20.06, 693.29, 25.59, 670.68, 10.37, 667.61, 0.0, 691.76, 0.0]], "area": 715.0, "bbox": [667.61, 0.0, 39.98, 25.59], "iscrowd": 0, "attributes": {"occluded": false}}, {"id": 321, "image_id": 1, "category_id": 1, "segmentation": [[1483.7, 266.9, 1444.95, 285.83, 1420.04, 295.52, 1406.2, 282.6, 1409.89, 269.23, 1429.72, 257.69, 1462.94, 250.31, 1475.8, 251.3, 1487.4, 254.5]], "area": 2078.0, "bbox": [1406.2, 250.31, 81.2, 45.21], "iscrowd": 0, "attributes": {"occluded": false}}, {"id": 322, "image_id": 1, "category_id": 1, "segmentation": [[238.63, 907.61, 259.39, 907.23, 268.23, 919.91, 272.85, 941.06, 278.61, 961.47, 283.61, 981.43, 278.61, 990.31, 264.77, 991.81, 257.47, 989.5, 248.63, 979.5, 242.5, 950.3, 235.9, 929.1, 236.3, 917.2]], "area": 2657.0, "bbox": [235.9, 907.23, 47.71, 84.58], "iscrowd": 0, "attributes": {"occluded": false}}, {"id": 323, "image_id": 1, "category_id": 1, "segmentation": [[331.94, 946.82, 319.25, 943.36, 306.56, 950.67, 305.41, 971.04, 315.41, 998.34, 333.86, 1017.18, 349.24, 1020.64, 356.54, 1014.49, 361.15, 1004.49, 355.77, 993.34, 337.32, 975.66, 332.71, 959.9]], "area": 2351.0, "bbox": [305.41, 943.36, 55.74, 77.28], "iscrowd": 0, "attributes": {"occluded": false}}, {"id": 324, "image_id": 1, "category_id": 1, "segmentation": [[392.56, 993.46, 365.65, 998.07, 359.89, 1005.38, 362.19, 1019.6, 369.11, 1026.52, 386.41, 1028.06, 413.32, 1021.14, 427.93, 1011.91, 437.54, 1003.07, 439.47, 992.3, 434.08, 983.85, 422.94, 982.69, 404.1, 988.46]], "area": 2370.0, "bbox": [359.89, 982.69, 79.58, 45.37], "iscrowd": 0, "attributes": {"occluded": false}}, {"id": 325, "image_id": 1, "category_id": 1, "segmentation": [[342.97, 1079.19, 342.2, 1070.35, 354.5, 1063.81, 382.57, 1052.66, 399.1, 1050.74, 408.71, 1054.59, 411.4, 1068.81, 402.18, 1078.42, 397.95, 1079.19]], "area": 1432.0, "bbox": [342.2, 1050.74, 69.2, 28.45], "iscrowd": 0, "attributes": {"occluded": false}}, {"id": 326, "image_id": 1, "category_id": 1, "segmentation": [[410.68, 1079.0, 414.48, 1052.66, 427.93, 1033.44, 439.47, 1027.29, 447.92, 1027.67, 452.54, 1038.05, 449.46, 1054.59, 440.24, 1071.89, 439.08, 1079.19, 419.11, 1079.0]], "area": 1519.0, "bbox": [410.68, 1027.29, 41.86, 52.71], "iscrowd": 0, "attributes": {"occluded": false}}, {"id": 327, "image_id": 1, "category_id": 1, "segmentation": [[272.58, 894.73, 284.5, 884.35, 320.63, 878.97, 343.7, 882.43, 355.62, 896.65, 356.0, 908.96, 344.85, 915.88, 321.4, 913.95, 308.72, 908.19, 300.64, 914.72, 285.26, 916.26, 273.35, 909.34]], "area": 2470.0, "bbox": [272.58, 878.97, 83.42, 37.29], "iscrowd": 0, "attributes": {"occluded": false}}, {"id": 328, "image_id": 1, "category_id": 1, "segmentation": [[385.61, 875.89, 410.59, 890.89, 430.59, 907.8, 434.43, 922.41, 426.74, 933.18, 417.9, 934.33, 389.83, 921.64, 372.92, 904.73, 370.23, 891.66, 372.53, 880.89, 377.53, 876.66]], "area": 2219.0, "bbox": [370.23, 875.89, 64.2, 58.44], "iscrowd": 0, "attributes": {"occluded": false}}, {"id": 329, "image_id": 1, "category_id": 1, "segmentation": [[588.38, 2.25, 596.22, 46.08, 590.69, 58.53, 573.62, 53.46, 560.24, 29.01, 550.09, 9.63, 545.94, 1.33]], "area": 1742.0, "bbox": [545.94, 1.33, 50.28, 57.2], "iscrowd": 0, "attributes": {"occluded": false}}, {"id": 330, "image_id": 1, "category_id": 1, "segmentation": [[366.0, 829.38, 350.62, 828.99, 346.01, 842.83, 344.85, 876.66, 343.7, 896.27, 346.39, 908.19, 357.54, 911.26, 371.0, 904.73, 377.53, 893.58, 377.53, 859.75, 377.5, 846.7, 374.07, 830.14]], "area": 2466.0, "bbox": [343.7, 828.99, 33.83, 82.27], "iscrowd": 0, "attributes": {"occluded": false}}, {"id": 331, "image_id": 1, "category_id": 1, "segmentation": [[324.2, 793.8, 339.2, 798.8, 341.89, 805.35, 332.28, 828.03, 316.9, 846.48, 301.53, 848.79, 291.53, 840.33, 289.99, 827.26, 307.29, 805.35, 318.1, 795.4]], "area": 1755.0, "bbox": [289.99, 793.8, 51.9, 54.99], "iscrowd": 0, "attributes": {"occluded": false}}, {"id": 332, "image_id": 1, "category_id": 1, "segmentation": [[349.58, 759.98, 329.98, 761.52, 291.15, 776.13, 281.54, 783.43, 278.08, 792.28, 283.07, 801.5, 297.68, 802.27, 336.9, 787.66, 353.81, 780.74, 355.73, 771.9]], "area": 1925.0, "bbox": [278.08, 759.98, 77.65, 42.29], "iscrowd": 0, "attributes": {"occluded": false}}, {"id": 333, "image_id": 1, "category_id": 1, "segmentation": [[396.1, 768.06, 390.33, 763.83, 375.73, 765.36, 370.73, 770.75, 371.88, 788.82, 376.11, 823.03, 379.19, 834.57, 388.03, 841.49, 401.87, 841.87, 410.71, 833.8, 407.63, 812.65, 399.56, 781.51]], "area": 2252.0, "bbox": [370.73, 763.83, 39.98, 78.04], "iscrowd": 0, "attributes": {"occluded": false}}, {"id": 334, "image_id": 1, "category_id": 1, "segmentation": [[436.08, 838.41, 447.62, 856.09, 454.15, 889.93, 453.38, 906.46, 441.85, 910.69, 428.01, 905.69, 418.78, 893.77, 413.02, 862.25, 415.71, 842.64, 423.78, 836.49]], "area": 2251.0, "bbox": [413.02, 836.49, 41.13, 74.2], "iscrowd": 0, "attributes": {"occluded": false}}, {"id": 335, "image_id": 1, "category_id": 1, "segmentation": [[1109.18, 53.48, 1119.56, 69.24, 1134.55, 106.92, 1136.09, 126.53, 1134.94, 137.67, 1127.63, 143.44, 1112.6, 138.1, 1101.9, 112.3, 1088.03, 80.78, 1087.26, 66.55, 1093.42, 55.4]], "area": 2667.0, "bbox": [1087.26, 53.48, 48.83, 89.96], "iscrowd": 0, "attributes": {"occluded": false}}, {"id": 336, "image_id": 1, "category_id": 1, "segmentation": [[575.88, 378.7, 579.57, 355.17, 594.79, 330.72, 614.17, 318.73, 630.32, 321.49, 638.16, 333.03, 630.32, 343.18, 619.24, 347.33, 608.63, 371.78, 599.87, 382.85, 590.18, 388.85, 580.95, 387.93]], "area": 2264.0, "bbox": [575.88, 318.73, 62.28, 70.12], "iscrowd": 0, "attributes": {"occluded": false}}, {"id": 337, "image_id": 1, "category_id": 1, "segmentation": [[669.53, 312.73, 682.45, 323.34, 693.98, 349.64, 695.36, 375.47, 689.83, 392.08, 681.52, 395.31, 671.37, 391.16, 668.15, 382.39, 664.45, 357.02, 653.38, 337.18, 651.54, 323.8, 657.53, 314.57]], "area": 2279.0, "bbox": [651.54, 312.73, 43.82, 82.58], "iscrowd": 0, "attributes": {"occluded": false}}, {"id": 338, "image_id": 1, "category_id": 1, "segmentation": [[708.28, 275.36, 695.83, 275.36, 688.91, 280.44, 691.21, 297.97, 700.44, 324.72, 709.67, 343.18, 718.89, 348.25, 729.96, 346.41, 734.58, 338.56, 731.81, 323.34, 724.89, 301.66, 717.05, 282.74]], "area": 2070.0, "bbox": [688.91, 275.36, 45.67, 72.89], "iscrowd": 0, "attributes": {"occluded": false}}, {"id": 339, "image_id": 1, "category_id": 1, "segmentation": [[740.11, 352.4, 739.19, 389.77, 741.5, 402.69, 738.27, 410.53, 720.74, 412.38, 708.28, 406.84, 705.97, 387.93, 705.97, 370.4, 710.13, 354.71, 717.51, 346.41, 729.96, 341.79, 737.81, 343.18]], "area": 2107.0, "bbox": [705.97, 341.79, 35.53, 70.59], "iscrowd": 0, "attributes": {"occluded": false}}, {"id": 340, "image_id": 1, "category_id": 1, "segmentation": [[799.17, 300.37, 801.93, 340.96, 800.09, 363.11, 792.25, 370.49, 781.17, 373.26, 772.41, 370.03, 765.03, 355.73, 765.49, 330.35, 773.79, 303.59, 782.1, 290.68, 792.25, 293.91]], "area": 2417.0, "bbox": [765.03, 290.68, 36.9, 82.58], "iscrowd": 0, "attributes": {"occluded": false}}, {"id": 341, "image_id": 1, "category_id": 1, "segmentation": [[815.31, 299.44, 816.23, 310.98, 808.39, 313.74, 790.86, 311.44, 771.49, 318.82, 765.49, 316.05, 762.72, 304.52, 768.72, 293.91, 784.86, 285.6, 797.32, 284.22, 812.08, 292.06]], "area": 1288.0, "bbox": [762.72, 284.22, 53.51, 34.6], "iscrowd": 0, "attributes": {"occluded": false}}, {"id": 342, "image_id": 1, "category_id": 1, "segmentation": [[848.99, 304.06, 863.29, 337.73, 864.68, 359.42, 856.37, 365.41, 842.53, 363.11, 831.0, 348.81, 823.6, 327.1, 821.77, 304.98, 831.0, 297.14, 840.22, 296.21]], "area": 2014.0, "bbox": [821.77, 296.21, 42.91, 69.2], "iscrowd": 0, "attributes": {"occluded": false}}, {"id": 343, "image_id": 1, "category_id": 1, "segmentation": [[884.51, 324.36, 899.28, 352.04, 909.43, 371.87, 905.27, 383.41, 889.13, 391.71, 877.59, 389.87, 865.6, 357.57, 862.37, 327.58, 866.98, 318.82, 876.67, 316.51]], "area": 2174.0, "bbox": [862.37, 316.51, 47.06, 75.2], "iscrowd": 0, "attributes": {"occluded": false}}, {"id": 344, "image_id": 1, "category_id": 1, "segmentation": [[921.88, 285.6, 954.18, 294.83, 972.63, 307.75, 975.86, 327.12, 969.4, 334.97, 942.18, 330.81, 919.11, 322.05, 905.73, 304.98, 907.58, 294.37, 913.12, 286.53]], "area": 2294.0, "bbox": [905.73, 285.6, 70.13, 49.37], "iscrowd": 0, "attributes": {"occluded": false}}, {"id": 345, "image_id": 1, "category_id": 1, "segmentation": [[963.86, 248.7, 986.01, 257.92, 998.0, 273.61, 993.85, 286.99, 975.4, 287.91, 955.56, 282.83, 940.34, 274.53, 938.49, 258.85, 946.33, 248.7, 951.87, 245.0]], "area": 1746.0, "bbox": [938.49, 245.0, 59.51, 42.91], "iscrowd": 0, "attributes": {"occluded": false}}, {"id": 346, "image_id": 1, "category_id": 1, "segmentation": [[208.0, 1069.87, 206.22, 1057.86, 212.67, 1051.4, 234.25, 1048.51, 252.05, 1054.3, 267.18, 1059.86, 273.18, 1070.09, 273.41, 1078.55, 271.47, 1079.0, 245.46, 1079.0, 229.8, 1079.66, 218.01, 1077.21]], "area": 1644.0, "bbox": [206.22, 1048.51, 67.19, 31.49], "iscrowd": 0, "attributes": {"occluded": false}}, {"id": 347, "image_id": 1, "category_id": 1, "segmentation": [[144.7, 997.18, 158.47, 988.21, 195.96, 979.88, 221.91, 981.48, 229.28, 991.73, 226.39, 1005.19, 203.01, 1013.52, 173.53, 1021.21, 154.31, 1023.13, 145.98, 1019.93, 144.06, 1008.39]], "area": 2667.0, "bbox": [144.06, 979.88, 85.22, 43.25], "iscrowd": 0, "attributes": {"occluded": false}}, {"id": 348, "image_id": 1, "category_id": 1, "segmentation": [[0.0, 1056.33, 22.34, 1053.14, 43.16, 1053.41, 51.44, 1062.48, 47.97, 1072.1, 39.42, 1077.7, 31.95, 1079.57, 0.71, 1079.84, 0.0, 1059.03]], "area": 1203.0, "bbox": [0.0, 1053.14, 51.44, 26.7], "iscrowd": 0, "attributes": {"occluded": false}}, {"id": 349, "image_id": 1, "category_id": 1, "segmentation": [[498.98, 242.28, 517.43, 236.9, 537.81, 241.13, 547.04, 250.74, 548.57, 258.81, 542.04, 263.81, 512.44, 268.81, 488.22, 278.04, 473.99, 281.5, 463.61, 273.81, 462.07, 263.04, 480.14, 249.59]], "area": 2269.0, "bbox": [462.07, 236.9, 86.5, 44.6], "iscrowd": 0, "attributes": {"occluded": false}}, {"id": 350, "image_id": 1, "category_id": 1, "segmentation": [[435.53, 242.89, 427.84, 234.56, 416.31, 234.24, 410.22, 238.41, 407.66, 250.9, 414.07, 273.65, 422.72, 297.68, 433.93, 301.84, 444.18, 300.24, 449.95, 294.79, 450.91, 283.58, 440.34, 256.67]], "area": 1941.0, "bbox": [407.66, 234.24, 43.25, 67.6], "iscrowd": 0, "attributes": {"occluded": false}}, {"id": 351, "image_id": 1, "category_id": 1, "segmentation": [[439.06, 215.98, 437.46, 227.19, 440.34, 236.48, 456.04, 237.45, 486.47, 237.12, 514.02, 235.52, 518.51, 229.44, 513.38, 216.94, 502.81, 210.85, 475.58, 207.65, 446.75, 209.89]], "area": 2044.0, "bbox": [437.46, 207.65, 81.05, 29.8], "iscrowd": 0, "attributes": {"occluded": false}}, {"id": 352, "image_id": 1, "category_id": 1, "segmentation": [[428.23, 130.0, 443.18, 145.5, 444.28, 160.45, 457.57, 188.68, 459.23, 205.29, 442.07, 210.83, 427.68, 206.4, 417.16, 179.27, 408.85, 147.16, 408.85, 134.43, 416.6, 131.66]], "area": 2530.0, "bbox": [408.85, 130.0, 50.38, 80.83], "iscrowd": 0, "attributes": {"occluded": false}}, {"id": 353, "image_id": 1, "category_id": 1, "segmentation": [[85.75, 318.36, 92.67, 329.89, 91.29, 369.11, 86.67, 386.64, 66.84, 388.94, 60.84, 372.33, 59.45, 353.42, 57.61, 336.35, 60.84, 322.97, 72.37, 314.21, 78.37, 314.21]], "area": 2140.0, "bbox": [57.61, 314.21, 35.06, 74.73], "iscrowd": 0, "attributes": {"occluded": false}}, {"id": 354, "image_id": 1, "category_id": 1, "segmentation": [[250.17, 284.08, 270.93, 314.99, 290.77, 329.75, 293.54, 345.44, 283.39, 353.74, 262.17, 349.13, 242.79, 330.68, 228.49, 309.92, 227.1, 291.46, 229.87, 282.23, 241.41, 279.47]], "area": 2543.0, "bbox": [227.1, 279.47, 66.44, 74.27], "iscrowd": 0, "attributes": {"occluded": false}}, {"id": 355, "image_id": 1, "category_id": 1, "segmentation": [[205.02, 272.39, 198.37, 295.09, 213.32, 349.34, 203.36, 360.41, 182.87, 353.22, 168.48, 306.16, 173.46, 277.93, 185.64, 267.41, 194.5, 266.85]], "area": 2692.0, "bbox": [168.48, 266.85, 44.84, 93.56], "iscrowd": 0, "attributes": {"occluded": false}}, {"id": 356, "image_id": 1, "category_id": 1, "segmentation": [[387.47, 160.63, 399.92, 172.62, 397.62, 183.23, 384.7, 198.92, 373.16, 232.13, 365.32, 239.98, 355.63, 241.36, 348.25, 236.29, 347.33, 222.45, 350.56, 199.84, 358.86, 184.15, 373.63, 170.31]], "area": 2270.0, "bbox": [347.33, 160.63, 52.59, 80.73], "iscrowd": 0, "attributes": {"occluded": false}}, {"id": 357, "image_id": 1, "category_id": 1, "segmentation": [[495.31, 139.92, 487.63, 143.77, 470.33, 165.55, 462.96, 181.89, 460.39, 196.63, 466.16, 202.08, 477.37, 204.96, 486.98, 198.23, 499.48, 177.09, 513.26, 160.75, 518.38, 151.78, 515.5, 145.05, 502.36, 138.0]], "area": 2036.0, "bbox": [460.39, 138.0, 57.99, 66.96], "iscrowd": 0, "attributes": {"occluded": false}}, {"id": 358, "image_id": 1, "category_id": 1, "segmentation": [[483.46, 93.15, 509.73, 107.57, 539.85, 126.47, 545.61, 145.69, 536.96, 151.14, 517.1, 145.69, 490.51, 131.91, 469.68, 119.42, 465.52, 110.13, 467.12, 98.92, 473.21, 92.51]], "area": 2365.0, "bbox": [465.52, 92.51, 80.09, 58.63], "iscrowd": 0, "attributes": {"occluded": false}}, {"id": 359, "image_id": 1, "category_id": 1, "segmentation": [[539.04, 74.31, 552.82, 78.48, 564.03, 93.21, 578.13, 109.55, 583.9, 125.57, 585.18, 134.86, 574.61, 142.87, 557.31, 137.1, 544.17, 120.77, 531.36, 100.9, 526.87, 88.73, 527.83, 76.55, 531.36, 73.67]], "area": 2231.0, "bbox": [526.87, 73.67, 58.31, 69.2], "iscrowd": 0, "attributes": {"occluded": false}}, {"id": 360, "image_id": 1, "category_id": 1, "segmentation": [[568.85, 59.58, 590.44, 60.14, 602.06, 67.89, 630.85, 78.41, 634.17, 98.89, 618.67, 107.19, 595.97, 100.55, 567.74, 87.26, 559.99, 73.42, 559.99, 64.57]], "area": 2239.0, "bbox": [559.99, 59.58, 74.18, 47.61], "iscrowd": 0, "attributes": {"occluded": false}}, {"id": 361, "image_id": 1, "category_id": 1, "segmentation": [[795.78, 24.38, 770.79, 29.38, 763.87, 39.37, 766.56, 50.9, 775.4, 55.13, 805.77, 48.6, 831.91, 41.68, 841.91, 35.14, 836.14, 21.69, 825.8, 19.0, 814.61, 18.99]], "area": 1829.0, "bbox": [763.87, 18.99, 78.04, 36.14], "iscrowd": 0, "attributes": {"occluded": false}}, {"id": 362, "image_id": 1, "category_id": 1, "segmentation": [[765.79, 25.15, 758.5, 43.6, 741.6, 64.7, 713.89, 86.66, 698.12, 77.43, 696.97, 62.44, 703.51, 47.44, 720.42, 27.84, 748.87, 18.23, 758.48, 18.23]], "area": 2656.0, "bbox": [696.97, 18.23, 68.82, 68.43], "iscrowd": 0, "attributes": {"occluded": false}}, {"id": 363, "image_id": 1, "category_id": 1, "segmentation": [[508.87, 510.6, 505.98, 528.86, 498.93, 535.91, 494.13, 565.7, 488.36, 576.59, 476.19, 578.84, 464.98, 569.55, 463.05, 551.92, 465.94, 531.1, 474.27, 510.6, 487.4, 499.06, 504.06, 500.66]], "area": 2454.0, "bbox": [463.05, 499.06, 45.82, 79.78], "iscrowd": 0, "attributes": {"occluded": false}}, {"id": 364, "image_id": 1, "category_id": 1, "segmentation": [[527.77, 523.41, 551.8, 547.76, 563.33, 566.66, 565.25, 583.0, 550.52, 594.85, 536.42, 591.65, 526.17, 575.95, 515.91, 555.77, 510.15, 537.51, 510.79, 529.82, 517.52, 525.01]], "area": 2323.0, "bbox": [510.15, 523.41, 55.1, 71.44], "iscrowd": 0, "attributes": {"occluded": false}}, {"id": 365, "image_id": 1, "category_id": 1, "segmentation": [[543.15, 490.73, 555.64, 502.59, 562.05, 527.26, 549.55, 536.55, 532.25, 525.33, 519.44, 504.51, 522.0, 496.18, 535.46, 491.69]], "area": 1221.0, "bbox": [519.44, 490.73, 42.61, 45.82], "iscrowd": 0, "attributes": {"occluded": false}}, {"id": 366, "image_id": 1, "category_id": 1, "segmentation": [[473.49, 1002.22, 493.87, 989.54, 532.7, 977.62, 550.77, 975.7, 559.99, 988.0, 558.07, 998.38, 543.46, 1008.37, 502.71, 1021.06, 484.64, 1020.68, 474.26, 1016.45, 470.03, 1009.91]], "area": 2553.0, "bbox": [470.03, 975.7, 89.96, 45.36], "iscrowd": 0, "attributes": {"occluded": false}}, {"id": 367, "image_id": 1, "category_id": 1, "segmentation": [[597.01, 976.39, 606.63, 1010.99, 616.62, 1038.29, 613.16, 1051.74, 602.4, 1057.12, 592.02, 1054.05, 582.02, 1038.67, 574.72, 1004.84, 574.72, 984.08, 578.56, 977.54, 587.02, 977.16]], "area": 2245.0, "bbox": [574.72, 976.39, 41.9, 80.73], "iscrowd": 0, "attributes": {"occluded": false}}, {"id": 368, "image_id": 1, "category_id": 1, "segmentation": [[915.33, 552.01, 927.93, 554.42, 948.88, 565.55, 950.94, 573.15, 961.86, 579.08, 972.25, 589.65, 969.84, 602.81, 961.86, 609.67, 950.55, 608.95, 941.28, 603.0, 937.95, 595.03, 925.73, 588.35, 914.96, 574.82, 912.18, 567.77, 910.71, 559.43, 911.8, 554.61]], "area": 1883.0, "bbox": [910.71, 552.01, 61.54, 57.66], "iscrowd": 0, "attributes": {"occluded": false}}, {"id": 369, "image_id": 1, "category_id": 1, "segmentation": [[885.35, 695.47, 904.19, 692.4, 920.7, 694.5, 946.48, 689.32, 959.17, 691.24, 963.39, 698.16, 960.32, 710.47, 944.17, 717.0, 923.8, 719.69, 900.73, 720.85, 882.66, 714.69, 881.12, 700.85]], "area": 1990.0, "bbox": [881.12, 689.32, 82.27, 31.53], "iscrowd": 0, "attributes": {"occluded": false}}, {"id": 370, "image_id": 1, "category_id": 1, "segmentation": [[935.24, 646.74, 914.95, 654.75, 896.8, 665.97, 893.06, 674.24, 894.93, 682.52, 907.74, 686.79, 925.9, 682.25, 951.79, 672.11, 962.21, 664.9, 964.88, 660.09, 962.47, 652.89, 954.73, 645.68, 947.52, 644.08]], "area": 1858.0, "bbox": [893.06, 644.08, 71.82, 42.71], "iscrowd": 0, "attributes": {"occluded": false}}, {"id": 371, "image_id": 1, "category_id": 1, "segmentation": [[960.7, 731.46, 963.78, 744.53, 959.55, 767.98, 948.79, 786.05, 934.56, 789.89, 924.57, 784.51, 922.64, 774.51, 925.72, 762.21, 933.79, 752.6, 938.41, 736.07, 944.17, 731.84, 951.09, 729.53]], "area": 1650.0, "bbox": [922.64, 729.53, 41.14, 60.36], "iscrowd": 0, "attributes": {"occluded": false}}, {"id": 372, "image_id": 1, "category_id": 1, "segmentation": [[977.62, 737.99, 966.85, 742.99, 965.7, 763.8, 978.39, 816.03, 984.92, 823.72, 999.92, 822.96, 1005.68, 804.89, 1004.91, 784.51, 993.77, 759.14, 989.15, 743.76]], "area": 2350.0, "bbox": [965.7, 737.99, 39.98, 85.73], "iscrowd": 0, "attributes": {"occluded": false}}, {"id": 373, "image_id": 1, "category_id": 1, "segmentation": [[963.01, 774.13, 948.79, 789.89, 944.17, 817.19, 955.71, 825.26, 964.93, 824.11, 973.01, 812.57, 993.8, 787.6, 1007.22, 775.28, 1008.37, 765.67, 1001.45, 758.75, 993.0, 757.6, 976.85, 764.52, 973.01, 766.44]], "area": 2245.0, "bbox": [944.17, 757.6, 64.2, 67.66], "iscrowd": 0, "attributes": {"occluded": false}}, {"id": 374, "image_id": 1, "category_id": 1, "segmentation": [[1037.21, 719.92, 1024.14, 718.38, 1013.76, 725.69, 1016.83, 745.3, 1022.22, 769.13, 1029.9, 794.12, 1035.29, 799.5, 1048.36, 802.19, 1059.89, 796.04, 1061.43, 783.36, 1052.59, 757.21, 1046.44, 735.69]], "area": 2518.0, "bbox": [1013.76, 718.38, 47.67, 83.81], "iscrowd": 0, "attributes": {"occluded": false}}, {"id": 375, "image_id": 1, "category_id": 1, "segmentation": [[929.88, 513.5, 967.34, 532.63, 983.29, 548.58, 980.1, 568.51, 967.34, 578.07, 927.48, 554.96, 912.34, 532.63, 913.13, 521.47]], "area": 2606.0, "bbox": [912.34, 513.5, 70.95, 64.57], "iscrowd": 0, "attributes": {"occluded": false}}, {"id": 376, "image_id": 1, "category_id": 1, "segmentation": [[985.52, 458.15, 968.22, 455.91, 960.21, 464.88, 955.4, 476.41, 945.15, 489.87, 938.42, 507.49, 949.96, 519.66, 964.7, 521.26, 969.18, 517.74, 977.51, 497.88, 985.2, 480.26, 988.72, 468.08]], "area": 1941.0, "bbox": [938.42, 455.91, 50.3, 65.35], "iscrowd": 0, "attributes": {"occluded": false}}, {"id": 377, "image_id": 1, "category_id": 1, "segmentation": [[916.64, 430.28, 920.8, 420.03, 932.66, 414.9, 948.36, 417.14, 973.99, 419.39, 993.85, 429.64, 995.13, 440.21, 986.8, 446.3, 966.94, 450.78, 940.67, 448.22, 928.17, 443.09, 920.8, 437.33]], "area": 2069.0, "bbox": [916.64, 414.9, 78.49, 35.88], "iscrowd": 0, "attributes": {"occluded": false}}, {"id": 378, "image_id": 1, "category_id": 1, "segmentation": [[992.87, 349.83, 976.85, 378.75, 943.03, 404.56, 927.46, 405.89, 919.23, 400.56, 918.34, 387.43, 919.23, 376.3, 926.35, 370.07, 932.35, 366.52, 960.61, 347.83, 978.19, 343.82, 987.97, 344.04]], "area": 2615.0, "bbox": [918.34, 343.82, 74.53, 62.07], "iscrowd": 0, "attributes": {"occluded": false}}, {"id": 379, "image_id": 1, "category_id": 1, "segmentation": [[976.18, 385.2, 992.2, 408.12, 983.53, 417.46, 966.62, 417.02, 949.49, 408.56, 947.48, 403.67, 930.35, 376.75, 927.24, 365.63, 932.13, 360.51, 942.81, 359.62, 961.72, 370.52]], "area": 2021.0, "bbox": [927.24, 359.62, 64.96, 57.84], "iscrowd": 0, "attributes": {"occluded": false}}, {"id": 380, "image_id": 2, "category_id": 1, "segmentation": [[1041.18, 620.33, 1056.13, 633.62, 1064.44, 667.94, 1061.11, 686.76, 1055.58, 697.84, 1042.29, 698.94, 1032.33, 695.07, 1029.0, 679.01, 1028.45, 659.08, 1017.93, 634.73, 1017.93, 622.55, 1026.24, 618.12]], "area": 2577.0, "bbox": [1017.93, 618.12, 46.51, 80.82], "iscrowd": 0, "attributes": {"occluded": false}}, {"id": 381, "image_id": 2, "category_id": 1, "segmentation": [[1671.67, 972.12, 1698.96, 973.27, 1727.79, 988.65, 1738.17, 1005.18, 1741.63, 1024.79, 1735.1, 1032.1, 1716.26, 1032.1, 1711.26, 1015.56, 1697.81, 1002.49, 1673.59, 995.96, 1663.98, 990.19, 1660.52, 977.89]], "area": 2444.0, "bbox": [1660.52, 972.12, 81.11, 59.98], "iscrowd": 0, "attributes": {"occluded": false}}, {"id": 382, "image_id": 2, "category_id": 1, "segmentation": [[1687.39, 896.69, 1710.07, 905.53, 1741.6, 932.83, 1741.98, 947.82, 1730.83, 952.44, 1711.99, 947.44, 1689.7, 931.68, 1672.78, 917.45, 1671.24, 906.3, 1674.7, 899.0]], "area": 2181.0, "bbox": [1671.24, 896.69, 70.74, 55.75], "iscrowd": 0, "attributes": {"occluded": false}}, {"id": 383, "image_id": 2, "category_id": 1, "segmentation": [[1782.73, 895.54, 1796.96, 897.85, 1799.65, 910.15, 1793.11, 925.14, 1780.04, 941.67, 1767.74, 953.21, 1753.13, 955.51, 1741.6, 950.52, 1744.29, 938.98, 1755.44, 927.83, 1763.51, 923.99, 1769.66, 906.69, 1771.97, 902.84]], "area": 1779.0, "bbox": [1741.6, 895.54, 58.05, 59.97], "iscrowd": 0, "attributes": {"occluded": false}}, {"id": 384, "image_id": 2, "category_id": 1, "segmentation": [[1787.13, 968.92, 1806.35, 984.94, 1818.2, 1008.65, 1811.8, 1026.27, 1797.06, 1025.31, 1788.09, 1014.42, 1781.04, 996.48, 1757.01, 989.43, 1748.04, 977.89, 1753.49, 964.44, 1770.15, 960.27]], "area": 2264.0, "bbox": [1748.04, 960.27, 70.16, 66.0], "iscrowd": 0, "attributes": {"occluded": false}}, {"id": 385, "image_id": 2, "category_id": 1, "segmentation": [[1633.6, 797.5, 1650.52, 803.27, 1675.89, 812.88, 1682.43, 820.57, 1681.66, 831.34, 1674.36, 838.64, 1658.21, 839.41, 1634.76, 831.34, 1615.54, 824.03, 1605.54, 810.19, 1605.54, 799.04, 1615.2, 795.6]], "area": 2194.0, "bbox": [1605.54, 795.6, 76.89, 43.81], "iscrowd": 0, "attributes": {"occluded": false}}, {"id": 386, "image_id": 2, "category_id": 1, "segmentation": [[1726.64, 790.2, 1729.72, 822.11, 1726.26, 855.94, 1711.65, 859.79, 1701.27, 853.63, 1696.65, 839.03, 1694.73, 819.8, 1700.11, 797.5, 1707.42, 785.59, 1714.72, 782.9]], "area": 2112.0, "bbox": [1694.73, 782.9, 34.99, 76.89], "iscrowd": 0, "attributes": {"occluded": false}}, {"id": 387, "image_id": 2, "category_id": 1, "segmentation": [[1762.39, 802.5, 1782.39, 818.26, 1801.22, 844.41, 1791.23, 859.02, 1776.62, 856.33, 1756.63, 839.03, 1744.71, 827.11, 1740.48, 813.27, 1750.86, 799.04]], "area": 1927.0, "bbox": [1740.48, 799.04, 60.74, 59.98], "iscrowd": 0, "attributes": {"occluded": false}}, {"id": 388, "image_id": 2, "category_id": 1, "segmentation": [[1722.03, 770.21, 1737.02, 780.59, 1745.48, 799.04, 1748.17, 827.49, 1745.86, 846.33, 1734.71, 848.25, 1726.26, 840.18, 1715.11, 805.58, 1704.34, 784.82, 1705.88, 774.05, 1712.8, 769.06]], "area": 2115.0, "bbox": [1704.34, 769.06, 43.83, 79.19], "iscrowd": 0, "attributes": {"occluded": false}}, {"id": 389, "image_id": 2, "category_id": 1, "segmentation": [[1644.8, 755.8, 1653.79, 756.1, 1693.19, 766.35, 1705.69, 778.21, 1702.49, 791.34, 1693.19, 796.47, 1675.89, 795.51, 1652.19, 785.57, 1633.6, 776.92, 1632.32, 766.67, 1638.09, 757.06]], "area": 1999.0, "bbox": [1632.32, 755.8, 73.37, 40.67], "iscrowd": 0, "attributes": {"occluded": false}}, {"id": 390, "image_id": 2, "category_id": 1, "segmentation": [[1660.32, 707.72, 1672.5, 726.95, 1681.15, 759.94, 1679.87, 784.93, 1674.1, 793.58, 1663.53, 790.7, 1652.96, 773.72, 1642.7, 751.61, 1640.14, 733.03, 1640.78, 722.14, 1642.38, 710.61, 1649.75, 709.65]], "area": 2405.0, "bbox": [1640.14, 707.72, 41.01, 85.86], "iscrowd": 0, "attributes": {"occluded": false}}, {"id": 391, "image_id": 2, "category_id": 1, "segmentation": [[1634.93, 663.44, 1647.38, 675.43, 1657.07, 712.8, 1648.77, 733.56, 1641.85, 742.79, 1620.63, 741.87, 1618.78, 728.95, 1621.55, 711.88, 1615.55, 686.51, 1612.78, 671.74, 1618.78, 661.59, 1626.16, 660.21]], "area": 2561.0, "bbox": [1612.78, 660.21, 44.29, 82.58], "iscrowd": 0, "attributes": {"occluded": false}}, {"id": 392, "image_id": 2, "category_id": 1, "segmentation": [[1589.25, 596.08, 1598.02, 611.77, 1610.48, 638.99, 1614.17, 656.98, 1607.71, 666.21, 1589.25, 665.75, 1580.49, 649.14, 1570.34, 623.76, 1564.34, 603.47, 1577.72, 595.16]], "area": 2102.0, "bbox": [1564.34, 595.16, 49.83, 71.05], "iscrowd": 0, "attributes": {"occluded": false}}, {"id": 393, "image_id": 2, "category_id": 1, "segmentation": [[1678.29, 637.6, 1683.37, 654.21, 1682.45, 685.58, 1680.14, 703.11, 1661.22, 705.42, 1652.46, 694.81, 1652.46, 676.36, 1651.54, 656.06, 1654.3, 638.07, 1664.91, 632.07, 1672.3, 631.61]], "area": 2020.0, "bbox": [1651.54, 631.61, 31.83, 73.81], "iscrowd": 0, "attributes": {"occluded": false}}, {"id": 394, "image_id": 2, "category_id": 1, "segmentation": [[1751.19, 620.54, 1753.95, 632.53, 1746.57, 646.37, 1728.12, 656.52, 1708.74, 668.51, 1686.6, 670.36, 1681.98, 658.36, 1685.21, 646.83, 1700.9, 639.45, 1724.89, 625.61, 1741.04, 617.77]], "area": 2052.0, "bbox": [1681.98, 617.77, 71.97, 52.59], "iscrowd": 0, "attributes": {"occluded": false}}, {"id": 395, "image_id": 2, "category_id": 1, "segmentation": [[1795.93, 665.75, 1790.4, 684.66, 1778.86, 695.73, 1774.25, 717.42, 1759.95, 722.95, 1745.19, 712.8, 1742.42, 691.12, 1756.26, 663.9, 1765.49, 653.75, 1788.55, 644.99, 1799.63, 650.06]], "area": 2621.0, "bbox": [1742.42, 644.99, 57.21, 77.96], "iscrowd": 0, "attributes": {"occluded": false}}, {"id": 396, "image_id": 2, "category_id": 1, "segmentation": [[1804.24, 693.89, 1794.09, 709.11, 1788.09, 722.03, 1765.95, 743.71, 1765.95, 762.17, 1791.32, 765.86, 1804.24, 755.25, 1825.92, 722.49, 1829.15, 708.19, 1828.69, 697.58, 1820.39, 692.04]], "area": 2632.0, "bbox": [1765.95, 692.04, 63.2, 73.82], "iscrowd": 0, "attributes": {"occluded": false}}, {"id": 397, "image_id": 2, "category_id": 1, "segmentation": [[1820.57, 948.5, 1840.41, 958.19, 1858.86, 982.64, 1866.24, 1004.32, 1861.17, 1018.16, 1846.41, 1021.39, 1834.87, 1015.39, 1832.56, 1002.94, 1814.11, 982.64, 1807.19, 960.96, 1808.58, 953.11]], "area": 2419.0, "bbox": [1807.19, 948.5, 59.05, 72.89], "iscrowd": 0, "attributes": {"occluded": false}}, {"id": 398, "image_id": 2, "category_id": 1, "segmentation": [[1865.32, 870.54, 1870.86, 888.99, 1863.94, 916.21, 1855.17, 935.58, 1840.41, 938.81, 1830.26, 933.28, 1826.11, 910.21, 1837.64, 904.21, 1838.1, 886.22, 1839.95, 872.84, 1847.79, 864.54, 1856.55, 864.54]], "area": 2153.0, "bbox": [1826.11, 864.54, 44.75, 74.27], "iscrowd": 0, "attributes": {"occluded": false}}, {"id": 399, "image_id": 2, "category_id": 1, "segmentation": [[1826.57, 840.09, 1797.5, 856.23, 1784.12, 866.38, 1784.12, 882.07, 1792.89, 889.45, 1809.5, 889.45, 1834.41, 873.3, 1847.33, 859.46, 1852.86, 846.08, 1849.17, 836.4, 1841.79, 834.55]], "area": 2208.0, "bbox": [1784.12, 834.55, 68.74, 54.9], "iscrowd": 0, "attributes": {"occluded": false}}, {"id": 400, "image_id": 2, "category_id": 1, "segmentation": [[1913.62, 901.72, 1911.32, 928.48, 1903.93, 958.47, 1896.09, 974.15, 1882.71, 974.61, 1869.79, 960.31, 1873.0, 933.1, 1879.9, 903.1, 1888.71, 891.57, 1909.47, 890.65]], "area": 2685.0, "bbox": [1869.79, 890.65, 43.83, 83.96], "iscrowd": 0, "attributes": {"occluded": false}}, {"id": 401, "image_id": 2, "category_id": 1, "segmentation": [[1806.22, 812.2, 1799.17, 841.35, 1786.36, 864.74, 1778.99, 872.75, 1765.21, 871.15, 1757.21, 863.78, 1756.88, 852.56, 1761.37, 832.7, 1772.9, 807.71, 1780.27, 798.42, 1792.77, 797.14, 1800.14, 800.02]], "area": 2481.0, "bbox": [1756.88, 797.14, 49.34, 75.61], "iscrowd": 0, "attributes": {"occluded": false}}, {"id": 402, "image_id": 2, "category_id": 1, "segmentation": [[1842.42, 776.96, 1860.37, 787.85, 1884.07, 819.89, 1887.92, 832.06, 1882.15, 843.27, 1865.17, 845.84, 1853.32, 835.9, 1852.68, 823.73, 1836.98, 808.03, 1828.65, 793.29, 1827.37, 786.25, 1831.53, 776.31]], "area": 2174.0, "bbox": [1827.37, 776.31, 60.55, 69.53], "iscrowd": 0, "attributes": {"occluded": false}}, {"id": 403, "image_id": 2, "category_id": 1, "segmentation": [[1876.16, 757.73, 1890.26, 770.23, 1904.35, 792.01, 1907.56, 812.2, 1895.7, 821.17, 1883.85, 807.39, 1874.24, 792.97, 1860.14, 773.11, 1855.34, 763.18, 1867.83, 756.45]], "area": 1600.0, "bbox": [1855.34, 756.45, 52.22, 64.72], "iscrowd": 0, "attributes": {"occluded": false}}, {"id": 404, "image_id": 2, "category_id": 1, "segmentation": [[1747.86, 567.14, 1721.34, 568.68, 1695.96, 576.75, 1684.04, 589.44, 1684.43, 604.05, 1693.66, 608.66, 1712.11, 605.59, 1723.64, 595.21, 1743.63, 593.29, 1758.63, 585.98, 1763.24, 577.14, 1762.86, 571.37]], "area": 2056.0, "bbox": [1684.04, 567.14, 79.2, 41.52], "iscrowd": 0, "attributes": {"occluded": false}}, {"id": 405, "image_id": 2, "category_id": 1, "segmentation": [[1742.1, 528.7, 1721.72, 532.16, 1701.73, 542.92, 1689.81, 558.3, 1692.12, 575.98, 1709.03, 575.98, 1743.25, 567.53, 1756.32, 554.84, 1771.7, 545.61, 1775.16, 534.08, 1768.62, 527.93]], "area": 2670.0, "bbox": [1689.81, 527.93, 85.35, 48.05], "iscrowd": 0, "attributes": {"occluded": false}}, {"id": 406, "image_id": 2, "category_id": 1, "segmentation": [[1843.97, 525.24, 1830.14, 532.93, 1821.29, 550.61, 1822.06, 579.44, 1828.21, 595.21, 1842.82, 599.44, 1855.12, 595.21, 1860.12, 576.37, 1860.89, 546.38, 1862.04, 531.0, 1858.97, 526.01]], "area": 2483.0, "bbox": [1821.29, 525.24, 40.75, 74.2], "iscrowd": 0, "attributes": {"occluded": false}}, {"id": 407, "image_id": 2, "category_id": 1, "segmentation": [[1613.2, 420.6, 1633.2, 417.4, 1657.4, 429.36, 1678.55, 458.61, 1680.08, 472.45, 1665.48, 477.03, 1651.64, 468.95, 1633.18, 453.61, 1617.8, 441.27, 1604.0, 435.5]], "area": 2263.0, "bbox": [1604.0, 417.4, 76.08, 59.63], "iscrowd": 0, "attributes": {"occluded": false}}, {"id": 408, "image_id": 2, "category_id": 1, "segmentation": [[1742.75, 434.35, 1764.66, 433.97, 1796.19, 442.81, 1811.57, 450.12, 1815.41, 458.23, 1816.56, 469.34, 1809.64, 474.34, 1785.81, 471.26, 1759.28, 463.23, 1741.98, 458.96, 1736.6, 450.12, 1735.06, 441.7]], "area": 2194.0, "bbox": [1735.06, 433.97, 81.5, 40.37], "iscrowd": 0, "attributes": {"occluded": false}}, {"id": 409, "image_id": 2, "category_id": 1, "segmentation": [[1779.82, 349.83, 1766.37, 356.88, 1757.4, 367.77, 1751.95, 388.6, 1747.79, 407.18, 1748.43, 414.87, 1760.6, 416.79, 1768.29, 417.43, 1780.14, 397.89, 1789.11, 379.63, 1794.88, 365.21, 1796.16, 355.6, 1788.79, 348.87]], "area": 2010.0, "bbox": [1747.79, 348.87, 48.37, 68.56], "iscrowd": 0, "attributes": {"occluded": false}}, {"id": 410, "image_id": 2, "category_id": 1, "segmentation": [[1863.12, 319.89, 1861.8, 343.81, 1850.5, 386.99, 1840.54, 397.62, 1828.58, 391.64, 1819.94, 367.06, 1823.26, 331.85, 1837.88, 311.25, 1854.49, 308.6]], "area": 2757.0, "bbox": [1819.94, 308.6, 43.18, 89.02], "iscrowd": 0, "attributes": {"occluded": false}}, {"id": 411, "image_id": 2, "category_id": 1, "segmentation": [[1665.54, 199.42, 1683.26, 209.94, 1704.29, 234.86, 1709.28, 255.34, 1699.87, 264.75, 1681.04, 265.3, 1673.29, 244.27, 1657.79, 229.32, 1645.61, 214.37, 1651.7, 201.09]], "area": 2221.0, "bbox": [1645.61, 199.42, 63.67, 65.88], "iscrowd": 0, "attributes": {"occluded": false}}, {"id": 412, "image_id": 2, "category_id": 1, "segmentation": [[1824.43, 201.09, 1786.78, 209.94, 1760.76, 226.0, 1750.8, 240.39, 1757.99, 254.79, 1776.82, 253.68, 1801.73, 238.73, 1832.18, 229.32, 1844.36, 226.0, 1845.46, 214.93, 1839.93, 205.51]], "area": 2803.0, "bbox": [1750.8, 201.09, 94.66, 53.7], "iscrowd": 0, "attributes": {"occluded": false}}, {"id": 413, "image_id": 2, "category_id": 1, "segmentation": [[1351.13, 700.61, 1333.51, 711.18, 1313.01, 720.47, 1297.95, 717.27, 1293.46, 701.89, 1299.55, 689.4, 1323.9, 682.35, 1344.08, 682.99, 1352.09, 686.19]], "area": 1580.0, "bbox": [1293.46, 682.35, 58.63, 38.12], "iscrowd": 0, "attributes": {"occluded": false}}, {"id": 414, "image_id": 2, "category_id": 1, "segmentation": [[1809.26, 81.5, 1816.43, 107.81, 1818.03, 146.87, 1814.84, 159.63, 1796.51, 162.82, 1786.94, 154.05, 1778.97, 122.96, 1774.98, 97.45, 1779.76, 82.3, 1792.52, 79.91]], "area": 2798.0, "bbox": [1774.98, 79.91, 43.05, 82.91], "iscrowd": 0, "attributes": {"occluded": false}}, {"id": 415, "image_id": 2, "category_id": 1, "segmentation": [[1711.21, 123.75, 1680.11, 166.0, 1683.3, 185.9, 1705.63, 192.31, 1724.76, 168.4, 1741.5, 146.07, 1747.88, 128.54, 1745.48, 118.17, 1735.92, 112.59]], "area": 2913.0, "bbox": [1680.11, 112.59, 67.77, 79.72], "iscrowd": 0, "attributes": {"occluded": false}}, {"id": 416, "image_id": 2, "category_id": 1, "segmentation": [[1654.61, 134.12, 1642.65, 167.6, 1642.65, 182.75, 1659.39, 190.72, 1673.74, 185.14, 1683.3, 164.41, 1684.1, 142.09, 1680.91, 122.16, 1662.58, 119.77]], "area": 2167.0, "bbox": [1642.65, 119.77, 41.45, 70.95], "iscrowd": 0, "attributes": {"occluded": false}}, {"id": 417, "image_id": 2, "category_id": 1, "segmentation": [[1239.93, 455.33, 1203.94, 464.56, 1186.41, 475.17, 1188.26, 491.31, 1201.18, 497.31, 1218.71, 495.47, 1229.78, 486.24, 1251.0, 484.39, 1264.38, 476.55, 1265.76, 462.25, 1258.38, 455.33]], "area": 2220.0, "bbox": [1186.41, 455.33, 79.35, 41.98], "iscrowd": 0, "attributes": {"occluded": false}}, {"id": 418, "image_id": 2, "category_id": 1, "segmentation": [[0.0, 80.5, 16.11, 95.46, 32.64, 109.3, 38.41, 126.99, 28.03, 134.68, 12.27, 132.37, 0.73, 125.83, 0.0, 107.01, 0.0, 92.35]], "area": 1246.0, "bbox": [0.0, 80.5, 38.41, 54.18], "iscrowd": 0, "attributes": {"occluded": false}}, {"id": 419, "image_id": 2, "category_id": 1, "segmentation": [[0.73, 147.36, 23.42, 146.59, 40.33, 155.82, 46.1, 163.12, 38.79, 174.66, 16.11, 174.27, 0.0, 174.27, 0.0, 157.64]], "area": 1068.0, "bbox": [0.0, 146.59, 46.1, 28.07], "iscrowd": 0, "attributes": {"occluded": false}}, {"id": 420, "image_id": 2, "category_id": 1, "segmentation": [[68.4, 199.65, 65.71, 228.1, 74.93, 245.01, 72.63, 255.78, 57.63, 263.85, 43.79, 262.31, 36.49, 249.63, 31.49, 218.1, 33.8, 202.72, 43.79, 190.42, 53.79, 187.35, 59.55, 188.88]], "area": 2412.0, "bbox": [31.49, 187.35, 43.44, 76.5], "iscrowd": 0, "attributes": {"occluded": false}}, {"id": 421, "image_id": 2, "category_id": 1, "segmentation": [[118.38, 156.21, 105.69, 156.2, 97.61, 160.82, 95.3, 178.1, 98.77, 205.41, 108.38, 235.02, 114.53, 243.09, 128.76, 244.63, 137.6, 238.5, 133.0, 202.7, 127.99, 175.43]], "area": 2649.0, "bbox": [95.3, 156.2, 42.3, 88.43], "iscrowd": 0, "attributes": {"occluded": false}}, {"id": 422, "image_id": 2, "category_id": 1, "segmentation": [[165.89, 83.97, 168.2, 108.57, 175.12, 143.17, 171.66, 157.01, 158.2, 158.17, 148.21, 151.25, 142.83, 128.95, 138.98, 104.34, 139.75, 91.66, 142.06, 84.74, 150.9, 83.2]], "area": 2021.0, "bbox": [138.98, 83.2, 36.14, 74.97], "iscrowd": 0, "attributes": {"occluded": false}}, {"id": 423, "image_id": 2, "category_id": 1, "segmentation": [[206.64, 63.21, 212.41, 92.04, 218.18, 129.72, 215.49, 142.02, 198.19, 143.56, 187.42, 130.49, 182.04, 96.65, 179.73, 73.2, 182.04, 65.9, 194.34, 64.36]], "area": 2281.0, "bbox": [179.73, 63.21, 38.45, 80.35], "iscrowd": 0, "attributes": {"occluded": false}}, {"id": 424, "image_id": 2, "category_id": 1, "segmentation": [[163.97, 171.62, 184.73, 165.85, 213.56, 164.32, 235.09, 168.16, 239.71, 180.85, 233.17, 189.69, 208.57, 195.84, 177.04, 196.61, 160.13, 190.84, 158.59, 179.31]], "area": 2104.0, "bbox": [158.59, 164.32, 81.12, 32.29], "iscrowd": 0, "attributes": {"occluded": false}}, {"id": 425, "image_id": 2, "category_id": 1, "segmentation": [[286.22, 130.1, 302.76, 137.41, 302.8, 145.5, 292.38, 153.17, 285.07, 178.16, 279.31, 202.76, 268.54, 206.22, 254.7, 201.22, 252.39, 185.46, 259.7, 158.93, 266.62, 141.25]], "area": 2156.0, "bbox": [252.39, 130.1, 50.41, 76.12], "iscrowd": 0, "attributes": {"occluded": false}}, {"id": 426, "image_id": 2, "category_id": 1, "segmentation": [[291.03, 30.3, 264.12, 44.14, 246.44, 77.97, 250.28, 92.96, 269.5, 98.35, 279.11, 87.2, 279.11, 76.05, 302.18, 57.59, 305.64, 46.06, 302.95, 35.68]], "area": 2193.0, "bbox": [246.44, 30.3, 59.2, 68.05], "iscrowd": 0, "attributes": {"occluded": false}}, {"id": 427, "image_id": 2, "category_id": 1, "segmentation": [[340.6, 86.0, 316.02, 90.66, 289.11, 89.5, 277.19, 98.73, 275.65, 115.26, 286.8, 121.8, 320.25, 122.18, 347.55, 118.34, 359.46, 110.65, 354.5, 94.5]], "area": 2407.0, "bbox": [275.65, 86.0, 83.81, 36.18], "iscrowd": 0, "attributes": {"occluded": false}}, {"id": 428, "image_id": 2, "category_id": 1, "segmentation": [[339.86, 137.17, 341.78, 157.55, 343.7, 190.61, 337.93, 214.06, 322.94, 219.83, 311.79, 209.84, 307.18, 179.46, 311.02, 151.4, 318.71, 137.56, 324.09, 135.25]], "area": 2467.0, "bbox": [307.18, 135.25, 36.52, 84.58], "iscrowd": 0, "attributes": {"occluded": false}}, {"id": 429, "image_id": 2, "category_id": 1, "segmentation": [[395.35, 166.93, 408.63, 180.21, 404.2, 189.07, 391.47, 197.93, 372.65, 228.38, 366.56, 240.0, 352.16, 240.0, 344.97, 233.91, 344.41, 216.2, 361.58, 186.86, 376.52, 170.8]], "area": 2379.0, "bbox": [344.41, 166.93, 64.22, 73.07], "iscrowd": 0, "attributes": {"occluded": false}}, {"id": 430, "image_id": 2, "category_id": 1, "segmentation": [[356.43, 444.83, 349.49, 465.65, 342.55, 474.73, 331.6, 475.8, 323.33, 471.26, 319.59, 461.38, 321.46, 448.83, 326.8, 437.62, 342.55, 437.62]], "area": 1043.0, "bbox": [319.59, 437.62, 36.84, 38.18], "iscrowd": 0, "attributes": {"occluded": false}}, {"id": 431, "image_id": 2, "category_id": 1, "segmentation": [[329.47, 478.2, 340.95, 489.15, 345.22, 502.5, 354.8, 524.9, 357.2, 546.0, 346.02, 552.69, 334.01, 547.08, 317.45, 526.79, 308.38, 502.5, 310.25, 486.21, 316.92, 477.93]], "area": 2283.0, "bbox": [308.38, 477.93, 48.82, 74.76], "iscrowd": 0, "attributes": {"occluded": false}}, {"id": 432, "image_id": 2, "category_id": 1, "segmentation": [[383.4, 484.34, 368.71, 482.74, 362.57, 484.34, 357.23, 496.09, 354.56, 520.38, 358.03, 549.48, 364.71, 564.17, 378.59, 565.5, 389.27, 557.23, 387.13, 538.54, 387.13, 509.7, 388.2, 495.82]], "area": 2370.0, "bbox": [354.56, 482.74, 34.71, 82.76], "iscrowd": 0, "attributes": {"occluded": false}}, {"id": 433, "image_id": 2, "category_id": 1, "segmentation": [[382.33, 429.61, 396.21, 447.77, 414.1, 460.58, 419.17, 474.46, 413.03, 484.88, 401.02, 489.15, 386.87, 482.21, 366.31, 458.71, 363.91, 440.82, 364.71, 432.01, 376.19, 427.21]], "area": 1921.0, "bbox": [363.91, 427.21, 55.26, 61.94], "iscrowd": 0, "attributes": {"occluded": false}}, {"id": 434, "image_id": 2, "category_id": 1, "segmentation": [[322.82, 609.28, 330.13, 640.8, 329.36, 654.26, 320.13, 660.41, 307.83, 659.26, 295.91, 643.11, 288.61, 621.2, 295.14, 607.74, 312.83, 601.59]], "area": 1734.0, "bbox": [288.61, 601.59, 41.52, 58.82], "iscrowd": 0, "attributes": {"occluded": false}}, {"id": 435, "image_id": 2, "category_id": 1, "segmentation": [[381.26, 608.12, 366.65, 610.05, 357.81, 616.97, 353.97, 635.81, 355.89, 675.79, 362.04, 695.01, 377.03, 698.85, 384.34, 690.01, 385.87, 661.95, 388.18, 618.89]], "area": 2538.0, "bbox": [353.97, 608.12, 34.21, 90.73], "iscrowd": 0, "attributes": {"occluded": false}}, {"id": 436, "image_id": 2, "category_id": 1, "segmentation": [[391.64, 598.9, 422.4, 603.9, 451.62, 619.66, 453.54, 632.35, 442.39, 644.26, 426.24, 643.88, 398.56, 631.58, 386.26, 618.12, 382.03, 604.28]], "area": 2079.0, "bbox": [382.03, 598.9, 71.51, 45.36], "iscrowd": 0, "attributes": {"occluded": false}}, {"id": 437, "image_id": 2, "category_id": 1, "segmentation": [[470.07, 583.13, 484.68, 605.82, 491.98, 625.81, 485.45, 635.81, 471.61, 635.81, 456.61, 622.73, 444.7, 600.05, 442.0, 583.52, 452.38, 577.37, 462.76, 575.83]], "area": 1809.0, "bbox": [442.0, 575.83, 49.98, 59.98], "iscrowd": 0, "attributes": {"occluded": false}}, {"id": 438, "image_id": 2, "category_id": 1, "segmentation": [[442.0, 531.23, 418.55, 535.08, 392.03, 548.54, 381.26, 562.38, 382.41, 577.37, 392.79, 585.06, 408.17, 583.52, 420.86, 567.76, 444.7, 560.84, 451.62, 547.77, 448.54, 535.46]], "area": 2262.0, "bbox": [381.26, 531.23, 70.36, 53.83], "iscrowd": 0, "attributes": {"occluded": false}}, {"id": 439, "image_id": 2, "category_id": 1, "segmentation": [[480.45, 502.79, 464.69, 513.55, 454.31, 526.62, 447.0, 544.69, 445.85, 563.14, 448.54, 573.14, 454.31, 578.91, 464.3, 580.83, 470.07, 573.91, 479.3, 552.76, 486.98, 535.08, 496.98, 521.62, 500.06, 515.86, 495.06, 508.94]], "area": 2326.0, "bbox": [445.85, 502.79, 54.21, 78.04], "iscrowd": 0, "attributes": {"occluded": false}}, {"id": 440, "image_id": 2, "category_id": 1, "segmentation": [[528.15, 886.2, 544.17, 891.33, 583.26, 922.73, 589.99, 934.9, 585.18, 947.72, 570.1, 947.1, 542.9, 931.4, 519.5, 909.91, 515.98, 899.34, 518.54, 891.33]], "area": 2308.0, "bbox": [515.98, 886.2, 74.01, 61.52], "iscrowd": 0, "attributes": {"occluded": false}}, {"id": 441, "image_id": 2, "category_id": 1, "segmentation": [[600.56, 832.06, 573.97, 839.75, 555.06, 850.32, 546.73, 863.78, 549.3, 873.39, 557.63, 878.51, 574.29, 877.23, 600.56, 864.42, 615.62, 855.13, 619.14, 844.88, 613.69, 831.74]], "area": 2131.0, "bbox": [546.73, 831.74, 72.41, 46.77], "iscrowd": 0, "attributes": {"occluded": false}}, {"id": 442, "image_id": 2, "category_id": 1, "segmentation": [[658.31, 922.49, 666.61, 938.55, 678.79, 974.53, 679.35, 989.48, 672.7, 995.01, 661.08, 994.46, 643.92, 975.64, 635.06, 942.97, 634.5, 930.24, 644.47, 924.15]], "area": 2134.0, "bbox": [634.5, 922.49, 44.85, 72.52], "iscrowd": 0, "attributes": {"occluded": false}}, {"id": 443, "image_id": 2, "category_id": 1, "segmentation": [[650.29, 849.14, 633.24, 865.69, 623.09, 882.25, 622.26, 895.33, 628.4, 902.27, 640.44, 903.34, 653.26, 899.6, 658.6, 888.92, 662.07, 876.64, 675.66, 864.89, 683.13, 854.48, 682.09, 843.8, 676.75, 839.8, 668.21, 839.26]], "area": 2139.0, "bbox": [622.26, 839.26, 60.87, 64.08], "iscrowd": 0, "attributes": {"occluded": false}}, {"id": 444, "image_id": 2, "category_id": 1, "segmentation": [[591.3, 780.96, 574.0, 789.93, 568.55, 799.54, 570.47, 812.04, 582.33, 814.92, 597.39, 815.88, 623.98, 814.28, 642.88, 810.11, 654.09, 804.03, 656.66, 794.1, 651.85, 786.41, 639.35, 780.0, 611.48, 778.4]], "area": 2629.0, "bbox": [568.55, 778.4, 88.11, 37.48], "iscrowd": 0, "attributes": {"occluded": false}}, {"id": 445, "image_id": 2, "category_id": 1, "segmentation": [[479.1, 681.98, 492.17, 693.13, 499.1, 708.89, 513.32, 734.65, 519.86, 749.64, 514.09, 758.48, 502.56, 762.71, 491.02, 755.79, 473.34, 729.26, 459.5, 706.2, 457.19, 693.13, 464.88, 685.44]], "area": 2573.0, "bbox": [457.19, 681.98, 62.67, 80.73], "iscrowd": 0, "attributes": {"occluded": false}}, {"id": 446, "image_id": 2, "category_id": 1, "segmentation": [[481.03, 641.61, 461.8, 650.84, 461.03, 658.14, 463.73, 668.91, 471.03, 672.37, 486.41, 671.6, 502.56, 667.37, 533.7, 661.22, 538.69, 651.22, 534.46, 643.92, 515.63, 640.46, 505.25, 638.92]], "area": 1886.0, "bbox": [461.03, 638.92, 77.66, 33.45], "iscrowd": 0, "attributes": {"occluded": false}}, {"id": 447, "image_id": 2, "category_id": 1, "segmentation": [[850.67, 780.51, 860.67, 792.05, 858.75, 800.89, 844.14, 812.42, 818.76, 833.95, 803.39, 840.1, 792.62, 838.18, 788.39, 830.49, 794.54, 815.11, 818.76, 793.2, 839.14, 780.9]], "area": 2188.0, "bbox": [788.39, 780.51, 72.28, 59.59], "iscrowd": 0, "attributes": {"occluded": false}}, {"id": 448, "image_id": 2, "category_id": 1, "segmentation": [[824.53, 832.41, 823.76, 862.78, 820.3, 877.01, 813.38, 882.78, 800.31, 881.24, 794.93, 869.32, 794.16, 850.87, 798.0, 831.64, 809.54, 825.88, 821.46, 823.95]], "area": 1481.0, "bbox": [794.16, 823.95, 30.37, 58.83], "iscrowd": 0, "attributes": {"occluded": false}}, {"id": 449, "image_id": 2, "category_id": 1, "segmentation": [[896.85, 817.54, 910.3, 832.91, 920.68, 854.83, 924.91, 886.74, 918.38, 899.42, 900.69, 899.81, 885.7, 880.97, 877.24, 849.06, 876.09, 829.45, 877.62, 819.46, 885.31, 817.92]], "area": 2841.0, "bbox": [876.09, 817.54, 48.82, 82.27], "iscrowd": 0, "attributes": {"occluded": false}}, {"id": 450, "image_id": 2, "category_id": 1, "segmentation": [[1355.8, 567.1, 1345.81, 577.48, 1336.19, 576.33, 1324.28, 564.03, 1322.35, 550.57, 1330.04, 547.5, 1348.11, 555.57]], "area": 624.0, "bbox": [1322.35, 547.5, 33.45, 29.98], "iscrowd": 0, "attributes": {"occluded": false}}, {"id": 451, "image_id": 2, "category_id": 1, "segmentation": [[857.25, 819.84, 877.24, 830.99, 899.54, 847.14, 909.9, 859.1, 910.0, 871.7, 900.7, 880.6, 884.54, 877.51, 856.48, 854.06, 842.25, 835.99, 844.18, 824.84]], "area": 2190.0, "bbox": [842.25, 819.84, 67.75, 60.76], "iscrowd": 0, "attributes": {"occluded": false}}, {"id": 452, "image_id": 2, "category_id": 1, "segmentation": [[896.46, 786.39, 920.68, 809.46, 934.91, 826.38, 936.44, 842.14, 925.68, 848.67, 912.61, 842.91, 881.08, 814.84, 871.47, 799.85, 873.39, 789.85, 889.16, 783.7]], "area": 2140.0, "bbox": [871.47, 783.7, 64.97, 64.97], "iscrowd": 0, "attributes": {"occluded": false}}, {"id": 453, "image_id": 2, "category_id": 1, "segmentation": [[921.45, 727.19, 901.84, 732.19, 881.08, 746.41, 866.47, 756.02, 864.17, 766.4, 867.24, 778.32, 873.78, 784.47, 892.62, 777.94, 918.76, 757.18, 930.29, 746.8, 936.06, 738.72, 931.45, 730.65]], "area": 2158.0, "bbox": [864.17, 727.19, 71.89, 57.28], "iscrowd": 0, "attributes": {"occluded": false}}, {"id": 454, "image_id": 2, "category_id": 1, "segmentation": [[921.14, 898.68, 921.6, 927.28, 916.07, 942.5, 900.84, 945.27, 890.7, 933.74, 887.0, 916.67, 890.23, 894.52, 898.08, 879.76, 911.92, 878.84, 918.84, 881.61]], "area": 1875.0, "bbox": [887.0, 878.84, 34.6, 66.43], "iscrowd": 0, "attributes": {"occluded": false}}, {"id": 455, "image_id": 2, "category_id": 1, "segmentation": [[970.04, 849.31, 952.98, 849.31, 946.52, 859.0, 944.21, 872.38, 940.52, 908.36, 939.6, 924.97, 946.52, 933.28, 961.28, 933.28, 968.2, 918.98, 970.97, 890.83, 974.2, 863.61]], "area": 2248.0, "bbox": [939.6, 849.31, 34.6, 83.97], "iscrowd": 0, "attributes": {"occluded": false}}, {"id": 456, "image_id": 2, "category_id": 1, "segmentation": [[865.05, 1033.17, 881.58, 1034.71, 909.65, 1056.24, 916.18, 1068.16, 916.95, 1079.31, 884.66, 1079.31, 880.05, 1070.08, 860.44, 1060.08, 852.37, 1044.71, 853.13, 1036.25]], "area": 1850.0, "bbox": [852.37, 1033.17, 64.58, 46.14], "iscrowd": 0, "attributes": {"occluded": false}}, {"id": 457, "image_id": 2, "category_id": 1, "segmentation": [[910.42, 990.5, 929.64, 984.35, 964.62, 990.88, 981.54, 1000.88, 984.23, 1015.1, 971.54, 1019.72, 940.79, 1019.72, 916.2, 1015.5, 905.8, 1010.49, 904.65, 998.96]], "area": 2168.0, "bbox": [904.65, 984.35, 79.58, 35.37], "iscrowd": 0, "attributes": {"occluded": false}}, {"id": 458, "image_id": 2, "category_id": 1, "segmentation": [[977.04, 922.11, 977.81, 936.33, 975.5, 960.55, 968.2, 986.69, 961.28, 995.53, 953.21, 995.92, 943.6, 990.54, 942.44, 972.47, 943.98, 945.94, 947.44, 930.18, 959.74, 922.49, 964.74, 921.34]], "area": 2098.0, "bbox": [942.44, 921.34, 35.37, 74.58], "iscrowd": 0, "attributes": {"occluded": false}}, {"id": 459, "image_id": 2, "category_id": 1, "segmentation": [[1010.57, 882.36, 1016.98, 892.93, 1020.18, 916.64, 1020.18, 946.43, 1018.9, 959.57, 1009.61, 965.02, 997.76, 963.73, 991.03, 952.2, 990.07, 916.32, 987.51, 899.34, 988.79, 888.45, 996.16, 883.0]], "area": 2274.0, "bbox": [987.51, 882.36, 32.67, 82.66], "iscrowd": 0, "attributes": {"occluded": false}}, {"id": 460, "image_id": 2, "category_id": 1, "segmentation": [[1009.39, 1023.58, 1001.7, 1043.44, 986.0, 1068.75, 975.75, 1079.33, 953.64, 1079.65, 950.12, 1073.56, 954.28, 1054.66, 969.34, 1030.63, 986.32, 1015.57, 997.21, 1010.76, 1003.01, 1013.97]], "area": 2287.0, "bbox": [950.12, 1010.76, 59.27, 68.89], "iscrowd": 0, "attributes": {"occluded": false}}, {"id": 461, "image_id": 2, "category_id": 1, "segmentation": [[1034.41, 985.13, 1019.96, 992.18, 1018.04, 1002.11, 1019.32, 1011.73, 1025.41, 1014.93, 1040.14, 1015.89, 1069.3, 1005.0, 1086.92, 998.91, 1092.68, 991.86, 1091.72, 979.69, 1086.28, 974.88, 1068.02, 975.84, 1048.79, 979.69]], "area": 2070.0, "bbox": [1018.04, 974.88, 74.64, 41.01], "iscrowd": 0, "attributes": {"occluded": false}}, {"id": 462, "image_id": 2, "category_id": 1, "segmentation": [[1062.83, 905.52, 1070.51, 928.91, 1076.28, 955.5, 1071.48, 966.39, 1057.38, 967.99, 1047.45, 963.83, 1038.48, 936.6, 1036.56, 917.38, 1037.84, 905.2, 1046.49, 900.4, 1058.66, 900.4]], "area": 1970.0, "bbox": [1036.56, 900.4, 39.72, 67.59], "iscrowd": 0, "attributes": {"occluded": false}}, {"id": 463, "image_id": 2, "category_id": 1, "segmentation": [[1023.14, 804.54, 1030.06, 826.45, 1031.6, 863.36, 1023.91, 875.66, 1006.22, 876.05, 1000.07, 862.21, 1000.07, 837.22, 999.3, 809.15, 1009.3, 803.77]], "area": 2019.0, "bbox": [999.3, 803.77, 32.3, 72.28], "iscrowd": 0, "attributes": {"occluded": false}}, {"id": 464, "image_id": 2, "category_id": 1, "segmentation": [[1004.5, 758.23, 1013.57, 766.51, 1014.91, 776.12, 1009.57, 783.06, 995.15, 791.87, 984.21, 802.02, 975.4, 822.0, 967.9, 827.6, 953.2, 822.8, 951.9, 806.8, 959.38, 787.87, 969.79, 774.52, 987.14, 763.04]], "area": 2178.0, "bbox": [951.9, 758.23, 63.01, 69.37], "iscrowd": 0, "attributes": {"occluded": false}}, {"id": 465, "image_id": 2, "category_id": 1, "segmentation": [[842.89, 487.52, 818.87, 497.4, 786.29, 518.22, 782.82, 532.1, 787.63, 541.72, 794.84, 545.45, 807.39, 540.11, 838.62, 522.76, 851.44, 508.61, 855.98, 501.4, 852.77, 492.86]], "area": 2182.0, "bbox": [782.82, 487.52, 73.16, 57.93], "iscrowd": 0, "attributes": {"occluded": false}}, {"id": 466, "image_id": 2, "category_id": 1, "segmentation": [[832.0, 433.83, 841.61, 439.73, 844.02, 453.32, 840.81, 462.66, 830.93, 475.75, 815.72, 494.7, 804.24, 496.84, 791.42, 489.63, 790.35, 475.5, 803.43, 463.22, 819.19, 439.73]], "area": 1895.0, "bbox": [790.35, 433.83, 53.67, 63.01], "iscrowd": 0, "attributes": {"occluded": false}}, {"id": 467, "image_id": 2, "category_id": 1, "segmentation": [[878.99, 459.19, 887.0, 469.6, 894.47, 497.64, 893.67, 513.68, 887.27, 523.0, 872.58, 524.09, 863.24, 515.52, 859.77, 497.37, 857.63, 472.54, 859.23, 461.06, 870.71, 455.21]], "area": 1938.0, "bbox": [857.63, 455.21, 36.84, 68.88], "iscrowd": 0, "attributes": {"occluded": false}}, {"id": 468, "image_id": 2, "category_id": 1, "segmentation": [[761.45, 377.93, 747.99, 377.29, 741.27, 386.26, 739.02, 401.96, 736.78, 437.52, 742.55, 449.37, 753.76, 453.86, 765.6, 441.7, 772.3, 408.7, 768.2, 388.5]], "area": 2080.0, "bbox": [736.78, 377.29, 35.52, 76.57], "iscrowd": 0, "attributes": {"occluded": false}}, {"id": 469, "image_id": 2, "category_id": 1, "segmentation": [[663.35, 315.97, 649.9, 324.3, 650.22, 334.87, 657.26, 346.4, 663.03, 355.05, 667.52, 386.45, 673.92, 395.74, 687.7, 394.78, 694.75, 385.81, 697.63, 363.06, 694.43, 343.52, 680.33, 325.58, 673.6, 319.17]], "area": 2392.0, "bbox": [649.9, 315.97, 47.73, 79.77], "iscrowd": 0, "attributes": {"occluded": false}}, {"id": 470, "image_id": 2, "category_id": 1, "segmentation": [[735.44, 353.13, 728.07, 385.17, 728.71, 409.52, 721.98, 418.81, 704.36, 417.53, 696.99, 401.51, 699.23, 382.61, 702.12, 363.38, 713.01, 351.53, 728.39, 345.44, 733.83, 346.73]], "area": 1984.0, "bbox": [696.99, 345.44, 38.45, 73.37], "iscrowd": 0, "attributes": {"occluded": false}}, {"id": 471, "image_id": 2, "category_id": 1, "segmentation": [[713.97, 279.13, 722.94, 296.75, 731.27, 334.23, 730.31, 344.16, 717.17, 348.65, 705.0, 344.48, 692.18, 314.05, 688.34, 295.47, 689.62, 282.97, 693.47, 276.56, 706.28, 275.6]], "area": 2153.0, "bbox": [688.34, 275.6, 42.93, 73.05], "iscrowd": 0, "attributes": {"occluded": false}}, {"id": 472, "image_id": 2, "category_id": 1, "segmentation": [[698.46, 215.39, 688.31, 213.79, 677.9, 218.32, 670.16, 228.74, 664.82, 260.51, 662.68, 273.32, 675.77, 282.13, 689.65, 278.39, 695.79, 255.43, 703.8, 230.87, 704.07, 220.99]], "area": 1918.0, "bbox": [662.68, 213.79, 41.39, 68.34], "iscrowd": 0, "attributes": {"occluded": false}}, {"id": 473, "image_id": 2, "category_id": 1, "segmentation": [[722.22, 237.55, 713.14, 239.15, 704.33, 248.76, 709.67, 261.04, 720.35, 269.32, 741.44, 288.01, 754.79, 301.89, 768.67, 300.55, 775.35, 290.94, 773.75, 276.26, 762.27, 261.04, 740.91, 244.76]], "area": 2398.0, "bbox": [704.33, 237.55, 71.02, 64.34], "iscrowd": 0, "attributes": {"occluded": false}}, {"id": 474, "image_id": 2, "category_id": 1, "segmentation": [[793.24, 289.61, 799.11, 308.56, 800.44, 340.33, 799.38, 360.89, 792.97, 371.84, 782.82, 374.24, 771.08, 367.83, 768.14, 356.09, 767.07, 334.99, 766.81, 314.17, 770.28, 301.35, 778.29, 291.74, 784.43, 286.67]], "area": 2436.0, "bbox": [766.81, 286.67, 33.63, 87.57], "iscrowd": 0, "attributes": {"occluded": false}}, {"id": 475, "image_id": 2, "category_id": 1, "segmentation": [[627.97, 107.42, 636.28, 136.2, 640.7, 166.65, 639.04, 178.83, 626.31, 182.71, 613.02, 178.83, 609.7, 158.35, 603.61, 126.79, 607.49, 109.63, 617.45, 107.97]], "area": 2059.0, "bbox": [603.61, 107.42, 37.09, 75.29], "iscrowd": 0, "attributes": {"occluded": false}}, {"id": 476, "image_id": 2, "category_id": 1, "segmentation": [[1022.27, 419.02, 992.28, 437.48, 983.06, 452.24, 986.75, 464.69, 996.9, 469.31, 1016.27, 461.47, 1051.79, 440.66, 1055.02, 431.89, 1050.41, 419.02, 1044.87, 414.41]], "area": 2247.0, "bbox": [983.06, 414.41, 71.96, 54.9], "iscrowd": 0, "attributes": {"occluded": false}}, {"id": 477, "image_id": 2, "category_id": 1, "segmentation": [[1027.34, 442.96, 1049.49, 444.4, 1074.4, 442.09, 1091.01, 445.27, 1094.7, 460.96, 1082.7, 472.54, 1042.57, 472.54, 1022.27, 471.15, 1019.96, 455.93]], "area": 2010.0, "bbox": [1019.96, 442.09, 74.74, 30.45], "iscrowd": 0, "attributes": {"occluded": false}}, {"id": 478, "image_id": 2, "category_id": 1, "segmentation": [[1096.88, 275.49, 1083.04, 283.19, 1076.95, 293.15, 1055.91, 310.37, 1050.37, 326.42, 1059.23, 337.49, 1078.05, 330.8, 1104.63, 308.1, 1112.38, 298.74, 1113.48, 289.33, 1107.4, 279.86]], "area": 2006.0, "bbox": [1050.37, 275.49, 63.11, 62.0], "iscrowd": 0, "attributes": {"occluded": false}}, {"id": 479, "image_id": 2, "category_id": 1, "segmentation": [[1115.15, 318.06, 1082.48, 326.92, 1050.37, 341.37, 1048.16, 357.92, 1061.45, 366.23, 1079.0, 361.24, 1112.38, 350.17, 1122.9, 339.1, 1123.45, 327.53, 1122.9, 320.33]], "area": 2201.0, "bbox": [1048.16, 318.06, 75.29, 48.17], "iscrowd": 0, "attributes": {"occluded": false}}, {"id": 480, "image_id": 2, "category_id": 1, "segmentation": [[1054.08, 476.78, 1047.44, 493.39, 1027.51, 530.48, 1015.33, 530.48, 1005.92, 514.98, 1006.47, 500.03, 1018.1, 480.66, 1028.62, 470.14, 1036.92, 468.48, 1046.89, 469.58]], "area": 1846.0, "bbox": [1005.92, 468.48, 48.16, 62.0], "iscrowd": 0, "attributes": {"occluded": false}}, {"id": 481, "image_id": 2, "category_id": 1, "segmentation": [[1061.28, 707.54, 1066.66, 712.54, 1076.27, 719.08, 1091.26, 749.06, 1095.88, 767.52, 1092.42, 776.36, 1079.0, 779.05, 1073.96, 774.05, 1052.43, 743.3, 1045.51, 732.53, 1043.59, 719.08, 1047.05, 708.7]], "area": 2106.0, "bbox": [1043.59, 707.54, 52.29, 71.51], "iscrowd": 0, "attributes": {"occluded": false}}, {"id": 482, "image_id": 2, "category_id": 1, "segmentation": [[1102.41, 670.64, 1085.11, 671.79, 1081.65, 679.48, 1079.0, 708.31, 1082.42, 736.76, 1086.26, 755.6, 1099.34, 760.21, 1108.18, 756.75, 1112.02, 740.99, 1113.18, 705.62, 1109.33, 683.71, 1108.56, 675.25]], "area": 2515.0, "bbox": [1079.0, 670.64, 33.07, 89.57], "iscrowd": 0, "attributes": {"occluded": false}}, {"id": 483, "image_id": 2, "category_id": 1, "segmentation": [[1090.11, 629.12, 1094.72, 648.34, 1092.8, 667.95, 1091.26, 685.25, 1086.26, 700.62, 1072.81, 704.85, 1061.66, 697.93, 1059.74, 676.02, 1060.89, 646.8, 1068.96, 631.04]], "area": 2173.0, "bbox": [1059.74, 629.12, 34.98, 75.73], "iscrowd": 0, "attributes": {"occluded": false}}, {"id": 484, "image_id": 2, "category_id": 1, "segmentation": [[1044.1, 559.4, 1062.04, 563.76, 1086.6, 578.0, 1101.6, 597.9, 1098.2, 609.9, 1087.4, 614.9, 1072.4, 610.3, 1058.2, 595.67, 1037.44, 583.37, 1032.1, 575.4, 1034.9, 564.3]], "area": 2072.0, "bbox": [1032.1, 559.4, 69.5, 55.5], "iscrowd": 0, "attributes": {"occluded": false}}, {"id": 485, "image_id": 2, "category_id": 1, "segmentation": [[1136.63, 243.53, 1147.25, 253.68, 1161.55, 298.89, 1159.7, 317.34, 1150.94, 324.26, 1136.17, 322.42, 1126.49, 312.73, 1121.87, 278.59, 1121.87, 254.6, 1126.95, 243.07]], "area": 2396.0, "bbox": [1121.87, 243.07, 39.68, 81.19], "iscrowd": 0, "attributes": {"occluded": false}}, {"id": 486, "image_id": 2, "category_id": 1, "segmentation": [[1190.61, 214.46, 1168.47, 227.84, 1148.17, 241.68, 1148.63, 254.6, 1155.09, 261.98, 1177.23, 257.83, 1201.22, 245.37, 1209.99, 233.84, 1212.76, 221.85, 1203.99, 213.54]], "area": 1877.0, "bbox": [1148.17, 213.54, 64.59, 48.44], "iscrowd": 0, "attributes": {"occluded": false}}, {"id": 487, "image_id": 2, "category_id": 1, "segmentation": [[1189.23, 260.14, 1195.69, 272.13, 1185.54, 287.36, 1171.7, 291.51, 1142.63, 294.74, 1134.33, 288.28, 1133.41, 268.44, 1168.5, 261.1]], "area": 1626.0, "bbox": [1133.41, 260.14, 62.28, 34.6], "iscrowd": 0, "attributes": {"occluded": false}}, {"id": 488, "image_id": 2, "category_id": 1, "segmentation": [[1192.92, 303.96, 1192.0, 342.72, 1184.61, 368.55, 1167.54, 374.09, 1155.55, 364.4, 1155.55, 333.95, 1165.24, 303.96, 1174.93, 298.43, 1190.61, 300.27]], "area": 2276.0, "bbox": [1155.55, 298.43, 37.37, 75.66], "iscrowd": 0, "attributes": {"occluded": false}}, {"id": 489, "image_id": 2, "category_id": 1, "segmentation": [[1124.64, 320.11, 1120.49, 337.18, 1117.72, 369.01, 1120.03, 387.01, 1125.56, 393.0, 1135.25, 394.39, 1143.55, 385.16, 1149.09, 357.02, 1151.4, 335.8, 1150.94, 323.34, 1145.4, 317.34, 1132.02, 313.65]], "area": 2103.0, "bbox": [1117.72, 313.65, 33.68, 80.74], "iscrowd": 0, "attributes": {"occluded": false}}, {"id": 490, "image_id": 2, "category_id": 1, "segmentation": [[1084.92, 480.99, 1086.84, 496.37, 1079.54, 534.77, 1069.93, 545.19, 1061.47, 547.88, 1051.47, 545.19, 1049.55, 535.19, 1052.24, 517.13, 1058.01, 490.6, 1061.08, 479.83, 1071.85, 476.37]], "area": 1924.0, "bbox": [1049.55, 476.37, 37.29, 71.51], "iscrowd": 0, "attributes": {"occluded": false}}, {"id": 491, "image_id": 2, "category_id": 1, "segmentation": [[1105.29, 484.83, 1116.44, 494.4, 1114.91, 511.36, 1104.14, 539.81, 1092.22, 559.42, 1078.77, 560.18, 1069.93, 555.19, 1070.31, 545.96, 1079.0, 524.43, 1084.53, 502.13, 1094.91, 487.91]], "area": 2058.0, "bbox": [1069.93, 484.83, 46.51, 75.35], "iscrowd": 0, "attributes": {"occluded": false}}, {"id": 492, "image_id": 2, "category_id": 1, "segmentation": [[1121.44, 503.67, 1131.82, 506.75, 1136.82, 517.51, 1134.9, 538.65, 1130.28, 570.95, 1119.13, 579.41, 1106.06, 578.25, 1103.37, 567.87, 1104.91, 539.81, 1107.6, 520.55, 1112.6, 509.05]], "area": 1961.0, "bbox": [1103.37, 503.67, 33.45, 75.74], "iscrowd": 0, "attributes": {"occluded": false}}, {"id": 493, "image_id": 2, "category_id": 1, "segmentation": [[1164.73, 515.77, 1183.65, 508.84, 1211.33, 505.15, 1233.93, 509.77, 1239.47, 522.68, 1231.62, 532.37, 1221.94, 534.68, 1200.25, 533.3, 1190.57, 538.37, 1171.19, 540.22, 1165.19, 538.37, 1162.42, 526.84]], "area": 1976.0, "bbox": [1162.42, 505.15, 77.05, 35.07], "iscrowd": 0, "attributes": {"occluded": false}}, {"id": 494, "image_id": 2, "category_id": 1, "segmentation": [[1260.69, 520.38, 1248.69, 531.45, 1232.09, 554.52, 1225.17, 573.43, 1228.4, 584.97, 1239.93, 589.12, 1254.69, 586.35, 1268.99, 564.67, 1281.45, 545.29, 1282.37, 530.99, 1274.99, 521.76]], "area": 2394.0, "bbox": [1225.17, 520.38, 57.2, 68.74], "iscrowd": 0, "attributes": {"occluded": false}}, {"id": 495, "image_id": 2, "category_id": 1, "segmentation": [[1276.38, 447.49, 1286.06, 466.86, 1288.37, 483.47, 1297.13, 514.38, 1292.98, 526.38, 1280.99, 526.84, 1264.38, 510.69, 1256.54, 483.47, 1253.31, 459.94, 1254.69, 450.25, 1263.92, 444.26]], "area": 2299.0, "bbox": [1253.31, 444.26, 43.82, 82.58], "iscrowd": 0, "attributes": {"occluded": false}}, {"id": 496, "image_id": 2, "category_id": 1, "segmentation": [[1240.39, 405.97, 1211.33, 423.96, 1193.33, 452.56, 1199.33, 472.4, 1212.25, 475.17, 1226.09, 466.86, 1242.24, 444.72, 1254.23, 421.65, 1261.15, 408.73, 1259.77, 401.81, 1253.31, 401.35]], "area": 2516.0, "bbox": [1193.33, 401.35, 67.82, 73.82], "iscrowd": 0, "attributes": {"occluded": false}}, {"id": 497, "image_id": 2, "category_id": 1, "segmentation": [[1209.94, 410.12, 1197.02, 417.96, 1194.26, 428.57, 1201.18, 436.88, 1211.79, 438.26, 1249.62, 434.11, 1266.23, 430.42, 1275.45, 421.65, 1271.76, 410.12, 1258.84, 405.97, 1232.55, 405.5]], "area": 2024.0, "bbox": [1194.26, 405.5, 81.19, 32.76], "iscrowd": 0, "attributes": {"occluded": false}}, {"id": 498, "image_id": 2, "category_id": 1, "segmentation": [[1253.77, 360.29, 1238.08, 379.21, 1237.62, 393.05, 1251.46, 400.89, 1267.15, 397.66, 1277.3, 384.74, 1281.91, 375.98, 1276.37, 363.98, 1259.3, 360.29]], "area": 1287.0, "bbox": [1237.62, 360.29, 44.29, 40.6], "iscrowd": 0, "attributes": {"occluded": false}}, {"id": 499, "image_id": 2, "category_id": 1, "segmentation": [[1373.24, 337.49, 1377.67, 357.42, 1367.15, 395.62, 1357.74, 411.68, 1343.9, 415.0, 1335.04, 410.02, 1333.93, 395.62, 1340.02, 369.05, 1344.45, 350.78, 1349.99, 337.49, 1363.83, 333.62]], "area": 2413.0, "bbox": [1333.93, 333.62, 43.74, 81.38], "iscrowd": 0, "attributes": {"occluded": false}}, {"id": 500, "image_id": 2, "category_id": 1, "segmentation": [[1220.55, 253.68, 1206.71, 255.98, 1201.18, 264.29, 1204.41, 295.66, 1205.33, 321.49, 1208.1, 329.8, 1221.48, 333.03, 1228.4, 321.49, 1234.39, 303.5, 1233.93, 273.05, 1229.32, 260.14]], "area": 2076.0, "bbox": [1201.18, 253.68, 33.21, 79.35], "iscrowd": 0, "attributes": {"occluded": false}}, {"id": 501, "image_id": 2, "category_id": 1, "segmentation": [[1312.56, 2.51, 1334.71, 16.9, 1349.1, 31.85, 1356.3, 50.12, 1351.31, 65.06, 1335.81, 67.83, 1328.06, 56.76, 1313.67, 39.6, 1289.86, 22.44, 1287.1, 13.58, 1295.4, 4.17]], "area": 2292.0, "bbox": [1287.1, 2.51, 69.2, 65.32], "iscrowd": 0, "attributes": {"occluded": false}}, {"id": 502, "image_id": 2, "category_id": 1, "segmentation": [[1246.13, 136.48, 1242.81, 159.73, 1227.86, 194.61, 1218.45, 204.57, 1200.18, 201.25, 1197.41, 186.3, 1202.95, 167.48, 1212.36, 143.68, 1221.77, 131.5, 1238.93, 128.73]], "area": 2333.0, "bbox": [1197.41, 128.73, 48.72, 75.84], "iscrowd": 0, "attributes": {"occluded": false}}, {"id": 503, "image_id": 2, "category_id": 1, "segmentation": [[1255.61, 192.34, 1266.76, 206.57, 1276.76, 233.48, 1278.68, 255.39, 1273.68, 268.46, 1259.07, 271.16, 1252.15, 262.7, 1246.39, 240.01, 1236.8, 213.1, 1234.47, 198.88, 1244.85, 192.34]], "area": 2208.0, "bbox": [1234.47, 192.34, 44.21, 78.82], "iscrowd": 0, "attributes": {"occluded": false}}, {"id": 504, "image_id": 2, "category_id": 1, "segmentation": [[1291.75, 244.24, 1281.8, 276.9, 1281.0, 294.2, 1292.91, 302.3, 1303.67, 297.68, 1311.74, 286.53, 1315.97, 268.46, 1322.51, 254.62, 1319.43, 244.24, 1309.05, 238.48, 1300.59, 236.17]], "area": 1798.0, "bbox": [1281.0, 236.17, 41.51, 66.13], "iscrowd": 0, "attributes": {"occluded": false}}, {"id": 505, "image_id": 2, "category_id": 1, "segmentation": [[1367.99, 279.96, 1343.38, 292.65, 1321.47, 304.95, 1318.39, 314.94, 1324.55, 325.71, 1336.85, 325.71, 1354.15, 319.17, 1378.75, 306.87, 1388.36, 296.87, 1387.98, 284.19, 1381.44, 277.27]], "area": 1921.0, "bbox": [1318.39, 277.27, 69.97, 48.44], "iscrowd": 0, "attributes": {"occluded": false}}, {"id": 506, "image_id": 2, "category_id": 1, "segmentation": [[1356.46, 223.83, 1371.45, 228.83, 1395.67, 250.74, 1401.05, 268.43, 1399.9, 279.96, 1391.06, 282.27, 1374.91, 273.04, 1356.46, 260.35, 1338.77, 243.44, 1335.69, 234.21, 1343.0, 225.37]], "area": 2099.0, "bbox": [1335.69, 223.83, 65.36, 58.44], "iscrowd": 0, "attributes": {"occluded": false}}, {"id": 507, "image_id": 2, "category_id": 1, "segmentation": [[1316.47, 126.56, 1319.55, 140.79, 1325.31, 171.16, 1329.54, 186.92, 1326.08, 201.92, 1310.32, 206.14, 1298.79, 198.46, 1290.71, 176.93, 1291.1, 153.09, 1297.25, 136.18, 1309.94, 122.33]], "area": 2263.0, "bbox": [1290.71, 122.33, 38.83, 83.81], "iscrowd": 0, "attributes": {"occluded": false}}, {"id": 508, "image_id": 2, "category_id": 1, "segmentation": [[1303.59, 853.23, 1324.08, 860.98, 1346.77, 888.11, 1355.08, 904.17, 1352.86, 915.24, 1340.69, 923.54, 1325.74, 915.24, 1304.15, 891.43, 1290.86, 873.72, 1288.65, 863.75, 1292.52, 854.34]], "area": 2473.0, "bbox": [1288.65, 853.23, 66.43, 70.31], "iscrowd": 0, "attributes": {"occluded": false}}, {"id": 509, "image_id": 2, "category_id": 1, "segmentation": [[1336.26, 802.86, 1352.86, 815.59, 1364.49, 834.41, 1368.37, 848.81, 1363.94, 856.0, 1353.42, 857.11, 1346.22, 854.9, 1332.38, 838.29, 1311.9, 819.46, 1305.81, 808.95, 1304.7, 798.43, 1313.56, 795.11, 1320.76, 793.44, 1327.95, 795.66]], "area": 2062.0, "bbox": [1304.7, 793.44, 63.67, 63.67], "iscrowd": 0, "attributes": {"occluded": false}}, {"id": 510, "image_id": 2, "category_id": 1, "segmentation": [[1363.38, 758.57, 1375.56, 761.89, 1379.44, 774.07, 1373.35, 785.14, 1355.63, 791.23, 1334.6, 794.0, 1313.0, 791.78, 1301.93, 786.8, 1295.84, 777.39, 1297.5, 767.98, 1313.56, 766.32, 1338.47, 766.87, 1346.77, 759.12]], "area": 2124.0, "bbox": [1295.84, 758.57, 83.6, 35.43], "iscrowd": 0, "attributes": {"occluded": false}}, {"id": 511, "image_id": 2, "category_id": 1, "segmentation": [[1316.3, 701.0, 1308.02, 725.35, 1293.07, 752.48, 1282.56, 761.34, 1268.72, 762.44, 1259.86, 754.69, 1260.41, 745.28, 1269.27, 722.58, 1287.54, 699.33, 1295.29, 692.69, 1308.02, 693.24]], "area": 2280.0, "bbox": [1259.86, 692.69, 56.44, 69.75], "iscrowd": 0, "attributes": {"occluded": false}}, {"id": 512, "image_id": 2, "category_id": 1, "segmentation": [[1335.7, 603.56, 1356.74, 617.4, 1372.79, 636.77, 1377.78, 648.95, 1374.46, 663.9, 1361.72, 671.1, 1347.88, 665.01, 1339.02, 650.06, 1319.09, 621.83, 1315.77, 609.09, 1322.42, 601.9]], "area": 2329.0, "bbox": [1315.77, 601.9, 62.01, 69.2], "iscrowd": 0, "attributes": {"occluded": false}}, {"id": 513, "image_id": 2, "category_id": 1, "segmentation": [[1329.4, 413.96, 1330.07, 433.89, 1330.07, 463.78, 1322.1, 483.05, 1312.13, 486.37, 1299.51, 480.39, 1294.86, 464.45, 1296.85, 436.55, 1301.5, 412.63, 1318.11, 407.32]], "area": 2303.0, "bbox": [1294.86, 407.32, 35.21, 79.05], "iscrowd": 0, "attributes": {"occluded": false}}, {"id": 514, "image_id": 2, "category_id": 1, "segmentation": [[1367.27, 419.94, 1350.66, 435.22, 1334.05, 441.2, 1329.4, 452.49, 1330.73, 468.43, 1343.35, 473.08, 1363.28, 464.45, 1383.21, 444.52, 1387.2, 430.57, 1386.53, 419.94, 1374.58, 413.96]], "area": 1923.0, "bbox": [1329.4, 413.96, 57.8, 59.12], "iscrowd": 0, "attributes": {"occluded": false}}, {"id": 515, "image_id": 2, "category_id": 1, "segmentation": [[1340.04, 483.29, 1348.11, 494.83, 1356.96, 511.36, 1361.18, 532.89, 1361.57, 550.57, 1355.8, 558.65, 1344.27, 559.03, 1337.35, 553.65, 1331.2, 533.66, 1323.12, 509.82, 1318.51, 492.91, 1331.58, 485.99]], "area": 2051.0, "bbox": [1318.51, 483.29, 43.06, 75.74], "iscrowd": 0, "attributes": {"occluded": false}}, {"id": 516, "image_id": 2, "category_id": 1, "segmentation": [[1375.02, 473.68, 1366.57, 496.75, 1358.49, 517.51, 1354.26, 534.04, 1358.11, 549.8, 1369.64, 552.88, 1383.48, 539.42, 1390.79, 518.66, 1397.32, 500.21, 1397.32, 480.6, 1384.25, 473.68]], "area": 2155.0, "bbox": [1354.26, 473.68, 43.06, 79.2], "iscrowd": 0, "attributes": {"occluded": false}}, {"id": 517, "image_id": 2, "category_id": 1, "segmentation": [[1408.47, 454.85, 1421.93, 469.07, 1442.69, 522.89, 1442.3, 537.12, 1426.92, 542.88, 1412.7, 534.04, 1396.94, 509.82, 1383.48, 482.91, 1385.02, 464.07, 1392.32, 452.54]], "area": 3158.0, "bbox": [1383.48, 452.54, 59.21, 90.34], "iscrowd": 0, "attributes": {"occluded": false}}, {"id": 518, "image_id": 2, "category_id": 1, "segmentation": [[1437.69, 417.94, 1446.15, 426.78, 1453.45, 444.08, 1452.3, 478.3, 1447.3, 496.75, 1440.76, 503.29, 1431.15, 497.9, 1426.16, 481.37, 1426.16, 457.54, 1419.24, 437.16, 1417.7, 425.63, 1428.46, 417.55]], "area": 2112.0, "bbox": [1417.7, 417.55, 35.75, 85.74], "iscrowd": 0, "attributes": {"occluded": false}}, {"id": 519, "image_id": 2, "category_id": 1, "segmentation": [[1380.29, 714.83, 1398.23, 727.45, 1418.82, 754.69, 1424.14, 771.96, 1422.14, 787.24, 1409.52, 789.9, 1401.55, 782.59, 1391.58, 762.0, 1372.98, 744.73, 1364.35, 729.45, 1365.01, 719.48]], "area": 2156.0, "bbox": [1364.35, 714.83, 59.79, 75.07], "iscrowd": 0, "attributes": {"occluded": false}}, {"id": 520, "image_id": 2, "category_id": 1, "segmentation": [[1458.02, 756.02, 1456.69, 775.95, 1444.73, 800.53, 1428.79, 812.49, 1410.18, 811.82, 1404.87, 799.2, 1413.51, 779.27, 1425.46, 759.34, 1437.42, 750.71, 1448.72, 750.71]], "area": 2154.0, "bbox": [1404.87, 750.71, 53.15, 61.78], "iscrowd": 0, "attributes": {"occluded": false}}, {"id": 521, "image_id": 2, "category_id": 1, "segmentation": [[1363.02, 799.87, 1390.26, 799.87, 1422.81, 811.82, 1431.44, 823.78, 1428.12, 838.4, 1412.84, 842.38, 1382.28, 832.42, 1362.35, 824.45, 1356.37, 809.83]], "area": 2155.0, "bbox": [1356.37, 799.87, 75.07, 42.51], "iscrowd": 0, "attributes": {"occluded": false}}, {"id": 522, "image_id": 2, "category_id": 1, "segmentation": [[1477.95, 716.83, 1489.9, 733.43, 1495.22, 762.0, 1494.55, 783.26, 1487.25, 797.21, 1471.97, 796.54, 1467.98, 779.27, 1464.66, 758.68, 1458.68, 736.76, 1458.68, 722.14, 1463.33, 718.82]], "area": 2147.0, "bbox": [1458.68, 716.83, 36.54, 80.38], "iscrowd": 0, "attributes": {"occluded": false}}, {"id": 523, "image_id": 2, "category_id": 1, "segmentation": [[1413.51, 661.69, 1422.81, 679.62, 1435.43, 704.87, 1435.43, 728.78, 1430.11, 738.75, 1413.51, 736.09, 1404.21, 720.15, 1394.91, 690.25, 1389.59, 668.33, 1397.56, 663.68]], "area": 2224.0, "bbox": [1389.59, 661.69, 45.84, 77.06], "iscrowd": 0, "attributes": {"occluded": false}}, {"id": 524, "image_id": 2, "category_id": 1, "segmentation": [[1383.59, 860.65, 1392.45, 871.17, 1405.18, 897.74, 1414.04, 919.33, 1408.5, 933.18, 1394.11, 935.94, 1381.93, 930.96, 1374.18, 914.35, 1366.98, 887.23, 1364.77, 867.85, 1370.86, 856.22]], "area": 2369.0, "bbox": [1364.77, 856.22, 49.27, 79.72], "iscrowd": 0, "attributes": {"occluded": false}}, {"id": 525, "image_id": 2, "category_id": 1, "segmentation": [[1433.41, 847.37, 1449.47, 851.79, 1451.13, 862.87, 1448.36, 877.81, 1442.83, 906.6, 1435.08, 923.76, 1422.9, 928.75, 1411.82, 922.66, 1410.72, 906.05, 1416.25, 880.58, 1426.77, 857.88]], "area": 2168.0, "bbox": [1410.72, 847.37, 40.41, 81.38], "iscrowd": 0, "attributes": {"occluded": false}}, {"id": 526, "image_id": 2, "category_id": 1, "segmentation": [[1522.54, 803.63, 1502.62, 829.1, 1490.99, 842.38, 1489.88, 855.12, 1501.51, 863.97, 1518.12, 856.78, 1536.94, 837.4, 1550.23, 820.24, 1553.55, 807.51, 1547.46, 799.2, 1538.6, 794.77]], "area": 2233.0, "bbox": [1489.88, 794.77, 63.67, 69.2], "iscrowd": 0, "attributes": {"occluded": false}}, {"id": 527, "image_id": 2, "category_id": 1, "segmentation": [[1566.28, 831.87, 1588.98, 835.74, 1628.84, 851.79, 1633.82, 865.64, 1621.64, 875.6, 1602.82, 875.6, 1574.03, 865.64, 1552.99, 856.22, 1551.33, 845.15, 1554.1, 836.29]], "area": 2354.0, "bbox": [1551.33, 831.87, 82.49, 43.73], "iscrowd": 0, "attributes": {"occluded": false}}, {"id": 528, "image_id": 2, "category_id": 1, "segmentation": [[85.99, 318.06, 93.19, 335.78, 88.76, 361.24, 89.87, 387.82, 71.6, 392.25, 61.08, 383.39, 59.42, 359.03, 56.1, 344.64, 57.76, 325.81, 71.04, 315.85]], "area": 2210.0, "bbox": [56.1, 315.85, 37.09, 76.4], "iscrowd": 0, "attributes": {"occluded": false}}, {"id": 529, "image_id": 2, "category_id": 1, "segmentation": [[70.79, 444.21, 78.8, 458.95, 81.04, 473.69, 92.57, 509.25, 89.69, 521.75, 75.27, 527.51, 64.06, 523.99, 52.2, 498.04, 43.23, 468.24, 42.27, 449.34, 46.44, 442.93, 59.89, 441.65]], "area": 2816.0, "bbox": [42.27, 441.65, 50.3, 85.86], "iscrowd": 0, "attributes": {"occluded": false}}, {"id": 530, "image_id": 2, "category_id": 1, "segmentation": [[1.23, 536.68, 18.53, 550.13, 44.8, 560.06, 58.26, 572.88, 46.73, 587.93, 32.31, 589.22, 11.81, 580.57, 0.27, 575.76]], "area": 1710.0, "bbox": [0.27, 536.68, 57.99, 52.54], "iscrowd": 0, "attributes": {"occluded": false}}, {"id": 531, "image_id": 2, "category_id": 1, "segmentation": [[83.7, 611.85, 94.85, 624.54, 106.76, 653.37, 114.07, 672.21, 114.45, 683.36, 99.84, 690.28, 84.85, 685.28, 69.86, 661.06, 62.94, 629.92, 63.71, 617.24, 79.47, 611.47]], "area": 2540.0, "bbox": [62.94, 611.47, 51.51, 78.81], "iscrowd": 0, "attributes": {"occluded": false}}, {"id": 532, "image_id": 2, "category_id": 1, "segmentation": [[37.63, 668.28, 57.01, 665.98, 63.93, 673.82, 69.0, 692.27, 64.85, 702.42, 69.47, 721.8, 63.01, 742.56, 45.94, 745.33, 36.71, 735.18, 32.56, 711.65, 32.56, 686.74]], "area": 2392.0, "bbox": [32.56, 665.98, 36.91, 79.35], "iscrowd": 0, "attributes": {"occluded": false}}, {"id": 533, "image_id": 2, "category_id": 1, "segmentation": [[11.11, 787.77, 30.94, 792.38, 35.1, 805.3, 33.25, 820.06, 30.02, 831.14, 36.02, 862.51, 30.94, 871.27, 14.8, 876.81, 4.65, 867.58, 0.5, 854.2, 2.34, 811.3]], "area": 2481.0, "bbox": [0.5, 787.77, 35.52, 89.04], "iscrowd": 0, "attributes": {"occluded": false}}, {"id": 534, "image_id": 2, "category_id": 1, "segmentation": [[113.06, 772.08, 129.67, 777.16, 130.13, 789.62, 122.75, 793.77, 116.75, 813.14, 125.06, 840.36, 125.98, 852.82, 113.06, 858.36, 97.38, 852.36, 86.77, 828.83, 88.15, 803.92, 98.3, 787.77]], "area": 2457.0, "bbox": [86.77, 772.08, 43.36, 86.28], "iscrowd": 0, "attributes": {"occluded": false}}, {"id": 535, "image_id": 2, "category_id": 1, "segmentation": [[164.27, 757.32, 184.57, 767.01, 219.63, 775.31, 231.63, 783.16, 231.63, 797.92, 211.79, 802.99, 192.41, 800.23, 166.12, 792.85, 149.51, 781.31, 147.2, 772.08, 151.35, 761.47]], "area": 2377.0, "bbox": [147.2, 757.32, 84.43, 45.67], "iscrowd": 0, "attributes": {"occluded": false}}, {"id": 536, "image_id": 2, "category_id": 1, "segmentation": [[149.97, 679.82, 154.12, 699.65, 161.04, 725.49, 162.43, 744.4, 149.97, 747.63, 131.52, 743.48, 121.37, 722.72, 119.06, 695.5, 121.83, 678.89, 130.59, 676.59]], "area": 2328.0, "bbox": [119.06, 676.59, 43.37, 71.04], "iscrowd": 0, "attributes": {"occluded": false}}, {"id": 537, "image_id": 2, "category_id": 1, "segmentation": [[199.33, 671.05, 215.94, 674.74, 219.17, 688.12, 211.79, 705.19, 203.02, 711.19, 198.41, 737.48, 191.95, 753.17, 178.57, 753.63, 166.58, 738.87, 166.58, 719.03, 176.73, 694.12, 183.19, 683.51]], "area": 2588.0, "bbox": [166.58, 671.05, 52.59, 82.58], "iscrowd": 0, "attributes": {"occluded": false}}, {"id": 538, "image_id": 2, "category_id": 1, "segmentation": [[0.22, 981.12, 5.75, 975.58, 20.98, 978.35, 25.13, 989.42, 21.9, 1000.49, 13.6, 1010.18, 0.0, 1016.77, 0.0, 985.44]], "area": 755.0, "bbox": [0.0, 975.58, 25.13, 41.19], "iscrowd": 0, "attributes": {"occluded": false}}, {"id": 539, "image_id": 2, "category_id": 1, "segmentation": [[0.0, 1052.6, 30.21, 1052.16, 46.35, 1054.93, 54.2, 1062.77, 50.04, 1074.77, 40.35, 1079.84, 0.0, 1079.39, 0.0, 1076.66]], "area": 1350.0, "bbox": [0.0, 1052.16, 54.2, 27.68], "iscrowd": 0, "attributes": {"occluded": false}}, {"id": 540, "image_id": 2, "category_id": 1, "segmentation": [[212.43, 981.12, 160.3, 987.58, 144.62, 1001.42, 142.77, 1019.41, 154.77, 1025.41, 179.22, 1019.87, 213.36, 1012.03, 229.97, 1004.65, 229.97, 992.19, 227.2, 987.11]], "area": 2647.0, "bbox": [142.77, 981.12, 87.2, 44.29], "iscrowd": 0, "attributes": {"occluded": false}}, {"id": 541, "image_id": 2, "category_id": 1, "segmentation": [[212.43, 1051.82, 230.42, 1048.85, 257.48, 1055.53, 272.5, 1062.2, 274.73, 1072.96, 272.13, 1079.07, 268.42, 1079.82, 233.38, 1079.82, 217.07, 1076.11, 208.72, 1069.25, 207.43, 1058.31]], "area": 1630.0, "bbox": [207.43, 1048.85, 67.3, 30.97], "iscrowd": 0, "attributes": {"occluded": false}}, {"id": 542, "image_id": 2, "category_id": 1, "segmentation": [[165.34, 1079.26, 167.38, 1069.99, 175.54, 1064.61, 188.0, 1062.6, 196.12, 1070.55, 198.9, 1079.82]], "area": 426.0, "bbox": [165.34, 1062.6, 33.56, 17.22], "iscrowd": 0, "attributes": {"occluded": false}}, {"id": 543, "image_id": 2, "category_id": 1, "segmentation": [[269.4, 1033.46, 308.11, 1035.6, 320.12, 1030.26, 344.42, 1031.33, 354.3, 1040.94, 349.76, 1052.69, 329.2, 1060.43, 309.18, 1064.7, 284.88, 1063.63, 266.73, 1059.09, 261.12, 1051.88, 261.12, 1041.47]], "area": 2470.0, "bbox": [261.12, 1030.26, 93.18, 34.44], "iscrowd": 0, "attributes": {"occluded": false}}, {"id": 544, "image_id": 2, "category_id": 1, "segmentation": [[336.41, 1079.38, 335.07, 1069.51, 345.75, 1062.3, 380.46, 1053.49, 398.35, 1049.75, 411.16, 1054.02, 413.3, 1066.03, 407.43, 1073.51, 398.44, 1079.0, 371.87, 1079.0]], "area": 1727.0, "bbox": [335.07, 1049.75, 78.23, 30.25], "iscrowd": 0, "attributes": {"occluded": false}}, {"id": 545, "image_id": 2, "category_id": 1, "segmentation": [[415.17, 1079.38, 416.24, 1059.63, 422.91, 1040.94, 433.32, 1030.79, 446.4, 1028.66, 454.15, 1032.66, 454.95, 1043.07, 445.87, 1061.5, 443.73, 1071.64, 442.13, 1079.38]], "area": 1430.0, "bbox": [415.17, 1028.66, 39.78, 50.72], "iscrowd": 0, "attributes": {"occluded": false}}, {"id": 546, "image_id": 2, "category_id": 1, "segmentation": [[495.06, 825.65, 478.91, 834.49, 459.69, 854.48, 453.92, 872.55, 452.38, 888.31, 457.77, 896.0, 470.84, 894.85, 479.3, 889.46, 492.75, 859.48, 508.13, 846.79, 513.51, 839.87, 512.74, 831.03, 508.13, 826.8]], "area": 2243.0, "bbox": [452.38, 825.65, 61.13, 70.35], "iscrowd": 0, "attributes": {"occluded": false}}, {"id": 547, "image_id": 2, "category_id": 1, "segmentation": [[453.54, 790.66, 438.93, 792.2, 430.09, 798.35, 427.4, 812.19, 433.16, 819.88, 452.4, 821.4, 479.68, 818.73, 499.29, 814.11, 509.67, 806.04, 507.36, 793.74, 491.21, 787.59, 472.38, 787.97]], "area": 2195.0, "bbox": [427.4, 787.59, 82.27, 33.81], "iscrowd": 0, "attributes": {"occluded": false}}, {"id": 548, "image_id": 2, "category_id": 1, "segmentation": [[415.3, 744.58, 428.63, 751.03, 456.89, 757.26, 477.38, 762.82, 480.27, 771.28, 476.24, 780.4, 463.78, 785.52, 441.31, 784.4, 416.17, 777.28, 402.4, 770.83, 397.51, 759.71, 400.82, 750.81, 404.16, 745.47]], "area": 2185.0, "bbox": [397.51, 744.58, 82.76, 40.94], "iscrowd": 0, "attributes": {"occluded": false}}, {"id": 549, "image_id": 2, "category_id": 1, "segmentation": [[350.22, 670.88, 338.04, 676.33, 334.84, 684.02, 339.32, 707.08, 339.64, 725.02, 339.97, 736.88, 345.41, 742.64, 360.79, 744.25, 370.4, 736.88, 373.6, 725.34, 370.4, 699.71, 358.55, 674.72]], "area": 2089.0, "bbox": [334.84, 670.88, 38.76, 73.37], "iscrowd": 0, "attributes": {"occluded": false}}, {"id": 550, "image_id": 2, "category_id": 1, "segmentation": [[428.07, 703.24, 397.63, 704.2, 388.02, 711.57, 385.78, 727.27, 392.19, 735.6, 418.78, 737.52, 447.61, 731.11, 457.54, 727.27, 458.82, 720.54, 456.9, 708.68, 449.53, 702.92]], "area": 2121.0, "bbox": [385.78, 702.92, 73.04, 34.6], "iscrowd": 0, "attributes": {"occluded": false}}, {"id": 551, "image_id": 2, "category_id": 1, "segmentation": [[161.61, 529.53, 145.91, 535.94, 133.74, 551.96, 124.13, 579.51, 124.13, 593.93, 132.78, 603.86, 146.23, 603.54, 154.56, 597.77, 160.01, 572.46, 170.58, 562.53, 171.86, 550.03, 176.67, 542.67, 176.35, 535.62, 172.51, 532.41]], "area": 2398.0, "bbox": [124.13, 529.53, 52.54, 74.33], "iscrowd": 0, "attributes": {"occluded": false}}, {"id": 552, "image_id": 2, "category_id": 1, "segmentation": [[128.61, 502.94, 106.51, 505.18, 93.69, 511.91, 87.3, 523.1, 93.7, 537.9, 102.98, 540.1, 130.54, 532.73, 157.77, 524.08, 174.43, 517.68, 178.59, 507.42, 173.79, 500.7, 155.85, 498.13, 139.51, 499.1]], "area": 2420.0, "bbox": [87.3, 498.13, 91.29, 41.97], "iscrowd": 0, "attributes": {"occluded": false}}, {"id": 553, "image_id": 2, "category_id": 1, "segmentation": [[143.19, 431.79, 148.0, 448.44, 156.01, 470.55, 160.17, 491.69, 153.12, 498.74, 135.5, 498.42, 126.53, 481.12, 115.96, 461.26, 115.64, 444.28, 122.69, 432.75, 131.98, 430.18]], "area": 2060.0, "bbox": [115.64, 430.18, 44.53, 68.56], "iscrowd": 0, "attributes": {"occluded": false}}, {"id": 554, "image_id": 2, "category_id": 1, "segmentation": [[197.0, 274.1, 196.8, 285.8, 204.8, 317.6, 210.93, 343.22, 204.25, 351.23, 191.44, 351.76, 180.49, 339.75, 171.42, 312.25, 170.62, 290.09, 172.48, 276.74, 179.16, 270.33, 188.77, 268.2]], "area": 2258.0, "bbox": [170.62, 268.2, 40.31, 83.56], "iscrowd": 0, "attributes": {"occluded": false}}, {"id": 555, "image_id": 2, "category_id": 1, "segmentation": [[236.03, 281.54, 249.64, 284.75, 279.28, 317.05, 289.15, 328.27, 289.95, 339.48, 284.08, 348.02, 273.67, 349.09, 254.71, 342.15, 234.16, 314.92, 227.48, 303.17, 228.55, 290.62]], "area": 2330.0, "bbox": [227.48, 281.54, 62.47, 67.55], "iscrowd": 0, "attributes": {"occluded": false}}, {"id": 556, "image_id": 2, "category_id": 1, "segmentation": [[176.48, 354.8, 194.1, 360.57, 227.42, 382.35, 239.91, 396.45, 237.35, 407.02, 223.57, 412.47, 210.44, 408.3, 186.41, 388.44, 169.43, 375.3, 167.83, 358.64]], "area": 2082.0, "bbox": [167.83, 354.8, 72.08, 57.67], "iscrowd": 0, "attributes": {"occluded": false}}, {"id": 557, "image_id": 2, "category_id": 1, "segmentation": [[203.49, 452.13, 211.17, 463.34, 217.58, 509.8, 214.38, 534.78, 202.84, 545.36, 184.9, 538.31, 181.7, 516.84, 179.14, 483.2, 177.54, 461.1, 182.34, 451.81, 191.63, 450.53]], "area": 2969.0, "bbox": [177.54, 450.53, 40.04, 94.83], "iscrowd": 0, "attributes": {"occluded": false}}, {"id": 558, "image_id": 2, "category_id": 1, "segmentation": [[253.56, 407.31, 258.05, 428.77, 264.13, 474.91, 260.93, 490.28, 243.95, 492.21, 236.9, 482.28, 228.57, 456.33, 225.7, 424.6, 226.01, 413.72, 239.14, 405.39, 247.47, 405.39]], "area": 2506.0, "bbox": [225.7, 405.39, 38.43, 86.82], "iscrowd": 0, "attributes": {"occluded": false}}, {"id": 559, "image_id": 2, "category_id": 1, "segmentation": [[287.84, 459.85, 262.53, 474.91, 247.15, 487.08, 246.83, 501.18, 261.25, 506.3, 280.79, 500.22, 304.5, 486.76, 311.87, 479.71, 312.51, 468.82, 304.82, 458.25]], "area": 1920.0, "bbox": [246.83, 458.25, 65.68, 48.05], "iscrowd": 0, "attributes": {"occluded": false}}, {"id": 560, "image_id": 2, "category_id": 1, "segmentation": [[249.99, 536.06, 276.75, 533.76, 311.81, 533.76, 324.26, 542.52, 326.11, 557.75, 320.11, 566.97, 301.2, 567.43, 273.05, 564.21, 249.99, 557.29, 245.37, 550.83, 244.45, 541.6]], "area": 2277.0, "bbox": [244.45, 533.76, 81.66, 33.67], "iscrowd": 0, "attributes": {"occluded": false}}, {"id": 561, "image_id": 2, "category_id": 1, "segmentation": [[260.6, 563.74, 272.59, 572.05, 286.89, 609.42, 282.74, 621.87, 272.13, 625.56, 255.98, 620.95, 244.91, 599.73, 241.22, 578.97, 243.99, 568.82, 248.14, 564.21]], "area": 1942.0, "bbox": [241.22, 563.74, 45.67, 61.82], "iscrowd": 0, "attributes": {"occluded": false}}, {"id": 562, "image_id": 2, "category_id": 1, "segmentation": [[417.54, 231.76, 430.92, 244.68, 432.31, 263.14, 442.0, 279.28, 441.54, 292.66, 431.39, 301.43, 419.85, 304.66, 411.09, 293.58, 401.86, 270.52, 398.63, 248.37, 400.48, 232.69, 406.47, 227.15]], "area": 2185.0, "bbox": [398.63, 227.15, 43.37, 77.51], "iscrowd": 0, "attributes": {"occluded": false}}, {"id": 563, "image_id": 2, "category_id": 1, "segmentation": [[526.16, 239.05, 496.17, 243.67, 469.26, 252.89, 461.57, 263.27, 464.65, 276.35, 478.87, 279.04, 493.87, 272.89, 515.4, 267.5, 534.62, 265.58, 542.69, 261.77, 545.0, 254.09, 539.62, 245.2]], "area": 2083.0, "bbox": [461.57, 239.05, 83.43, 39.99], "iscrowd": 0, "attributes": {"occluded": false}}, {"id": 564, "image_id": 2, "category_id": 1, "segmentation": [[494.06, 211.27, 477.41, 209.99, 454.98, 211.27, 440.88, 218.64, 435.12, 225.05, 436.08, 238.82, 441.2, 242.03, 456.9, 243.63, 475.16, 238.18, 502.72, 237.54, 517.13, 234.34, 518.73, 223.44, 516.17, 218.64, 510.4, 214.15]], "area": 2166.0, "bbox": [435.12, 209.99, 83.61, 33.64], "iscrowd": 0, "attributes": {"occluded": false}}, {"id": 565, "image_id": 2, "category_id": 1, "segmentation": [[426.96, 128.65, 413.58, 131.42, 408.5, 137.42, 410.35, 151.72, 421.42, 183.09, 429.73, 202.47, 439.87, 206.16, 455.1, 203.85, 459.25, 196.01, 454.64, 178.02, 446.33, 161.87, 439.41, 143.42, 436.65, 138.8]], "area": 2306.0, "bbox": [408.5, 128.65, 50.75, 77.51], "iscrowd": 0, "attributes": {"occluded": false}}, {"id": 566, "image_id": 2, "category_id": 1, "segmentation": [[503.08, 136.96, 486.93, 144.8, 470.32, 163.26, 462.02, 182.63, 459.25, 199.7, 466.63, 207.08, 478.63, 205.7, 487.39, 199.24, 499.85, 174.79, 512.77, 163.26, 519.69, 151.72, 516.0, 142.5]], "area": 2205.0, "bbox": [459.25, 136.96, 60.44, 70.12], "iscrowd": 0, "attributes": {"occluded": false}}, {"id": 567, "image_id": 2, "category_id": 1, "segmentation": [[388.76, 17.29, 375.38, 21.44, 371.23, 37.59, 371.23, 67.11, 377.69, 98.02, 387.37, 105.4, 403.52, 104.02, 409.98, 95.72, 405.83, 57.89, 406.75, 33.43, 401.68, 20.06]], "area": 2831.0, "bbox": [371.23, 17.29, 38.75, 88.11], "iscrowd": 0, "attributes": {"occluded": false}}, {"id": 568, "image_id": 2, "category_id": 1, "segmentation": [[444.58, 51.89, 428.89, 53.27, 422.44, 65.27, 422.9, 82.34, 427.05, 117.86, 436.74, 129.85, 446.43, 133.08, 457.5, 128.47, 460.73, 112.32, 456.11, 77.26, 451.04, 62.04]], "area": 2397.0, "bbox": [422.44, 51.89, 38.29, 81.19], "iscrowd": 0, "attributes": {"occluded": false}}, {"id": 569, "image_id": 2, "category_id": 1, "segmentation": [[510.55, 62.04, 484.26, 50.97, 463.96, 46.81, 451.5, 50.04, 447.35, 62.04, 454.73, 74.49, 477.8, 84.64, 498.1, 92.95, 511.47, 91.1, 516.09, 77.72, 516.09, 68.5]], "area": 2080.0, "bbox": [447.35, 46.81, 68.74, 46.14], "iscrowd": 0, "attributes": {"occluded": false}}, {"id": 570, "image_id": 2, "category_id": 1, "segmentation": [[457.04, 1.6, 456.57, 25.59, 454.27, 42.2, 445.96, 48.66, 429.82, 48.66, 423.82, 39.43, 421.51, 19.13, 419.67, 1.14]], "area": 1556.0, "bbox": [419.67, 1.14, 37.37, 47.52], "iscrowd": 0, "attributes": {"occluded": false}}, {"id": 571, "image_id": 2, "category_id": 1, "segmentation": [[506.4, 8.52, 551.61, 27.9, 567.76, 41.28, 564.99, 58.35, 553.92, 62.5, 529.93, 52.35, 504.09, 39.89, 493.48, 32.51, 491.18, 18.67, 493.94, 12.21]], "area": 2264.0, "bbox": [491.18, 8.52, 76.58, 53.98], "iscrowd": 0, "attributes": {"occluded": false}}, {"id": 572, "image_id": 2, "category_id": 1, "segmentation": [[482.71, 91.53, 512.6, 108.13, 536.41, 126.96, 533.64, 144.12, 523.12, 146.33, 490.46, 132.49, 467.2, 117.55, 460.56, 104.26, 466.65, 89.87]], "area": 2267.0, "bbox": [460.56, 89.87, 75.85, 56.46], "iscrowd": 0, "attributes": {"occluded": false}}, {"id": 573, "image_id": 2, "category_id": 1, "segmentation": [[523.23, 288.0, 523.78, 322.33, 521.01, 350.56, 512.71, 356.65, 495.0, 350.01, 490.57, 328.42, 488.91, 292.98, 497.21, 281.91, 511.6, 280.25]], "area": 2237.0, "bbox": [488.91, 280.25, 34.87, 76.4], "iscrowd": 0, "attributes": {"occluded": false}}, {"id": 574, "image_id": 2, "category_id": 1, "segmentation": [[529.31, 521.2, 539.24, 536.58, 554.62, 566.05, 553.65, 581.11, 547.28, 588.8, 532.51, 588.8, 521.94, 578.23, 508.19, 552.28, 505.6, 529.53, 510.72, 520.88, 520.34, 520.88]], "area": 2215.0, "bbox": [505.6, 520.88, 49.02, 67.92], "iscrowd": 0, "attributes": {"occluded": false}}, {"id": 575, "image_id": 2, "category_id": 1, "segmentation": [[539.56, 490.45, 553.01, 497.81, 560.38, 509.35, 561.66, 521.84, 551.41, 528.57, 538.31, 523.76, 523.54, 511.91, 520.98, 500.06, 530.59, 493.01]], "area": 1019.0, "bbox": [520.98, 490.45, 40.68, 38.12], "iscrowd": 0, "attributes": {"occluded": false}}, {"id": 576, "image_id": 2, "category_id": 1, "segmentation": [[496.66, 1078.5, 507.17, 1064.66, 508.28, 1054.69, 499.42, 1046.39, 487.24, 1049.71, 476.17, 1055.8, 466.21, 1067.98, 458.56, 1079.0, 462.08, 1079.0]], "area": 1046.0, "bbox": [458.56, 1046.39, 49.72, 33.61], "iscrowd": 0, "attributes": {"occluded": false}}, {"id": 577, "image_id": 2, "category_id": 1, "segmentation": [[673.88, 1079.73, 673.65, 1069.27, 670.54, 1054.36, 664.98, 1049.91, 652.96, 1049.91, 646.51, 1053.92, 643.17, 1064.15, 640.78, 1079.0, 660.29, 1079.0]], "area": 846.0, "bbox": [640.78, 1049.91, 33.1, 30.09], "iscrowd": 0, "attributes": {"occluded": false}}, {"id": 578, "image_id": 2, "category_id": 1, "segmentation": [[708.04, 1079.73, 705.11, 1060.24, 695.5, 1055.97, 685.62, 1058.11, 682.41, 1065.58, 678.94, 1073.86, 677.87, 1079.46]], "area": 560.0, "bbox": [677.87, 1055.97, 30.17, 23.76], "iscrowd": 0, "attributes": {"occluded": false}}, {"id": 579, "image_id": 2, "category_id": 1, "segmentation": [[716.05, 1079.2, 719.26, 1073.06, 737.94, 1061.84, 772.12, 1052.5, 785.73, 1050.63, 794.54, 1054.37, 798.28, 1062.91, 796.41, 1073.06, 786.13, 1079.0, 768.45, 1079.0]], "area": 1660.0, "bbox": [716.05, 1050.63, 82.23, 29.37], "iscrowd": 0, "attributes": {"occluded": false}}, {"id": 580, "image_id": 2, "category_id": 1, "segmentation": [[773.44, 957.51, 783.08, 974.93, 792.54, 1009.79, 788.64, 1029.07, 774.74, 1032.96, 764.73, 1030.37, 757.68, 1014.24, 753.04, 982.72, 752.3, 963.99, 756.38, 955.84, 763.8, 955.1, 770.47, 954.72]], "area": 2272.0, "bbox": [752.3, 954.72, 40.24, 78.24], "iscrowd": 0, "attributes": {"occluded": false}}, {"id": 581, "image_id": 2, "category_id": 1, "segmentation": [[783.6, 864.57, 794.54, 874.72, 793.74, 887.27, 784.93, 897.14, 771.85, 904.62, 753.7, 925.71, 744.09, 932.39, 732.61, 933.72, 723.26, 925.98, 724.86, 906.22, 739.01, 887.0, 766.51, 870.98]], "area": 2628.0, "bbox": [723.26, 864.57, 71.28, 69.15], "iscrowd": 0, "attributes": {"occluded": false}}, {"id": 582, "image_id": 2, "category_id": 1, "segmentation": [[860.49, 899.81, 833.52, 909.69, 816.17, 916.37, 807.36, 925.98, 808.16, 939.33, 820.17, 946.0, 836.46, 942.26, 862.36, 931.58, 877.31, 922.24, 882.11, 912.36, 881.85, 904.89, 875.44, 898.48]], "area": 2161.0, "bbox": [807.36, 898.48, 74.75, 47.52], "iscrowd": 0, "attributes": {"occluded": false}}, {"id": 583, "image_id": 2, "category_id": 1, "segmentation": [[891.46, 973.77, 857.28, 959.35, 845.54, 957.48, 828.72, 960.42, 820.98, 972.7, 831.12, 985.78, 850.88, 991.92, 869.57, 1001.53, 884.25, 1003.94, 897.6, 998.06, 899.47, 987.38, 900.27, 980.98]], "area": 2312.0, "bbox": [820.98, 957.48, 79.29, 46.46], "iscrowd": 0, "attributes": {"occluded": false}}, {"id": 584, "image_id": 2, "category_id": 1, "segmentation": [[686.86, 797.16, 701.47, 816.8, 719.15, 835.64, 723.77, 852.94, 709.93, 862.17, 694.93, 857.17, 671.48, 829.49, 665.72, 810.27, 666.87, 799.89, 679.56, 796.04]], "area": 2097.0, "bbox": [665.72, 796.04, 58.05, 66.13], "iscrowd": 0, "attributes": {"occluded": false}}, {"id": 585, "image_id": 2, "category_id": 1, "segmentation": [[731.84, 759.1, 745.3, 780.67, 749.91, 802.19, 748.37, 813.69, 740.68, 818.73, 730.3, 815.65, 715.69, 791.81, 697.24, 767.98, 697.24, 757.21, 709.16, 751.83, 723.0, 749.91]], "area": 2072.0, "bbox": [697.24, 749.91, 52.67, 68.82], "iscrowd": 0, "attributes": {"occluded": false}}, {"id": 586, "image_id": 2, "category_id": 1, "segmentation": [[663.41, 713.77, 686.09, 714.12, 721.84, 728.77, 737.22, 739.53, 743.76, 750.68, 732.23, 757.6, 702.62, 755.68, 666.87, 748.37, 651.88, 736.84, 649.57, 722.23, 654.18, 713.0]], "area": 2758.0, "bbox": [649.57, 713.0, 94.19, 44.6], "iscrowd": 0, "attributes": {"occluded": false}}, {"id": 587, "image_id": 2, "category_id": 1, "segmentation": [[708.77, 694.89, 691.47, 696.47, 666.48, 704.51, 649.18, 715.31, 642.65, 723.34, 647.65, 734.53, 663.02, 736.84, 701.85, 724.15, 718.77, 719.54, 722.61, 709.93, 718.77, 703.01]], "area": 2057.0, "bbox": [642.65, 694.89, 79.96, 41.95], "iscrowd": 0, "attributes": {"occluded": false}}, {"id": 588, "image_id": 2, "category_id": 1, "segmentation": [[670.32, 624.65, 680.29, 650.12, 679.18, 683.33, 669.77, 693.85, 653.71, 689.42, 647.62, 675.58, 645.96, 638.49, 644.86, 626.31, 659.8, 618.01]], "area": 2085.0, "bbox": [644.86, 618.01, 35.43, 75.84], "iscrowd": 0, "attributes": {"occluded": false}}, {"id": 589, "image_id": 2, "category_id": 1, "segmentation": [[585.4, 499.36, 587.71, 516.66, 591.94, 558.18, 593.09, 574.72, 584.25, 583.94, 570.41, 578.95, 562.34, 560.88, 560.41, 537.42, 562.34, 513.59, 565.41, 501.67, 574.64, 498.21]], "area": 2178.0, "bbox": [560.41, 498.21, 32.68, 85.73], "iscrowd": 0, "attributes": {"occluded": false}}, {"id": 590, "image_id": 2, "category_id": 1, "segmentation": [[625.39, 462.84, 632.31, 478.22, 633.08, 496.29, 636.92, 524.74, 630.0, 537.42, 614.24, 537.04, 600.4, 515.9, 598.48, 474.76, 601.55, 462.84, 615.01, 459.77]], "area": 2354.0, "bbox": [598.48, 459.77, 38.44, 77.65], "iscrowd": 0, "attributes": {"occluded": false}}, {"id": 591, "image_id": 2, "category_id": 1, "segmentation": [[581.44, 403.48, 602.97, 406.94, 638.34, 425.4, 641.42, 438.08, 629.5, 446.54, 602.97, 444.23, 577.98, 431.16, 567.99, 425.4, 567.99, 412.32, 572.22, 406.17]], "area": 2066.0, "bbox": [567.99, 403.48, 73.43, 43.06], "iscrowd": 0, "attributes": {"occluded": false}}, {"id": 592, "image_id": 2, "category_id": 1, "segmentation": [[652.95, 443.85, 674.48, 466.15, 697.16, 491.52, 692.17, 506.13, 680.25, 510.36, 660.26, 503.82, 639.88, 478.45, 632.96, 462.69, 632.58, 451.54, 641.8, 444.23]], "area": 2386.0, "bbox": [632.58, 443.85, 64.58, 66.51], "iscrowd": 0, "attributes": {"occluded": false}}, {"id": 593, "image_id": 2, "category_id": 1, "segmentation": [[692.76, 525.33, 686.03, 546.48, 672.9, 574.35, 660.72, 580.76, 650.47, 584.92, 638.94, 578.52, 637.66, 565.7, 650.79, 541.67, 665.85, 521.49, 674.18, 514.12, 687.96, 516.36]], "area": 2228.0, "bbox": [637.66, 514.12, 55.1, 70.8], "iscrowd": 0, "attributes": {"occluded": false}}, {"id": 594, "image_id": 2, "category_id": 1, "segmentation": [[651.83, 409.96, 681.17, 411.62, 713.84, 426.02, 718.82, 438.75, 712.18, 447.05, 694.46, 449.82, 655.71, 437.09, 642.42, 426.02, 640.76, 416.05]], "area": 2041.0, "bbox": [640.76, 409.96, 78.06, 39.86], "iscrowd": 0, "attributes": {"occluded": false}}, {"id": 595, "image_id": 2, "category_id": 1, "segmentation": [[587.94, 0.77, 596.78, 38.83, 593.32, 54.21, 585.63, 59.21, 573.33, 53.83, 562.18, 26.15, 557.95, 3.08, 557.57, 0.0]], "area": 1615.0, "bbox": [557.57, 0.0, 39.21, 59.21], "iscrowd": 0, "attributes": {"occluded": false}}, {"id": 596, "image_id": 2, "category_id": 1, "segmentation": [[958.23, 726.28, 963.84, 739.89, 967.84, 770.06, 963.84, 785.01, 953.16, 790.35, 940.07, 785.01, 937.67, 761.52, 936.6, 739.89, 939.01, 729.21, 944.88, 722.54, 949.95, 721.21]], "area": 1678.0, "bbox": [936.6, 721.21, 31.24, 69.14], "iscrowd": 0, "attributes": {"occluded": false}}, {"id": 597, "image_id": 2, "category_id": 1, "segmentation": [[875.51, 700.59, 889.08, 696.14, 901.1, 698.59, 915.56, 695.7, 943.14, 695.03, 951.38, 700.82, 952.04, 712.83, 937.36, 717.5, 907.99, 723.07, 884.63, 726.4, 873.29, 720.4, 870.39, 705.49]], "area": 1924.0, "bbox": [870.39, 695.03, 81.65, 31.37], "iscrowd": 0, "attributes": {"occluded": false}}, {"id": 598, "image_id": 2, "category_id": 1, "segmentation": [[944.44, 649.05, 919.41, 659.44, 898.83, 663.88, 891.97, 672.23, 891.41, 681.5, 900.31, 688.91, 911.43, 689.66, 932.01, 681.31, 952.04, 673.34, 960.19, 663.7, 961.68, 655.17, 958.9, 649.24, 950.55, 646.46]], "area": 1741.0, "bbox": [891.41, 646.46, 70.27, 43.2], "iscrowd": 0, "attributes": {"occluded": false}}, {"id": 599, "image_id": 2, "category_id": 1, "segmentation": [[846.63, 618.79, 857.84, 624.13, 892.02, 643.89, 899.76, 657.77, 892.02, 667.38, 870.66, 665.51, 845.56, 650.56, 826.88, 638.82, 827.68, 628.14, 839.16, 616.66]], "area": 1987.0, "bbox": [826.88, 616.66, 72.88, 50.72], "iscrowd": 0, "attributes": {"occluded": false}}, {"id": 600, "image_id": 2, "category_id": 1, "segmentation": [[848.29, 544.38, 842.91, 563.99, 834.83, 570.14, 829.45, 593.98, 820.61, 606.66, 810.23, 608.2, 800.62, 601.28, 799.08, 580.14, 807.54, 559.38, 817.15, 543.61, 826.76, 535.16, 839.83, 535.54]], "area": 2161.0, "bbox": [799.08, 535.16, 49.21, 73.04], "iscrowd": 0, "attributes": {"occluded": false}}, {"id": 601, "image_id": 2, "category_id": 1, "segmentation": [[658.42, 86.93, 662.85, 107.42, 668.94, 141.19, 667.83, 155.03, 653.99, 158.35, 641.81, 145.61, 633.51, 105.75, 634.06, 89.7, 638.49, 83.61, 646.24, 83.61]], "area": 1908.0, "bbox": [633.51, 83.61, 35.43, 74.74], "iscrowd": 0, "attributes": {"occluded": false}}, {"id": 602, "image_id": 2, "category_id": 1, "segmentation": [[626.31, 0.57, 634.06, 17.18, 639.6, 42.64, 633.51, 54.82, 616.9, 53.72, 602.51, 28.8, 596.42, 13.3, 595.86, 1.12]], "area": 1658.0, "bbox": [595.86, 0.57, 43.74, 54.25], "iscrowd": 0, "attributes": {"occluded": false}}, {"id": 603, "image_id": 2, "category_id": 1, "segmentation": [[687.1, 116.33, 700.38, 131.28, 700.38, 144.56, 714.78, 176.67, 715.88, 195.49, 702.6, 203.24, 689.86, 200.48, 677.69, 160.62, 664.4, 139.03, 663.29, 120.76, 672.15, 116.88]], "area": 2591.0, "bbox": [663.29, 116.33, 52.59, 86.91], "iscrowd": 0, "attributes": {"occluded": false}}, {"id": 604, "image_id": 2, "category_id": 1, "segmentation": [[731.94, 23.32, 710.9, 30.52, 685.99, 54.32, 682.11, 70.93, 689.31, 83.11, 701.49, 80.34, 735.26, 60.41, 754.64, 41.59, 756.85, 28.3, 750.76, 21.11]], "area": 2543.0, "bbox": [682.11, 21.11, 74.74, 62.0], "iscrowd": 0, "attributes": {"occluded": false}}, {"id": 605, "image_id": 2, "category_id": 1, "segmentation": [[695.96, 29.96, 704.26, 73.7, 703.71, 102.49, 691.53, 109.68, 675.47, 101.38, 670.49, 84.22, 668.27, 50.45, 669.94, 32.18, 681.01, 24.43]], "area": 2425.0, "bbox": [668.27, 24.43, 35.99, 85.25], "iscrowd": 0, "attributes": {"occluded": false}}, {"id": 606, "image_id": 2, "category_id": 1, "segmentation": [[706.47, 1.73, 707.03, 15.02, 703.15, 23.32, 690.97, 22.22, 681.01, 10.59, 671.04, 0.62]], "area": 521.0, "bbox": [671.04, 0.62, 35.99, 22.7], "iscrowd": 0, "attributes": {"occluded": false}}, {"id": 607, "image_id": 2, "category_id": 1, "segmentation": [[760.73, 65.4, 738.03, 119.1, 722.53, 129.61, 704.26, 120.2, 707.03, 100.83, 719.21, 75.36, 731.94, 59.86, 752.42, 59.31]], "area": 2323.0, "bbox": [704.26, 59.31, 56.47, 70.3], "iscrowd": 0, "attributes": {"occluded": false}}, {"id": 608, "image_id": 2, "category_id": 1, "segmentation": [[813.32, 68.72, 782.32, 74.81, 757.4, 84.77, 752.98, 93.63, 751.87, 105.26, 759.62, 110.79, 784.53, 105.81, 814.43, 99.72, 831.59, 94.74, 835.46, 80.9, 826.61, 70.93]], "area": 2295.0, "bbox": [751.87, 68.72, 83.59, 42.07], "iscrowd": 0, "attributes": {"occluded": false}}, {"id": 609, "image_id": 2, "category_id": 1, "segmentation": [[823.28, 17.79, 797.82, 21.11, 762.94, 30.52, 757.4, 42.14, 762.94, 56.54, 776.78, 61.52, 807.23, 49.34, 835.46, 43.25, 841.0, 34.95, 838.23, 23.88]], "area": 2305.0, "bbox": [757.4, 17.79, 83.6, 43.73], "iscrowd": 0, "attributes": {"occluded": false}}, {"id": 610, "image_id": 2, "category_id": 1, "segmentation": [[874.22, 91.97, 860.93, 114.11, 853.73, 142.9, 858.16, 152.31, 874.77, 155.08, 884.73, 144.56, 893.59, 119.65, 900.79, 102.49, 900.24, 90.86, 886.95, 86.43]], "area": 2005.0, "bbox": [853.73, 86.43, 47.06, 68.65], "iscrowd": 0, "attributes": {"occluded": false}}, {"id": 611, "image_id": 2, "category_id": 1, "segmentation": [[838.79, 105.26, 806.68, 112.45, 783.42, 127.95, 778.44, 143.45, 790.62, 154.53, 813.32, 145.67, 840.45, 135.7, 853.73, 124.08, 858.72, 111.9]], "area": 2226.0, "bbox": [778.44, 105.26, 80.28, 49.27], "iscrowd": 0, "attributes": {"occluded": false}}, {"id": 612, "image_id": 2, "category_id": 1, "segmentation": [[802.8, 163.94, 816.64, 187.19, 817.19, 204.91, 804.46, 212.1, 789.51, 207.67, 771.25, 184.98, 754.08, 158.4, 749.65, 140.13, 754.64, 135.15, 777.89, 139.58]], "area": 2785.0, "bbox": [749.65, 135.15, 67.54, 76.95], "iscrowd": 0, "attributes": {"occluded": false}}, {"id": 613, "image_id": 2, "category_id": 1, "segmentation": [[743.01, 153.42, 735.81, 186.08, 735.81, 209.33, 742.46, 220.41, 757.96, 221.51, 767.37, 212.1, 772.35, 188.85, 772.91, 161.72, 765.71, 147.88, 756.3, 146.78]], "area": 2275.0, "bbox": [735.81, 146.78, 37.1, 74.73], "iscrowd": 0, "attributes": {"occluded": false}}, {"id": 614, "image_id": 2, "category_id": 1, "segmentation": [[786.41, 222.12, 820.18, 237.07, 852.85, 258.11, 854.51, 272.5, 850.63, 282.47, 836.24, 283.57, 819.63, 279.7, 790.29, 258.66, 777.56, 234.86, 777.56, 226.55]], "area": 2593.0, "bbox": [777.56, 222.12, 76.95, 61.45], "iscrowd": 0, "attributes": {"occluded": false}}, {"id": 615, "image_id": 2, "category_id": 1, "segmentation": [[819.08, 290.77, 809.67, 330.08, 803.58, 346.13, 788.07, 343.92, 779.77, 331.74, 784.75, 302.95, 790.84, 279.14, 796.38, 273.61, 815.76, 276.38]], "area": 1981.0, "bbox": [779.77, 273.61, 39.31, 72.52], "iscrowd": 0, "attributes": {"occluded": false}}, {"id": 616, "image_id": 2, "category_id": 1, "segmentation": [[886.87, 187.52, 890.1, 211.51, 890.1, 251.65, 879.95, 263.18, 867.03, 263.18, 858.26, 250.26, 853.65, 214.28, 853.65, 193.06, 860.11, 177.37, 870.72, 174.14, 881.79, 174.6]], "area": 2767.0, "bbox": [853.65, 174.14, 36.45, 89.04], "iscrowd": 0, "attributes": {"occluded": false}}, {"id": 617, "image_id": 2, "category_id": 1, "segmentation": [[923.31, 211.05, 893.32, 238.27, 881.33, 254.42, 877.18, 270.56, 887.79, 281.64, 901.17, 278.87, 924.7, 254.42, 944.53, 232.27, 950.53, 216.59, 938.54, 207.36]], "area": 2617.0, "bbox": [877.18, 207.36, 73.35, 74.28], "iscrowd": 0, "attributes": {"occluded": false}}, {"id": 618, "image_id": 2, "category_id": 1, "segmentation": [[863.81, 544.4, 848.11, 558.17, 834.66, 580.28, 826.33, 599.82, 832.09, 608.15, 845.55, 609.75, 858.36, 600.14, 873.1, 576.75, 878.23, 559.77, 879.19, 549.52, 873.74, 542.47]], "area": 1954.0, "bbox": [826.33, 542.47, 52.86, 67.28], "iscrowd": 0, "attributes": {"occluded": false}}, {"id": 619, "image_id": 2, "category_id": 1, "segmentation": [[912.19, 535.11, 906.42, 524.85, 894.24, 523.89, 885.59, 527.1, 882.71, 540.55, 883.99, 554.97, 881.43, 577.39, 887.84, 591.49, 897.45, 598.54, 910.58, 590.53, 914.11, 561.7, 913.79, 544.08]], "area": 1991.0, "bbox": [881.43, 523.89, 32.68, 74.65], "iscrowd": 0, "attributes": {"occluded": false}}, {"id": 620, "image_id": 2, "category_id": 1, "segmentation": [[938.1, 515.2, 920.2, 511.72, 911.87, 521.01, 912.51, 534.46, 921.16, 544.08, 954.48, 562.66, 966.01, 565.54, 974.98, 562.34, 979.78, 554.65, 978.82, 544.08, 965.69, 535.11, 948.07, 521.97]], "area": 2091.0, "bbox": [911.87, 511.72, 67.91, 53.82], "iscrowd": 0, "attributes": {"occluded": false}}, {"id": 621, "image_id": 2, "category_id": 1, "segmentation": [[997.73, 514.28, 1009.26, 535.43, 1017.27, 568.1, 1015.67, 580.92, 1004.45, 584.12, 990.36, 579.96, 978.18, 550.8, 975.94, 530.3, 979.78, 518.45, 990.04, 512.04]], "area": 2036.0, "bbox": [975.94, 512.04, 41.33, 72.08], "iscrowd": 0, "attributes": {"occluded": false}}, {"id": 622, "image_id": 2, "category_id": 1, "segmentation": [[1032.23, 1046.17, 1056.58, 1057.38, 1079.97, 1074.04, 1082.65, 1079.0, 1035.72, 1079.0, 1022.62, 1069.87, 1018.13, 1058.02, 1018.45, 1048.41, 1021.02, 1045.85]], "area": 1369.0, "bbox": [1018.13, 1045.85, 64.52, 34.15], "iscrowd": 0, "attributes": {"occluded": false}}, {"id": 623, "image_id": 2, "category_id": 1, "segmentation": [[1072.92, 1012.85, 1038.32, 1028.55, 1036.07, 1037.84, 1041.52, 1047.77, 1053.37, 1047.77, 1076.44, 1043.28, 1091.5, 1034.31, 1101.75, 1025.98, 1104.31, 1015.73, 1099.19, 1006.44, 1092.14, 1001.95, 1083.17, 1001.63, 1079.65, 1009.96]], "area": 1810.0, "bbox": [1036.07, 1001.63, 68.24, 46.14], "iscrowd": 0, "attributes": {"occluded": false}}, {"id": 624, "image_id": 2, "category_id": 1, "segmentation": [[1123.86, 1009.32, 1125.78, 1029.19, 1122.9, 1066.99, 1118.41, 1079.81, 1091.82, 1079.16, 1089.58, 1062.19, 1096.63, 1035.27, 1098.23, 1009.96, 1103.35, 1003.24, 1117.13, 1002.92]], "area": 2211.0, "bbox": [1089.58, 1002.92, 36.2, 76.89], "iscrowd": 0, "attributes": {"occluded": false}}, {"id": 625, "image_id": 2, "category_id": 1, "segmentation": [[1149.17, 992.34, 1166.15, 999.07, 1184.7, 1023.4, 1194.0, 1043.6, 1190.49, 1053.86, 1181.2, 1058.34, 1166.79, 1051.93, 1154.61, 1032.07, 1137.63, 1012.53, 1134.43, 1004.2, 1136.35, 995.87]], "area": 2038.0, "bbox": [1134.43, 992.34, 59.57, 66.0], "iscrowd": 0, "attributes": {"occluded": false}}, {"id": 626, "image_id": 2, "category_id": 1, "segmentation": [[1221.05, 928.22, 1204.52, 926.68, 1193.76, 935.52, 1189.91, 954.36, 1176.46, 970.12, 1168.0, 978.2, 1164.15, 987.42, 1169.15, 997.03, 1179.53, 1000.11, 1195.29, 998.19, 1212.21, 975.12, 1219.9, 957.05, 1223.74, 940.52]], "area": 2371.0, "bbox": [1164.15, 926.68, 59.59, 73.43], "iscrowd": 0, "attributes": {"occluded": false}}, {"id": 627, "image_id": 2, "category_id": 1, "segmentation": [[1231.47, 1079.77, 1226.47, 1066.7, 1212.25, 1064.77, 1205.33, 1070.54, 1202.68, 1079.0, 1214.02, 1079.0]], "area": 332.0, "bbox": [1202.68, 1064.77, 28.79, 15.23], "iscrowd": 0, "attributes": {"occluded": false}}, {"id": 628, "image_id": 2, "category_id": 1, "segmentation": [[1299.5, 1039.0, 1282.22, 1036.67, 1245.31, 1020.56, 1232.24, 1023.64, 1223.4, 1036.67, 1233.78, 1050.9, 1262.61, 1060.51, 1282.22, 1070.16, 1301.06, 1068.62, 1311.05, 1054.39]], "area": 2466.0, "bbox": [1223.4, 1020.56, 87.65, 49.6], "iscrowd": 0, "attributes": {"occluded": false}}, {"id": 629, "image_id": 2, "category_id": 1, "segmentation": [[1138.63, 895.46, 1146.64, 915.65, 1160.73, 923.66, 1165.54, 932.95, 1163.94, 942.24, 1156.25, 950.89, 1143.43, 949.61, 1122.29, 934.87, 1111.07, 916.61, 1111.07, 897.06, 1115.56, 890.34, 1127.41, 888.09, 1133.82, 891.62]], "area": 2042.0, "bbox": [1111.07, 888.09, 54.47, 62.8], "iscrowd": 0, "attributes": {"occluded": false}}, {"id": 630, "image_id": 2, "category_id": 1, "segmentation": [[1036.52, 870.92, 1024.67, 874.77, 1020.18, 884.06, 1022.11, 894.63, 1033.96, 900.4, 1057.99, 899.11, 1074.65, 896.55, 1082.66, 889.82, 1083.3, 878.29, 1078.49, 872.84, 1053.18, 868.04]], "area": 1635.0, "bbox": [1020.18, 868.04, 63.12, 32.36], "iscrowd": 0, "attributes": {"occluded": false}}, {"id": 631, "image_id": 2, "category_id": 1, "segmentation": [[1077.21, 835.04, 1055.43, 857.15, 1051.9, 868.04, 1058.31, 879.89, 1070.8, 881.81, 1088.42, 872.2, 1091.31, 864.51, 1112.13, 852.98, 1124.95, 836.64, 1124.63, 827.99, 1109.25, 826.07, 1090.99, 825.75]], "area": 2290.0, "bbox": [1051.9, 825.75, 73.05, 56.06], "iscrowd": 0, "attributes": {"occluded": false}}, {"id": 632, "image_id": 2, "category_id": 1, "segmentation": [[1147.16, 750.18, 1156.39, 760.17, 1154.08, 772.9, 1137.55, 797.47, 1116.41, 816.3, 1102.95, 819.38, 1092.18, 817.07, 1089.88, 812.08, 1090.65, 804.77, 1097.18, 785.93, 1118.3, 761.0, 1131.4, 753.68]], "area": 2606.0, "bbox": [1089.88, 750.18, 66.51, 69.2], "iscrowd": 0, "attributes": {"occluded": false}}, {"id": 633, "image_id": 2, "category_id": 1, "segmentation": [[1035.67, 720.62, 1042.59, 730.57, 1052.97, 761.71, 1055.28, 786.7, 1053.74, 799.39, 1044.13, 804.0, 1033.75, 800.93, 1025.29, 784.82, 1018.76, 755.18, 1013.76, 732.11, 1013.76, 722.11, 1024.52, 717.89]], "area": 2385.0, "bbox": [1013.76, 717.89, 41.52, 86.11], "iscrowd": 0, "attributes": {"occluded": false}}, {"id": 634, "image_id": 2, "category_id": 1, "segmentation": [[990.31, 742.14, 998.38, 768.29, 1002.22, 792.47, 1000.3, 802.08, 987.23, 804.0, 976.85, 793.62, 970.31, 759.79, 968.01, 745.57, 979.54, 739.03]], "area": 1501.0, "bbox": [968.01, 739.03, 34.21, 64.97], "iscrowd": 0, "attributes": {"occluded": false}}, {"id": 635, "image_id": 2, "category_id": 1, "segmentation": [[840.04, 313.98, 868.87, 338.65, 877.84, 355.95, 873.68, 364.92, 865.67, 371.01, 856.7, 371.33, 838.76, 354.03, 822.42, 332.88, 819.85, 318.47, 825.94, 312.7]], "area": 1861.0, "bbox": [819.85, 312.7, 57.99, 58.63], "iscrowd": 0, "attributes": {"occluded": false}}, {"id": 636, "image_id": 2, "category_id": 1, "segmentation": [[786.57, 375.65, 808.35, 363.48, 829.82, 358.03, 846.8, 361.88, 856.73, 368.93, 856.09, 379.5, 845.52, 385.91, 819.25, 394.24, 799.38, 400.32, 788.49, 394.56, 785.29, 382.38]], "area": 1984.0, "bbox": [785.29, 358.03, 71.44, 42.29], "iscrowd": 0, "attributes": {"occluded": false}}, {"id": 637, "image_id": 2, "category_id": 1, "segmentation": [[881.08, 383.34, 874.03, 406.09, 864.1, 433.32, 846.8, 434.92, 838.79, 426.27, 839.11, 410.58, 848.4, 385.91, 861.53, 374.37, 877.23, 375.65]], "area": 1734.0, "bbox": [838.79, 374.37, 42.29, 60.55], "iscrowd": 0, "attributes": {"occluded": false}}, {"id": 638, "image_id": 2, "category_id": 1, "segmentation": [[878.19, 431.72, 897.74, 429.16, 925.93, 435.89, 939.07, 443.57, 949.32, 458.31, 949.96, 470.49, 946.75, 476.25, 929.45, 474.97, 915.04, 465.68, 898.06, 464.08, 882.36, 457.99, 876.27, 451.58, 874.35, 442.61]], "area": 2301.0, "bbox": [874.35, 429.16, 75.61, 47.09], "iscrowd": 0, "attributes": {"occluded": false}}, {"id": 639, "image_id": 2, "category_id": 1, "segmentation": [[923.37, 415.06, 941.31, 415.06, 947.07, 418.59, 975.27, 422.43, 990.65, 430.12, 990.33, 442.29, 982.32, 449.02, 961.17, 449.66, 934.58, 443.89, 917.6, 433.32, 915.68, 425.31, 916.96, 421.15]], "area": 1871.0, "bbox": [915.68, 415.06, 74.97, 34.6], "iscrowd": 0, "attributes": {"occluded": false}}, {"id": 640, "image_id": 2, "category_id": 1, "segmentation": [[934.9, 350.35, 961.17, 363.48, 981.67, 385.27, 984.24, 404.49, 977.51, 413.78, 967.9, 413.78, 947.1, 399.4, 927.53, 376.94, 919.84, 364.44, 923.37, 352.27]], "area": 2245.0, "bbox": [919.84, 350.35, 64.4, 63.43], "iscrowd": 0, "attributes": {"occluded": false}}, {"id": 641, "image_id": 2, "category_id": 1, "segmentation": [[875.63, 304.53, 887.16, 314.14, 902.54, 337.53, 907.35, 350.67, 906.71, 362.84, 898.38, 367.97, 888.45, 366.04, 879.48, 354.19, 861.21, 327.6, 858.97, 315.42, 860.89, 307.09, 866.34, 303.57]], "area": 1776.0, "bbox": [858.97, 303.57, 48.38, 64.4], "iscrowd": 0, "attributes": {"occluded": false}}, {"id": 642, "image_id": 2, "category_id": 1, "segmentation": [[907.99, 279.86, 914.4, 288.83, 924.33, 320.87, 925.61, 338.17, 921.44, 348.42, 910.87, 349.38, 898.7, 334.97, 889.73, 306.77, 886.2, 291.72, 885.56, 285.63, 896.46, 280.5]], "area": 1815.0, "bbox": [885.56, 279.86, 40.05, 69.52], "iscrowd": 0, "attributes": {"occluded": false}}, {"id": 643, "image_id": 2, "category_id": 1, "segmentation": [[965.08, 0.0, 974.14, 19.72, 976.91, 50.73, 968.61, 60.69, 949.78, 55.71, 943.14, 43.53, 934.84, 20.28, 924.42, 0.0]], "area": 2073.0, "bbox": [924.42, 0.0, 52.49, 60.69], "iscrowd": 0, "attributes": {"occluded": false}}, {"id": 644, "image_id": 2, "category_id": 1, "segmentation": [[984.66, 56.26, 960.86, 67.89, 935.39, 91.14, 934.28, 114.39, 944.25, 120.48, 956.98, 117.71, 974.7, 97.78, 995.18, 80.07, 1004.59, 70.1, 1000.72, 60.69, 995.73, 55.71]], "area": 2352.0, "bbox": [934.28, 55.71, 70.31, 64.77], "iscrowd": 0, "attributes": {"occluded": false}}, {"id": 645, "image_id": 2, "category_id": 1, "segmentation": [[1014.55, 37.44, 1039.47, 46.3, 1059.4, 64.01, 1060.5, 78.96, 1044.45, 89.48, 1031.16, 83.39, 1025.63, 72.32, 1008.47, 65.12, 997.95, 57.37, 995.73, 45.74, 998.5, 40.76]], "area": 1897.0, "bbox": [995.73, 37.44, 64.77, 52.04], "iscrowd": 0, "attributes": {"occluded": false}}, {"id": 646, "image_id": 2, "category_id": 1, "segmentation": [[1087.63, 97.23, 1091.51, 125.46, 1095.38, 146.5, 1091.51, 160.34, 1078.77, 160.34, 1067.15, 154.25, 1064.93, 133.77, 1059.4, 112.73, 1061.06, 95.01, 1070.47, 88.92, 1078.22, 88.92]], "area": 1901.0, "bbox": [1059.4, 88.92, 35.98, 71.42], "iscrowd": 0, "attributes": {"occluded": false}}, {"id": 647, "image_id": 2, "category_id": 1, "segmentation": [[985.21, 127.68, 995.73, 137.09, 997.95, 150.93, 986.32, 165.32, 973.59, 184.15, 961.96, 196.32, 946.46, 198.54, 938.16, 191.34, 938.71, 178.06, 947.02, 156.46, 966.95, 135.43]], "area": 2446.0, "bbox": [938.16, 127.68, 59.79, 70.86], "iscrowd": 0, "attributes": {"occluded": false}}, {"id": 648, "image_id": 2, "category_id": 1, "segmentation": [[1030.61, 106.64, 1036.7, 148.16, 1040.57, 174.73, 1036.15, 185.81, 1025.07, 188.02, 1013.45, 178.06, 1004.04, 160.89, 1001.27, 137.64, 1004.04, 116.61, 1009.02, 105.53, 1018.98, 100.55]], "area": 2473.0, "bbox": [1001.27, 100.55, 39.3, 87.47], "iscrowd": 0, "attributes": {"occluded": false}}, {"id": 649, "image_id": 2, "category_id": 1, "segmentation": [[1017.32, 86.16, 1032.82, 95.57, 1052.2, 119.37, 1061.06, 145.95, 1053.31, 157.57, 1039.47, 148.16, 1002.93, 109.41, 996.84, 96.68, 1003.48, 86.16]], "area": 2163.0, "bbox": [996.84, 86.16, 64.22, 71.41], "iscrowd": 0, "attributes": {"occluded": false}}, {"id": 650, "image_id": 2, "category_id": 1, "segmentation": [[1105.35, 49.06, 1121.96, 67.33, 1133.58, 101.1, 1136.35, 125.46, 1133.58, 135.43, 1120.29, 135.43, 1110.33, 129.34, 1103.13, 103.87, 1088.74, 81.17, 1084.86, 60.14, 1094.83, 53.49]], "area": 2553.0, "bbox": [1084.86, 49.06, 51.49, 86.37], "iscrowd": 0, "attributes": {"occluded": false}}, {"id": 651, "image_id": 2, "category_id": 1, "segmentation": [[1187.28, 0.0, 1187.28, 28.58, 1183.96, 55.71, 1167.9, 56.82, 1155.73, 49.06, 1157.4, 22.5, 1158.5, 1.5, 1183.04, 0.0]], "area": 1585.0, "bbox": [1155.73, 0.0, 31.55, 56.82], "iscrowd": 0, "attributes": {"occluded": false}}, {"id": 652, "image_id": 2, "category_id": 1, "segmentation": [[1209.43, 30.24, 1191.71, 46.3, 1176.21, 66.78, 1174.55, 79.51, 1183.41, 90.59, 1192.26, 90.03, 1205.0, 78.96, 1220.5, 61.24, 1223.82, 44.64, 1223.82, 33.56, 1218.84, 29.69]], "area": 1773.0, "bbox": [1174.55, 29.69, 49.27, 60.9], "iscrowd": 0, "attributes": {"occluded": false}}, {"id": 653, "image_id": 2, "category_id": 1, "segmentation": [[939.44, 278.57, 966.68, 304.48, 979.3, 321.09, 977.31, 332.38, 964.02, 339.69, 950.74, 338.36, 924.16, 312.45, 914.86, 294.51, 918.18, 281.23, 924.16, 276.58]], "area": 2335.0, "bbox": [914.86, 276.58, 64.44, 63.11], "iscrowd": 0, "attributes": {"occluded": false}}, {"id": 654, "image_id": 2, "category_id": 1, "segmentation": [[971.33, 248.01, 988.6, 261.96, 994.58, 275.91, 990.6, 286.54, 981.29, 288.53, 957.38, 280.56, 945.42, 273.25, 944.09, 261.96, 951.4, 248.67, 959.37, 244.02]], "area": 1491.0, "bbox": [944.09, 244.02, 50.49, 44.51], "iscrowd": 0, "attributes": {"occluded": false}}, {"id": 655, "image_id": 2, "category_id": 1, "segmentation": [[1005.88, 255.32, 1034.44, 260.63, 1061.68, 271.26, 1069.65, 280.56, 1068.99, 294.51, 1059.69, 298.5, 1039.09, 295.18, 1004.55, 287.2, 991.92, 275.91, 991.92, 261.96]], "area": 2252.0, "bbox": [991.92, 255.32, 77.73, 43.18], "iscrowd": 0, "attributes": {"occluded": false}}, {"id": 656, "image_id": 2, "category_id": 1, "segmentation": [[1037.1, 231.4, 1072.3, 236.7, 1093.57, 248.01, 1098.22, 263.95, 1085.59, 271.26, 1065.66, 266.61, 1037.76, 257.31, 1023.15, 250.0, 1021.82, 238.04, 1027.13, 232.07]], "area": 1939.0, "bbox": [1021.82, 231.4, 76.4, 39.86], "iscrowd": 0, "attributes": {"occluded": false}}, {"id": 657, "image_id": 2, "category_id": 1, "segmentation": [[1001.89, 164.3, 1014.51, 177.59, 1031.12, 204.83, 1035.11, 223.43, 1023.81, 234.72, 1007.2, 232.07, 995.91, 212.8, 981.96, 188.22, 979.3, 171.61, 984.62, 162.98]], "area": 2352.0, "bbox": [979.3, 162.98, 55.81, 71.74], "iscrowd": 0, "attributes": {"occluded": false}}, {"id": 658, "image_id": 2, "category_id": 1, "segmentation": [[1079.0, 165.63, 1084.93, 194.2, 1086.26, 220.11, 1073.64, 228.74, 1057.69, 227.41, 1045.73, 212.8, 1042.41, 182.24, 1048.39, 161.65, 1061.68, 150.35, 1074.3, 149.69]], "area": 2712.0, "bbox": [1042.41, 149.69, 43.85, 79.05], "iscrowd": 0, "attributes": {"occluded": false}}, {"id": 659, "image_id": 2, "category_id": 1, "segmentation": [[1130.77, 210.81, 1124.79, 239.37, 1119.47, 265.95, 1105.52, 271.26, 1094.89, 260.63, 1092.24, 238.71, 1096.22, 215.46, 1105.52, 201.51, 1117.48, 196.19, 1128.11, 198.18]], "area": 2066.0, "bbox": [1092.24, 196.19, 38.53, 75.07], "iscrowd": 0, "attributes": {"occluded": false}}, {"id": 660, "image_id": 2, "category_id": 1, "segmentation": [[1152.69, 153.67, 1140.73, 181.58, 1138.74, 204.83, 1140.73, 215.46, 1154.68, 218.11, 1167.97, 210.81, 1177.27, 182.24, 1178.6, 157.0, 1175.28, 145.04, 1162.0, 140.4]], "area": 2190.0, "bbox": [1138.74, 140.4, 39.86, 77.71], "iscrowd": 0, "attributes": {"occluded": false}}, {"id": 661, "image_id": 2, "category_id": 1, "segmentation": [[1000.49, 330.25, 995.18, 347.53, 978.57, 370.11, 958.64, 386.72, 944.69, 386.06, 937.38, 374.1, 942.7, 354.17, 962.63, 338.89, 979.9, 325.6, 993.19, 324.27]], "area": 2184.0, "bbox": [937.38, 324.27, 63.11, 62.45], "iscrowd": 0, "attributes": {"occluded": false}}, {"id": 662, "image_id": 2, "category_id": 1, "segmentation": [[1042.35, 320.29, 1018.43, 341.55, 995.18, 353.5, 981.23, 347.53, 979.24, 331.58, 994.51, 314.31, 1015.77, 302.35, 1027.73, 299.03, 1039.69, 305.01]], "area": 2037.0, "bbox": [979.24, 299.03, 63.11, 54.47], "iscrowd": 0, "attributes": {"occluded": false}}, {"id": 663, "image_id": 2, "category_id": 1, "segmentation": [[876.99, 590.04, 891.76, 594.65, 914.36, 616.34, 924.51, 628.79, 918.98, 640.79, 904.21, 644.94, 891.76, 639.4, 868.23, 619.57, 860.85, 609.42, 863.61, 593.27]], "area": 2023.0, "bbox": [860.85, 590.04, 63.66, 54.9], "iscrowd": 0, "attributes": {"occluded": false}}, {"id": 664, "image_id": 2, "category_id": 1, "segmentation": [[929.12, 558.21, 947.58, 567.43, 963.73, 579.89, 973.41, 588.2, 973.87, 603.88, 968.34, 609.88, 952.65, 608.03, 939.74, 599.73, 918.05, 584.97, 912.98, 572.97, 916.67, 561.44]], "area": 1850.0, "bbox": [912.98, 558.21, 60.89, 51.67], "iscrowd": 0, "attributes": {"occluded": false}}, {"id": 665, "image_id": 2, "category_id": 1, "segmentation": [[981.73, 455.23, 988.27, 468.69, 982.5, 486.37, 976.35, 508.28, 962.89, 521.35, 957.13, 522.12, 946.75, 517.89, 943.67, 508.67, 946.75, 490.6, 955.21, 467.53, 961.74, 458.31, 969.81, 455.61]], "area": 1977.0, "bbox": [943.67, 455.23, 44.6, 66.89], "iscrowd": 0, "attributes": {"occluded": false}}, {"id": 666, "image_id": 2, "category_id": 1, "segmentation": [[1002.43, 561.1, 1005.2, 584.9, 997.45, 604.28, 996.34, 635.28, 986.93, 643.03, 973.64, 640.82, 970.32, 629.19, 969.21, 593.76, 970.32, 574.94, 978.07, 557.77, 989.7, 555.01]], "area": 2429.0, "bbox": [969.21, 555.01, 35.99, 88.02], "iscrowd": 0, "attributes": {"occluded": false}}, {"id": 667, "image_id": 2, "category_id": 1, "segmentation": [[1011.84, 620.88, 1003.54, 655.76, 985.82, 676.8, 977.52, 684.55, 964.23, 675.69, 962.57, 661.85, 967.0, 649.67, 984.72, 631.4, 991.91, 617.01, 1005.75, 614.24]], "area": 1876.0, "bbox": [962.57, 614.24, 49.27, 70.31], "iscrowd": 0, "attributes": {"occluded": false}}, {"id": 668, "image_id": 2, "category_id": 1, "segmentation": [[1006.58, 356.74, 1027.34, 360.89, 1062.87, 378.89, 1069.33, 385.34, 1068.86, 395.91, 1060.1, 405.64, 1042.57, 404.26, 1015.81, 392.26, 995.51, 382.53, 990.44, 371.0, 994.59, 362.74]], "area": 2331.0, "bbox": [990.44, 356.74, 78.89, 48.9], "iscrowd": 0, "attributes": {"occluded": false}}, {"id": 669, "image_id": 2, "category_id": 1, "segmentation": [[1128.4, 450.2, 1145.7, 460.2, 1162.2, 488.3, 1163.35, 504.44, 1161.42, 511.74, 1149.89, 516.36, 1138.74, 514.82, 1133.36, 504.44, 1132.97, 495.21, 1118.75, 479.07, 1109.91, 467.53, 1108.37, 459.07, 1113.37, 450.23]], "area": 2108.0, "bbox": [1108.37, 450.2, 54.98, 66.16], "iscrowd": 0, "attributes": {"occluded": false}}, {"id": 670, "image_id": 2, "category_id": 1, "segmentation": [[1138.81, 614.79, 1138.81, 628.91, 1133.74, 648.93, 1124.93, 656.97, 1112.65, 656.97, 1104.11, 650.83, 1101.44, 643.35, 1101.7, 634.25, 1115.32, 613.45, 1124.93, 608.09, 1132.94, 607.58]], "area": 1385.0, "bbox": [1101.44, 607.58, 37.37, 49.39], "iscrowd": 0, "attributes": {"occluded": false}}, {"id": 671, "image_id": 2, "category_id": 1, "segmentation": [[1120.72, 676.59, 1127.18, 691.81, 1124.41, 730.56, 1117.49, 748.56, 1106.42, 754.09, 1095.35, 747.17, 1090.73, 712.11, 1094.88, 678.89, 1105.03, 671.05]], "area": 2354.0, "bbox": [1090.73, 671.05, 36.45, 83.04], "iscrowd": 0, "attributes": {"occluded": false}}, {"id": 672, "image_id": 2, "category_id": 1, "segmentation": [[1192.21, 859.93, 1199.4, 883.74, 1199.4, 928.03, 1189.99, 935.78, 1172.28, 934.67, 1167.85, 919.17, 1166.74, 893.7, 1165.63, 870.45, 1170.62, 854.95, 1183.9, 854.95]], "area": 2352.0, "bbox": [1165.63, 854.95, 33.77, 80.83], "iscrowd": 0, "attributes": {"occluded": false}}, {"id": 673, "image_id": 2, "category_id": 1, "segmentation": [[1196.64, 818.41, 1178.92, 818.97, 1171.72, 820.63, 1166.19, 830.59, 1169.51, 838.34, 1184.46, 846.09, 1202.17, 846.65, 1207.16, 833.36, 1205.49, 825.61]], "area": 897.0, "bbox": [1166.19, 818.41, 40.97, 28.24], "iscrowd": 0, "attributes": {"occluded": false}}, {"id": 674, "image_id": 2, "category_id": 1, "segmentation": [[1105.6, 390.77, 1078.37, 395.3, 1065.29, 401.71, 1061.02, 409.72, 1061.82, 419.6, 1068.76, 425.47, 1103.73, 422.0, 1126.43, 419.87, 1142.18, 414.79, 1144.85, 405.18, 1134.7, 397.17, 1122.69, 393.17]], "area": 2138.0, "bbox": [1061.02, 390.77, 83.83, 34.7], "iscrowd": 0, "attributes": {"occluded": false}}, {"id": 675, "image_id": 2, "category_id": 1, "segmentation": [[1192.26, 436.81, 1179.57, 457.57, 1170.73, 466.8, 1158.43, 466.03, 1149.97, 457.96, 1151.51, 444.89, 1158.04, 424.13, 1166.11, 421.82, 1183.8, 423.74]], "area": 1336.0, "bbox": [1149.97, 421.82, 42.29, 44.98], "iscrowd": 0, "attributes": {"occluded": false}}, {"id": 676, "image_id": 2, "category_id": 1, "segmentation": [[1192.9, 351.8, 1193.22, 379.63, 1189.37, 412.63, 1184.57, 419.35, 1172.39, 419.99, 1165.35, 414.55, 1156.05, 394.69, 1156.05, 377.38, 1160.54, 361.05, 1166.31, 345.35, 1174.32, 338.94, 1182.33, 339.26]], "area": 2416.0, "bbox": [1156.05, 338.94, 37.17, 81.05], "iscrowd": 0, "attributes": {"occluded": false}}, {"id": 677, "image_id": 2, "category_id": 1, "segmentation": [[1207.82, 662.19, 1204.08, 675.57, 1198.59, 687.11, 1197.16, 724.01, 1193.01, 738.78, 1183.78, 740.16, 1174.6, 732.78, 1169.07, 705.56, 1171.37, 677.42, 1180.14, 663.58, 1190.7, 653.89, 1201.36, 653.89]], "area": 2200.0, "bbox": [1169.07, 653.89, 38.75, 86.27], "iscrowd": 0, "attributes": {"occluded": false}}, {"id": 678, "image_id": 2, "category_id": 1, "segmentation": [[1164.45, 684.8, 1159.84, 694.95, 1153.38, 721.25, 1151.07, 743.85, 1154.72, 752.15, 1167.68, 758.61, 1177.83, 751.23, 1184.75, 731.86, 1187.06, 699.56, 1183.37, 687.57, 1178.29, 683.88]], "area": 2011.0, "bbox": [1151.07, 683.88, 35.99, 74.73], "iscrowd": 0, "attributes": {"occluded": false}}, {"id": 679, "image_id": 2, "category_id": 1, "segmentation": [[1257.18, 642.82, 1247.49, 652.97, 1246.11, 668.65, 1232.73, 679.26, 1227.66, 696.79, 1235.04, 708.33, 1244.22, 708.79, 1256.26, 703.71, 1264.98, 694.49, 1276.56, 669.11, 1279.33, 652.97, 1275.64, 641.89, 1267.29, 638.2]], "area": 2114.0, "bbox": [1227.66, 638.2, 51.67, 70.59], "iscrowd": 0, "attributes": {"occluded": false}}, {"id": 680, "image_id": 2, "category_id": 1, "segmentation": [[1250.49, 901.54, 1258.34, 919.53, 1261.1, 938.9, 1252.8, 951.36, 1238.5, 952.28, 1228.81, 931.52, 1221.43, 912.15, 1220.97, 901.54, 1231.12, 895.54, 1240.81, 893.69]], "area": 1616.0, "bbox": [1220.97, 893.69, 40.13, 58.59], "iscrowd": 0, "attributes": {"occluded": false}}, {"id": 681, "image_id": 2, "category_id": 1, "segmentation": [[1315.54, 907.07, 1320.16, 926.45, 1323.85, 962.89, 1316.93, 978.58, 1305.85, 980.43, 1294.78, 975.81, 1292.01, 955.05, 1288.32, 928.29, 1288.32, 908.46, 1296.63, 903.38, 1308.16, 903.38]], "area": 2212.0, "bbox": [1288.32, 903.38, 35.53, 77.05], "iscrowd": 0, "attributes": {"occluded": false}}, {"id": 682, "image_id": 2, "category_id": 1, "segmentation": [[1352.45, 966.12, 1353.37, 991.5, 1347.84, 1020.56, 1334.46, 1041.78, 1320.16, 1042.24, 1311.85, 1034.4, 1311.39, 1017.79, 1319.69, 994.73, 1322.46, 973.51, 1328.46, 959.2, 1341.84, 957.36]], "area": 2558.0, "bbox": [1311.39, 957.36, 41.98, 84.88], "iscrowd": 0, "attributes": {"occluded": false}}, {"id": 683, "image_id": 2, "category_id": 1, "segmentation": [[1242.27, 807.73, 1249.96, 824.26, 1255.73, 857.32, 1256.11, 871.17, 1252.27, 880.78, 1243.04, 882.7, 1234.97, 880.78, 1227.28, 865.78, 1221.13, 833.1, 1220.36, 819.26, 1223.44, 810.04, 1231.12, 805.42]], "area": 2034.0, "bbox": [1220.36, 805.42, 35.75, 77.28], "iscrowd": 0, "attributes": {"occluded": false}}, {"id": 684, "image_id": 2, "category_id": 1, "segmentation": [[1222.31, 735.08, 1230.64, 745.98, 1236.08, 772.57, 1238.33, 789.23, 1232.24, 795.31, 1216.86, 795.95, 1209.81, 791.15, 1205.65, 775.13, 1200.84, 755.91, 1200.52, 742.13, 1203.73, 735.72, 1214.94, 733.48]], "area": 1766.0, "bbox": [1200.52, 733.48, 37.81, 62.47], "iscrowd": 0, "attributes": {"occluded": false}}, {"id": 685, "image_id": 2, "category_id": 1, "segmentation": [[355.37, 1001.43, 371.38, 992.62, 390.61, 992.88, 420.77, 984.87, 433.59, 985.41, 440.0, 994.75, 435.46, 1008.9, 417.84, 1016.64, 395.14, 1024.12, 373.52, 1027.86, 358.3, 1021.2, 356.17, 1012.37]], "area": 2444.0, "bbox": [355.37, 984.87, 84.63, 42.99], "iscrowd": 0, "attributes": {"occluded": false}}, {"id": 686, "image_id": 2, "category_id": 1, "segmentation": [[333.94, 942.43, 341.51, 954.22, 343.29, 967.13, 350.19, 979.36, 357.08, 996.94, 353.08, 1012.96, 340.4, 1018.97, 327.49, 1016.96, 316.81, 1000.06, 308.36, 975.58, 307.47, 959.79, 310.81, 944.88, 327.27, 939.32]], "area": 2648.0, "bbox": [307.47, 939.32, 49.61, 79.65], "iscrowd": 0, "attributes": {"occluded": false}}, {"id": 687, "image_id": 2, "category_id": 1, "segmentation": [[262.74, 910.42, 270.04, 924.26, 270.04, 939.64, 283.88, 973.47, 282.34, 988.46, 271.96, 992.69, 261.58, 988.84, 248.9, 973.08, 238.13, 941.56, 235.82, 923.87, 239.67, 912.34, 255.43, 906.57]], "area": 2528.0, "bbox": [235.82, 906.57, 48.06, 86.12], "iscrowd": 0, "attributes": {"occluded": false}}, {"id": 688, "image_id": 2, "category_id": 1, "segmentation": [[256.2, 825.07, 261.58, 843.91, 255.82, 858.52, 262.35, 893.5, 256.97, 901.57, 239.67, 901.96, 230.44, 890.04, 227.37, 866.21, 225.83, 844.68, 228.9, 831.99, 238.13, 823.92, 243.51, 823.53]], "area": 2300.0, "bbox": [225.83, 823.53, 36.52, 78.43], "iscrowd": 0, "attributes": {"occluded": false}}, {"id": 689, "image_id": 2, "category_id": 1, "segmentation": [[313.87, 881.2, 289.65, 890.04, 276.96, 901.96, 272.35, 914.65, 279.27, 923.1, 293.88, 924.64, 310.02, 919.64, 313.87, 909.26, 335.78, 908.11, 348.47, 896.19, 346.93, 878.51, 336.17, 874.28]], "area": 2241.0, "bbox": [272.35, 874.28, 76.12, 50.36], "iscrowd": 0, "attributes": {"occluded": false}}, {"id": 690, "image_id": 2, "category_id": 1, "segmentation": [[361.15, 830.84, 368.46, 842.37, 373.46, 874.66, 371.92, 899.65, 357.69, 910.8, 344.24, 906.57, 346.55, 885.81, 346.93, 865.05, 338.86, 844.68, 342.32, 837.37, 348.47, 833.91]], "area": 1946.0, "bbox": [338.86, 830.84, 34.6, 79.96], "iscrowd": 0, "attributes": {"occluded": false}}, {"id": 691, "image_id": 2, "category_id": 1, "segmentation": [[308.11, 807.68, 291.29, 814.89, 279.81, 823.43, 277.67, 837.31, 281.95, 849.6, 295.03, 850.93, 309.71, 839.45, 333.74, 828.77, 338.81, 819.43, 335.61, 812.75, 321.19, 806.34]], "area": 1698.0, "bbox": [277.67, 806.34, 61.14, 44.59], "iscrowd": 0, "attributes": {"occluded": false}}, {"id": 692, "image_id": 2, "category_id": 1, "segmentation": [[340.09, 759.64, 312.02, 766.94, 288.19, 779.63, 282.04, 792.7, 285.5, 802.69, 315.1, 799.23, 342.78, 789.62, 356.62, 783.86, 358.54, 770.4, 355.85, 764.25]], "area": 2075.0, "bbox": [282.04, 759.64, 76.5, 43.05], "iscrowd": 0, "attributes": {"occluded": false}}, {"id": 693, "image_id": 2, "category_id": 1, "segmentation": [[233.09, 709.43, 224.25, 721.35, 220.79, 739.03, 226.94, 745.57, 238.09, 746.33, 259.62, 736.34, 263.08, 727.5, 260.01, 717.5, 251.55, 710.2, 246.93, 706.74]], "area": 1198.0, "bbox": [220.79, 706.74, 42.29, 39.59], "iscrowd": 0, "attributes": {"occluded": false}}, {"id": 694, "image_id": 2, "category_id": 1, "segmentation": [[298.84, 677.9, 288.84, 690.59, 281.15, 721.73, 278.84, 742.87, 283.07, 757.87, 299.22, 762.48, 308.06, 749.03, 311.52, 714.04, 318.83, 694.82, 320.75, 682.52, 305.76, 677.52]], "area": 2283.0, "bbox": [278.84, 677.52, 41.91, 84.96], "iscrowd": 0, "attributes": {"occluded": false}}, {"id": 695, "image_id": 2, "category_id": 1, "segmentation": [[376.91, 872.78, 399.06, 883.85, 426.74, 899.35, 445.0, 922.05, 436.15, 938.66, 412.34, 932.57, 380.23, 909.87, 369.16, 899.9, 363.62, 886.62, 365.84, 876.1]], "area": 2649.0, "bbox": [363.62, 872.78, 81.38, 65.88], "iscrowd": 0, "attributes": {"occluded": false}}, {"id": 696, "image_id": 2, "category_id": 1, "segmentation": [[435.59, 840.67, 445.56, 856.17, 453.31, 881.63, 456.08, 902.67, 450.54, 910.98, 433.93, 910.98, 418.43, 891.05, 411.79, 859.49, 414.56, 844.54, 426.18, 835.13]], "area": 2270.0, "bbox": [411.79, 835.13, 44.29, 75.85], "iscrowd": 0, "attributes": {"occluded": false}}, {"id": 697, "image_id": 2, "category_id": 1, "segmentation": [[395.18, 764.27, 402.38, 786.41, 412.34, 827.93, 406.81, 842.88, 387.98, 844.54, 377.46, 832.92, 369.71, 801.36, 369.71, 781.99, 375.8, 767.04, 380.23, 765.38]], "area": 2493.0, "bbox": [369.71, 764.27, 42.63, 80.27], "iscrowd": 0, "attributes": {"occluded": false}}, {"id": 698, "image_id": 2, "category_id": 1, "segmentation": [[546.83, 975.36, 529.53, 978.89, 488.52, 989.78, 475.07, 1000.67, 471.54, 1013.17, 478.59, 1022.78, 498.77, 1022.46, 540.1, 1010.6, 554.2, 999.71, 558.68, 990.42, 555.16, 978.25]], "area": 2646.0, "bbox": [471.54, 975.36, 87.14, 47.42], "iscrowd": 0, "attributes": {"occluded": false}}, {"id": 699, "image_id": 2, "category_id": 1, "segmentation": [[604.18, 983.05, 597.13, 972.48, 579.83, 974.72, 577.27, 984.65, 577.27, 1002.92, 584.31, 1036.56, 591.68, 1053.21, 604.5, 1056.74, 615.39, 1051.61, 617.31, 1039.12, 614.11, 1017.01, 605.46, 990.42]], "area": 2418.0, "bbox": [577.27, 972.48, 40.04, 84.26], "iscrowd": 0, "attributes": {"occluded": false}}, {"id": 700, "image_id": 2, "category_id": 1, "segmentation": [[462.25, 912.25, 486.6, 915.77, 518.64, 930.51, 523.12, 938.52, 520.24, 950.37, 506.78, 955.18, 493.33, 953.58, 473.47, 945.25, 455.2, 937.88, 451.04, 927.95, 454.24, 915.45]], "area": 2030.0, "bbox": [451.04, 912.25, 72.08, 42.93], "iscrowd": 0, "attributes": {"occluded": false}}, {"id": 701, "image_id": 2, "category_id": 1, "segmentation": [[227.38, 601.57, 214.93, 615.41, 211.23, 627.87, 214.46, 634.79, 230.15, 637.56, 242.61, 631.1, 251.37, 626.02, 249.06, 614.49, 239.84, 602.5]], "area": 1008.0, "bbox": [211.23, 601.57, 40.14, 35.99], "iscrowd": 0, "attributes": {"occluded": false}}, {"id": 702, "image_id": 2, "category_id": 1, "segmentation": [[540.62, 659.68, 541.38, 682.36, 537.16, 715.42, 525.24, 736.18, 510.24, 735.42, 505.63, 726.19, 505.63, 704.28, 508.32, 673.52, 511.4, 658.14, 521.39, 648.15, 530.62, 648.53]], "area": 2536.0, "bbox": [505.63, 648.15, 35.75, 88.03], "iscrowd": 0, "attributes": {"occluded": false}}, {"id": 703, "image_id": 2, "category_id": 1, "segmentation": [[531.39, 626.62, 550.23, 639.69, 568.3, 658.14, 580.6, 678.13, 582.14, 693.13, 575.98, 699.66, 559.84, 698.89, 542.92, 679.67, 521.01, 654.3, 510.24, 637.38, 516.01, 630.46, 522.16, 627.0]], "area": 2565.0, "bbox": [510.24, 626.62, 71.9, 73.04], "iscrowd": 0, "attributes": {"occluded": false}}, {"id": 704, "image_id": 2, "category_id": 1, "segmentation": [[584.83, 703.89, 594.05, 709.66, 594.44, 719.65, 591.75, 728.88, 580.21, 735.42, 557.92, 741.57, 528.31, 749.64, 518.7, 744.64, 516.01, 734.26, 519.09, 726.57, 541.38, 715.04, 568.3, 706.58]], "area": 2198.0, "bbox": [516.01, 703.89, 78.43, 45.75], "iscrowd": 0, "attributes": {"occluded": false}}, {"id": 705, "image_id": 2, "category_id": 1, "segmentation": [[534.53, 593.99, 556.95, 608.73, 578.74, 624.11, 582.58, 632.76, 577.78, 640.76, 568.49, 644.61, 555.03, 639.8, 536.45, 627.95, 522.67, 616.74, 515.95, 604.24, 516.91, 597.19, 525.24, 593.67]], "area": 1750.0, "bbox": [515.95, 593.67, 66.63, 50.94], "iscrowd": 0, "attributes": {"occluded": false}}, {"id": 706, "image_id": 2, "category_id": 1, "segmentation": [[605.65, 629.55, 592.84, 632.76, 589.95, 641.41, 592.84, 660.95, 599.24, 692.67, 607.57, 706.44, 615.26, 709.65, 623.91, 707.72, 629.68, 698.11, 629.68, 678.89, 617.51, 643.33, 613.34, 635.32]], "area": 2174.0, "bbox": [589.95, 629.55, 39.73, 80.1], "iscrowd": 0, "attributes": {"occluded": false}}, {"id": 707, "image_id": 2, "category_id": 1, "segmentation": [[658.19, 636.28, 625.19, 647.49, 603.41, 657.42, 599.24, 664.15, 600.85, 674.08, 606.61, 676.33, 625.51, 677.93, 658.19, 668.64, 675.17, 657.74, 680.62, 646.21, 679.66, 639.8, 671.65, 636.6]], "area": 2147.0, "bbox": [599.24, 636.28, 81.38, 41.65], "iscrowd": 0, "attributes": {"occluded": false}}, {"id": 708, "image_id": 2, "category_id": 1, "segmentation": [[626.8, 582.78, 602.13, 585.98, 580.98, 580.85, 569.77, 581.17, 561.76, 590.47, 565.28, 600.4, 578.42, 609.37, 598.92, 611.93, 623.91, 611.93, 637.37, 606.48, 640.25, 599.12, 640.57, 588.54, 636.09, 584.7]], "area": 1969.0, "bbox": [561.76, 580.85, 78.81, 31.08], "iscrowd": 0, "attributes": {"occluded": false}}, {"id": 709, "image_id": 2, "category_id": 1, "segmentation": [[373.95, 313.84, 361.03, 310.61, 352.27, 313.84, 344.42, 337.83, 343.96, 374.27, 348.58, 388.57, 356.88, 391.34, 366.57, 390.88, 373.49, 380.27, 378.1, 348.44, 379.02, 320.3]], "area": 2358.0, "bbox": [343.96, 310.61, 35.06, 80.73], "iscrowd": 0, "attributes": {"occluded": false}}, {"id": 710, "image_id": 2, "category_id": 1, "segmentation": [[393.79, 312.91, 410.39, 320.76, 436.69, 347.98, 442.69, 359.05, 439.92, 371.5, 429.31, 378.89, 415.47, 373.81, 394.71, 354.43, 385.02, 337.36, 382.25, 322.6, 383.18, 316.6]], "area": 2211.0, "bbox": [382.25, 312.91, 60.44, 65.98], "iscrowd": 0, "attributes": {"occluded": false}}, {"id": 711, "image_id": 2, "category_id": 1, "segmentation": [[445.68, 453.56, 451.02, 469.84, 449.95, 485.33, 454.49, 518.17, 448.62, 526.71, 437.14, 527.51, 428.6, 521.37, 422.72, 507.76, 420.85, 488.53, 421.92, 468.24, 423.26, 456.76, 425.66, 450.89, 435.81, 449.29]], "area": 2078.0, "bbox": [420.85, 449.29, 33.64, 78.22], "iscrowd": 0, "attributes": {"occluded": false}}, {"id": 712, "image_id": 2, "category_id": 1, "segmentation": [[467.04, 418.05, 473.18, 428.73, 472.65, 438.88, 481.19, 456.76, 484.66, 477.05, 479.59, 486.13, 469.44, 486.66, 461.7, 479.99, 455.56, 462.37, 445.68, 439.41, 442.21, 425.26, 445.95, 415.11, 457.43, 411.91, 461.17, 412.18]], "area": 1858.0, "bbox": [442.21, 411.91, 42.45, 74.75], "iscrowd": 0, "attributes": {"occluded": false}}, {"id": 713, "image_id": 2, "category_id": 1, "segmentation": [[457.96, 371.96, 479.49, 374.26, 509.09, 389.64, 524.85, 403.1, 528.31, 418.48, 524.85, 426.17, 510.24, 426.17, 481.03, 413.48, 455.6, 395.0, 449.12, 385.03, 452.19, 378.88]], "area": 2409.0, "bbox": [449.12, 371.96, 79.19, 54.21], "iscrowd": 0, "attributes": {"occluded": false}}, {"id": 714, "image_id": 2, "category_id": 1, "segmentation": [[566.54, 360.46, 580.16, 370.61, 576.93, 378.62, 569.21, 389.56, 560.67, 396.51, 557.47, 420.53, 544.65, 434.42, 532.64, 434.42, 528.37, 425.61, 526.76, 411.72, 532.1, 391.7, 541.98, 374.35, 554.8, 365.0, 559.07, 362.6]], "area": 2137.0, "bbox": [526.76, 360.46, 53.4, 73.96], "iscrowd": 0, "attributes": {"occluded": false}}, {"id": 715, "image_id": 2, "category_id": 1, "segmentation": [[560.53, 291.19, 560.91, 314.64, 554.38, 351.51, 550.15, 366.5, 540.92, 371.53, 530.16, 369.96, 524.78, 362.65, 525.93, 336.17, 529.77, 312.33, 532.08, 296.91, 535.93, 286.19, 549.4, 285.8]], "area": 2416.0, "bbox": [524.78, 285.8, 36.13, 85.73], "iscrowd": 0, "attributes": {"occluded": false}}, {"id": 716, "image_id": 2, "category_id": 1, "segmentation": [[455.96, 299.6, 473.64, 303.83, 497.86, 329.25, 509.01, 339.97, 510.55, 356.12, 501.32, 361.5, 487.1, 357.69, 469.42, 344.2, 452.88, 328.86, 444.43, 316.94, 443.27, 303.83, 445.96, 299.99]], "area": 2198.0, "bbox": [443.27, 299.6, 67.28, 61.9], "iscrowd": 0, "attributes": {"occluded": false}}, {"id": 717, "image_id": 2, "category_id": 1, "segmentation": [[565.26, 61.9, 559.11, 69.59, 557.19, 81.12, 564.49, 88.81, 591.4, 97.27, 616.01, 103.8, 631.38, 102.27, 635.61, 86.5, 631.0, 80.35, 599.09, 66.9, 580.25, 59.98]], "area": 2183.0, "bbox": [557.19, 59.98, 78.42, 43.82], "iscrowd": 0, "attributes": {"occluded": false}}, {"id": 718, "image_id": 2, "category_id": 1, "segmentation": [[546.8, 75.36, 564.87, 97.65, 581.02, 116.49, 586.02, 131.48, 577.56, 143.02, 562.95, 141.86, 549.11, 127.64, 528.35, 102.65, 523.74, 87.27, 526.04, 79.2, 534.5, 73.82]], "area": 2259.0, "bbox": [523.74, 73.82, 62.28, 69.2], "iscrowd": 0, "attributes": {"occluded": false}}, {"id": 719, "image_id": 2, "category_id": 1, "segmentation": [[545.57, 170.97, 579.79, 182.89, 606.7, 193.65, 610.16, 207.49, 600.94, 219.02, 580.94, 216.72, 552.11, 204.03, 534.43, 191.73, 532.89, 177.89, 536.73, 171.35]], "area": 2183.0, "bbox": [532.89, 170.97, 77.27, 48.05], "iscrowd": 0, "attributes": {"occluded": false}}, {"id": 720, "image_id": 2, "category_id": 1, "segmentation": [[591.52, 301.61, 579.06, 307.15, 569.37, 298.84, 570.76, 282.23, 579.98, 270.7, 611.35, 270.7, 635.81, 278.08, 644.11, 291.92, 639.5, 297.46, 612.74, 294.69, 597.98, 292.85]], "area": 1729.0, "bbox": [569.37, 270.7, 74.74, 36.45], "iscrowd": 0, "attributes": {"occluded": false}}, {"id": 721, "image_id": 2, "category_id": 1, "segmentation": [[626.58, 306.69, 618.74, 334.83, 609.97, 372.66, 601.2, 382.35, 589.21, 378.19, 587.36, 359.28, 586.44, 340.36, 594.28, 316.84, 602.13, 303.0, 617.81, 301.61]], "area": 2074.0, "bbox": [586.44, 301.61, 40.14, 80.74], "iscrowd": 0, "attributes": {"occluded": false}}, {"id": 722, "image_id": 2, "category_id": 1, "segmentation": [[641.8, 197.81, 645.03, 222.26, 627.96, 268.39, 608.59, 271.62, 598.44, 264.24, 605.36, 243.94, 610.89, 223.64, 615.04, 205.65, 618.74, 196.89, 629.35, 194.58]], "area": 2253.0, "bbox": [598.44, 194.58, 46.59, 77.04], "iscrowd": 0, "attributes": {"occluded": false}}, {"id": 723, "image_id": 2, "category_id": 1, "segmentation": [[702.6, 580.25, 705.92, 603.5, 703.15, 610.15, 707.58, 645.02, 707.03, 656.09, 691.53, 658.86, 683.78, 650.56, 674.92, 626.2, 673.26, 598.52, 677.69, 580.8, 689.86, 576.93]], "area": 2203.0, "bbox": [673.26, 576.93, 34.32, 81.93], "iscrowd": 0, "attributes": {"occluded": false}}, {"id": 724, "image_id": 2, "category_id": 1, "segmentation": [[750.76, 513.82, 756.85, 525.44, 750.21, 537.07, 736.92, 547.59, 710.35, 567.52, 698.72, 569.18, 687.1, 559.77, 688.2, 544.27, 707.03, 527.66, 728.62, 514.37, 740.24, 512.71]], "area": 2239.0, "bbox": [687.1, 512.71, 69.75, 56.47], "iscrowd": 0, "attributes": {"occluded": false}}, {"id": 725, "image_id": 2, "category_id": 1, "segmentation": [[718.1, 467.87, 747.44, 472.85, 766.26, 487.24, 770.69, 498.87, 765.16, 506.07, 741.9, 505.51, 713.12, 499.42, 699.28, 493.33, 698.2, 477.8, 704.81, 468.98]], "area": 2032.0, "bbox": [698.2, 467.87, 72.49, 38.2], "iscrowd": 0, "attributes": {"occluded": false}}, {"id": 726, "image_id": 2, "category_id": 1, "segmentation": [[798.07, 431.56, 799.03, 461.35, 797.11, 488.91, 795.83, 496.6, 783.33, 499.48, 771.16, 495.96, 765.07, 483.78, 766.35, 458.15, 769.56, 438.93, 775.64, 425.79, 785.25, 424.51, 793.58, 424.83]], "area": 2159.0, "bbox": [765.07, 424.51, 33.96, 74.97], "iscrowd": 0, "attributes": {"occluded": false}}, {"id": 727, "image_id": 2, "category_id": 1, "segmentation": [[773.43, 535.8, 759.48, 537.79, 753.5, 549.75, 748.85, 578.98, 746.85, 600.24, 752.83, 608.21, 766.78, 609.54, 776.81, 598.24, 780.07, 569.01, 782.06, 545.76]], "area": 1963.0, "bbox": [746.85, 535.8, 35.21, 73.74], "iscrowd": 0, "attributes": {"occluded": false}}, {"id": 728, "image_id": 2, "category_id": 1, "segmentation": [[717.4, 634.74, 733.74, 624.81, 765.13, 621.93, 789.8, 629.62, 793.33, 641.79, 789.8, 650.12, 778.59, 653.0, 743.35, 654.6, 726.37, 654.6, 719.32, 650.76, 713.87, 642.43]], "area": 2077.0, "bbox": [713.87, 621.93, 79.46, 32.67], "iscrowd": 0, "attributes": {"occluded": false}}, {"id": 729, "image_id": 2, "category_id": 1, "segmentation": [[812.55, 624.17, 819.28, 641.79, 820.88, 672.87, 820.24, 691.13, 809.67, 700.1, 794.93, 697.21, 788.2, 683.76, 791.08, 660.05, 789.8, 641.47, 789.48, 628.01, 797.49, 621.93, 804.22, 621.93]], "area": 2137.0, "bbox": [788.2, 621.93, 32.68, 78.17], "iscrowd": 0, "attributes": {"occluded": false}}, {"id": 730, "image_id": 2, "category_id": 1, "segmentation": [[732.87, 687.96, 755.94, 690.52, 790.22, 705.9, 798.87, 717.43, 794.06, 729.28, 784.45, 731.85, 762.99, 727.36, 745.05, 720.95, 730.63, 712.3, 728.39, 699.17]], "area": 1959.0, "bbox": [728.39, 687.96, 70.48, 43.89], "iscrowd": 0, "attributes": {"occluded": false}}, {"id": 731, "image_id": 2, "category_id": 1, "segmentation": [[812.22, 737.49, 811.56, 752.77, 804.92, 766.72, 799.6, 799.27, 792.96, 810.56, 778.34, 809.23, 771.7, 801.93, 773.03, 776.02, 781.66, 746.79, 788.31, 732.84, 797.61, 732.84]], "area": 2142.0, "bbox": [771.7, 732.84, 40.52, 77.72], "iscrowd": 0, "attributes": {"occluded": false}}, {"id": 732, "image_id": 2, "category_id": 1, "segmentation": [[826.84, 700.16, 844.14, 717.85, 857.59, 752.83, 857.59, 767.06, 847.21, 772.05, 832.6, 771.29, 826.84, 762.06, 815.69, 736.3, 809.54, 716.31, 812.61, 704.39, 819.92, 697.86]], "area": 2204.0, "bbox": [809.54, 697.86, 48.05, 74.19], "iscrowd": 0, "attributes": {"occluded": false}}, {"id": 733, "image_id": 2, "category_id": 1, "segmentation": [[854.13, 668.25, 861.44, 684.02, 861.44, 691.7, 873.36, 715.92, 874.51, 731.69, 866.82, 741.3, 853.75, 739.76, 844.52, 727.07, 831.07, 694.01, 828.38, 675.56, 829.53, 667.48, 847.6, 664.02]], "area": 2188.0, "bbox": [828.38, 664.02, 46.13, 77.28], "iscrowd": 0, "attributes": {"occluded": false}}, {"id": 734, "image_id": 2, "category_id": 1, "segmentation": [[1544.69, 896.64, 1554.65, 909.37, 1560.19, 934.84, 1556.87, 963.07, 1547.46, 974.7, 1533.06, 974.14, 1524.76, 958.09, 1527.53, 942.59, 1521.44, 919.33, 1520.33, 902.73, 1529.74, 893.87]], "area": 2423.0, "bbox": [1520.33, 893.87, 39.86, 80.83], "iscrowd": 0, "attributes": {"occluded": false}}, {"id": 735, "image_id": 2, "category_id": 1, "segmentation": [[1486.56, 915.46, 1505.94, 914.91, 1513.69, 934.84, 1517.56, 960.3, 1520.33, 984.66, 1510.37, 995.18, 1493.2, 992.41, 1487.11, 979.12, 1482.69, 952.0, 1481.02, 924.32]], "area": 2409.0, "bbox": [1481.02, 914.91, 39.31, 80.27], "iscrowd": 0, "attributes": {"occluded": false}}, {"id": 736, "image_id": 2, "category_id": 1, "segmentation": [[1489.88, 1007.36, 1472.72, 1011.79, 1465.52, 1023.41, 1468.85, 1033.93, 1481.02, 1038.36, 1500.95, 1038.36, 1529.19, 1023.97, 1546.35, 1014.56, 1545.8, 997.95, 1534.72, 991.3, 1518.12, 993.52, 1501.51, 1000.72]], "area": 2391.0, "bbox": [1465.52, 991.3, 80.83, 47.06], "iscrowd": 0, "attributes": {"occluded": false}}, {"id": 737, "image_id": 2, "category_id": 1, "segmentation": [[1398.71, 79.2, 1393.32, 103.8, 1389.09, 138.4, 1381.41, 151.09, 1369.87, 154.94, 1357.19, 152.24, 1356.03, 138.4, 1361.03, 112.26, 1366.8, 91.89, 1371.03, 77.66, 1376.79, 70.74, 1387.56, 71.51]], "area": 2393.0, "bbox": [1356.03, 70.74, 42.68, 84.2], "iscrowd": 0, "attributes": {"occluded": false}}, {"id": 738, "image_id": 2, "category_id": 1, "segmentation": [[1396.18, 158.96, 1423.86, 159.43, 1449.7, 165.42, 1463.54, 172.81, 1470.0, 181.11, 1463.08, 192.64, 1443.24, 197.72, 1413.25, 194.03, 1389.26, 188.95, 1386.96, 174.19]], "area": 2437.0, "bbox": [1386.96, 158.96, 83.04, 38.76], "iscrowd": 0, "attributes": {"occluded": false}}, {"id": 739, "image_id": 2, "category_id": 1, "segmentation": [[1486.14, 160.35, 1486.61, 185.72, 1474.15, 230.47, 1463.54, 242.47, 1446.47, 242.93, 1439.09, 228.17, 1440.47, 208.33, 1450.62, 183.42, 1463.54, 166.81, 1475.53, 159.43]], "area": 2702.0, "bbox": [1439.09, 159.43, 47.52, 83.5], "iscrowd": 0, "attributes": {"occluded": false}}, {"id": 740, "image_id": 2, "category_id": 1, "segmentation": [[1506.91, 82.38, 1504.14, 111.91, 1494.91, 145.12, 1486.15, 152.97, 1468.15, 149.74, 1464.0, 136.36, 1468.15, 109.6, 1476.46, 87.46, 1486.15, 74.54, 1494.91, 75.46]], "area": 2369.0, "bbox": [1464.0, 74.54, 42.91, 78.43], "iscrowd": 0, "attributes": {"occluded": false}}, {"id": 741, "image_id": 2, "category_id": 1, "segmentation": [[1534.12, 80.54, 1521.67, 85.15, 1517.98, 104.99, 1513.83, 141.43, 1513.83, 159.43, 1520.28, 166.81, 1533.66, 165.89, 1541.51, 159.43, 1547.5, 136.36, 1547.04, 104.99, 1543.35, 86.53]], "area": 2363.0, "bbox": [1513.83, 80.54, 33.67, 86.27], "iscrowd": 0, "attributes": {"occluded": false}}, {"id": 742, "image_id": 2, "category_id": 1, "segmentation": [[1466.1, 277.61, 1449.18, 280.69, 1436.88, 291.84, 1411.89, 294.91, 1404.2, 285.65, 1406.51, 268.77, 1421.89, 260.7, 1443.8, 254.16, 1461.49, 252.62, 1476.86, 256.47, 1480.71, 269.54]], "area": 2042.0, "bbox": [1404.2, 252.62, 76.51, 42.29], "iscrowd": 0, "attributes": {"occluded": false}}, {"id": 743, "image_id": 2, "category_id": 1, "segmentation": [[1477.63, 293.38, 1448.42, 309.91, 1431.88, 320.29, 1429.58, 330.63, 1437.65, 342.55, 1451.88, 341.43, 1480.32, 325.67, 1494.16, 309.48, 1497.24, 294.53, 1494.16, 289.53]], "area": 1903.0, "bbox": [1429.58, 289.53, 67.66, 53.02], "iscrowd": 0, "attributes": {"occluded": false}}, {"id": 744, "image_id": 2, "category_id": 1, "segmentation": [[1532.99, 258.01, 1536.07, 279.54, 1535.69, 312.21, 1532.23, 328.75, 1517.62, 332.59, 1506.85, 327.59, 1505.7, 305.68, 1502.24, 283.34, 1503.39, 264.54, 1509.93, 253.78, 1522.61, 251.86]], "area": 2303.0, "bbox": [1502.24, 251.86, 33.83, 80.73], "iscrowd": 0, "attributes": {"occluded": false}}, {"id": 745, "image_id": 2, "category_id": 1, "segmentation": [[1598.73, 264.93, 1614.5, 277.61, 1627.18, 313.37, 1628.72, 334.51, 1622.19, 345.66, 1606.81, 349.12, 1602.2, 332.21, 1598.35, 310.68, 1588.36, 289.53, 1578.74, 275.69, 1582.59, 268.0]], "area": 2220.0, "bbox": [1578.74, 264.93, 49.98, 84.19], "iscrowd": 0, "attributes": {"occluded": false}}, {"id": 746, "image_id": 2, "category_id": 1, "segmentation": [[1612.51, 45.19, 1593.68, 50.17, 1597.56, 67.89, 1608.63, 74.53, 1638.53, 78.96, 1655.69, 82.83, 1669.53, 76.75, 1671.74, 64.57, 1659.01, 52.94, 1636.86, 46.85]], "area": 2092.0, "bbox": [1593.68, 45.19, 78.06, 37.64], "iscrowd": 0, "attributes": {"occluded": false}}, {"id": 747, "image_id": 2, "category_id": 1, "segmentation": [[1709.71, 22.04, 1714.78, 49.26, 1714.78, 64.48, 1711.56, 91.24, 1701.41, 98.62, 1688.95, 94.01, 1682.95, 60.79, 1682.03, 38.65, 1684.8, 21.12, 1696.33, 15.58]], "area": 2204.0, "bbox": [1682.03, 15.58, 32.75, 83.04], "iscrowd": 0, "attributes": {"occluded": false}}, {"id": 748, "image_id": 2, "category_id": 1, "segmentation": [[1471.3, 560.18, 1477.28, 578.11, 1470.64, 612.66, 1462.67, 626.61, 1448.72, 629.93, 1438.09, 620.63, 1440.08, 601.37, 1444.07, 592.06, 1444.07, 571.47, 1448.05, 559.51, 1461.34, 556.86]], "area": 2074.0, "bbox": [1438.09, 556.86, 39.19, 73.07], "iscrowd": 0, "attributes": {"occluded": false}}, {"id": 749, "image_id": 2, "category_id": 1, "segmentation": [[1449.58, 645.24, 1463.42, 657.42, 1471.72, 682.34, 1470.62, 701.71, 1463.42, 717.77, 1450.08, 718.87, 1440.72, 711.12, 1439.61, 693.41, 1447.37, 686.76, 1436.29, 666.28, 1430.76, 654.66, 1439.61, 644.69]], "area": 1963.0, "bbox": [1430.76, 644.69, 40.96, 74.18], "iscrowd": 0, "attributes": {"occluded": false}}, {"id": 750, "image_id": 2, "category_id": 1, "segmentation": [[1492.76, 648.57, 1500.51, 667.94, 1503.83, 700.6, 1498.85, 716.66, 1489.44, 720.53, 1472.28, 713.89, 1468.96, 695.07, 1468.96, 670.71, 1468.96, 652.44, 1472.28, 645.8, 1484.46, 644.69]], "area": 2185.0, "bbox": [1468.96, 644.69, 34.87, 75.84], "iscrowd": 0, "attributes": {"occluded": false}}, {"id": 751, "image_id": 2, "category_id": 1, "segmentation": [[1552.0, 666.83, 1577.46, 677.35, 1589.09, 689.53, 1590.75, 702.27, 1582.45, 706.14, 1556.43, 701.16, 1531.51, 691.75, 1505.49, 671.26, 1503.28, 655.76, 1511.03, 650.23, 1529.3, 656.87]], "area": 2473.0, "bbox": [1503.28, 650.23, 87.47, 55.91], "iscrowd": 0, "attributes": {"occluded": false}}, {"id": 752, "image_id": 2, "category_id": 1, "segmentation": [[1533.12, 640.81, 1524.87, 660.19, 1515.46, 681.23, 1513.8, 697.28, 1525.42, 708.36, 1539.26, 707.25, 1550.89, 690.64, 1558.64, 660.19, 1556.43, 645.24, 1552.0, 637.49, 1543.69, 635.28]], "area": 2188.0, "bbox": [1513.8, 635.28, 44.84, 73.08], "iscrowd": 0, "attributes": {"occluded": false}}, {"id": 753, "image_id": 2, "category_id": 1, "segmentation": [[1497.4, 739.24, 1545.38, 744.77, 1564.76, 756.31, 1569.83, 765.07, 1563.83, 777.53, 1547.69, 780.76, 1515.39, 774.3, 1495.1, 767.84, 1490.94, 748.46, 1489.56, 741.54]], "area": 2337.0, "bbox": [1489.56, 739.24, 80.27, 41.52], "iscrowd": 0, "attributes": {"occluded": false}}, {"id": 754, "image_id": 2, "category_id": 1, "segmentation": [[1513.78, 393.46, 1513.78, 413.3, 1504.09, 432.22, 1489.33, 435.91, 1477.8, 429.45, 1475.03, 411.92, 1476.41, 393.93, 1484.72, 384.24, 1494.4, 384.7, 1503.17, 385.62]], "area": 1642.0, "bbox": [1475.03, 384.24, 38.75, 51.67], "iscrowd": 0, "attributes": {"occluded": false}}, {"id": 755, "image_id": 2, "category_id": 1, "segmentation": [[1642.45, 923.68, 1643.22, 943.29, 1639.76, 981.73, 1630.91, 1000.19, 1617.07, 1002.88, 1606.69, 997.11, 1605.92, 981.73, 1608.23, 944.83, 1614.38, 921.37, 1622.84, 917.15, 1633.22, 919.45]], "area": 2613.0, "bbox": [1605.92, 917.15, 37.3, 85.73], "iscrowd": 0, "attributes": {"occluded": false}}, {"id": 756, "image_id": 2, "category_id": 1, "segmentation": [[1655.13, 1007.88, 1637.06, 1009.8, 1594.39, 1015.18, 1582.09, 1020.95, 1579.01, 1036.71, 1585.93, 1047.09, 1611.69, 1045.94, 1649.75, 1038.25, 1659.36, 1029.4, 1663.21, 1015.95]], "area": 2403.0, "bbox": [1579.01, 1007.88, 84.2, 39.21], "iscrowd": 0, "attributes": {"occluded": false}}, {"id": 757, "image_id": 2, "category_id": 1, "segmentation": [[1666.67, 1040.17, 1692.43, 1044.78, 1723.95, 1055.55, 1734.33, 1065.16, 1735.48, 1075.54, 1730.1, 1079.38, 1718.18, 1079.77, 1697.04, 1079.0, 1676.28, 1076.69, 1653.21, 1062.85, 1648.6, 1053.62, 1653.6, 1041.71]], "area": 2380.0, "bbox": [1648.6, 1040.17, 86.88, 39.6], "iscrowd": 0, "attributes": {"occluded": false}}, {"id": 758, "image_id": 3, "category_id": 1, "segmentation": [[590.33, 258.16, 580.36, 259.82, 574.27, 273.66, 579.25, 281.97, 610.26, 298.02, 629.08, 307.43, 641.26, 309.09, 643.47, 295.25, 632.4, 277.54, 605.27, 261.48]], "area": 1931.0, "bbox": [574.27, 258.16, 69.2, 50.93], "iscrowd": 0, "attributes": {"occluded": false}}, {"id": 759, "image_id": 3, "category_id": 1, "segmentation": [[882.17, 1079.0, 878.48, 1067.61, 858.19, 1052.13, 854.45, 1039.84, 860.06, 1030.5, 877.15, 1027.56, 897.44, 1037.44, 907.32, 1053.46, 911.85, 1064.94, 913.15, 1079.0]], "area": 1977.0, "bbox": [854.45, 1027.56, 58.7, 52.44], "iscrowd": 0, "attributes": {"occluded": false}}, {"id": 760, "image_id": 3, "category_id": 1, "segmentation": [[836.24, 957.56, 856.71, 958.01, 883.85, 968.46, 892.31, 979.14, 896.76, 990.71, 894.53, 1000.06, 886.08, 1005.84, 871.17, 1006.73, 861.16, 995.38, 845.14, 990.93, 828.68, 982.92, 822.89, 974.92, 824.45, 962.68]], "area": 2345.0, "bbox": [822.89, 957.56, 73.87, 49.17], "iscrowd": 0, "attributes": {"occluded": false}}, {"id": 761, "image_id": 3, "category_id": 1, "segmentation": [[856.82, 899.24, 827.35, 912.06, 809.73, 921.35, 806.21, 932.24, 809.09, 944.74, 823.19, 946.98, 846.89, 940.89, 871.24, 926.47, 878.29, 915.58, 879.89, 906.61, 877.65, 900.2]], "area": 2224.0, "bbox": [806.21, 899.24, 73.68, 47.74], "iscrowd": 0, "attributes": {"occluded": false}}, {"id": 762, "image_id": 3, "category_id": 1, "segmentation": [[783.46, 866.24, 794.35, 878.74, 789.87, 891.23, 777.05, 902.45, 766.8, 905.01, 754.95, 920.71, 741.81, 929.36, 729.32, 930.0, 720.35, 918.47, 726.11, 901.81, 744.05, 885.15, 767.76, 869.13]], "area": 2408.0, "bbox": [720.35, 866.24, 74.0, 63.76], "iscrowd": 0, "attributes": {"occluded": false}}, {"id": 763, "image_id": 3, "category_id": 1, "segmentation": [[845.99, 783.73, 853.47, 783.2, 860.67, 790.67, 862.01, 800.02, 851.86, 809.36, 832.38, 822.98, 815.02, 833.12, 800.6, 836.33, 792.33, 834.19, 786.99, 822.44, 796.6, 808.29, 818.23, 791.74, 837.45, 781.86]], "area": 2275.0, "bbox": [786.99, 781.86, 75.02, 54.47], "iscrowd": 0, "attributes": {"occluded": false}}, {"id": 764, "image_id": 3, "category_id": 1, "segmentation": [[822.23, 746.09, 816.09, 759.44, 807.55, 785.33, 801.14, 801.09, 790.99, 804.56, 779.78, 801.62, 774.17, 787.2, 777.64, 762.37, 786.99, 742.08, 796.33, 732.74, 809.41, 729.0, 821.96, 736.74]], "area": 2343.0, "bbox": [774.17, 729.0, 48.06, 75.56], "iscrowd": 0, "attributes": {"occluded": false}}, {"id": 765, "image_id": 3, "category_id": 1, "segmentation": [[833.24, 700.82, 846.14, 715.95, 861.72, 746.65, 863.05, 757.77, 862.16, 764.67, 851.48, 769.79, 842.58, 770.45, 832.35, 760.66, 816.77, 726.4, 813.88, 714.83, 815.88, 703.71, 821.89, 698.15, 826.34, 696.81]], "area": 2138.0, "bbox": [813.88, 696.81, 49.17, 73.64], "iscrowd": 0, "attributes": {"occluded": false}}, {"id": 766, "image_id": 3, "category_id": 1, "segmentation": [[844.43, 662.9, 854.07, 673.66, 859.26, 686.82, 871.68, 708.51, 875.58, 723.53, 870.76, 731.87, 860.93, 733.54, 854.07, 730.76, 842.2, 709.62, 836.46, 694.42, 827.93, 683.85, 823.48, 671.43, 826.82, 666.42, 835.72, 661.23]], "area": 1862.0, "bbox": [823.48, 661.23, 52.1, 72.31], "iscrowd": 0, "attributes": {"occluded": false}}, {"id": 767, "image_id": 3, "category_id": 1, "segmentation": [[829.43, 830.49, 828.76, 864.37, 825.44, 877.66, 812.82, 879.65, 800.86, 875.67, 797.54, 861.72, 798.87, 841.79, 804.18, 825.84, 815.48, 818.53, 824.78, 818.53]], "area": 1618.0, "bbox": [797.54, 818.53, 31.89, 61.12], "iscrowd": 0, "attributes": {"occluded": false}}, {"id": 768, "image_id": 3, "category_id": 1, "segmentation": [[852.68, 821.19, 884.57, 835.14, 901.18, 851.09, 901.18, 866.37, 891.88, 870.35, 873.27, 864.37, 852.68, 853.08, 843.38, 841.12, 844.04, 829.16]], "area": 1679.0, "bbox": [843.38, 821.19, 57.8, 49.16], "iscrowd": 0, "attributes": {"occluded": false}}, {"id": 769, "image_id": 3, "category_id": 1, "segmentation": [[903.17, 816.54, 917.78, 840.46, 925.76, 878.99, 924.43, 900.91, 911.81, 904.9, 891.88, 891.61, 885.9, 873.01, 879.25, 839.13, 876.6, 821.19, 887.23, 815.21]], "area": 2985.0, "bbox": [876.6, 815.21, 49.16, 89.69], "iscrowd": 0, "attributes": {"occluded": false}}, {"id": 770, "image_id": 3, "category_id": 1, "segmentation": [[877.93, 792.62, 895.2, 794.62, 911.14, 807.9, 931.74, 826.51, 938.38, 845.11, 930.41, 851.75, 910.5, 845.1, 880.58, 825.84, 863.97, 807.9, 867.96, 797.28]], "area": 2228.0, "bbox": [863.97, 792.62, 74.41, 59.13], "iscrowd": 0, "attributes": {"occluded": false}}, {"id": 771, "image_id": 3, "category_id": 1, "segmentation": [[918.52, 905.16, 921.17, 932.4, 916.52, 947.68, 905.89, 951.67, 895.26, 946.35, 893.27, 928.41, 891.94, 907.82, 895.26, 893.87, 908.55, 889.22, 915.19, 891.21]], "area": 1466.0, "bbox": [891.94, 889.22, 29.23, 62.45], "iscrowd": 0, "attributes": {"occluded": false}}, {"id": 772, "image_id": 3, "category_id": 1, "segmentation": [[953.06, 847.37, 973.65, 852.68, 974.98, 865.97, 971.0, 897.86, 965.68, 928.41, 957.05, 935.06, 941.77, 930.41, 937.78, 919.11, 942.43, 882.58, 944.42, 867.3]], "area": 2366.0, "bbox": [937.78, 847.37, 37.2, 87.69], "iscrowd": 0, "attributes": {"occluded": false}}, {"id": 773, "image_id": 3, "category_id": 1, "segmentation": [[979.73, 934.52, 977.89, 970.51, 974.2, 993.11, 962.66, 999.57, 949.75, 994.96, 946.06, 976.04, 945.59, 952.51, 946.98, 933.6, 954.36, 927.14, 970.05, 924.83]], "area": 2128.0, "bbox": [945.59, 924.83, 34.14, 74.74], "iscrowd": 0, "attributes": {"occluded": false}}, {"id": 774, "image_id": 3, "category_id": 1, "segmentation": [[912.52, 982.04, 929.12, 982.04, 942.96, 991.27, 970.65, 998.19, 978.49, 1010.18, 974.8, 1019.41, 966.49, 1023.56, 935.58, 1019.87, 916.21, 1015.26, 903.29, 1002.8, 903.75, 987.11]], "area": 2098.0, "bbox": [903.29, 982.04, 75.2, 41.52], "iscrowd": 0, "attributes": {"occluded": false}}, {"id": 775, "image_id": 3, "category_id": 1, "segmentation": [[976.7, 1079.0, 995.32, 1049.24, 1004.29, 1030.98, 1006.54, 1019.77, 1002.69, 1014.0, 993.08, 1011.12, 979.62, 1020.41, 968.4, 1036.7, 954.3, 1052.1, 949.83, 1067.82, 950.79, 1074.87, 953.4, 1079.0]], "area": 2142.0, "bbox": [949.83, 1011.12, 56.71, 68.88], "iscrowd": 0, "attributes": {"occluded": false}}, {"id": 776, "image_id": 3, "category_id": 1, "segmentation": [[1076.7, 974.92, 1043.1, 983.6, 1017.75, 995.1, 1014.55, 1003.11, 1019.03, 1016.56, 1028.0, 1018.17, 1046.26, 1016.24, 1073.17, 1006.63, 1087.59, 996.38, 1091.76, 988.69, 1088.23, 977.8]], "area": 2109.0, "bbox": [1014.55, 974.92, 77.21, 43.25], "iscrowd": 0, "attributes": {"occluded": false}}, {"id": 777, "image_id": 3, "category_id": 1, "segmentation": [[1011.41, 881.3, 1018.45, 893.16, 1020.7, 939.93, 1018.45, 959.47, 1009.8, 965.88, 996.03, 964.28, 992.18, 954.99, 989.3, 931.28, 987.7, 901.49, 991.22, 885.47, 1002.11, 878.42]], "area": 2383.0, "bbox": [987.7, 878.42, 33.0, 87.46], "iscrowd": 0, "attributes": {"occluded": false}}, {"id": 778, "image_id": 3, "category_id": 1, "segmentation": [[1022.45, 804.29, 1029.83, 826.89, 1032.6, 860.11, 1027.07, 876.26, 1015.53, 877.18, 1004.0, 870.72, 1000.31, 841.65, 998.0, 815.82, 999.39, 805.21, 1012.77, 802.9]], "area": 2043.0, "bbox": [998.0, 802.9, 34.6, 74.28], "iscrowd": 0, "attributes": {"occluded": false}}, {"id": 779, "image_id": 3, "category_id": 1, "segmentation": [[817.57, 70.99, 790.82, 75.6, 768.21, 84.83, 755.29, 96.36, 756.68, 105.59, 765.9, 108.82, 803.27, 99.13, 831.87, 96.82, 839.72, 92.21, 831.87, 73.76]], "area": 1931.0, "bbox": [755.29, 70.99, 84.43, 37.83], "iscrowd": 0, "attributes": {"occluded": false}}, {"id": 780, "image_id": 3, "category_id": 1, "segmentation": [[846.18, 114.81, 819.42, 112.51, 788.05, 118.04, 776.05, 127.73, 776.97, 140.65, 787.12, 146.19, 818.03, 139.73, 843.41, 137.42, 854.02, 134.65, 857.25, 123.12]], "area": 1925.0, "bbox": [776.05, 112.51, 81.2, 33.68], "iscrowd": 0, "attributes": {"occluded": false}}, {"id": 781, "image_id": 3, "category_id": 1, "segmentation": [[744.68, 132.81, 765.9, 141.57, 795.89, 162.33, 806.96, 178.48, 796.35, 191.86, 781.13, 191.86, 760.83, 177.56, 736.38, 159.56, 728.07, 148.49, 725.3, 139.27, 730.38, 132.35]], "area": 2490.0, "bbox": [725.3, 132.35, 81.66, 59.51], "iscrowd": 0, "attributes": {"occluded": false}}, {"id": 782, "image_id": 3, "category_id": 1, "segmentation": [[736.84, 164.18, 734.07, 197.39, 733.15, 219.08, 746.53, 226.46, 762.21, 224.61, 768.67, 215.39, 769.59, 187.25, 764.98, 166.95, 753.45, 160.49, 745.6, 158.64]], "area": 2059.0, "bbox": [733.15, 158.64, 36.44, 67.82], "iscrowd": 0, "attributes": {"occluded": false}}, {"id": 783, "image_id": 3, "category_id": 1, "segmentation": [[779.74, 212.62, 803.73, 221.38, 827.26, 250.91, 830.03, 267.06, 822.65, 275.82, 811.58, 278.59, 797.74, 269.36, 784.36, 248.14, 773.28, 226.92, 771.9, 216.31]], "area": 2097.0, "bbox": [771.9, 212.62, 58.13, 65.97], "iscrowd": 0, "attributes": {"occluded": false}}, {"id": 784, "image_id": 3, "category_id": 1, "segmentation": [[829.98, 235.96, 857.66, 258.11, 865.97, 273.05, 860.43, 283.02, 844.93, 281.36, 819.46, 268.07, 797.32, 248.14, 790.68, 223.23, 795.11, 217.14, 813.37, 218.8]], "area": 2415.0, "bbox": [790.68, 217.14, 75.29, 65.88], "iscrowd": 0, "attributes": {"occluded": false}}, {"id": 785, "image_id": 3, "category_id": 1, "segmentation": [[880.64, 179.0, 891.16, 205.57, 888.94, 250.41, 880.08, 265.36, 869.57, 265.91, 860.71, 255.95, 857.94, 231.04, 853.51, 197.82, 858.49, 181.21, 872.89, 174.57]], "area": 2616.0, "bbox": [853.51, 174.57, 37.65, 91.34], "iscrowd": 0, "attributes": {"occluded": false}}, {"id": 786, "image_id": 3, "category_id": 1, "segmentation": [[914.96, 216.09, 891.16, 236.57, 877.87, 258.72, 884.51, 270.9, 905.0, 266.5, 931.02, 242.66, 939.87, 228.27, 937.11, 217.2, 931.57, 212.77]], "area": 1930.0, "bbox": [877.87, 212.77, 62.0, 58.13], "iscrowd": 0, "attributes": {"occluded": false}}, {"id": 787, "image_id": 3, "category_id": 1, "segmentation": [[838.7, 344.0, 864.1, 346.8, 885.2, 354.5, 891.3, 366.7, 888.5, 378.9, 871.89, 380.01, 841.44, 370.05, 829.3, 362.3, 825.39, 349.01]], "area": 1622.0, "bbox": [825.39, 344.0, 65.91, 36.01], "iscrowd": 0, "attributes": {"occluded": false}}, {"id": 788, "image_id": 3, "category_id": 1, "segmentation": [[875.77, 303.61, 894.59, 319.11, 903.45, 342.92, 900.68, 354.55, 886.28, 354.55, 870.23, 342.92, 850.85, 322.44, 850.85, 308.6, 856.94, 302.51, 864.69, 300.29]], "area": 1787.0, "bbox": [850.85, 300.29, 52.6, 54.26], "iscrowd": 0, "attributes": {"occluded": false}}, {"id": 789, "image_id": 3, "category_id": 1, "segmentation": [[897.91, 276.49, 916.18, 288.11, 936.66, 316.9, 939.43, 328.53, 933.89, 341.26, 923.93, 344.03, 916.18, 339.6, 894.04, 311.36, 881.86, 296.97, 880.19, 287.01, 887.95, 275.93]], "area": 2134.0, "bbox": [880.19, 275.93, 59.24, 68.1], "iscrowd": 0, "attributes": {"occluded": false}}, {"id": 790, "image_id": 3, "category_id": 1, "segmentation": [[943.86, 288.67, 961.58, 300.85, 974.86, 323.54, 976.52, 335.72, 967.66, 344.03, 951.61, 343.47, 944.97, 325.2, 933.89, 312.47, 925.59, 298.08, 930.02, 288.11]], "area": 1612.0, "bbox": [925.59, 288.11, 50.93, 55.92], "iscrowd": 0, "attributes": {"occluded": false}}, {"id": 791, "image_id": 3, "category_id": 1, "segmentation": [[1010.85, 257.11, 1041.85, 260.99, 1070.64, 270.95, 1078.39, 284.24, 1074.51, 296.42, 1063.44, 301.95, 1037.42, 290.88, 1005.86, 282.58, 999.77, 275.38, 999.22, 262.65]], "area": 2182.0, "bbox": [999.22, 257.11, 79.17, 44.84], "iscrowd": 0, "attributes": {"occluded": false}}, {"id": 792, "image_id": 3, "category_id": 1, "segmentation": [[988.7, 299.18, 1020.81, 299.18, 1045.17, 303.06, 1057.9, 314.69, 1054.03, 327.42, 1031.88, 329.08, 1004.76, 325.76, 989.81, 321.88, 983.17, 311.92]], "area": 1781.0, "bbox": [983.17, 299.18, 74.73, 29.9], "iscrowd": 0, "attributes": {"occluded": false}}, {"id": 793, "image_id": 3, "category_id": 1, "segmentation": [[983.72, 324.65, 960.47, 341.26, 940.0, 361.2, 944.97, 375.03, 956.59, 383.89, 973.75, 378.35, 999.22, 349.01, 1011.4, 332.95, 1010.85, 324.1, 998.67, 320.78]], "area": 2325.0, "bbox": [940.0, 320.78, 71.4, 63.11], "iscrowd": 0, "attributes": {"occluded": false}}, {"id": 794, "image_id": 3, "category_id": 1, "segmentation": [[825.51, 371.11, 805.58, 376.42, 782.33, 390.37, 779.67, 401.0, 784.32, 412.96, 796.94, 415.62, 814.88, 407.65, 844.78, 395.69, 852.08, 387.72, 850.09, 373.1, 844.78, 368.45]], "area": 2096.0, "bbox": [779.67, 368.45, 72.41, 47.17], "iscrowd": 0, "attributes": {"occluded": false}}, {"id": 795, "image_id": 3, "category_id": 1, "segmentation": [[897.26, 397.68, 887.29, 414.29, 857.4, 431.56, 840.12, 431.56, 832.82, 417.61, 838.8, 402.33, 870.68, 383.73, 890.61, 380.41, 900.58, 385.72]], "area": 2131.0, "bbox": [832.82, 380.41, 67.76, 51.15], "iscrowd": 0, "attributes": {"occluded": false}}, {"id": 796, "image_id": 3, "category_id": 1, "segmentation": [[843.55, 519.41, 829.71, 527.71, 811.99, 549.3, 800.36, 569.79, 802.03, 579.75, 811.44, 587.5, 824.17, 585.29, 840.22, 560.93, 851.3, 547.64, 859.6, 533.8, 859.6, 527.71]], "area": 2049.0, "bbox": [800.36, 519.41, 59.24, 68.09], "iscrowd": 0, "attributes": {"occluded": false}}, {"id": 797, "image_id": 3, "category_id": 1, "segmentation": [[879.39, 458.0, 886.7, 472.61, 887.85, 496.44, 887.08, 512.97, 879.39, 523.39, 862.48, 523.39, 858.63, 515.66, 856.71, 500.67, 857.48, 471.84, 860.94, 459.92, 874.01, 454.96]], "area": 1816.0, "bbox": [856.71, 454.96, 31.14, 68.43], "iscrowd": 0, "attributes": {"occluded": false}}, {"id": 798, "image_id": 3, "category_id": 1, "segmentation": [[874.78, 429.16, 889.77, 426.86, 917.84, 433.82, 935.14, 446.46, 940.52, 458.38, 937.83, 470.68, 929.76, 475.3, 910.53, 469.53, 900.92, 462.26, 884.01, 458.38, 869.4, 451.85, 867.47, 439.54, 868.6, 433.0]], "area": 2228.0, "bbox": [867.47, 426.86, 73.05, 48.44], "iscrowd": 0, "attributes": {"occluded": false}}, {"id": 799, "image_id": 3, "category_id": 1, "segmentation": [[860.16, 549.11, 846.38, 562.88, 829.4, 581.46, 821.71, 593.96, 823.31, 602.29, 834.53, 607.73, 844.14, 607.41, 855.67, 603.57, 865.6, 590.75, 876.18, 578.9, 880.34, 562.56, 880.34, 551.99, 870.41, 546.54]], "area": 2087.0, "bbox": [821.71, 546.54, 58.63, 61.19], "iscrowd": 0, "attributes": {"occluded": false}}, {"id": 800, "image_id": 3, "category_id": 1, "segmentation": [[904.69, 524.44, 913.34, 538.53, 917.18, 562.56, 915.9, 583.71, 912.06, 593.32, 902.45, 597.48, 891.87, 594.28, 885.15, 582.42, 882.58, 550.39, 882.58, 533.73, 885.47, 524.44, 891.87, 521.87]], "area": 2127.0, "bbox": [882.58, 521.87, 34.6, 75.61], "iscrowd": 0, "attributes": {"occluded": false}}, {"id": 801, "image_id": 3, "category_id": 1, "segmentation": [[930.32, 555.51, 951.14, 562.88, 975.81, 579.86, 980.94, 595.56, 970.05, 604.85, 958.19, 601.01, 941.53, 590.43, 926.47, 580.18, 922.95, 573.45, 921.99, 560.64, 922.95, 556.79]], "area": 1612.0, "bbox": [921.99, 555.51, 58.95, 49.34], "iscrowd": 0, "attributes": {"occluded": false}}, {"id": 802, "image_id": 3, "category_id": 1, "segmentation": [[929.04, 508.1, 944.1, 516.75, 966.2, 533.09, 977.09, 548.79, 979.66, 562.56, 972.93, 568.97, 960.43, 567.37, 941.21, 553.59, 921.67, 538.85, 913.34, 524.12, 913.66, 514.18, 919.75, 509.06]], "area": 2138.0, "bbox": [913.34, 508.1, 66.32, 60.87], "iscrowd": 0, "attributes": {"occluded": false}}, {"id": 803, "image_id": 3, "category_id": 1, "segmentation": [[971.65, 452.35, 982.22, 456.52, 985.74, 465.81, 981.26, 475.1, 974.53, 484.71, 962.36, 503.61, 951.14, 513.22, 941.21, 513.22, 930.96, 504.57, 931.92, 492.08, 942.81, 473.5, 956.27, 456.84]], "area": 1948.0, "bbox": [930.96, 452.35, 54.78, 60.87], "iscrowd": 0, "attributes": {"occluded": false}}, {"id": 804, "image_id": 3, "category_id": 1, "segmentation": [[928.0, 415.5, 953.96, 422.56, 977.67, 428.0, 984.08, 435.05, 982.48, 445.94, 972.86, 451.07, 953.96, 451.07, 930.9, 444.34, 914.56, 435.69, 913.6, 427.04, 915.52, 417.43]], "area": 1731.0, "bbox": [913.6, 415.5, 70.48, 35.57], "iscrowd": 0, "attributes": {"occluded": false}}, {"id": 805, "image_id": 3, "category_id": 1, "segmentation": [[887.5, 96.7, 869.01, 110.92, 858.63, 127.83, 852.87, 141.29, 856.33, 150.51, 866.32, 155.51, 880.93, 151.28, 892.85, 129.37, 905.53, 117.45, 907.46, 102.84, 903.23, 95.15]], "area": 1864.0, "bbox": [852.87, 95.15, 54.59, 60.36], "iscrowd": 0, "attributes": {"occluded": false}}, {"id": 806, "image_id": 3, "category_id": 1, "segmentation": [[965.62, 0.45, 972.08, 15.21, 976.23, 46.58, 972.54, 66.88, 957.77, 72.42, 948.55, 65.04, 943.47, 48.89, 939.32, 23.52, 934.71, 4.6, 936.38, 0.0, 951.47, 0.0]], "area": 2187.0, "bbox": [934.71, 0.0, 41.52, 72.42], "iscrowd": 0, "attributes": {"occluded": false}}, {"id": 807, "image_id": 3, "category_id": 1, "segmentation": [[1021.44, 35.05, 1046.81, 56.27, 1056.96, 74.26, 1055.12, 85.8, 1044.04, 90.41, 1026.97, 86.72, 1021.9, 77.03, 1008.06, 64.58, 998.37, 48.43, 1005.29, 36.43]], "area": 1891.0, "bbox": [998.37, 35.05, 58.59, 55.36], "iscrowd": 0, "attributes": {"occluded": false}}, {"id": 808, "image_id": 3, "category_id": 1, "segmentation": [[1011.66, 83.77, 1032.42, 92.99, 1049.03, 115.14, 1053.18, 127.13, 1053.18, 143.74, 1049.95, 152.97, 1039.8, 154.81, 1028.73, 133.13, 1008.89, 113.29, 997.36, 100.84, 1001.51, 88.84]], "area": 1974.0, "bbox": [997.36, 83.77, 55.82, 71.04], "iscrowd": 0, "attributes": {"occluded": false}}, {"id": 809, "image_id": 3, "category_id": 1, "segmentation": [[982.59, 115.6, 997.82, 123.9, 996.9, 141.9, 986.28, 156.66, 977.98, 184.8, 965.52, 197.72, 948.92, 194.49, 941.53, 182.49, 948.92, 160.35, 961.37, 132.67]], "area": 2603.0, "bbox": [941.53, 115.6, 56.29, 82.12], "iscrowd": 0, "attributes": {"occluded": false}}, {"id": 810, "image_id": 3, "category_id": 1, "segmentation": [[1030.11, 159.89, 1019.96, 181.11, 1012.58, 190.8, 990.44, 186.18, 988.13, 168.65, 1000.59, 136.36, 1020.88, 108.22, 1030.57, 105.91, 1037.95, 116.52, 1034.26, 141.43]], "area": 2551.0, "bbox": [988.13, 105.91, 49.82, 84.89], "iscrowd": 0, "attributes": {"occluded": false}}, {"id": 811, "image_id": 3, "category_id": 1, "segmentation": [[1023.65, 191.72, 1038.88, 215.71, 1032.88, 226.32, 1018.12, 234.16, 997.36, 221.71, 980.75, 199.1, 976.6, 182.03, 980.29, 170.96, 996.9, 170.5]], "area": 2302.0, "bbox": [976.6, 170.5, 62.28, 63.66], "iscrowd": 0, "attributes": {"occluded": false}}, {"id": 812, "image_id": 3, "category_id": 1, "segmentation": [[1070.25, 164.96, 1085.01, 190.34, 1099.31, 213.86, 1095.62, 230.47, 1083.63, 234.16, 1065.63, 227.7, 1049.49, 198.64, 1047.18, 173.27, 1050.41, 161.73, 1060.56, 159.43]], "area": 2384.0, "bbox": [1047.18, 159.43, 52.13, 74.73], "iscrowd": 0, "attributes": {"occluded": false}}, {"id": 813, "image_id": 3, "category_id": 1, "segmentation": [[1077.63, 102.68, 1087.32, 116.98, 1089.16, 152.97, 1086.86, 168.19, 1075.32, 170.04, 1061.02, 160.81, 1058.25, 136.82, 1051.79, 112.37, 1054.56, 100.38, 1065.63, 96.68]], "area": 2010.0, "bbox": [1051.79, 96.68, 37.37, 73.36], "iscrowd": 0, "attributes": {"occluded": false}}, {"id": 814, "image_id": 3, "category_id": 1, "segmentation": [[1103.0, 46.4, 1116.38, 57.47, 1131.61, 92.53, 1136.68, 116.98, 1131.61, 126.21, 1119.15, 130.36, 1106.23, 118.83, 1100.24, 89.3, 1085.01, 64.39, 1084.55, 55.16, 1089.62, 48.24]], "area": 2383.0, "bbox": [1084.55, 46.4, 52.13, 83.96], "iscrowd": 0, "attributes": {"occluded": false}}, {"id": 815, "image_id": 3, "category_id": 1, "segmentation": [[827.45, 617.04, 845.52, 619.35, 879.35, 634.34, 888.58, 644.34, 889.35, 657.03, 884.35, 663.56, 873.59, 663.18, 845.52, 653.57, 825.15, 643.19, 817.07, 631.27, 818.23, 620.5]], "area": 2060.0, "bbox": [817.07, 617.04, 72.28, 46.52], "iscrowd": 0, "attributes": {"occluded": false}}, {"id": 816, "image_id": 3, "category_id": 1, "segmentation": [[873.59, 687.01, 887.81, 685.86, 922.8, 688.55, 942.4, 697.78, 945.86, 706.62, 942.02, 716.23, 915.49, 719.31, 883.97, 716.62, 876.28, 708.16, 871.28, 698.93]], "area": 1982.0, "bbox": [871.28, 685.86, 74.58, 33.45], "iscrowd": 0, "attributes": {"occluded": false}}, {"id": 817, "image_id": 3, "category_id": 1, "segmentation": [[950.86, 647.03, 917.41, 653.95, 896.65, 660.1, 890.5, 667.41, 891.66, 678.56, 899.73, 683.94, 914.34, 683.55, 938.94, 679.71, 958.17, 673.17, 964.32, 663.95, 965.09, 650.11]], "area": 1958.0, "bbox": [890.5, 647.03, 74.59, 36.91], "iscrowd": 0, "attributes": {"occluded": false}}, {"id": 818, "image_id": 3, "category_id": 1, "segmentation": [[879.67, 593.87, 918.42, 604.48, 936.41, 612.78, 941.03, 623.86, 936.41, 634.47, 927.65, 638.16, 901.81, 631.24, 875.06, 624.32, 865.83, 614.17, 868.14, 599.41]], "area": 2093.0, "bbox": [865.83, 593.87, 75.2, 44.29], "iscrowd": 0, "attributes": {"occluded": false}}, {"id": 819, "image_id": 3, "category_id": 1, "segmentation": [[923.65, 723.52, 904.78, 728.51, 874.38, 761.17, 872.17, 777.78, 877.15, 785.53, 890.99, 788.3, 910.92, 766.15, 931.96, 750.1, 938.6, 739.58, 935.28, 729.61]], "area": 2239.0, "bbox": [872.17, 723.52, 66.43, 64.78], "iscrowd": 0, "attributes": {"occluded": false}}, {"id": 820, "image_id": 3, "category_id": 1, "segmentation": [[961.8, 735.15, 967.39, 756.19, 965.17, 783.31, 960.7, 801.0, 944.69, 802.14, 939.71, 783.31, 936.94, 753.97, 940.26, 737.92, 948.01, 732.38]], "area": 1700.0, "bbox": [936.94, 732.38, 30.45, 69.76], "iscrowd": 0, "attributes": {"occluded": false}}, {"id": 821, "image_id": 3, "category_id": 1, "segmentation": [[918.38, 375.2, 935.44, 371.5, 957.13, 379.35, 979.73, 389.5, 990.81, 400.11, 988.96, 410.26, 980.66, 418.56, 965.89, 418.56, 955.74, 409.33, 934.52, 400.57, 916.53, 392.73, 912.84, 382.11]], "area": 2066.0, "bbox": [912.84, 371.5, 77.97, 47.06], "iscrowd": 0, "attributes": {"occluded": false}}, {"id": 822, "image_id": 3, "category_id": 1, "segmentation": [[1018.95, 353.97, 1041.09, 368.27, 1066.0, 385.34, 1067.39, 400.11, 1059.55, 408.41, 1045.7, 407.03, 1017.56, 391.34, 1000.03, 379.81, 996.8, 365.97, 1005.11, 354.9]], "area": 2180.0, "bbox": [996.8, 353.97, 70.59, 54.44], "iscrowd": 0, "attributes": {"occluded": false}}, {"id": 823, "image_id": 3, "category_id": 1, "segmentation": [[1513.04, 395.03, 1513.04, 415.4, 1498.43, 434.62, 1487.28, 437.7, 1478.06, 430.39, 1476.9, 408.1, 1478.44, 392.33, 1487.67, 385.8, 1502.66, 387.34]], "area": 1496.0, "bbox": [1476.9, 385.8, 36.14, 51.9], "iscrowd": 0, "attributes": {"occluded": false}}, {"id": 824, "image_id": 3, "category_id": 1, "segmentation": [[1554.56, 804.39, 1546.1, 827.07, 1523.04, 848.21, 1513.81, 850.52, 1501.12, 843.98, 1497.28, 829.76, 1504.97, 819.0, 1518.04, 810.54, 1528.03, 798.24, 1538.8, 792.08, 1550.72, 793.24]], "area": 1920.0, "bbox": [1497.28, 792.08, 57.28, 58.44], "iscrowd": 0, "attributes": {"occluded": false}}, {"id": 825, "image_id": 3, "category_id": 1, "segmentation": [[255.81, 825.05, 260.48, 843.74, 256.7, 859.09, 261.82, 889.79, 258.26, 896.91, 248.91, 900.47, 238.45, 900.03, 232.0, 892.91, 228.89, 872.44, 227.33, 848.86, 230.45, 830.61, 234.23, 824.61, 254.92, 823.49]], "area": 2181.0, "bbox": [227.33, 823.49, 34.49, 76.98], "iscrowd": 0, "attributes": {"occluded": false}}, {"id": 826, "image_id": 3, "category_id": 1, "segmentation": [[112.4, 773.3, 125.52, 774.41, 132.42, 779.75, 129.53, 787.54, 128.64, 801.11, 122.41, 808.01, 116.62, 810.9, 115.96, 823.36, 122.63, 841.16, 123.08, 854.29, 109.28, 857.18, 97.49, 852.28, 91.04, 835.82, 88.59, 817.58, 92.82, 797.11, 97.27, 787.54]], "area": 2371.0, "bbox": [88.59, 773.3, 43.83, 83.88], "iscrowd": 0, "attributes": {"occluded": false}}, {"id": 827, "image_id": 3, "category_id": 1, "segmentation": [[183.23, 353.05, 205.84, 365.51, 234.9, 391.34, 238.59, 403.8, 228.9, 414.87, 215.06, 414.87, 181.39, 390.88, 169.39, 374.27, 167.08, 358.59, 171.7, 352.59]], "area": 2411.0, "bbox": [167.08, 352.59, 71.51, 62.28], "iscrowd": 0, "attributes": {"occluded": false}}, {"id": 828, "image_id": 3, "category_id": 1, "segmentation": [[338.09, 135.74, 341.41, 165.63, 340.09, 206.09, 332.11, 217.38, 312.85, 215.39, 310.19, 190.21, 307.53, 164.97, 308.2, 144.31, 314.18, 134.34, 324.81, 129.69]], "area": 2499.0, "bbox": [307.53, 129.69, 33.88, 87.69], "iscrowd": 0, "attributes": {"occluded": false}}, {"id": 829, "image_id": 3, "category_id": 1, "segmentation": [[401.87, 178.85, 406.52, 192.14, 402.53, 202.77, 386.59, 206.75, 379.94, 213.46, 362.67, 238.71, 352.04, 242.69, 336.76, 233.39, 336.1, 220.11, 350.71, 196.79, 371.31, 178.85, 389.25, 175.6]], "area": 2506.0, "bbox": [336.1, 175.6, 70.42, 67.09], "iscrowd": 0, "attributes": {"occluded": false}}, {"id": 830, "image_id": 3, "category_id": 1, "segmentation": [[389.2, 17.95, 395.84, 35.11, 404.15, 77.74, 406.36, 96.01, 400.27, 101.55, 385.88, 103.76, 375.36, 94.9, 369.27, 69.44, 365.4, 33.45, 365.95, 17.95, 377.58, 15.18]], "area": 2587.0, "bbox": [365.4, 15.18, 40.96, 88.58], "iscrowd": 0, "attributes": {"occluded": false}}, {"id": 831, "image_id": 3, "category_id": 1, "segmentation": [[430.36, 131.1, 440.74, 143.4, 456.11, 186.08, 456.88, 204.15, 450.35, 209.53, 436.12, 210.68, 424.59, 201.84, 414.98, 167.62, 408.06, 147.63, 408.06, 134.56, 419.98, 129.56]], "area": 2551.0, "bbox": [408.06, 129.56, 48.82, 81.12], "iscrowd": 0, "attributes": {"occluded": false}}, {"id": 832, "image_id": 3, "category_id": 1, "segmentation": [[444.96, 52.29, 451.88, 66.9, 454.19, 93.42, 458.42, 122.26, 454.19, 130.33, 443.43, 128.41, 430.36, 118.03, 421.1, 101.1, 419.21, 65.74, 424.97, 49.98, 437.28, 48.83]], "area": 2322.0, "bbox": [419.21, 48.83, 39.21, 81.5], "iscrowd": 0, "attributes": {"occluded": false}}, {"id": 833, "image_id": 3, "category_id": 1, "segmentation": [[476.11, 48.44, 505.32, 62.28, 525.31, 78.43, 518.78, 93.81, 501.09, 95.73, 476.11, 80.35, 459.19, 74.2, 456.11, 59.59, 464.19, 49.98]], "area": 1906.0, "bbox": [456.11, 48.44, 69.2, 47.29], "iscrowd": 0, "attributes": {"occluded": false}}, {"id": 834, "image_id": 3, "category_id": 1, "segmentation": [[456.42, 0.0, 456.96, 28.25, 451.98, 45.41, 437.03, 48.18, 424.85, 42.64, 423.75, 22.16, 422.64, 0.57, 439.98, 0.0]], "area": 1477.0, "bbox": [422.64, 0.0, 34.32, 48.18], "iscrowd": 0, "attributes": {"occluded": false}}, {"id": 835, "image_id": 3, "category_id": 1, "segmentation": [[505.7, 11.6, 527.82, 18.84, 557.72, 39.88, 566.58, 56.48, 557.17, 67.0, 536.68, 65.89, 529.49, 51.5, 494.1, 38.8, 486.86, 22.16, 490.18, 18.28]], "area": 2255.0, "bbox": [486.86, 11.6, 79.72, 55.4], "iscrowd": 0, "attributes": {"occluded": false}}, {"id": 836, "image_id": 3, "category_id": 1, "segmentation": [[593.15, 1.12, 597.58, 25.48, 597.03, 44.86, 586.51, 51.5, 570.45, 47.63, 567.68, 23.27, 557.72, 8.87, 551.63, 0.57]], "area": 1508.0, "bbox": [551.63, 0.57, 45.95, 50.93], "iscrowd": 0, "attributes": {"occluded": false}}, {"id": 837, "image_id": 3, "category_id": 1, "segmentation": [[630.24, 0.57, 650.72, 25.48, 646.3, 48.73, 628.58, 53.16, 617.51, 42.64, 602.01, 23.27, 594.81, 1.12]], "area": 1889.0, "bbox": [594.81, 0.57, 55.91, 52.59], "iscrowd": 0, "attributes": {"occluded": false}}, {"id": 838, "image_id": 3, "category_id": 1, "segmentation": [[696.32, 1.62, 692.09, 26.22, 688.63, 41.98, 675.56, 45.83, 666.71, 34.68, 665.56, 15.07, 665.56, 0.46]], "area": 1092.0, "bbox": [665.56, 0.46, 30.76, 45.37], "iscrowd": 0, "attributes": {"occluded": false}}, {"id": 839, "image_id": 3, "category_id": 1, "segmentation": [[577.33, 53.6, 600.4, 60.52, 631.15, 75.89, 639.61, 87.04, 633.84, 95.5, 619.62, 96.27, 593.86, 90.5, 574.64, 83.2, 569.64, 73.2, 570.41, 61.28]], "area": 1811.0, "bbox": [569.64, 53.6, 69.97, 42.67], "iscrowd": 0, "attributes": {"occluded": false}}, {"id": 840, "image_id": 3, "category_id": 1, "segmentation": [[550.0, 78.6, 562.0, 94.0, 577.7, 111.6, 587.3, 126.6, 573.9, 138.9, 558.9, 136.3, 544.65, 118.95, 526.58, 96.27, 527.35, 81.66, 535.43, 76.28]], "area": 1986.0, "bbox": [526.58, 76.28, 60.72, 62.62], "iscrowd": 0, "attributes": {"occluded": false}}, {"id": 841, "image_id": 3, "category_id": 1, "segmentation": [[475.07, 92.04, 490.44, 94.73, 524.28, 115.11, 535.04, 127.79, 535.43, 137.79, 527.74, 142.79, 508.9, 139.71, 481.6, 127.79, 463.92, 114.34, 458.54, 102.04, 465.46, 90.5]], "area": 2221.0, "bbox": [458.54, 90.5, 76.89, 52.29], "iscrowd": 0, "attributes": {"occluded": false}}, {"id": 842, "image_id": 3, "category_id": 1, "segmentation": [[495.06, 138.94, 477.37, 155.09, 460.46, 182.77, 460.84, 200.07, 470.45, 206.99, 485.45, 204.68, 499.29, 178.16, 515.82, 163.55, 521.2, 151.25, 518.51, 143.56, 502.36, 135.87]], "area": 2320.0, "bbox": [460.46, 135.87, 60.74, 71.12], "iscrowd": 0, "attributes": {"occluded": false}}, {"id": 843, "image_id": 3, "category_id": 1, "segmentation": [[88.2, 328.14, 87.73, 357.2, 94.19, 383.5, 88.2, 394.11, 67.9, 394.11, 59.59, 382.11, 54.98, 359.05, 54.98, 341.52, 60.52, 321.22, 80.81, 319.37]], "area": 2305.0, "bbox": [54.98, 319.37, 39.21, 74.74], "iscrowd": 0, "attributes": {"occluded": false}}, {"id": 844, "image_id": 3, "category_id": 1, "segmentation": [[204.91, 263.09, 207.68, 286.16, 205.84, 293.08, 211.83, 332.75, 203.99, 344.75, 188.31, 343.82, 178.16, 324.91, 174.0, 297.23, 172.16, 272.32, 178.16, 259.4, 191.07, 254.79]], "area": 2661.0, "bbox": [172.16, 254.79, 39.67, 89.96], "iscrowd": 0, "attributes": {"occluded": false}}, {"id": 845, "image_id": 3, "category_id": 1, "segmentation": [[237.67, 280.16, 256.58, 286.16, 289.34, 325.37, 293.95, 339.67, 290.72, 349.36, 275.96, 353.05, 260.74, 348.44, 243.21, 325.83, 227.98, 300.0, 229.83, 284.31]], "area": 2652.0, "bbox": [227.98, 280.16, 65.97, 72.89], "iscrowd": 0, "attributes": {"occluded": false}}, {"id": 846, "image_id": 3, "category_id": 1, "segmentation": [[379.48, 994.63, 361.49, 998.33, 351.34, 1012.17, 356.42, 1026.47, 371.64, 1032.0, 402.09, 1023.24, 424.24, 1009.4, 434.85, 1000.17, 435.77, 988.18, 428.85, 980.33, 409.93, 981.72, 394.71, 990.48]], "area": 2587.0, "bbox": [351.34, 980.33, 84.43, 51.67], "iscrowd": 0, "attributes": {"occluded": false}}, {"id": 847, "image_id": 3, "category_id": 1, "segmentation": [[543.35, 975.24, 556.42, 977.54, 557.57, 991.38, 554.49, 999.46, 540.65, 1007.53, 511.4, 1018.3, 489.91, 1020.22, 476.84, 1015.22, 473.8, 1002.9, 491.06, 989.46, 523.35, 982.16, 533.35, 975.62]], "area": 2400.0, "bbox": [473.8, 975.24, 83.77, 44.98], "iscrowd": 0, "attributes": {"occluded": false}}, {"id": 848, "image_id": 3, "category_id": 1, "segmentation": [[598.72, 973.54, 606.73, 987.11, 612.29, 1013.8, 617.19, 1035.39, 615.41, 1046.95, 609.62, 1053.85, 604.28, 1055.63, 595.83, 1049.62, 585.59, 1033.83, 580.25, 1012.91, 577.14, 992.67, 576.25, 978.43, 585.37, 971.76]], "area": 2275.0, "bbox": [576.25, 971.76, 40.94, 83.87], "iscrowd": 0, "attributes": {"occluded": false}}, {"id": 849, "image_id": 3, "category_id": 1, "segmentation": [[507.16, 915.38, 491.59, 916.49, 482.51, 921.5, 464.89, 921.5, 455.99, 923.91, 450.62, 932.25, 450.8, 943.19, 466.56, 950.98, 482.14, 950.79, 501.6, 947.83, 508.65, 940.23, 516.9, 937.4, 516.2, 928.1, 512.54, 918.35]], "area": 1767.0, "bbox": [450.62, 915.38, 66.28, 35.6], "iscrowd": 0, "attributes": {"occluded": false}}, {"id": 850, "image_id": 3, "category_id": 1, "segmentation": [[432.28, 838.64, 440.07, 849.1, 446.52, 866.68, 452.08, 883.59, 450.52, 897.16, 445.41, 902.94, 433.62, 904.94, 425.38, 902.05, 418.04, 890.71, 420.93, 881.14, 413.81, 871.35, 413.81, 845.99, 417.15, 840.65, 424.49, 835.97]], "area": 1879.0, "bbox": [413.81, 835.97, 38.27, 68.97], "iscrowd": 0, "attributes": {"occluded": false}}, {"id": 851, "image_id": 3, "category_id": 1, "segmentation": [[389.65, 761.0, 374.28, 763.24, 369.79, 769.33, 371.07, 785.35, 374.92, 807.13, 387.1, 841.4, 400.23, 843.34, 411.44, 838.21, 413.04, 824.76, 408.24, 804.25, 398.95, 777.02]], "area": 2358.0, "bbox": [369.79, 761.0, 43.25, 82.34], "iscrowd": 0, "attributes": {"occluded": false}}, {"id": 852, "image_id": 3, "category_id": 1, "segmentation": [[485.77, 786.95, 455.97, 789.19, 439.31, 794.64, 429.38, 801.37, 429.7, 818.67, 435.47, 824.76, 463.02, 823.79, 487.05, 816.43, 500.5, 810.98, 509.15, 805.53, 507.55, 794.32, 503.39, 788.55]], "area": 2292.0, "bbox": [429.38, 786.95, 79.77, 37.81], "iscrowd": 0, "attributes": {"occluded": false}}, {"id": 853, "image_id": 3, "category_id": 1, "segmentation": [[510.4, 842.4, 499.86, 849.42, 488.65, 865.76, 474.55, 887.87, 465.9, 893.96, 453.73, 891.71, 450.85, 876.66, 455.01, 859.68, 471.67, 838.85, 487.69, 827.32, 500.83, 824.44, 510.44, 828.6]], "area": 2140.0, "bbox": [450.85, 824.44, 59.59, 69.52], "iscrowd": 0, "attributes": {"occluded": false}}, {"id": 854, "image_id": 3, "category_id": 1, "segmentation": [[512.04, 873.45, 524.85, 880.5, 530.94, 887.87, 547.9, 894.6, 566.18, 912.54, 559.45, 928.56, 549.52, 931.12, 537.03, 928.56, 516.52, 916.38, 491.21, 901.0, 488.97, 887.23, 492.5, 878.58, 500.83, 873.45]], "area": 2513.0, "bbox": [488.97, 873.45, 77.21, 57.67], "iscrowd": 0, "attributes": {"occluded": false}}, {"id": 855, "image_id": 3, "category_id": 1, "segmentation": [[414.34, 742.56, 441.04, 754.31, 455.72, 756.71, 474.14, 764.19, 477.88, 776.47, 471.21, 784.48, 458.39, 787.95, 443.17, 784.75, 416.74, 775.4, 400.46, 767.39, 396.19, 755.11, 402.33, 745.23]], "area": 2176.0, "bbox": [396.19, 742.56, 81.69, 45.39], "iscrowd": 0, "attributes": {"occluded": false}}, {"id": 856, "image_id": 3, "category_id": 1, "segmentation": [[347.6, 674.75, 338.52, 679.56, 339.85, 696.64, 339.85, 714.8, 341.19, 733.49, 345.99, 743.9, 363.08, 747.1, 372.96, 740.16, 374.03, 721.21, 372.16, 699.58, 364.42, 682.23, 358.81, 675.02]], "area": 2102.0, "bbox": [338.52, 674.75, 35.51, 72.35], "iscrowd": 0, "attributes": {"occluded": false}}, {"id": 857, "image_id": 3, "category_id": 1, "segmentation": [[437.57, 700.38, 421.82, 704.39, 392.2, 708.9, 386.84, 717.73, 386.31, 727.88, 399.12, 735.89, 425.55, 735.36, 448.51, 730.02, 457.86, 725.48, 457.06, 712.13, 455.19, 705.99]], "area": 1953.0, "bbox": [386.31, 700.38, 71.55, 35.51], "iscrowd": 0, "attributes": {"occluded": false}}, {"id": 858, "image_id": 3, "category_id": 1, "segmentation": [[377.58, 610.17, 362.84, 609.53, 357.39, 613.37, 353.55, 626.83, 353.23, 661.75, 357.71, 680.65, 364.44, 692.83, 375.01, 698.27, 383.02, 692.51, 388.79, 663.67, 389.43, 635.8, 386.87, 619.78]], "area": 2646.0, "bbox": [353.23, 609.53, 36.2, 88.74], "iscrowd": 0, "attributes": {"occluded": false}}, {"id": 859, "image_id": 3, "category_id": 1, "segmentation": [[1036.59, 720.69, 1047.36, 737.61, 1056.2, 776.82, 1055.82, 795.66, 1048.9, 803.73, 1032.75, 803.73, 1027.75, 788.35, 1020.06, 759.91, 1012.76, 740.68, 1015.45, 725.69, 1027.37, 719.15]], "area": 2465.0, "bbox": [1012.76, 719.15, 43.44, 84.58], "iscrowd": 0, "attributes": {"occluded": false}}, {"id": 860, "image_id": 3, "category_id": 1, "segmentation": [[1038.86, 613.02, 1052.15, 630.74, 1064.32, 669.49, 1060.45, 696.62, 1039.41, 701.05, 1031.66, 692.19, 1028.34, 661.19, 1016.71, 634.61, 1016.71, 620.77, 1025.57, 614.69]], "area": 2717.0, "bbox": [1016.71, 613.02, 47.61, 88.03], "iscrowd": 0, "attributes": {"occluded": false}}, {"id": 861, "image_id": 3, "category_id": 1, "segmentation": [[1036.55, 548.27, 1056.16, 551.73, 1085.76, 572.49, 1093.84, 590.17, 1088.07, 601.7, 1076.15, 604.01, 1061.16, 599.01, 1048.47, 583.25, 1031.56, 573.26, 1026.94, 560.57, 1026.94, 551.73]], "area": 2133.0, "bbox": [1026.94, 548.27, 66.9, 55.74], "iscrowd": 0, "attributes": {"occluded": false}}, {"id": 862, "image_id": 3, "category_id": 1, "segmentation": [[1090.76, 471.38, 1087.3, 487.52, 1075.38, 506.75, 1065.0, 529.4, 1055.39, 531.73, 1041.55, 528.27, 1037.71, 515.2, 1043.86, 494.83, 1055.01, 475.99, 1063.85, 469.07, 1079.61, 465.61]], "area": 2119.0, "bbox": [1037.71, 465.61, 53.05, 66.12], "iscrowd": 0, "attributes": {"occluded": false}}, {"id": 863, "image_id": 3, "category_id": 1, "segmentation": [[1078.92, 394.33, 1072.0, 400.1, 1060.08, 403.56, 1059.7, 417.78, 1069.69, 424.32, 1090.84, 423.55, 1123.52, 422.78, 1137.36, 418.55, 1139.66, 408.17, 1126.59, 400.48, 1104.68, 394.33]], "area": 1939.0, "bbox": [1059.7, 394.33, 79.96, 29.99], "iscrowd": 0, "attributes": {"occluded": false}}, {"id": 864, "image_id": 3, "category_id": 1, "segmentation": [[1112.75, 481.22, 1124.67, 493.52, 1123.52, 501.21, 1115.44, 517.36, 1108.14, 523.12, 1095.84, 541.96, 1084.3, 551.19, 1073.15, 550.42, 1066.62, 541.96, 1068.16, 525.05, 1077.38, 508.51, 1090.07, 493.91, 1100.45, 486.22]], "area": 2257.0, "bbox": [1066.62, 481.22, 58.05, 69.97], "iscrowd": 0, "attributes": {"occluded": false}}, {"id": 865, "image_id": 3, "category_id": 1, "segmentation": [[1128.13, 510.05, 1138.51, 517.36, 1141.2, 526.58, 1135.05, 539.27, 1127.36, 546.96, 1118.9, 569.26, 1110.83, 581.56, 1098.53, 584.64, 1091.22, 574.64, 1091.99, 560.03, 1099.68, 535.43, 1110.06, 518.13, 1124.29, 509.67]], "area": 2107.0, "bbox": [1091.22, 509.67, 49.98, 74.97], "iscrowd": 0, "attributes": {"occluded": false}}, {"id": 866, "image_id": 3, "category_id": 1, "segmentation": [[1044.41, 338.38, 1059.89, 333.85, 1068.7, 333.85, 1077.25, 337.05, 1093.0, 330.38, 1106.08, 327.97, 1118.9, 336.25, 1115.43, 352.27, 1105.01, 360.28, 1089.8, 362.95, 1074.04, 364.28, 1054.55, 363.75, 1042.81, 355.47, 1040.94, 345.59]], "area": 2092.0, "bbox": [1040.94, 327.97, 77.96, 36.31], "iscrowd": 0, "attributes": {"occluded": false}}, {"id": 867, "image_id": 3, "category_id": 1, "segmentation": [[1094.33, 276.98, 1110.35, 274.58, 1120.23, 280.72, 1121.03, 292.46, 1113.02, 302.88, 1103.95, 311.15, 1086.86, 321.83, 1077.51, 325.84, 1068.44, 325.57, 1059.63, 316.23, 1059.36, 305.01, 1081.52, 290.33]], "area": 1847.0, "bbox": [1059.36, 274.58, 61.67, 51.26], "iscrowd": 0, "attributes": {"occluded": false}}, {"id": 868, "image_id": 3, "category_id": 1, "segmentation": [[1052.16, 231.36, 1036.14, 232.0, 1020.44, 239.69, 1017.24, 248.02, 1020.44, 256.03, 1036.78, 259.87, 1069.46, 259.87, 1082.27, 260.51, 1089.96, 254.1, 1091.88, 241.61, 1081.63, 231.04]], "area": 1879.0, "bbox": [1017.24, 231.04, 74.64, 29.47], "iscrowd": 0, "attributes": {"occluded": false}}, {"id": 869, "image_id": 3, "category_id": 1, "segmentation": [[1109.58, 675.3, 1111.57, 709.85, 1109.58, 751.7, 1098.28, 759.67, 1086.99, 754.36, 1077.69, 731.11, 1076.36, 697.23, 1081.01, 675.97, 1091.64, 669.99]], "area": 2607.0, "bbox": [1076.36, 669.99, 35.21, 89.68], "iscrowd": 0, "attributes": {"occluded": false}}, {"id": 870, "image_id": 3, "category_id": 1, "segmentation": [[1096.96, 632.79, 1098.28, 655.38, 1091.64, 694.57, 1083.0, 705.86, 1065.07, 703.87, 1060.42, 691.25, 1064.4, 662.02, 1067.06, 642.75, 1071.05, 632.79, 1079.0, 630.8]], "area": 2218.0, "bbox": [1060.42, 630.8, 37.86, 75.06], "iscrowd": 0, "attributes": {"occluded": false}}, {"id": 871, "image_id": 3, "category_id": 1, "segmentation": [[1062.66, 704.15, 1079.27, 724.08, 1091.45, 754.53, 1091.45, 769.47, 1084.81, 777.78, 1071.52, 772.8, 1053.25, 748.44, 1043.84, 726.29, 1042.73, 711.9, 1044.95, 705.81]], "area": 2138.0, "bbox": [1042.73, 704.15, 48.72, 73.63], "iscrowd": 0, "attributes": {"occluded": false}}, {"id": 872, "image_id": 3, "category_id": 1, "segmentation": [[1136.29, 747.88, 1114.15, 764.49, 1090.34, 802.69, 1090.34, 820.41, 1107.51, 824.28, 1124.67, 814.32, 1144.04, 787.74, 1156.22, 767.81, 1156.22, 757.29, 1148.47, 747.33]], "area": 2835.0, "bbox": [1090.34, 747.33, 65.88, 76.95], "iscrowd": 0, "attributes": {"occluded": false}}, {"id": 873, "image_id": 3, "category_id": 1, "segmentation": [[1144.2, 612.89, 1135.74, 641.73, 1122.67, 658.26, 1109.6, 660.95, 1100.4, 647.1, 1104.6, 632.1, 1117.67, 609.43, 1133.05, 602.9, 1141.13, 604.43]], "area": 1572.0, "bbox": [1100.4, 602.9, 43.8, 58.05], "iscrowd": 0, "attributes": {"occluded": false}}, {"id": 874, "image_id": 3, "category_id": 1, "segmentation": [[1187.88, 655.57, 1172.11, 673.25, 1167.11, 688.63, 1172.11, 724.0, 1177.11, 739.76, 1186.72, 741.68, 1194.79, 735.53, 1199.02, 708.62, 1204.79, 676.71, 1207.1, 660.95, 1201.33, 653.64]], "area": 2386.0, "bbox": [1167.11, 653.64, 39.99, 88.04], "iscrowd": 0, "attributes": {"occluded": false}}, {"id": 875, "image_id": 3, "category_id": 1, "segmentation": [[1160.58, 691.32, 1155.2, 724.0, 1152.5, 749.76, 1160.96, 757.83, 1171.34, 758.6, 1178.26, 745.53, 1182.49, 722.84, 1184.03, 695.55, 1179.03, 685.17, 1169.04, 684.4]], "area": 1732.0, "bbox": [1152.5, 684.4, 31.53, 74.2], "iscrowd": 0, "attributes": {"occluded": false}}, {"id": 876, "image_id": 3, "category_id": 1, "segmentation": [[1253.62, 645.57, 1245.93, 663.25, 1237.08, 692.09, 1237.08, 705.54, 1250.16, 709.77, 1263.23, 706.31, 1272.07, 692.86, 1279.37, 670.56, 1279.76, 651.34, 1277.45, 642.88, 1265.92, 638.65]], "area": 2125.0, "bbox": [1237.08, 638.65, 42.68, 71.12], "iscrowd": 0, "attributes": {"occluded": false}}, {"id": 877, "image_id": 3, "category_id": 1, "segmentation": [[1302.06, 694.01, 1285.52, 702.47, 1266.69, 722.84, 1255.54, 738.99, 1255.92, 754.75, 1267.46, 758.21, 1280.14, 754.75, 1297.44, 737.84, 1312.05, 718.62, 1316.28, 709.0, 1316.28, 699.01, 1312.05, 693.63]], "area": 2172.0, "bbox": [1255.54, 693.63, 60.74, 64.58], "iscrowd": 0, "attributes": {"occluded": false}}, {"id": 878, "image_id": 3, "category_id": 1, "segmentation": [[1214.4, 731.69, 1223.63, 735.15, 1232.85, 750.91, 1242.47, 785.13, 1236.7, 798.2, 1217.09, 799.73, 1210.17, 787.43, 1203.64, 765.13, 1197.49, 746.68, 1202.48, 732.84]], "area": 2018.0, "bbox": [1197.49, 731.69, 44.98, 68.04], "iscrowd": 0, "attributes": {"occluded": false}}, {"id": 879, "image_id": 3, "category_id": 1, "segmentation": [[1196.53, 816.92, 1177.15, 819.69, 1164.97, 829.65, 1163.31, 837.95, 1172.17, 847.92, 1192.1, 850.13, 1205.94, 842.94, 1207.04, 826.33]], "area": 1103.0, "bbox": [1163.31, 816.92, 43.73, 33.21], "iscrowd": 0, "attributes": {"occluded": false}}, {"id": 880, "image_id": 3, "category_id": 1, "segmentation": [[1190.24, 860.93, 1195.68, 878.87, 1196.97, 911.87, 1195.04, 930.45, 1184.47, 934.29, 1169.73, 928.85, 1165.57, 908.02, 1163.97, 884.95, 1163.65, 865.41, 1171.66, 855.48, 1180.31, 853.24]], "area": 2214.0, "bbox": [1163.65, 853.24, 33.32, 81.05], "iscrowd": 0, "attributes": {"occluded": false}}, {"id": 881, "image_id": 3, "category_id": 1, "segmentation": [[1138.13, 894.73, 1147.25, 906.08, 1154.15, 921.88, 1165.05, 931.44, 1169.72, 943.68, 1165.27, 951.69, 1153.7, 955.03, 1142.13, 951.91, 1135.9, 943.01, 1121.22, 934.56, 1115.88, 908.75, 1116.99, 897.62, 1127.67, 891.4]], "area": 1993.0, "bbox": [1115.88, 891.4, 53.84, 63.63], "iscrowd": 0, "attributes": {"occluded": false}}, {"id": 882, "image_id": 3, "category_id": 1, "segmentation": [[1222.47, 918.37, 1207.09, 912.6, 1197.16, 924.78, 1190.11, 944.96, 1176.98, 961.94, 1172.17, 977.96, 1177.62, 987.25, 1192.03, 989.81, 1207.41, 978.28, 1220.23, 952.01, 1223.43, 934.07]], "area": 2252.0, "bbox": [1172.17, 912.6, 51.26, 77.21], "iscrowd": 0, "attributes": {"occluded": false}}, {"id": 883, "image_id": 3, "category_id": 1, "segmentation": [[1223.43, 911.64, 1230.16, 939.51, 1240.09, 952.97, 1251.94, 951.69, 1261.55, 941.76, 1258.99, 920.93, 1253.22, 903.63, 1245.86, 901.39, 1231.12, 903.63]], "area": 1440.0, "bbox": [1223.43, 901.39, 38.12, 51.58], "iscrowd": 0, "attributes": {"occluded": false}}, {"id": 884, "image_id": 3, "category_id": 1, "segmentation": [[1290.71, 905.88, 1289.7, 929.3, 1296.2, 941.4, 1296.2, 966.1, 1301.6, 977.32, 1315.06, 979.24, 1321.78, 967.07, 1324.03, 934.39, 1316.98, 911.96, 1311.53, 901.71]], "area": 1983.0, "bbox": [1289.7, 901.71, 34.33, 77.53], "iscrowd": 0, "attributes": {"occluded": false}}, {"id": 885, "image_id": 3, "category_id": 1, "segmentation": [[1348.05, 960.34, 1332.04, 958.74, 1325.95, 966.75, 1323.39, 988.53, 1318.58, 1006.47, 1309.71, 1033.19, 1316.63, 1041.94, 1334.15, 1044.72, 1344.31, 1024.41, 1351.68, 998.59, 1352.16, 976.9]], "area": 2344.0, "bbox": [1309.71, 958.74, 42.45, 85.98], "iscrowd": 0, "attributes": {"occluded": false}}, {"id": 886, "image_id": 3, "category_id": 1, "segmentation": [[1231.72, 1008.75, 1218.8, 1005.06, 1207.27, 1010.6, 1204.5, 1024.9, 1209.57, 1035.05, 1234.02, 1045.2, 1251.09, 1059.04, 1274.16, 1064.11, 1288.92, 1055.35, 1287.08, 1039.66, 1271.85, 1028.13, 1250.17, 1021.21]], "area": 2685.0, "bbox": [1204.5, 1005.06, 84.42, 59.05], "iscrowd": 0, "attributes": {"occluded": false}}, {"id": 887, "image_id": 3, "category_id": 1, "segmentation": [[1152.43, 988.92, 1168.19, 1000.46, 1185.88, 1026.98, 1189.72, 1048.51, 1187.41, 1060.04, 1170.5, 1062.35, 1164.73, 1056.2, 1161.27, 1037.75, 1140.51, 1012.37, 1135.51, 999.69, 1138.97, 992.0]], "area": 2054.0, "bbox": [1135.51, 988.92, 54.21, 73.43], "iscrowd": 0, "attributes": {"occluded": false}}, {"id": 888, "image_id": 3, "category_id": 1, "segmentation": [[1233.93, 1079.65, 1223.17, 1063.89, 1212.4, 1059.66, 1201.25, 1065.43, 1201.25, 1075.42, 1202.02, 1079.65]], "area": 484.0, "bbox": [1201.25, 1059.66, 32.68, 19.99], "iscrowd": 0, "attributes": {"occluded": false}}, {"id": 889, "image_id": 3, "category_id": 1, "segmentation": [[1244.54, 807.19, 1250.31, 820.65, 1254.92, 857.56, 1253.38, 876.01, 1248.0, 882.16, 1236.08, 882.51, 1228.01, 874.86, 1221.86, 852.17, 1221.86, 823.34, 1224.17, 808.35, 1234.16, 804.08]], "area": 2123.0, "bbox": [1221.86, 804.08, 33.06, 78.43], "iscrowd": 0, "attributes": {"occluded": false}}, {"id": 890, "image_id": 3, "category_id": 1, "segmentation": [[1306.82, 853.71, 1331.04, 863.71, 1336.04, 872.9, 1351.03, 880.2, 1361.41, 895.62, 1359.11, 907.53, 1349.88, 913.26, 1333.73, 909.46, 1321.82, 897.15, 1303.36, 889.46, 1289.14, 874.09, 1287.6, 858.67, 1297.98, 851.75]], "area": 2397.0, "bbox": [1287.6, 851.75, 73.81, 61.51], "iscrowd": 0, "attributes": {"occluded": false}}, {"id": 891, "image_id": 3, "category_id": 1, "segmentation": [[970.99, 249.36, 989.81, 259.32, 997.56, 281.47, 982.06, 291.43, 956.59, 280.36, 944.97, 267.63, 947.18, 256.0, 957.15, 248.25]], "area": 1485.0, "bbox": [944.97, 248.25, 52.59, 43.18], "iscrowd": 0, "attributes": {"occluded": false}}, {"id": 892, "image_id": 3, "category_id": 1, "segmentation": [[1.28, 81.93, 23.86, 100.46, 39.14, 125.04, 36.49, 135.07, 18.55, 137.66, 1.28, 123.71]], "area": 1278.0, "bbox": [1.28, 81.93, 37.86, 55.73], "iscrowd": 0, "attributes": {"occluded": false}}, {"id": 893, "image_id": 3, "category_id": 1, "segmentation": [[1.28, 147.03, 27.85, 148.96, 39.81, 156.93, 38.48, 170.28, 19.88, 175.6, 0.0, 173.67, -0.0, 159.77]], "area": 946.0, "bbox": [0.0, 147.03, 39.81, 28.57], "iscrowd": 0, "attributes": {"occluded": false}}, {"id": 894, "image_id": 3, "category_id": 1, "segmentation": [[65.72, 193.47, 68.37, 218.78, 67.05, 232.73, 77.01, 248.01, 75.02, 265.88, 55.09, 269.2, 41.14, 253.99, 31.17, 222.7, 31.84, 203.5, 44.46, 188.15, 62.4, 187.49]], "area": 2608.0, "bbox": [31.17, 187.49, 45.84, 81.71], "iscrowd": 0, "attributes": {"occluded": false}}, {"id": 895, "image_id": 3, "category_id": 1, "segmentation": [[121.52, 157.59, 131.49, 188.15, 140.79, 235.32, 134.81, 242.69, 120.19, 244.69, 112.22, 235.98, 96.94, 210.14, 91.63, 168.89, 90.96, 157.59, 106.24, 153.61]], "area": 2977.0, "bbox": [90.96, 153.61, 49.83, 91.08], "iscrowd": 0, "attributes": {"occluded": false}}, {"id": 896, "image_id": 3, "category_id": 1, "segmentation": [[167.36, 83.85, 169.35, 112.49, 179.32, 152.94, 169.35, 162.24, 154.74, 160.32, 141.4, 135.1, 134.81, 99.13, 137.46, 83.26, 156.73, 78.61]], "area": 2494.0, "bbox": [134.81, 78.61, 44.51, 83.63], "iscrowd": 0, "attributes": {"occluded": false}}, {"id": 897, "image_id": 3, "category_id": 1, "segmentation": [[237.11, 172.21, 237.11, 184.9, 227.15, 193.47, 199.25, 198.85, 157.39, 195.53, 152.08, 182.17, 158.06, 169.62, 182.64, 163.57, 225.82, 163.57]], "area": 2490.0, "bbox": [152.08, 163.57, 85.03, 35.28], "iscrowd": 0, "attributes": {"occluded": false}}, {"id": 898, "image_id": 3, "category_id": 1, "segmentation": [[190.6, 51.3, 210.54, 78.61, 225.16, 113.08, 222.5, 129.03, 207.22, 130.42, 195.26, 121.79, 174.67, 88.5, 162.71, 64.59, 162.71, 54.03, 176.66, 47.38]], "area": 2804.0, "bbox": [162.71, 47.38, 62.45, 83.04], "iscrowd": 0, "attributes": {"occluded": false}}, {"id": 899, "image_id": 3, "category_id": 1, "segmentation": [[302.2, 53.3, 288.93, 76.61, 273.65, 104.45, 247.7, 102.5, 242.43, 89.83, 251.1, 64.0, 267.7, 46.0, 285.61, 40.01, 300.89, 40.01]], "area": 2413.0, "bbox": [242.43, 40.01, 59.77, 64.44], "iscrowd": 0, "attributes": {"occluded": false}}, {"id": 900, "image_id": 3, "category_id": 1, "segmentation": [[347.39, 84.52, 296.24, 87.91, 274.32, 99.8, 276.31, 115.81, 286.94, 123.05, 315.5, 122.45, 354.7, 120.46, 364.67, 111.82, 364.0, 97.21, 360.68, 91.23]], "area": 2878.0, "bbox": [274.32, 84.52, 90.35, 38.53], "iscrowd": 0, "attributes": {"occluded": false}}, {"id": 901, "image_id": 3, "category_id": 1, "segmentation": [[159.18, 758.42, 175.43, 759.31, 184.1, 764.2, 212.36, 769.1, 228.6, 780.0, 229.27, 792.23, 218.59, 799.58, 195.0, 799.58, 164.52, 792.68, 148.5, 779.78, 147.39, 772.21, 154.96, 762.64]], "area": 2363.0, "bbox": [147.39, 758.42, 81.88, 41.16], "iscrowd": 0, "attributes": {"occluded": false}}, {"id": 902, "image_id": 3, "category_id": 1, "segmentation": [[143.77, 677.83, 128.71, 677.19, 122.3, 684.88, 120.7, 697.7, 123.9, 729.73, 133.2, 743.51, 148.89, 744.79, 163.63, 733.58, 162.35, 718.84, 154.34, 709.23, 151.46, 690.65]], "area": 2101.0, "bbox": [120.7, 677.19, 42.93, 67.6], "iscrowd": 0, "attributes": {"occluded": false}}, {"id": 903, "image_id": 3, "category_id": 1, "segmentation": [[201.12, 676.23, 181.89, 687.44, 175.16, 705.06, 168.1, 723.0, 167.8, 747.35, 173.56, 751.2, 192.79, 750.24, 203.36, 732.62, 203.68, 718.52, 213.29, 706.02, 217.45, 693.21, 218.42, 680.07]], "area": 2450.0, "bbox": [167.8, 676.23, 50.62, 74.97], "iscrowd": 0, "attributes": {"occluded": false}}, {"id": 904, "image_id": 3, "category_id": 1, "segmentation": [[264.55, 729.41, 249.17, 741.59, 223.22, 744.15, 219.06, 735.5, 227.39, 717.56, 238.6, 707.31, 255.58, 713.39]], "area": 1100.0, "bbox": [219.06, 707.31, 45.49, 36.84], "iscrowd": 0, "attributes": {"occluded": false}}, {"id": 905, "image_id": 3, "category_id": 1, "segmentation": [[322.22, 677.83, 305.88, 674.31, 297.55, 677.83, 292.1, 690.01, 286.98, 722.04, 285.69, 746.71, 292.42, 758.89, 309.4, 757.28, 313.25, 751.84, 313.25, 728.77, 317.73, 711.15, 325.74, 693.21]], "area": 2304.0, "bbox": [285.69, 674.31, 40.05, 84.58], "iscrowd": 0, "attributes": {"occluded": false}}, {"id": 906, "image_id": 3, "category_id": 1, "segmentation": [[156.13, 530.24, 173.81, 535.23, 174.58, 543.31, 168.05, 560.61, 160.74, 567.14, 155.36, 587.52, 149.21, 602.51, 133.83, 608.66, 124.22, 603.28, 120.76, 588.67, 125.37, 565.22, 138.83, 544.46]], "area": 2436.0, "bbox": [120.76, 530.24, 53.82, 78.42], "iscrowd": 0, "attributes": {"occluded": false}}, {"id": 907, "image_id": 3, "category_id": 1, "segmentation": [[193.8, 448.73, 207.64, 461.8, 216.87, 486.79, 220.72, 518.7, 211.1, 529.08, 195.73, 530.24, 187.27, 512.55, 178.04, 483.72, 173.04, 464.49, 173.04, 453.73, 185.73, 447.58]], "area": 2606.0, "bbox": [173.04, 447.58, 47.68, 82.66], "iscrowd": 0, "attributes": {"occluded": false}}, {"id": 908, "image_id": 3, "category_id": 1, "segmentation": [[260.32, 411.23, 263.64, 444.45, 263.09, 489.29, 253.68, 498.15, 238.18, 487.63, 231.53, 462.72, 228.77, 432.27, 229.32, 416.22, 233.19, 405.7, 253.68, 402.93]], "area": 2691.0, "bbox": [228.77, 402.93, 34.87, 95.22], "iscrowd": 0, "attributes": {"occluded": false}}, {"id": 909, "image_id": 3, "category_id": 1, "segmentation": [[309.59, 461.61, 315.13, 478.77, 297.41, 487.63, 268.07, 505.9, 257.0, 503.69, 253.12, 490.95, 257.55, 476.01, 280.8, 461.06, 291.32, 458.84]], "area": 1775.0, "bbox": [253.12, 458.84, 62.01, 47.06], "iscrowd": 0, "attributes": {"occluded": false}}, {"id": 910, "image_id": 3, "category_id": 1, "segmentation": [[376.92, 315.87, 375.76, 345.08, 373.84, 368.92, 370.38, 384.3, 361.92, 387.76, 349.24, 383.15, 344.62, 362.0, 344.24, 333.94, 344.24, 314.71, 351.16, 307.02, 366.54, 306.26]], "area": 2300.0, "bbox": [344.24, 306.26, 32.68, 81.5], "iscrowd": 0, "attributes": {"occluded": false}}, {"id": 911, "image_id": 3, "category_id": 1, "segmentation": [[356.54, 446.2, 344.62, 471.95, 334.24, 477.72, 322.33, 471.18, 322.33, 454.65, 325.02, 440.43, 336.93, 435.43, 346.93, 436.97]], "area": 1036.0, "bbox": [322.33, 435.43, 34.21, 42.29], "iscrowd": 0, "attributes": {"occluded": false}}, {"id": 912, "image_id": 3, "category_id": 1, "segmentation": [[380.76, 428.51, 395.37, 447.35, 414.59, 462.34, 421.51, 477.34, 412.29, 489.25, 400.37, 490.41, 379.22, 478.1, 364.23, 457.34, 361.92, 438.89, 366.92, 426.2, 371.92, 424.28]], "area": 2134.0, "bbox": [361.92, 424.28, 59.59, 66.13], "iscrowd": 0, "attributes": {"occluded": false}}, {"id": 913, "image_id": 3, "category_id": 1, "segmentation": [[330.63, 479.37, 346.39, 497.06, 344.47, 505.52, 354.85, 530.12, 355.62, 547.04, 346.78, 555.88, 328.32, 547.04, 310.64, 516.28, 306.02, 494.37, 309.1, 484.76, 320.63, 476.68]], "area": 2427.0, "bbox": [306.02, 476.68, 49.6, 79.2], "iscrowd": 0, "attributes": {"occluded": false}}, {"id": 914, "image_id": 3, "category_id": 1, "segmentation": [[250.66, 536.66, 286.03, 529.74, 314.48, 530.89, 325.63, 541.65, 325.63, 557.42, 308.33, 565.11, 286.42, 566.64, 257.97, 561.64, 246.44, 555.88, 241.05, 543.58]], "area": 2452.0, "bbox": [241.05, 529.74, 84.58, 36.9], "iscrowd": 0, "attributes": {"occluded": false}}, {"id": 915, "image_id": 3, "category_id": 1, "segmentation": [[279.88, 571.26, 284.88, 604.32, 284.88, 627.77, 269.12, 632.0, 253.74, 623.16, 239.13, 586.63, 238.75, 570.1, 256.82, 562.41, 267.96, 562.41]], "area": 2444.0, "bbox": [238.75, 562.41, 46.13, 69.59], "iscrowd": 0, "attributes": {"occluded": false}}, {"id": 916, "image_id": 3, "category_id": 1, "segmentation": [[228.92, 599.98, 214.83, 617.28, 210.66, 627.21, 217.71, 634.9, 233.41, 633.62, 247.83, 627.21, 252.63, 618.88, 250.39, 609.59, 239.82, 598.7]], "area": 1023.0, "bbox": [210.66, 598.7, 41.97, 36.2], "iscrowd": 0, "attributes": {"occluded": false}}, {"id": 917, "image_id": 3, "category_id": 1, "segmentation": [[321.19, 604.15, 329.2, 626.57, 329.52, 639.39, 326.96, 652.52, 315.1, 658.61, 305.81, 657.33, 297.16, 640.03, 291.72, 626.25, 291.4, 611.19, 301.97, 603.51, 315.74, 599.66]], "area": 1674.0, "bbox": [291.4, 599.66, 38.12, 58.95], "iscrowd": 0, "attributes": {"occluded": false}}, {"id": 918, "image_id": 3, "category_id": 1, "segmentation": [[449.92, 1078.27, 451.85, 1063.66, 455.69, 1045.59, 451.08, 1039.05, 438.01, 1036.36, 426.86, 1044.05, 419.17, 1057.89, 415.32, 1070.19, 415.32, 1079.0, 418.74, 1079.0]], "area": 1317.0, "bbox": [415.32, 1036.36, 40.37, 43.64], "iscrowd": 0, "attributes": {"occluded": false}}, {"id": 919, "image_id": 3, "category_id": 1, "segmentation": [[337.49, 759.79, 303.17, 770.86, 281.03, 782.48, 278.81, 794.11, 282.69, 803.52, 297.63, 804.07, 328.64, 791.34, 353.0, 781.38, 357.98, 771.96, 351.89, 759.23]], "area": 2063.0, "bbox": [278.81, 759.23, 79.17, 44.84], "iscrowd": 0, "attributes": {"occluded": false}}, {"id": 920, "image_id": 3, "category_id": 1, "segmentation": [[329.1, 807.6, 311.58, 807.1, 294.05, 813.56, 287.59, 824.63, 286.66, 836.63, 292.66, 844.93, 302.81, 849.08, 315.27, 839.86, 321.73, 830.63, 332.8, 823.71]], "area": 1283.0, "bbox": [286.66, 807.1, 46.14, 41.98], "iscrowd": 0, "attributes": {"occluded": false}}, {"id": 921, "image_id": 3, "category_id": 1, "segmentation": [[363.25, 823.71, 344.79, 823.71, 340.64, 834.78, 341.1, 869.84, 342.95, 892.91, 355.86, 899.37, 367.4, 895.68, 374.32, 877.22, 369.7, 835.7]], "area": 2120.0, "bbox": [340.64, 823.71, 33.68, 75.66], "iscrowd": 0, "attributes": {"occluded": false}}, {"id": 922, "image_id": 3, "category_id": 1, "segmentation": [[290.82, 887.37, 276.05, 897.98, 275.13, 908.13, 282.05, 919.67, 294.97, 919.21, 316.19, 911.36, 341.56, 911.82, 353.1, 910.44, 354.94, 897.06, 348.94, 885.07, 325.88, 879.07, 307.89, 879.99]], "area": 2327.0, "bbox": [275.13, 879.07, 79.81, 40.6], "iscrowd": 0, "attributes": {"occluded": false}}, {"id": 923, "image_id": 3, "category_id": 1, "segmentation": [[383.08, 878.15, 398.77, 882.76, 429.68, 909.52, 439.37, 923.36, 437.06, 933.05, 430.14, 938.12, 413.53, 934.43, 386.31, 914.59, 371.09, 901.67, 367.86, 891.53, 372.93, 881.84]], "area": 2226.0, "bbox": [367.86, 878.15, 71.51, 59.97], "iscrowd": 0, "attributes": {"occluded": false}}, {"id": 924, "image_id": 3, "category_id": 1, "segmentation": [[337.5, 936.51, 344.42, 952.19, 344.88, 964.65, 355.03, 992.79, 354.57, 1009.86, 334.27, 1013.55, 320.9, 1002.48, 311.21, 975.26, 306.59, 953.58, 312.59, 940.66, 321.36, 935.58]], "area": 2586.0, "bbox": [306.59, 935.58, 48.44, 77.97], "iscrowd": 0, "attributes": {"occluded": false}}, {"id": 925, "image_id": 3, "category_id": 1, "segmentation": [[479.53, 499.21, 490.29, 512.67, 488.37, 522.66, 479.91, 530.74, 469.53, 537.27, 463.4, 561.1, 458.77, 571.1, 450.31, 576.1, 437.6, 573.4, 433.4, 557.6, 437.6, 531.5, 449.92, 514.97, 459.92, 506.51]], "area": 2364.0, "bbox": [433.4, 499.21, 56.89, 76.89], "iscrowd": 0, "attributes": {"occluded": false}}, {"id": 926, "image_id": 3, "category_id": 1, "segmentation": [[470.68, 576.87, 490.29, 604.17, 497.6, 623.77, 495.67, 632.23, 487.98, 635.31, 476.84, 634.92, 457.61, 621.08, 443.0, 596.86, 442.24, 587.25, 446.08, 578.02, 457.61, 571.87]], "area": 2141.0, "bbox": [442.24, 571.87, 55.36, 63.44], "iscrowd": 0, "attributes": {"occluded": false}}, {"id": 927, "image_id": 3, "category_id": 1, "segmentation": [[512.59, 511.13, 526.81, 528.81, 549.88, 548.8, 556.42, 562.64, 549.88, 575.72, 537.96, 579.56, 523.35, 575.33, 508.36, 558.8, 496.83, 541.5, 490.68, 523.43, 498.75, 513.82, 506.05, 511.13]], "area": 2436.0, "bbox": [490.68, 511.13, 65.74, 68.43], "iscrowd": 0, "attributes": {"occluded": false}}, {"id": 928, "image_id": 3, "category_id": 1, "segmentation": [[434.93, 438.7, 419.55, 444.46, 414.55, 459.84, 416.1, 486.8, 424.5, 506.4, 436.85, 515.97, 455.69, 512.13, 456.84, 492.91, 447.23, 472.91, 445.7, 454.46, 438.01, 439.47]], "area": 2282.0, "bbox": [414.55, 438.7, 42.29, 77.27], "iscrowd": 0, "attributes": {"occluded": false}}, {"id": 929, "image_id": 3, "category_id": 1, "segmentation": [[467.99, 425.24, 464.53, 413.71, 456.84, 409.1, 443.0, 414.48, 439.54, 426.78, 439.54, 438.7, 448.39, 455.23, 459.92, 472.53, 471.07, 480.22, 483.76, 480.6, 491.44, 474.07, 488.75, 463.3, 467.99, 436.39]], "area": 1999.0, "bbox": [439.54, 409.1, 51.9, 71.5], "iscrowd": 0, "attributes": {"occluded": false}}, {"id": 930, "image_id": 3, "category_id": 1, "segmentation": [[404.83, 315.9, 421.74, 334.74, 441.35, 358.19, 439.04, 370.88, 429.82, 377.42, 414.05, 373.96, 399.83, 360.12, 387.91, 343.59, 381.38, 327.05, 383.68, 314.37, 389.83, 311.68]], "area": 2155.0, "bbox": [381.38, 311.68, 59.97, 65.74], "iscrowd": 0, "attributes": {"occluded": false}}, {"id": 931, "image_id": 3, "category_id": 1, "segmentation": [[421.21, 234.43, 429.54, 245.97, 433.71, 264.23, 439.79, 287.62, 441.08, 297.87, 427.62, 303.63, 417.69, 300.11, 409.68, 287.62, 402.31, 267.43, 400.07, 251.41, 401.35, 235.39, 410.32, 228.99]], "area": 1990.0, "bbox": [400.07, 228.99, 41.01, 74.64], "iscrowd": 0, "attributes": {"occluded": false}}, {"id": 932, "image_id": 3, "category_id": 1, "segmentation": [[510.92, 221.94, 479.84, 212.65, 448.44, 214.57, 433.71, 223.22, 433.07, 234.43, 436.59, 244.37, 449.73, 245.97, 473.43, 241.16, 499.7, 240.84, 511.56, 238.6, 513.8, 232.19]], "area": 2055.0, "bbox": [433.07, 212.65, 80.73, 33.32], "iscrowd": 0, "attributes": {"occluded": false}}, {"id": 933, "image_id": 3, "category_id": 1, "segmentation": [[531.42, 242.76, 541.67, 256.54, 539.43, 266.79, 526.62, 266.79, 498.1, 269.35, 475.03, 278.97, 464.46, 278.0, 460.62, 265.19, 468.95, 253.98, 495.54, 245.65, 516.68, 240.84, 524.0, 242.3]], "area": 1890.0, "bbox": [460.62, 240.84, 81.05, 38.13], "iscrowd": 0, "attributes": {"occluded": false}}, {"id": 934, "image_id": 3, "category_id": 1, "segmentation": [[463.41, 294.33, 477.29, 301.01, 495.72, 327.71, 500.25, 346.66, 494.65, 356.27, 481.83, 356.27, 472.22, 348.0, 455.13, 323.97, 448.73, 310.62, 451.4, 298.87, 456.47, 295.4]], "area": 1863.0, "bbox": [448.73, 294.33, 51.52, 61.94], "iscrowd": 0, "attributes": {"occluded": false}}, {"id": 935, "image_id": 3, "category_id": 1, "segmentation": [[510.4, 279.12, 497.32, 281.25, 492.24, 290.86, 491.44, 314.62, 493.58, 342.66, 502.1, 349.6, 514.14, 350.13, 519.74, 334.38, 520.54, 314.09, 522.1, 292.2, 517.9, 283.9]], "area": 1835.0, "bbox": [491.44, 279.12, 30.66, 71.01], "iscrowd": 0, "attributes": {"occluded": false}}, {"id": 936, "image_id": 3, "category_id": 1, "segmentation": [[555.12, 286.25, 541.28, 285.79, 535.28, 291.32, 530.2, 303.32, 524.7, 327.3, 520.06, 352.22, 524.67, 360.99, 537.59, 366.98, 550.96, 359.14, 555.58, 339.76, 561.6, 312.1, 561.1, 294.1]], "area": 2383.0, "bbox": [520.06, 285.79, 41.54, 81.19], "iscrowd": 0, "attributes": {"occluded": false}}, {"id": 937, "image_id": 3, "category_id": 1, "segmentation": [[569.42, 347.14, 578.18, 357.76, 579.11, 365.6, 572.19, 374.36, 562.5, 384.51, 556.96, 406.2, 550.04, 419.58, 532.05, 420.5, 524.67, 408.5, 525.59, 392.82, 539.43, 369.75, 553.27, 353.14]], "area": 2179.0, "bbox": [524.67, 347.14, 54.44, 73.36], "iscrowd": 0, "attributes": {"occluded": false}}, {"id": 938, "image_id": 3, "category_id": 1, "segmentation": [[459.16, 374.37, 479.46, 375.29, 501.14, 387.28, 524.67, 400.2, 531.13, 410.81, 526.51, 423.73, 507.6, 422.34, 479.0, 408.96, 457.31, 400.2, 451.78, 392.82, 450.85, 379.44]], "area": 2256.0, "bbox": [450.85, 374.37, 80.28, 49.36], "iscrowd": 0, "attributes": {"occluded": false}}, {"id": 939, "image_id": 3, "category_id": 1, "segmentation": [[488.68, 683.88, 504.83, 702.79, 521.44, 737.85, 522.82, 751.23, 517.75, 761.38, 503.45, 763.69, 492.84, 754.0, 478.07, 726.78, 470.23, 709.25, 466.08, 693.56, 474.84, 685.26]], "area": 2569.0, "bbox": [466.08, 683.88, 56.74, 79.81], "iscrowd": 0, "attributes": {"occluded": false}}, {"id": 940, "image_id": 3, "category_id": 1, "segmentation": [[476.69, 643.28, 461.47, 650.2, 458.24, 658.96, 464.23, 667.73, 483.61, 669.11, 503.91, 667.27, 517.75, 663.58, 519.59, 650.66, 514.52, 640.05, 494.22, 639.59]], "area": 1449.0, "bbox": [458.24, 639.59, 61.35, 29.52], "iscrowd": 0, "attributes": {"occluded": false}}, {"id": 941, "image_id": 3, "category_id": 1, "segmentation": [[705.01, 580.56, 702.31, 597.86, 708.47, 647.07, 703.08, 658.99, 688.86, 657.07, 682.32, 646.3, 678.48, 620.16, 674.63, 596.71, 679.63, 581.33, 693.86, 575.95]], "area": 2041.0, "bbox": [674.63, 575.95, 33.84, 83.04], "iscrowd": 0, "attributes": {"occluded": false}}, {"id": 942, "image_id": 3, "category_id": 1, "segmentation": [[565.07, 578.25, 588.52, 583.64, 625.04, 585.94, 634.65, 589.79, 635.81, 606.32, 630.42, 612.85, 615.43, 615.16, 585.83, 610.55, 562.4, 601.3, 557.4, 594.4, 560.1, 584.4]], "area": 2014.0, "bbox": [557.4, 578.25, 78.41, 36.91], "iscrowd": 0, "attributes": {"occluded": false}}, {"id": 943, "image_id": 3, "category_id": 1, "segmentation": [[549.11, 496.98, 558.4, 514.6, 561.28, 529.98, 553.59, 536.39, 542.38, 535.11, 527.64, 520.37, 520.59, 510.12, 519.63, 496.02, 527.0, 490.89, 538.53, 489.61]], "area": 1290.0, "bbox": [519.63, 489.61, 41.65, 46.78], "iscrowd": 0, "attributes": {"occluded": false}}, {"id": 944, "image_id": 3, "category_id": 1, "segmentation": [[567.37, 497.3, 586.91, 496.02, 590.43, 504.99, 593.96, 532.22, 593.0, 577.71, 582.1, 580.6, 569.93, 576.43, 563.84, 558.17, 563.2, 534.14, 562.24, 517.16]], "area": 2297.0, "bbox": [562.24, 496.02, 31.72, 84.58], "iscrowd": 0, "attributes": {"occluded": false}}, {"id": 945, "image_id": 3, "category_id": 1, "segmentation": [[562.62, 419.57, 578.64, 419.84, 615.48, 423.84, 626.96, 430.25, 627.23, 441.47, 619.49, 449.21, 594.39, 451.34, 566.89, 449.21, 555.68, 444.13, 552.74, 432.65, 553.81, 423.04]], "area": 1970.0, "bbox": [552.74, 419.57, 74.49, 31.77], "iscrowd": 0, "attributes": {"occluded": false}}, {"id": 946, "image_id": 3, "category_id": 1, "segmentation": [[628.83, 459.89, 632.3, 473.24, 634.17, 499.67, 634.44, 522.36, 630.43, 529.03, 617.88, 530.37, 608.01, 526.1, 601.87, 509.28, 600.0, 491.92, 600.8, 472.97, 602.93, 458.82, 610.94, 454.55, 623.49, 454.55]], "area": 2229.0, "bbox": [600.0, 454.55, 34.44, 75.82], "iscrowd": 0, "attributes": {"occluded": false}}, {"id": 947, "image_id": 3, "category_id": 1, "segmentation": [[661.4, 448.67, 679.82, 466.56, 694.24, 499.93, 691.84, 511.68, 678.49, 517.29, 667.54, 513.82, 658.2, 502.87, 641.65, 477.24, 637.91, 461.76, 640.84, 452.95, 647.79, 447.87]], "area": 2374.0, "bbox": [637.91, 447.87, 56.33, 69.42], "iscrowd": 0, "attributes": {"occluded": false}}, {"id": 948, "image_id": 3, "category_id": 1, "segmentation": [[664.15, 425.47, 695.55, 434.76, 723.1, 444.05, 727.59, 455.27, 714.77, 464.24, 689.46, 461.03, 663.19, 451.1, 648.45, 441.81, 649.41, 430.92, 656.14, 425.79]], "area": 1830.0, "bbox": [648.45, 425.47, 79.14, 38.77], "iscrowd": 0, "attributes": {"occluded": false}}, {"id": 949, "image_id": 3, "category_id": 1, "segmentation": [[745.53, 468.44, 722.78, 466.51, 707.08, 469.72, 697.15, 478.05, 697.15, 488.62, 705.8, 495.35, 733.99, 498.87, 759.3, 498.55, 762.19, 489.26, 763.47, 482.53, 757.7, 474.2]], "area": 1762.0, "bbox": [697.15, 466.51, 66.32, 32.36], "iscrowd": 0, "attributes": {"occluded": false}}, {"id": 950, "image_id": 3, "category_id": 1, "segmentation": [[546.59, 173.46, 587.0, 183.98, 606.38, 193.94, 608.6, 203.91, 601.95, 216.64, 576.49, 217.2, 546.04, 206.12, 531.1, 192.8, 536.07, 177.89]], "area": 2261.0, "bbox": [531.1, 173.46, 77.5, 43.74], "iscrowd": 0, "attributes": {"occluded": false}}, {"id": 951, "image_id": 3, "category_id": 1, "segmentation": [[641.26, 195.61, 623.54, 196.71, 616.9, 210.55, 609.7, 232.7, 604.17, 250.97, 607.49, 263.14, 620.22, 266.47, 632.4, 264.25, 639.0, 252.6, 644.58, 224.39, 646.79, 208.89]], "area": 2087.0, "bbox": [604.17, 195.61, 42.62, 70.86], "iscrowd": 0, "attributes": {"occluded": false}}, {"id": 952, "image_id": 3, "category_id": 1, "segmentation": [[623.5, 313.0, 619.11, 326.81, 619.67, 351.72, 610.81, 366.12, 593.65, 360.03, 588.11, 331.24, 590.88, 309.09, 598.63, 290.27, 608.6, 284.74, 625.2, 288.06]], "area": 2222.0, "bbox": [588.11, 284.74, 37.09, 81.38], "iscrowd": 0, "attributes": {"occluded": false}}, {"id": 953, "image_id": 3, "category_id": 1, "segmentation": [[648.46, 326.26, 668.38, 334.56, 687.21, 357.26, 694.96, 377.19, 691.64, 394.35, 686.65, 400.44, 674.47, 399.33, 660.08, 381.62, 658.42, 369.99, 639.04, 353.38, 635.72, 342.31, 640.15, 330.13]], "area": 2385.0, "bbox": [635.72, 326.26, 59.24, 74.18], "iscrowd": 0, "attributes": {"occluded": false}}, {"id": 954, "image_id": 3, "category_id": 1, "segmentation": [[711.57, 370.54, 720.98, 396.01, 736.48, 409.3, 737.59, 423.14, 728.73, 431.44, 709.91, 430.33, 696.62, 418.15, 687.21, 400.44, 684.99, 386.05, 688.87, 374.42, 700.49, 365.01]], "area": 2102.0, "bbox": [684.99, 365.01, 52.6, 66.43], "iscrowd": 0, "attributes": {"occluded": false}}, {"id": 955, "image_id": 3, "category_id": 1, "segmentation": [[627.46, 111.42, 635.92, 133.33, 641.69, 166.78, 638.23, 181.0, 622.85, 182.92, 613.62, 174.08, 610.16, 152.17, 604.4, 129.87, 607.86, 115.65, 619.0, 109.11]], "area": 1916.0, "bbox": [604.4, 109.11, 37.29, 73.81], "iscrowd": 0, "attributes": {"occluded": false}}, {"id": 956, "image_id": 3, "category_id": 1, "segmentation": [[654.76, 80.28, 662.06, 94.12, 663.6, 128.72, 663.6, 152.17, 656.3, 158.32, 640.92, 151.4, 636.3, 121.41, 635.54, 99.5, 637.07, 85.27, 643.99, 79.89, 649.38, 79.89]], "area": 1850.0, "bbox": [635.54, 79.89, 28.06, 78.43], "iscrowd": 0, "attributes": {"occluded": false}}, {"id": 957, "image_id": 3, "category_id": 1, "segmentation": [[682.67, 113.78, 694.52, 124.03, 706.38, 148.38, 714.7, 178.8, 712.78, 189.71, 696.45, 193.23, 689.72, 192.27, 680.75, 172.73, 671.78, 148.38, 662.81, 131.4, 661.2, 119.87, 672.74, 114.1]], "area": 2447.0, "bbox": [661.2, 113.78, 53.5, 79.45], "iscrowd": 0, "attributes": {"occluded": false}}, {"id": 958, "image_id": 3, "category_id": 1, "segmentation": [[718.81, 23.88, 698.3, 40.54, 681.0, 59.77, 679.43, 69.7, 685.17, 79.31, 697.02, 82.51, 721.05, 66.81, 738.35, 49.51, 749.6, 35.74, 751.49, 19.08, 743.48, 16.52]], "area": 2440.0, "bbox": [679.43, 16.52, 72.06, 65.99], "iscrowd": 0, "attributes": {"occluded": false}}, {"id": 959, "image_id": 3, "category_id": 1, "segmentation": [[704.07, 81.87, 700.87, 96.61, 693.18, 103.66, 680.39, 103.02, 671.71, 95.33, 670.14, 70.98, 671.71, 44.07, 679.75, 33.82, 689.37, 34.14, 698.98, 40.86]], "area": 1957.0, "bbox": [670.14, 33.82, 33.93, 69.84], "iscrowd": 0, "attributes": {"occluded": false}}, {"id": 960, "image_id": 3, "category_id": 1, "segmentation": [[753.09, 70.34, 747.32, 95.33, 737.07, 119.68, 727.46, 126.08, 713.04, 123.84, 708.56, 113.91, 710.51, 96.93, 718.17, 74.18, 731.94, 59.45, 740.3, 58.8, 749.24, 60.09]], "area": 2036.0, "bbox": [708.56, 58.8, 44.53, 67.28], "iscrowd": 0, "attributes": {"occluded": false}}, {"id": 961, "image_id": 3, "category_id": 1, "segmentation": [[809.15, 17.48, 777.76, 27.09, 758.21, 38.62, 754.69, 52.72, 763.34, 61.69, 789.96, 54.96, 826.77, 42.47, 838.63, 36.7, 837.99, 23.56, 824.21, 17.48]], "area": 2258.0, "bbox": [754.69, 17.48, 83.94, 44.21], "iscrowd": 0, "attributes": {"occluded": false}}, {"id": 962, "image_id": 3, "category_id": 1, "segmentation": [[707.31, 223.64, 701.55, 247.86, 689.24, 271.31, 679.25, 277.84, 665.79, 276.31, 661.95, 263.24, 666.95, 239.4, 675.4, 222.87, 686.94, 216.72, 699.62, 217.87]], "area": 1867.0, "bbox": [661.95, 216.72, 45.36, 61.12], "iscrowd": 0, "attributes": {"occluded": false}}, {"id": 963, "image_id": 3, "category_id": 1, "segmentation": [[716.92, 231.71, 733.46, 237.48, 762.67, 265.16, 772.67, 282.46, 770.75, 293.22, 761.52, 299.76, 751.14, 298.6, 733.07, 285.92, 711.16, 261.7, 706.16, 250.16, 706.93, 236.71]], "area": 2465.0, "bbox": [706.16, 231.71, 66.51, 68.05], "iscrowd": 0, "attributes": {"occluded": false}}, {"id": 964, "image_id": 3, "category_id": 1, "segmentation": [[700.39, 272.08, 714.23, 286.69, 731.15, 314.75, 730.76, 334.74, 719.23, 342.43, 704.24, 339.36, 687.71, 313.21, 681.17, 291.68, 680.4, 280.15, 693.86, 274.38]], "area": 2261.0, "bbox": [680.4, 272.08, 50.75, 70.35], "iscrowd": 0, "attributes": {"occluded": false}}, {"id": 965, "image_id": 3, "category_id": 1, "segmentation": [[762.03, 349.64, 768.49, 370.4, 772.64, 400.85, 774.48, 420.68, 767.1, 430.37, 751.42, 429.91, 743.11, 418.38, 739.88, 393.46, 735.27, 369.01, 734.81, 353.79, 750.96, 345.95]], "area": 2459.0, "bbox": [734.81, 345.95, 39.67, 84.42], "iscrowd": 0, "attributes": {"occluded": false}}, {"id": 966, "image_id": 3, "category_id": 1, "segmentation": [[794.78, 296.58, 798.93, 324.72, 798.47, 364.4, 790.17, 374.09, 774.02, 371.78, 766.18, 351.02, 763.87, 321.96, 767.1, 306.73, 776.79, 293.81, 784.17, 290.12]], "area": 2381.0, "bbox": [763.87, 290.12, 35.06, 83.97], "iscrowd": 0, "attributes": {"occluded": false}}, {"id": 967, "image_id": 3, "category_id": 1, "segmentation": [[684.29, 531.08, 671.84, 567.53, 665.38, 584.14, 652.92, 588.29, 636.31, 583.67, 635.85, 567.07, 648.31, 536.16, 660.76, 520.93, 675.07, 518.16, 681.52, 520.01]], "area": 2165.0, "bbox": [635.85, 518.16, 48.44, 70.13], "iscrowd": 0, "attributes": {"occluded": false}}, {"id": 968, "image_id": 3, "category_id": 1, "segmentation": [[742.42, 509.86, 725.81, 515.86, 702.75, 532.93, 685.68, 550.0, 684.75, 561.99, 697.21, 568.45, 710.13, 564.76, 734.58, 546.77, 752.57, 533.85, 757.18, 523.24, 754.42, 515.86]], "area": 2156.0, "bbox": [684.75, 509.86, 72.43, 58.59], "iscrowd": 0, "attributes": {"occluded": false}}, {"id": 969, "image_id": 3, "category_id": 1, "segmentation": [[772.87, 533.39, 755.34, 535.23, 746.57, 549.07, 736.42, 579.98, 734.12, 596.59, 742.88, 607.2, 756.72, 605.82, 765.95, 597.98, 779.33, 555.07, 780.71, 541.69]], "area": 2279.0, "bbox": [734.12, 533.39, 46.59, 73.81], "iscrowd": 0, "attributes": {"occluded": false}}, {"id": 970, "image_id": 3, "category_id": 1, "segmentation": [[836.07, 481.26, 813.93, 494.17, 786.25, 514.47, 779.33, 528.31, 788.55, 542.61, 799.17, 543.08, 822.69, 524.16, 844.38, 505.25, 850.37, 496.02, 845.76, 484.95]], "area": 2106.0, "bbox": [779.33, 481.26, 71.04, 61.82], "iscrowd": 0, "attributes": {"occluded": false}}, {"id": 971, "image_id": 3, "category_id": 1, "segmentation": [[813.01, 432.36, 797.78, 469.72, 793.63, 484.02, 801.47, 490.48, 813.93, 491.41, 823.62, 485.87, 838.84, 455.42, 843.45, 438.81, 838.84, 429.13, 820.85, 424.97]], "area": 1998.0, "bbox": [793.63, 424.97, 49.82, 66.44], "iscrowd": 0, "attributes": {"occluded": false}}, {"id": 972, "image_id": 3, "category_id": 1, "segmentation": [[794.09, 447.12, 799.17, 474.8, 801.01, 496.94, 793.17, 506.63, 778.41, 512.17, 768.72, 508.01, 767.33, 487.25, 766.87, 461.42, 768.26, 447.12, 777.94, 437.89, 784.4, 437.89]], "area": 2036.0, "bbox": [766.87, 437.89, 34.14, 74.28], "iscrowd": 0, "attributes": {"occluded": false}}, {"id": 973, "image_id": 3, "category_id": 1, "segmentation": [[779.33, 624.32, 741.68, 621.55, 720.09, 630.41, 716.77, 643.14, 724.52, 652.55, 756.63, 651.44, 784.86, 652.55, 789.85, 646.46, 790.95, 634.84]], "area": 1911.0, "bbox": [716.77, 621.55, 74.18, 31.0], "iscrowd": 0, "attributes": {"occluded": false}}, {"id": 974, "image_id": 3, "category_id": 1, "segmentation": [[816.97, 638.16, 814.21, 623.76, 802.58, 618.78, 790.4, 623.76, 789.85, 636.5, 793.17, 666.39, 796.49, 687.43, 802.58, 694.63, 815.87, 695.18, 821.96, 688.54, 821.4, 655.32]], "area": 1952.0, "bbox": [789.85, 618.78, 32.11, 76.4], "iscrowd": 0, "attributes": {"occluded": false}}, {"id": 975, "image_id": 3, "category_id": 1, "segmentation": [[735.6, 691.45, 755.46, 691.77, 782.69, 702.02, 796.15, 711.31, 802.55, 719.96, 801.59, 729.25, 791.34, 733.74, 773.72, 730.85, 747.77, 722.2, 731.75, 713.55, 730.15, 701.7]], "area": 1977.0, "bbox": [730.15, 691.45, 72.4, 42.29], "iscrowd": 0, "attributes": {"occluded": false}}, {"id": 976, "image_id": 3, "category_id": 1, "segmentation": [[774.21, 959.9, 787.59, 990.34, 793.58, 1018.49, 791.28, 1031.4, 778.36, 1036.02, 767.29, 1032.79, 762.67, 1012.49, 755.29, 987.58, 750.68, 964.97, 756.68, 957.13, 769.59, 953.9]], "area": 2188.0, "bbox": [750.68, 953.9, 42.9, 82.12], "iscrowd": 0, "attributes": {"occluded": false}}, {"id": 977, "image_id": 3, "category_id": 1, "segmentation": [[750.6, 1079.36, 764.75, 1062.54, 781.84, 1056.4, 790.38, 1060.94, 792.52, 1068.41, 786.11, 1079.62]], "area": 639.0, "bbox": [750.6, 1056.4, 41.92, 23.22], "iscrowd": 0, "attributes": {"occluded": false}}, {"id": 978, "image_id": 3, "category_id": 1, "segmentation": [[1770.66, 807.08, 1757.97, 796.31, 1743.75, 791.7, 1732.6, 801.31, 1735.29, 819.0, 1752.59, 832.45, 1758.36, 835.53, 1769.51, 853.21, 1787.58, 855.13, 1795.65, 845.14, 1791.42, 828.99, 1775.27, 809.38]], "area": 2138.0, "bbox": [1732.6, 791.7, 63.05, 63.43], "iscrowd": 0, "attributes": {"occluded": false}}, {"id": 979, "image_id": 3, "category_id": 1, "segmentation": [[1806.03, 812.84, 1797.96, 842.06, 1781.81, 857.44, 1767.97, 861.28, 1757.21, 852.06, 1759.9, 838.6, 1771.81, 811.69, 1783.73, 799.39, 1795.65, 799.0, 1802.19, 802.08]], "area": 1942.0, "bbox": [1757.21, 799.0, 48.82, 62.28], "iscrowd": 0, "attributes": {"occluded": false}}, {"id": 980, "image_id": 3, "category_id": 1, "segmentation": [[1684.16, 769.79, 1707.61, 790.16, 1714.15, 801.7, 1711.46, 817.07, 1703.0, 820.53, 1691.08, 816.69, 1671.47, 802.08, 1661.48, 792.08, 1658.02, 774.78, 1668.01, 765.94, 1679.16, 764.4]], "area": 1845.0, "bbox": [1658.02, 764.4, 56.13, 56.13], "iscrowd": 0, "attributes": {"occluded": false}}, {"id": 981, "image_id": 3, "category_id": 1, "segmentation": [[1722.22, 767.09, 1740.67, 783.63, 1744.9, 805.92, 1747.98, 829.38, 1747.59, 841.68, 1739.14, 847.83, 1726.45, 843.6, 1716.45, 820.92, 1701.46, 784.01, 1703.0, 772.86, 1716.84, 766.71]], "area": 2393.0, "bbox": [1701.46, 766.71, 46.52, 81.12], "iscrowd": 0, "attributes": {"occluded": false}}, {"id": 982, "image_id": 3, "category_id": 1, "segmentation": [[1845.24, 776.71, 1872.54, 801.31, 1888.3, 833.2, 1882.9, 840.1, 1871.4, 841.7, 1857.9, 835.1, 1837.17, 808.62, 1825.25, 791.31, 1826.79, 780.55, 1837.17, 773.63]], "area": 2131.0, "bbox": [1825.25, 773.63, 63.05, 68.07], "iscrowd": 0, "attributes": {"occluded": false}}, {"id": 983, "image_id": 3, "category_id": 1, "segmentation": [[1878.69, 758.25, 1890.61, 770.94, 1904.83, 798.62, 1910.6, 817.84, 1907.52, 829.76, 1892.53, 830.53, 1883.69, 815.54, 1878.31, 801.31, 1860.24, 782.47, 1856.78, 767.48, 1867.54, 760.17]], "area": 1975.0, "bbox": [1856.78, 758.25, 53.82, 72.28], "iscrowd": 0, "attributes": {"occluded": false}}, {"id": 984, "image_id": 3, "category_id": 1, "segmentation": [[1907.74, 895.25, 1898.89, 891.38, 1886.71, 895.25, 1879.51, 912.41, 1869.55, 942.86, 1870.1, 963.35, 1882.28, 976.63, 1902.76, 971.65, 1911.62, 931.79, 1914.94, 910.2]], "area": 2740.0, "bbox": [1869.55, 891.38, 45.39, 85.25], "iscrowd": 0, "attributes": {"occluded": false}}, {"id": 985, "image_id": 3, "category_id": 1, "segmentation": [[1669.55, 720.08, 1676.86, 742.37, 1681.47, 786.2, 1674.93, 797.35, 1666.86, 800.04, 1655.33, 791.2, 1642.25, 774.67, 1638.79, 751.22, 1643.02, 727.77, 1651.48, 715.46, 1661.86, 714.31]], "area": 2637.0, "bbox": [1638.79, 714.31, 42.68, 85.73], "iscrowd": 0, "attributes": {"occluded": false}}, {"id": 986, "image_id": 3, "category_id": 1, "segmentation": [[1920.0, 929.3, 1897.8, 940.02, 1885.11, 951.55, 1882.04, 969.24, 1892.42, 976.16, 1911.25, 969.62, 1920.0, 966.47, 1920.0, 955.89]], "area": 1186.0, "bbox": [1882.04, 929.3, 37.96, 46.86], "iscrowd": 0, "attributes": {"occluded": false}}, {"id": 987, "image_id": 3, "category_id": 1, "segmentation": [[1770.1, 541.05, 1749.34, 558.58, 1727.66, 571.03, 1699.05, 571.49, 1690.29, 563.19, 1690.75, 551.2, 1709.2, 537.36, 1739.19, 526.74, 1759.49, 525.82, 1773.33, 530.9]], "area": 2443.0, "bbox": [1690.29, 525.82, 83.04, 45.67], "iscrowd": 0, "attributes": {"occluded": false}}, {"id": 988, "image_id": 3, "category_id": 1, "segmentation": [[1753.03, 571.49, 1724.43, 570.57, 1699.51, 572.42, 1683.37, 580.26, 1678.75, 591.79, 1685.67, 602.87, 1708.28, 603.33, 1720.27, 596.87, 1741.04, 592.25, 1754.88, 586.26, 1763.18, 577.49, 1762.26, 571.03]], "area": 1910.0, "bbox": [1678.75, 570.57, 84.43, 32.76], "iscrowd": 0, "attributes": {"occluded": false}}, {"id": 989, "image_id": 3, "category_id": 1, "segmentation": [[1856.37, 502.76, 1836.07, 517.98, 1824.08, 538.74, 1822.69, 559.96, 1829.15, 575.65, 1842.53, 583.49, 1855.91, 580.26, 1857.29, 551.66, 1868.83, 535.05, 1878.51, 513.83, 1876.21, 505.52]], "area": 2696.0, "bbox": [1822.69, 502.76, 55.82, 80.73], "iscrowd": 0, "attributes": {"occluded": false}}, {"id": 990, "image_id": 3, "category_id": 1, "segmentation": [[1872.98, 575.65, 1846.22, 598.25, 1828.69, 606.09, 1811.16, 603.79, 1806.08, 590.41, 1819.92, 574.72, 1846.68, 560.88, 1862.37, 557.65, 1872.98, 564.57]], "area": 1913.0, "bbox": [1806.08, 557.65, 66.9, 48.44], "iscrowd": 0, "attributes": {"occluded": false}}, {"id": 991, "image_id": 3, "category_id": 1, "segmentation": [[1462.79, 137.17, 1461.26, 149.48, 1475.48, 154.51, 1487.01, 148.71, 1496.24, 134.87, 1504.7, 98.35, 1506.24, 85.7, 1505.85, 76.47, 1493.17, 72.59, 1483.55, 76.09, 1473.9, 103.3]], "area": 2234.0, "bbox": [1461.26, 72.59, 44.98, 81.92], "iscrowd": 0, "attributes": {"occluded": false}}, {"id": 992, "image_id": 3, "category_id": 1, "segmentation": [[1533.15, 84.51, 1517.39, 85.27, 1514.31, 97.61, 1515.85, 127.56, 1514.69, 157.2, 1522.0, 166.82, 1536.99, 166.43, 1546.22, 148.32, 1545.8, 119.1, 1543.9, 97.6, 1539.7, 89.9]], "area": 2295.0, "bbox": [1514.31, 84.51, 31.91, 82.31], "iscrowd": 0, "attributes": {"occluded": false}}, {"id": 993, "image_id": 3, "category_id": 1, "segmentation": [[129.56, 433.39, 133.02, 446.46, 149.17, 466.84, 151.09, 483.37, 139.17, 491.83, 123.8, 487.98, 110.72, 466.46, 102.27, 448.77, 104.19, 434.16, 114.18, 428.39, 124.95, 427.24]], "area": 1894.0, "bbox": [102.27, 427.24, 48.82, 64.59], "iscrowd": 0, "attributes": {"occluded": false}}, {"id": 994, "image_id": 3, "category_id": 1, "segmentation": [[75.74, 445.7, 81.12, 476.84, 89.96, 517.59, 84.97, 525.28, 71.9, 527.2, 60.36, 522.58, 49.6, 501.06, 45.37, 474.14, 47.67, 448.39, 62.28, 442.62]], "area": 2687.0, "bbox": [45.37, 442.62, 44.59, 84.58], "iscrowd": 0, "attributes": {"occluded": false}}, {"id": 995, "image_id": 3, "category_id": 1, "segmentation": [[113.8, 502.21, 94.96, 507.21, 92.66, 520.66, 95.35, 536.04, 112.26, 537.19, 138.4, 530.66, 164.93, 526.43, 177.62, 519.12, 178.39, 504.52, 172.24, 499.52, 141.48, 497.98]], "area": 2537.0, "bbox": [92.66, 497.98, 85.73, 39.21], "iscrowd": 0, "attributes": {"occluded": false}}, {"id": 996, "image_id": 3, "category_id": 1, "segmentation": [[0.54, 531.87, 36.06, 553.55, 57.29, 571.08, 50.37, 589.07, 36.53, 595.07, 8.85, 583.07, 0.54, 575.69]], "area": 2089.0, "bbox": [0.54, 531.87, 56.75, 63.2], "iscrowd": 0, "attributes": {"occluded": false}}, {"id": 997, "image_id": 3, "category_id": 1, "segmentation": [[86.35, 611.68, 99.73, 633.82, 116.34, 667.96, 115.41, 684.57, 99.27, 689.18, 86.35, 684.11, 69.28, 654.12, 61.44, 628.29, 63.74, 614.45, 78.51, 609.37]], "area": 2648.0, "bbox": [61.44, 609.37, 54.9, 79.81], "iscrowd": 0, "attributes": {"occluded": false}}, {"id": 998, "image_id": 3, "category_id": 1, "segmentation": [[66.38, 670.91, 70.07, 693.52, 66.84, 705.05, 68.68, 729.96, 59.45, 747.5, 47.0, 746.11, 36.85, 736.42, 35.0, 700.9, 35.93, 678.29, 41.46, 668.61, 57.15, 668.15]], "area": 2357.0, "bbox": [35.0, 668.15, 35.07, 79.35], "iscrowd": 0, "attributes": {"occluded": false}}, {"id": 999, "image_id": 3, "category_id": 1, "segmentation": [[33.99, 794.31, 31.3, 817.0, 34.76, 859.29, 31.68, 872.36, 15.92, 876.59, 5.15, 865.44, 0.0, 851.35, 0.0, 842.33, 2.46, 812.77, 7.85, 793.93, 18.99, 792.01]], "area": 2427.0, "bbox": [0.0, 792.01, 34.76, 84.58], "iscrowd": 0, "attributes": {"occluded": false}}, {"id": 1000, "image_id": 3, "category_id": 1, "segmentation": [[22.04, 979.27, 22.04, 998.19, 12.35, 1009.72, 0.0, 1017.04, 0.0, 982.0, 6.6, 977.0, 13.74, 975.12]], "area": 698.0, "bbox": [0.0, 975.12, 22.04, 41.92], "iscrowd": 0, "attributes": {"occluded": false}}, {"id": 1001, "image_id": 3, "category_id": 1, "segmentation": [[0.7, 1054.12, 34.53, 1052.97, 49.52, 1056.82, 51.06, 1071.42, 42.6, 1077.58, 35.3, 1079.11, 7.52, 1079.0, 0.0, 1079.0, 0.0, 1065.94]], "area": 1242.0, "bbox": [0.0, 1052.97, 51.06, 27.03], "iscrowd": 0, "attributes": {"occluded": false}}, {"id": 1002, "image_id": 3, "category_id": 1, "segmentation": [[1738.37, 615.89, 1721.45, 626.66, 1694.16, 643.96, 1687.24, 651.64, 1685.31, 663.56, 1692.23, 672.02, 1710.3, 669.33, 1728.76, 655.1, 1743.36, 645.49, 1752.59, 633.96, 1753.75, 625.89, 1750.29, 618.2]], "area": 1993.0, "bbox": [1685.31, 615.89, 68.44, 56.13], "iscrowd": 0, "attributes": {"occluded": false}}, {"id": 1003, "image_id": 3, "category_id": 1, "segmentation": [[216.37, 981.85, 179.08, 983.0, 146.79, 993.38, 143.33, 1006.45, 149.86, 1024.52, 172.54, 1021.83, 210.99, 1012.6, 222.52, 1005.3, 227.52, 989.92]], "area": 2578.0, "bbox": [143.33, 981.85, 84.19, 42.67], "iscrowd": 0, "attributes": {"occluded": false}}, {"id": 1004, "image_id": 3, "category_id": 1, "segmentation": [[266.35, 1062.58, 245.97, 1054.51, 219.45, 1050.28, 209.84, 1056.43, 206.38, 1068.73, 219.45, 1076.81, 234.35, 1079.0, 268.2, 1079.0, 273.27, 1072.96]], "area": 1433.0, "bbox": [206.38, 1050.28, 66.89, 29.72], "iscrowd": 0, "attributes": {"occluded": false}}, {"id": 1005, "image_id": 3, "category_id": 1, "segmentation": [[342.21, 1031.72, 326.83, 1030.44, 316.3, 1032.4, 307.9, 1035.2, 291.27, 1033.64, 272.69, 1034.28, 263.72, 1041.65, 262.75, 1053.18, 269.8, 1060.87, 297.03, 1066.32, 331.32, 1061.19, 347.01, 1055.75, 349.58, 1040.69]], "area": 2410.0, "bbox": [262.75, 1030.44, 86.83, 35.88], "iscrowd": 0, "attributes": {"occluded": false}}, {"id": 1006, "image_id": 3, "category_id": 1, "segmentation": [[386.7, 1049.3, 372.0, 1055.75, 344.77, 1060.55, 337.72, 1067.28, 335.5, 1079.0, 341.62, 1079.0, 398.27, 1079.13, 406.28, 1069.84, 411.41, 1063.43, 411.41, 1053.5, 408.85, 1049.66]], "area": 1730.0, "bbox": [335.5, 1049.3, 75.91, 30.7], "iscrowd": 0, "attributes": {"occluded": false}}, {"id": 1007, "image_id": 3, "category_id": 1, "segmentation": [[1811.8, 694.7, 1793.34, 705.47, 1791.42, 718.54, 1774.51, 737.76, 1768.74, 751.22, 1777.97, 765.83, 1796.42, 763.52, 1814.87, 739.68, 1825.64, 715.85, 1827.94, 703.55, 1824.48, 697.39]], "area": 2290.0, "bbox": [1768.74, 694.7, 59.2, 71.13], "iscrowd": 0, "attributes": {"occluded": false}}, {"id": 1008, "image_id": 3, "category_id": 1, "segmentation": [[262.62, 908.71, 269.56, 924.19, 268.76, 935.94, 280.24, 967.17, 280.77, 981.06, 275.43, 988.0, 262.62, 989.06, 253.27, 982.12, 244.73, 967.71, 239.66, 949.82, 234.58, 924.72, 238.05, 912.18, 249.27, 906.84]], "area": 2516.0, "bbox": [234.58, 906.84, 46.19, 82.22], "iscrowd": 0, "attributes": {"occluded": false}}, {"id": 1009, "image_id": 3, "category_id": 1, "segmentation": [[295.57, 145.04, 284.95, 166.89, 278.97, 201.44, 266.34, 211.4, 253.06, 205.49, 249.07, 186.82, 251.73, 164.24, 258.37, 144.31, 275.65, 131.09, 284.95, 133.68]], "area": 2337.0, "bbox": [249.07, 131.09, 46.5, 80.31], "iscrowd": 0, "attributes": {"occluded": false}}, {"id": 1010, "image_id": 3, "category_id": 1, "segmentation": [[1387.94, 863.32, 1397.94, 875.24, 1411.78, 902.92, 1412.93, 925.6, 1411.78, 934.45, 1399.09, 938.67, 1386.79, 934.79, 1380.64, 914.07, 1368.33, 883.31, 1369.49, 868.7, 1379.87, 860.63]], "area": 2233.0, "bbox": [1368.33, 860.63, 44.6, 78.04], "iscrowd": 0, "attributes": {"occluded": false}}, {"id": 1011, "image_id": 3, "category_id": 1, "segmentation": [[1313.74, 793.74, 1329.89, 797.97, 1354.49, 815.65, 1366.8, 842.95, 1366.8, 856.36, 1360.26, 860.98, 1348.34, 858.67, 1336.43, 836.41, 1317.97, 824.49, 1303.75, 811.04, 1301.44, 801.77, 1305.67, 797.58]], "area": 2061.0, "bbox": [1301.44, 793.74, 65.36, 67.24], "iscrowd": 0, "attributes": {"occluded": false}}, {"id": 1012, "image_id": 3, "category_id": 1, "segmentation": [[1139.08, 451.13, 1150.61, 460.82, 1166.3, 487.12, 1171.37, 504.65, 1165.38, 520.33, 1151.07, 522.18, 1142.77, 518.03, 1138.62, 500.96, 1127.55, 481.58, 1118.32, 463.13, 1123.86, 452.05, 1129.85, 450.67]], "area": 2147.0, "bbox": [1118.32, 450.67, 53.05, 71.51], "iscrowd": 0, "attributes": {"occluded": false}}, {"id": 1013, "image_id": 3, "category_id": 1, "segmentation": [[1219.81, 511.57, 1186.6, 516.18, 1171.37, 524.95, 1166.76, 537.4, 1169.99, 547.55, 1188.44, 549.4, 1210.59, 542.01, 1237.81, 532.79, 1244.73, 524.95, 1243.34, 513.87, 1234.58, 512.03]], "area": 2029.0, "bbox": [1166.76, 511.57, 77.97, 37.83], "iscrowd": 0, "attributes": {"occluded": false}}, {"id": 1014, "image_id": 3, "category_id": 1, "segmentation": [[1286.71, 522.18, 1281.17, 513.87, 1268.25, 516.64, 1260.87, 528.17, 1258.11, 542.01, 1239.19, 561.39, 1231.81, 574.31, 1237.35, 586.3, 1249.8, 589.53, 1266.41, 581.23, 1282.56, 561.39, 1288.55, 544.32, 1290.4, 533.71]], "area": 2357.0, "bbox": [1231.81, 513.87, 58.59, 75.66], "iscrowd": 0, "attributes": {"occluded": false}}, {"id": 1015, "image_id": 3, "category_id": 1, "segmentation": [[1131.44, 313.94, 1122.59, 318.56, 1119.9, 339.32, 1117.6, 367.77, 1118.37, 379.69, 1126.44, 386.61, 1135.28, 388.53, 1142.97, 382.76, 1149.12, 353.93, 1152.97, 328.55, 1152.2, 319.33, 1141.05, 314.71]], "area": 2048.0, "bbox": [1117.6, 313.94, 35.37, 74.59], "iscrowd": 0, "attributes": {"occluded": false}}, {"id": 1016, "image_id": 3, "category_id": 1, "segmentation": [[1144.12, 247.44, 1153.35, 269.35, 1163.73, 304.33, 1157.58, 321.63, 1147.97, 325.48, 1131.05, 318.94, 1123.36, 298.57, 1121.06, 275.5, 1121.06, 254.35, 1132.21, 244.74]], "area": 2453.0, "bbox": [1121.06, 244.74, 42.67, 80.74], "iscrowd": 0, "attributes": {"occluded": false}}, {"id": 1017, "image_id": 3, "category_id": 1, "segmentation": [[1113.73, 191.38, 1128.15, 195.54, 1131.99, 204.19, 1128.79, 219.89, 1123.66, 235.27, 1117.9, 265.38, 1108.93, 274.03, 1095.79, 271.79, 1089.38, 257.37, 1090.99, 236.55, 1101.56, 204.51]], "area": 2293.0, "bbox": [1089.38, 191.38, 42.61, 82.65], "iscrowd": 0, "attributes": {"occluded": false}}, {"id": 1018, "image_id": 3, "category_id": 1, "segmentation": [[1192.26, 0.79, 1192.26, 28.47, 1187.28, 59.47, 1170.12, 65.01, 1158.49, 56.15, 1160.21, 26.81, 1161.26, 0.79]], "area": 1866.0, "bbox": [1158.49, 0.79, 33.77, 64.22], "iscrowd": 0, "attributes": {"occluded": false}}, {"id": 1019, "image_id": 3, "category_id": 1, "segmentation": [[1223.27, 25.7, 1224.93, 46.19, 1210.53, 75.53, 1204.44, 86.05, 1187.28, 87.71, 1175.1, 78.3, 1180.64, 62.79, 1200.01, 27.92, 1207.27, 19.61, 1216.62, 19.61]], "area": 2035.0, "bbox": [1175.1, 19.61, 49.83, 68.1], "iscrowd": 0, "attributes": {"occluded": false}}, {"id": 1020, "image_id": 3, "category_id": 1, "segmentation": [[1180.33, 159.79, 1180.33, 187.02, 1169.7, 218.91, 1159.07, 229.54, 1138.47, 224.23, 1138.47, 200.97, 1151.1, 163.77, 1163.72, 149.82, 1171.69, 150.49]], "area": 2404.0, "bbox": [1138.47, 149.82, 41.86, 79.72], "iscrowd": 0, "attributes": {"occluded": false}}, {"id": 1021, "image_id": 3, "category_id": 1, "segmentation": [[1182.85, 209.61, 1201.45, 207.62, 1210.75, 220.9, 1206.1, 235.52, 1194.81, 246.81, 1174.88, 260.76, 1158.94, 262.76, 1149.64, 255.45, 1147.64, 244.16, 1165.58, 230.21, 1174.22, 226.22]], "area": 1945.0, "bbox": [1147.64, 207.62, 63.11, 55.14], "iscrowd": 0, "attributes": {"occluded": false}}, {"id": 1022, "image_id": 3, "category_id": 1, "segmentation": [[1194.81, 260.1, 1202.12, 270.06, 1198.13, 279.37, 1185.51, 287.34, 1159.6, 290.66, 1148.31, 284.02, 1145.65, 270.06, 1157.61, 262.76, 1184.84, 261.43]], "area": 1280.0, "bbox": [1145.65, 260.1, 56.47, 30.56], "iscrowd": 0, "attributes": {"occluded": false}}, {"id": 1023, "image_id": 3, "category_id": 1, "segmentation": [[1188.83, 307.93, 1192.82, 340.48, 1192.82, 363.07, 1170.89, 366.39, 1156.94, 351.11, 1156.94, 321.22, 1165.58, 299.96, 1175.54, 298.63]], "area": 2014.0, "bbox": [1156.94, 298.63, 35.88, 67.76], "iscrowd": 0, "attributes": {"occluded": false}}, {"id": 1024, "image_id": 3, "category_id": 1, "segmentation": [[1766.43, 650.88, 1747.98, 671.64, 1744.9, 694.7, 1744.52, 717.39, 1756.82, 722.38, 1769.51, 720.08, 1776.04, 697.01, 1790.27, 675.86, 1799.88, 662.79, 1798.34, 652.41, 1777.58, 645.11]], "area": 2545.0, "bbox": [1744.52, 645.11, 55.36, 77.27], "iscrowd": 0, "attributes": {"occluded": false}}, {"id": 1025, "image_id": 3, "category_id": 1, "segmentation": [[1194.81, 378.35, 1192.15, 408.91, 1184.18, 419.54, 1168.24, 420.2, 1160.93, 407.58, 1154.29, 384.99, 1157.61, 357.09, 1170.89, 333.84, 1185.51, 336.5, 1192.82, 344.47]], "area": 2777.0, "bbox": [1154.29, 333.84, 40.52, 86.36], "iscrowd": 0, "attributes": {"occluded": false}}, {"id": 1026, "image_id": 3, "category_id": 1, "segmentation": [[1188.35, 428.8, 1183.54, 448.67, 1172.33, 465.65, 1164.0, 466.61, 1152.15, 460.84, 1151.19, 451.55, 1154.39, 438.42, 1162.72, 421.76, 1170.7, 414.4, 1181.9, 414.3, 1187.7, 419.8]], "area": 1377.0, "bbox": [1151.19, 414.3, 37.16, 52.31], "iscrowd": 0, "attributes": {"occluded": false}}, {"id": 1027, "image_id": 3, "category_id": 1, "segmentation": [[1244.41, 403.18, 1226.15, 414.71, 1209.81, 436.81, 1204.37, 451.87, 1205.01, 462.44, 1210.77, 469.81, 1219.75, 473.34, 1233.2, 471.41, 1245.7, 453.47, 1255.63, 425.28, 1262.03, 410.54, 1262.03, 400.61]], "area": 2453.0, "bbox": [1204.37, 400.61, 57.66, 72.73], "iscrowd": 0, "attributes": {"occluded": false}}, {"id": 1028, "image_id": 3, "category_id": 1, "segmentation": [[1268.03, 400.36, 1278.28, 409.01, 1278.6, 422.14, 1271.87, 428.87, 1254.57, 432.71, 1203.31, 440.72, 1198.5, 428.87, 1204.59, 416.05, 1226.38, 406.76]], "area": 2164.0, "bbox": [1198.5, 400.36, 80.1, 40.36], "iscrowd": 0, "attributes": {"occluded": false}}, {"id": 1029, "image_id": 3, "category_id": 1, "segmentation": [[1282.44, 378.89, 1266.74, 395.87, 1249.76, 401.32, 1238.87, 398.75, 1235.67, 389.14, 1240.15, 376.01, 1253.61, 362.55, 1264.5, 360.31, 1277.0, 365.76]], "area": 1276.0, "bbox": [1235.67, 360.31, 46.77, 41.01], "iscrowd": 0, "attributes": {"occluded": false}}, {"id": 1030, "image_id": 3, "category_id": 1, "segmentation": [[1229.27, 488.13, 1211.28, 505.2, 1192.83, 497.36, 1187.75, 480.29, 1203.44, 465.52, 1226.04, 455.38, 1249.57, 448.46, 1263.41, 461.37, 1257.41, 480.29]], "area": 2360.0, "bbox": [1187.75, 448.46, 75.66, 56.74], "iscrowd": 0, "attributes": {"occluded": false}}, {"id": 1031, "image_id": 3, "category_id": 1, "segmentation": [[1280.94, 449.38, 1290.63, 488.59, 1296.63, 512.12, 1292.01, 523.65, 1277.71, 521.35, 1267.56, 512.12, 1257.9, 489.5, 1251.88, 459.07, 1258.34, 446.61, 1269.41, 442.46]], "area": 2264.0, "bbox": [1251.88, 442.46, 44.75, 81.19], "iscrowd": 0, "attributes": {"occluded": false}}, {"id": 1032, "image_id": 3, "category_id": 1, "segmentation": [[1323.38, 409.24, 1306.78, 411.09, 1302.62, 420.31, 1297.55, 450.3, 1297.09, 472.91, 1304.01, 482.59, 1317.85, 485.36, 1327.54, 477.06, 1329.84, 453.07, 1329.84, 423.54]], "area": 2098.0, "bbox": [1297.09, 409.24, 32.75, 76.12], "iscrowd": 0, "attributes": {"occluded": false}}, {"id": 1033, "image_id": 3, "category_id": 1, "segmentation": [[1383.2, 427.95, 1374.34, 448.49, 1354.41, 463.94, 1343.34, 470.03, 1331.16, 466.76, 1327.84, 450.71, 1333.93, 440.74, 1351.09, 429.67, 1361.61, 419.1, 1372.13, 414.72, 1382.09, 417.49]], "area": 1727.0, "bbox": [1327.84, 414.72, 55.36, 55.31], "iscrowd": 0, "attributes": {"occluded": false}}, {"id": 1034, "image_id": 3, "category_id": 1, "segmentation": [[1376.01, 338.82, 1372.13, 377.63, 1363.27, 408.02, 1350.54, 414.11, 1336.7, 409.74, 1335.59, 389.81, 1342.24, 359.86, 1346.11, 341.65, 1354.97, 332.73, 1367.7, 332.73]], "area": 2383.0, "bbox": [1335.59, 332.73, 40.42, 81.38], "iscrowd": 0, "attributes": {"occluded": false}}, {"id": 1035, "image_id": 3, "category_id": 1, "segmentation": [[1231.7, 254.74, 1239.39, 265.12, 1242.08, 293.18, 1240.93, 314.33, 1227.47, 332.01, 1214.4, 332.4, 1209.79, 322.79, 1212.48, 303.56, 1214.4, 290.49, 1208.63, 274.73, 1209.79, 256.28, 1222.47, 252.82]], "area": 2138.0, "bbox": [1208.63, 252.82, 33.45, 79.58], "iscrowd": 0, "attributes": {"occluded": false}}, {"id": 1036, "image_id": 3, "category_id": 1, "segmentation": [[1121.84, 677.16, 1124.72, 696.06, 1119.6, 737.07, 1110.95, 748.92, 1101.98, 747.96, 1094.61, 730.02, 1093.97, 689.01, 1102.62, 670.75, 1113.19, 670.11]], "area": 1944.0, "bbox": [1093.97, 670.11, 30.75, 78.81], "iscrowd": 0, "attributes": {"occluded": false}}, {"id": 1037, "image_id": 3, "category_id": 1, "segmentation": [[1359.73, 755.8, 1374.12, 759.67, 1376.89, 774.62, 1369.69, 784.59, 1354.75, 791.23, 1324.3, 792.34, 1296.6, 786.8, 1297.7, 768.0, 1310.46, 765.21, 1339.8, 761.89]], "area": 2173.0, "bbox": [1296.6, 755.8, 80.29, 36.54], "iscrowd": 0, "attributes": {"occluded": false}}, {"id": 1038, "image_id": 3, "category_id": 1, "segmentation": [[1384.09, 715.39, 1403.46, 730.33, 1423.95, 767.43, 1424.5, 780.16, 1417.86, 785.69, 1406.23, 786.8, 1398.48, 781.27, 1387.41, 762.44, 1368.59, 739.74, 1363.05, 729.23, 1369.14, 718.71]], "area": 2266.0, "bbox": [1363.05, 715.39, 61.45, 71.41], "iscrowd": 0, "attributes": {"occluded": false}}, {"id": 1039, "image_id": 3, "category_id": 1, "segmentation": [[1366.47, 795.89, 1382.16, 797.27, 1416.76, 809.73, 1428.29, 820.8, 1424.14, 833.26, 1410.3, 841.1, 1391.85, 835.1, 1363.24, 824.49, 1354.48, 809.27, 1356.79, 800.96]], "area": 2097.0, "bbox": [1354.48, 795.89, 73.81, 45.21], "iscrowd": 0, "attributes": {"occluded": false}}, {"id": 1040, "image_id": 3, "category_id": 1, "segmentation": [[1455.97, 851.71, 1454.13, 876.16, 1443.98, 910.76, 1435.21, 923.68, 1421.37, 925.53, 1413.07, 915.84, 1413.07, 896.46, 1419.99, 870.63, 1426.45, 854.48, 1431.98, 847.56, 1443.52, 846.18]], "area": 2410.0, "bbox": [1413.07, 846.18, 42.9, 79.35], "iscrowd": 0, "attributes": {"occluded": false}}, {"id": 1041, "image_id": 3, "category_id": 1, "segmentation": [[1459.2, 758.98, 1454.13, 779.74, 1442.13, 800.96, 1427.37, 812.5, 1413.53, 809.73, 1405.23, 800.96, 1408.46, 788.51, 1424.6, 770.52, 1432.45, 755.29, 1447.67, 748.83, 1456.44, 749.76]], "area": 1968.0, "bbox": [1405.23, 748.83, 53.97, 63.67], "iscrowd": 0, "attributes": {"occluded": false}}, {"id": 1042, "image_id": 3, "category_id": 1, "segmentation": [[1420.9, 664.23, 1430.31, 686.93, 1434.19, 715.72, 1427.55, 731.22, 1412.6, 734.54, 1403.19, 726.24, 1399.87, 701.88, 1394.88, 678.07, 1399.87, 663.13, 1408.72, 660.36]], "area": 2106.0, "bbox": [1394.88, 660.36, 39.31, 74.18], "iscrowd": 0, "attributes": {"occluded": false}}, {"id": 1043, "image_id": 3, "category_id": 1, "segmentation": [[1334.54, 602.78, 1355.58, 613.3, 1372.19, 634.89, 1377.72, 655.38, 1376.06, 667.0, 1365.54, 671.43, 1351.7, 668.11, 1345.06, 660.36, 1344.51, 645.96, 1321.25, 627.69, 1314.06, 614.96, 1322.91, 603.34]], "area": 2323.0, "bbox": [1314.06, 602.78, 63.66, 68.65], "iscrowd": 0, "attributes": {"occluded": false}}, {"id": 1044, "image_id": 3, "category_id": 1, "segmentation": [[1713.38, 784.01, 1699.15, 787.47, 1696.46, 815.92, 1697.62, 841.68, 1704.54, 858.21, 1719.91, 867.05, 1730.68, 862.05, 1736.44, 843.98, 1732.22, 814.38, 1729.52, 796.7]], "area": 2554.0, "bbox": [1696.46, 784.01, 39.98, 83.04], "iscrowd": 0, "attributes": {"occluded": false}}, {"id": 1045, "image_id": 3, "category_id": 1, "segmentation": [[1508.97, 919.41, 1512.81, 939.02, 1513.96, 970.55, 1509.35, 987.85, 1500.89, 992.07, 1489.74, 989.0, 1484.75, 978.62, 1483.59, 951.71, 1481.67, 930.56, 1484.75, 919.03, 1497.43, 914.03]], "area": 2056.0, "bbox": [1481.67, 914.03, 32.29, 78.04], "iscrowd": 0, "attributes": {"occluded": false}}, {"id": 1046, "image_id": 3, "category_id": 1, "segmentation": [[1544.34, 893.66, 1553.95, 904.42, 1561.25, 925.18, 1560.48, 956.7, 1554.33, 969.39, 1540.88, 970.93, 1526.65, 964.01, 1524.73, 951.32, 1530.11, 941.33, 1524.34, 917.11, 1525.11, 899.81, 1534.72, 893.66]], "area": 2335.0, "bbox": [1524.34, 893.66, 36.91, 77.27], "iscrowd": 0, "attributes": {"occluded": false}}, {"id": 1047, "image_id": 3, "category_id": 1, "segmentation": [[1622.38, 917.88, 1642.37, 922.1, 1644.68, 943.63, 1640.83, 972.85, 1632.37, 1000.53, 1621.61, 1004.76, 1608.15, 1000.92, 1606.6, 984.0, 1610.08, 960.17, 1612.4, 936.3, 1616.2, 927.1]], "area": 2487.0, "bbox": [1606.6, 917.88, 38.08, 86.88], "iscrowd": 0, "attributes": {"occluded": false}}, {"id": 1048, "image_id": 3, "category_id": 1, "segmentation": [[1658.19, 1012.96, 1662.2, 1022.04, 1656.86, 1035.92, 1645.91, 1040.19, 1616.01, 1043.4, 1598.92, 1045.0, 1589.05, 1043.93, 1582.91, 1029.78, 1583.71, 1021.5, 1597.59, 1012.96, 1616.28, 1014.83, 1631.76, 1007.62, 1649.92, 1007.35]], "area": 2258.0, "bbox": [1582.91, 1007.35, 79.29, 37.65], "iscrowd": 0, "attributes": {"occluded": false}}, {"id": 1049, "image_id": 3, "category_id": 1, "segmentation": [[1668.35, 1037.86, 1697.94, 1042.75, 1731.98, 1060.77, 1738.43, 1068.78, 1739.99, 1077.9, 1738.52, 1079.0, 1713.69, 1079.0, 1696.8, 1077.9, 1686.37, 1073.01, 1662.79, 1064.11, 1654.78, 1053.65, 1656.33, 1043.42, 1660.78, 1039.64]], "area": 2275.0, "bbox": [1654.78, 1037.86, 85.21, 42.14], "iscrowd": 0, "attributes": {"occluded": false}}, {"id": 1050, "image_id": 3, "category_id": 1, "segmentation": [[1706.62, 961.99, 1725.08, 979.56, 1732.64, 1009.6, 1729.31, 1027.18, 1715.51, 1030.96, 1702.83, 1027.18, 1699.5, 1014.49, 1700.83, 1004.93, 1689.93, 992.69, 1683.03, 976.23, 1685.7, 964.88, 1695.94, 959.99]], "area": 2227.0, "bbox": [1683.03, 959.99, 49.61, 70.97], "iscrowd": 0, "attributes": {"occluded": false}}, {"id": 1051, "image_id": 3, "category_id": 1, "segmentation": [[1687.2, 895.85, 1706.42, 903.92, 1737.18, 931.22, 1737.18, 948.9, 1726.41, 953.13, 1705.65, 943.9, 1682.2, 925.45, 1669.9, 909.69, 1673.74, 895.08]], "area": 2096.0, "bbox": [1669.9, 895.08, 67.28, 58.05], "iscrowd": 0, "attributes": {"occluded": false}}, {"id": 1052, "image_id": 3, "category_id": 1, "segmentation": [[1519.35, 993.23, 1492.43, 1007.45, 1478.21, 1009.76, 1462.06, 1018.6, 1457.07, 1028.98, 1466.68, 1040.9, 1492.05, 1040.51, 1522.42, 1027.83, 1536.26, 1017.45, 1540.49, 1005.53, 1528.96, 992.84]], "area": 2375.0, "bbox": [1457.07, 992.84, 83.42, 48.06], "iscrowd": 0, "attributes": {"occluded": false}}, {"id": 1053, "image_id": 3, "category_id": 1, "segmentation": [[1777.16, 892.77, 1795.23, 899.69, 1795.61, 912.76, 1784.46, 930.06, 1772.16, 950.05, 1761.4, 955.44, 1748.71, 951.98, 1744.1, 933.14, 1758.32, 924.3, 1761.01, 907.38, 1772.16, 897.77]], "area": 1777.0, "bbox": [1744.1, 892.77, 51.51, 62.67], "iscrowd": 0, "attributes": {"occluded": false}}, {"id": 1054, "image_id": 3, "category_id": 1, "segmentation": [[1782.54, 965.82, 1802.15, 981.58, 1816.76, 1000.8, 1814.83, 1020.79, 1810.22, 1028.1, 1800.99, 1031.94, 1796.0, 1028.1, 1788.69, 1004.65, 1768.7, 992.3, 1755.63, 981.58, 1748.32, 969.28, 1762.16, 960.05, 1768.32, 958.9]], "area": 2226.0, "bbox": [1748.32, 958.9, 68.44, 73.04], "iscrowd": 0, "attributes": {"occluded": false}}, {"id": 1055, "image_id": 3, "category_id": 1, "segmentation": [[1840.98, 968.12, 1853.66, 983.89, 1861.35, 1019.25, 1859.43, 1035.02, 1851.36, 1041.17, 1833.67, 1039.25, 1826.75, 1023.1, 1830.6, 1010.03, 1814.83, 984.27, 1812.91, 969.66, 1822.91, 963.89, 1832.52, 963.89]], "area": 2393.0, "bbox": [1812.91, 963.89, 48.44, 77.28], "iscrowd": 0, "attributes": {"occluded": false}}, {"id": 1056, "image_id": 3, "category_id": 1, "segmentation": [[1861.35, 869.71, 1867.89, 890.46, 1858.28, 917.76, 1843.67, 932.75, 1835.21, 936.98, 1823.68, 935.44, 1815.6, 923.14, 1821.37, 905.84, 1835.21, 900.46, 1834.83, 878.16, 1843.67, 867.4, 1855.59, 863.17]], "area": 2208.0, "bbox": [1815.6, 863.17, 52.29, 73.81], "iscrowd": 0, "attributes": {"occluded": false}}, {"id": 1057, "image_id": 3, "category_id": 1, "segmentation": [[1849.43, 851.25, 1830.98, 876.62, 1814.45, 893.16, 1800.61, 891.23, 1790.61, 878.55, 1792.92, 863.94, 1807.15, 855.1, 1816.37, 841.64, 1828.67, 835.1, 1845.21, 836.26, 1851.36, 841.25]], "area": 2034.0, "bbox": [1790.61, 835.1, 60.75, 58.06], "iscrowd": 0, "attributes": {"occluded": false}}, {"id": 1058, "image_id": 3, "category_id": 1, "segmentation": [[1610.3, 798.58, 1628.19, 797.77, 1653.81, 805.25, 1676.24, 811.92, 1686.39, 821.54, 1684.52, 834.62, 1674.11, 841.29, 1658.09, 840.49, 1651.15, 835.69, 1626.05, 830.35, 1611.1, 822.34, 1603.09, 811.39, 1602.82, 803.92]], "area": 2347.0, "bbox": [1602.82, 797.77, 83.57, 43.52], "iscrowd": 0, "attributes": {"occluded": false}}, {"id": 1059, "image_id": 3, "category_id": 1, "segmentation": [[1589.91, 265.67, 1608.81, 276.56, 1621.94, 298.99, 1627.71, 325.9, 1625.15, 337.75, 1616.5, 345.12, 1604.96, 345.44, 1595.67, 331.99, 1592.47, 311.8, 1579.65, 293.54, 1573.57, 279.13, 1578.05, 270.16]], "area": 2474.0, "bbox": [1573.57, 265.67, 54.14, 79.77], "iscrowd": 0, "attributes": {"occluded": false}}, {"id": 1060, "image_id": 3, "category_id": 1, "segmentation": [[1658.79, 199.67, 1676.73, 206.08, 1703.0, 237.8, 1703.96, 250.93, 1699.47, 262.79, 1685.7, 265.35, 1676.41, 259.26, 1672.88, 239.72, 1645.97, 224.34, 1638.92, 212.49, 1646.29, 202.88]], "area": 2147.0, "bbox": [1638.92, 199.67, 65.04, 65.68], "iscrowd": 0, "attributes": {"occluded": false}}, {"id": 1061, "image_id": 3, "category_id": 1, "segmentation": [[1630.27, 1.88, 1612.28, 42.02, 1592.44, 66.93, 1573.52, 64.16, 1565.68, 51.24, 1573.06, 21.72, 1585.52, 5.57, 1591.88, 0.0, 1604.9, 0.0]], "area": 2681.0, "bbox": [1565.68, 0.0, 64.59, 66.93], "iscrowd": 0, "attributes": {"occluded": false}}, {"id": 1062, "image_id": 3, "category_id": 1, "segmentation": [[1640.88, 45.71, 1611.35, 48.01, 1606.28, 62.78, 1615.04, 77.54, 1642.26, 80.31, 1670.4, 80.31, 1679.63, 66.01, 1678.25, 56.78, 1659.33, 51.24]], "area": 2027.0, "bbox": [1606.28, 45.71, 73.35, 34.6], "iscrowd": 0, "attributes": {"occluded": false}}, {"id": 1063, "image_id": 3, "category_id": 1, "segmentation": [[1711.46, 22.64, 1713.77, 54.47, 1713.31, 90.46, 1703.62, 98.3, 1690.24, 95.99, 1682.4, 72.46, 1679.63, 45.25, 1685.17, 27.25, 1692.09, 18.03, 1705.0, 15.72]], "area": 2296.0, "bbox": [1679.63, 15.72, 34.14, 82.58], "iscrowd": 0, "attributes": {"occluded": false}}, {"id": 1064, "image_id": 3, "category_id": 1, "segmentation": [[1806.04, 84.46, 1816.19, 102.91, 1816.65, 149.97, 1806.96, 163.35, 1791.74, 162.43, 1787.12, 148.59, 1787.58, 119.98, 1777.9, 100.14, 1776.05, 85.84, 1793.58, 80.77]], "area": 2382.0, "bbox": [1776.05, 80.77, 40.6, 82.58], "iscrowd": 0, "attributes": {"occluded": false}}, {"id": 1065, "image_id": 3, "category_id": 1, "segmentation": [[1740.99, 132.9, 1728.07, 161.5, 1709.16, 183.19, 1692.09, 191.03, 1677.79, 176.27, 1686.55, 153.2, 1702.24, 131.52, 1721.15, 118.6, 1734.99, 119.52, 1741.45, 122.29]], "area": 2562.0, "bbox": [1677.79, 118.6, 63.66, 72.43], "iscrowd": 0, "attributes": {"occluded": false}}, {"id": 1066, "image_id": 3, "category_id": 1, "segmentation": [[1681.48, 129.67, 1678.71, 167.04, 1671.79, 185.95, 1660.72, 188.26, 1645.95, 182.26, 1644.57, 169.35, 1652.87, 152.28, 1654.26, 134.74, 1659.33, 123.67, 1671.79, 121.37]], "area": 1750.0, "bbox": [1644.57, 121.37, 36.91, 66.89], "iscrowd": 0, "attributes": {"occluded": false}}, {"id": 1067, "image_id": 3, "category_id": 1, "segmentation": [[1831.02, 203.58, 1842.64, 212.99, 1839.87, 230.15, 1828.25, 235.69, 1804.44, 240.67, 1773.44, 255.06, 1752.4, 252.85, 1749.08, 232.92, 1772.33, 215.76, 1805.0, 203.02]], "area": 3054.0, "bbox": [1749.08, 203.02, 93.56, 52.04], "iscrowd": 0, "attributes": {"occluded": false}}, {"id": 1068, "image_id": 3, "category_id": 1, "segmentation": [[1600.98, 418.34, 1634.2, 417.01, 1662.1, 438.27, 1674.72, 461.52, 1663.43, 477.47, 1647.48, 476.14, 1637.52, 452.89, 1604.3, 449.57, 1595.0, 439.6, 1595.0, 430.3]], "area": 2639.0, "bbox": [1595.0, 417.01, 79.72, 60.46], "iscrowd": 0, "attributes": {"occluded": false}}, {"id": 1069, "image_id": 3, "category_id": 1, "segmentation": [[1768.39, 353.24, 1755.77, 371.84, 1749.13, 403.06, 1751.78, 417.01, 1767.06, 421.0, 1782.34, 399.74, 1795.63, 381.14, 1800.94, 364.53, 1799.61, 353.24, 1788.98, 347.26]], "area": 2370.0, "bbox": [1749.13, 347.26, 51.81, 73.74], "iscrowd": 0, "attributes": {"occluded": false}}, {"id": 1070, "image_id": 3, "category_id": 1, "segmentation": [[1863.57, 318.45, 1860.25, 352.77, 1861.91, 383.78, 1856.92, 394.85, 1840.87, 393.74, 1835.89, 376.03, 1828.14, 361.63, 1827.58, 337.27, 1830.9, 317.34, 1846.96, 309.59, 1858.58, 311.25]], "area": 2443.0, "bbox": [1827.58, 309.59, 35.99, 85.26], "iscrowd": 0, "attributes": {"occluded": false}}, {"id": 1071, "image_id": 3, "category_id": 1, "segmentation": [[1737.07, 437.94, 1757.37, 434.71, 1793.81, 442.09, 1812.73, 451.32, 1816.42, 467.92, 1810.42, 473.46, 1788.28, 473.0, 1762.44, 468.39, 1740.76, 461.93, 1732.45, 446.24]], "area": 2294.0, "bbox": [1732.45, 434.71, 83.97, 38.75], "iscrowd": 0, "attributes": {"occluded": false}}, {"id": 1072, "image_id": 3, "category_id": 1, "segmentation": [[1589.64, 597.36, 1600.71, 613.41, 1611.79, 639.98, 1612.89, 660.47, 1605.7, 667.67, 1592.96, 664.9, 1582.45, 645.52, 1573.59, 623.38, 1568.05, 607.88, 1574.69, 594.04]], "area": 1932.0, "bbox": [1568.05, 594.04, 44.84, 73.63], "iscrowd": 0, "attributes": {"occluded": false}}, {"id": 1073, "image_id": 3, "category_id": 1, "segmentation": [[1557.53, 659.36, 1553.66, 689.26, 1528.19, 711.95, 1516.01, 715.83, 1504.94, 711.4, 1502.73, 695.35, 1516.01, 682.61, 1529.85, 655.49, 1540.37, 644.97, 1557.53, 647.74]], "area": 2257.0, "bbox": [1502.73, 644.97, 54.8, 70.86], "iscrowd": 0, "attributes": {"occluded": false}}, {"id": 1074, "image_id": 3, "category_id": 1, "segmentation": [[1639.95, 667.02, 1649.56, 685.48, 1654.94, 706.62, 1651.48, 723.15, 1641.87, 735.45, 1626.49, 743.14, 1618.42, 740.84, 1616.5, 730.07, 1622.65, 712.39, 1617.65, 692.4, 1614.19, 672.02, 1619.96, 662.02, 1629.18, 659.72]], "area": 2365.0, "bbox": [1614.19, 659.72, 40.75, 83.42], "iscrowd": 0, "attributes": {"occluded": false}}, {"id": 1075, "image_id": 3, "category_id": 1, "segmentation": [[1680.7, 643.19, 1687.24, 665.1, 1689.93, 696.63, 1684.16, 710.85, 1666.86, 712.0, 1656.48, 704.31, 1656.48, 689.7, 1661.86, 682.02, 1654.94, 661.64, 1657.25, 642.03, 1664.94, 637.42, 1673.78, 637.42]], "area": 2092.0, "bbox": [1654.94, 637.42, 34.99, 74.58], "iscrowd": 0, "attributes": {"occluded": false}}, {"id": 1076, "image_id": 3, "category_id": 1, "segmentation": [[399.01, 599.95, 433.61, 610.2, 448.67, 621.09, 450.56, 629.78, 444.82, 640.96, 429.73, 642.88, 414.39, 636.5, 397.09, 627.85, 386.2, 615.04, 382.99, 606.07, 389.05, 599.34]], "area": 1800.0, "bbox": [382.99, 599.34, 67.57, 43.54], "iscrowd": 0, "attributes": {"occluded": false}}, {"id": 1077, "image_id": 3, "category_id": 1, "segmentation": [[384.95, 487.68, 370.73, 487.68, 364.19, 494.6, 360.73, 512.28, 359.96, 537.27, 362.27, 556.49, 368.42, 564.18, 379.95, 564.18, 389.57, 554.19, 391.49, 524.97, 394.18, 507.67, 394.18, 495.37, 392.64, 492.29]], "area": 2187.0, "bbox": [359.96, 487.68, 34.22, 76.5], "iscrowd": 0, "attributes": {"occluded": false}}, {"id": 1078, "image_id": 3, "category_id": 1, "segmentation": [[432.24, 526.12, 423.4, 525.74, 408.02, 533.81, 395.72, 545.34, 380.34, 560.34, 378.8, 577.64, 391.49, 589.56, 407.63, 582.64, 426.86, 564.18, 440.31, 553.03, 441.47, 536.5]], "area": 2319.0, "bbox": [378.8, 525.74, 62.67, 63.82], "iscrowd": 0, "attributes": {"occluded": false}}, {"id": 1079, "image_id": 3, "category_id": 1, "segmentation": [[527.44, 628.52, 549.58, 638.67, 575.42, 669.58, 581.41, 687.57, 578.18, 699.56, 567.57, 700.95, 556.5, 697.26, 532.51, 663.58, 514.98, 646.97, 512.67, 637.28, 518.67, 630.82]], "area": 2377.0, "bbox": [512.67, 628.52, 68.74, 72.43], "iscrowd": 0, "attributes": {"occluded": false}}, {"id": 1080, "image_id": 3, "category_id": 1, "segmentation": [[539.89, 687.11, 531.13, 723.09, 523.28, 735.09, 513.6, 733.24, 504.83, 722.63, 507.14, 702.33, 508.98, 675.11, 508.52, 655.27, 516.83, 645.12, 527.44, 642.82, 536.66, 648.35]], "area": 2426.0, "bbox": [504.83, 642.82, 35.06, 92.27], "iscrowd": 0, "attributes": {"occluded": false}}, {"id": 1081, "image_id": 3, "category_id": 1, "segmentation": [[543.31, 593.67, 572.14, 619.04, 581.37, 631.35, 582.9, 641.34, 576.37, 647.49, 566.37, 648.26, 549.07, 637.5, 526.01, 619.81, 519.09, 607.13, 518.7, 595.98, 531.0, 589.44]], "area": 1995.0, "bbox": [518.7, 589.44, 64.2, 58.82], "iscrowd": 0, "attributes": {"occluded": false}}, {"id": 1082, "image_id": 3, "category_id": 1, "segmentation": [[546.46, 709.2, 577.98, 711.89, 593.36, 721.5, 598.36, 729.96, 594.52, 738.8, 579.14, 742.64, 551.84, 739.18, 531.85, 738.03, 524.16, 732.65, 525.31, 719.96, 531.47, 709.2]], "area": 1949.0, "bbox": [524.16, 709.2, 74.2, 33.44], "iscrowd": 0, "attributes": {"occluded": false}}, {"id": 1083, "image_id": 3, "category_id": 1, "segmentation": [[619.5, 849.7, 590.67, 863.98, 566.45, 876.28, 551.46, 875.51, 544.15, 865.51, 544.54, 856.67, 565.3, 842.06, 582.6, 830.9, 602.97, 830.14, 618.35, 833.22]], "area": 2165.0, "bbox": [544.15, 830.14, 75.35, 46.14], "iscrowd": 0, "attributes": {"occluded": false}}, {"id": 1084, "image_id": 3, "category_id": 1, "segmentation": [[627.19, 776.32, 593.36, 779.01, 572.6, 789.78, 568.37, 797.85, 571.06, 809.77, 582.6, 814.77, 596.82, 814.77, 607.2, 809.38, 633.34, 808.23, 648.34, 805.16, 652.57, 797.08, 652.95, 787.85, 643.72, 781.32]], "area": 2418.0, "bbox": [568.37, 776.32, 84.58, 38.45], "iscrowd": 0, "attributes": {"occluded": false}}, {"id": 1085, "image_id": 3, "category_id": 1, "segmentation": [[673.91, 1079.57, 670.22, 1056.04, 660.07, 1049.58, 648.08, 1050.96, 643.92, 1058.35, 641.62, 1073.57, 641.62, 1079.0, 643.62, 1079.0]], "area": 814.0, "bbox": [641.62, 1049.58, 32.29, 30.42], "iscrowd": 0, "attributes": {"occluded": false}}, {"id": 1086, "image_id": 3, "category_id": 1, "segmentation": [[708.97, 1079.0, 705.74, 1056.04, 700.67, 1050.5, 682.68, 1050.96, 679.45, 1062.5, 675.76, 1079.57, 706.87, 1079.0]], "area": 807.0, "bbox": [675.76, 1050.5, 33.21, 29.5], "iscrowd": 0, "attributes": {"occluded": false}}, {"id": 1087, "image_id": 3, "category_id": 1, "segmentation": [[660.07, 927.33, 669.76, 954.08, 676.68, 980.84, 673.91, 991.45, 664.69, 995.14, 653.61, 993.76, 646.69, 983.61, 639.31, 958.24, 633.31, 937.94, 639.31, 929.17, 649.0, 926.4]], "area": 1939.0, "bbox": [633.31, 926.4, 43.37, 68.74], "iscrowd": 0, "attributes": {"occluded": false}}, {"id": 1088, "image_id": 3, "category_id": 1, "segmentation": [[636.23, 860.55, 626.62, 878.97, 624.69, 896.65, 630.46, 905.11, 643.15, 906.27, 652.76, 903.96, 658.53, 894.0, 664.29, 869.74, 679.67, 861.67, 684.67, 850.94, 679.67, 840.14, 668.14, 839.03, 649.3, 844.37]], "area": 2273.0, "bbox": [624.69, 839.03, 59.98, 67.24], "iscrowd": 0, "attributes": {"occluded": false}}, {"id": 1089, "image_id": 3, "category_id": 1, "segmentation": [[678.18, 797.01, 700.29, 810.79, 719.19, 836.42, 721.76, 850.19, 715.99, 857.56, 705.74, 858.84, 695.48, 853.4, 679.15, 838.02, 665.37, 822.32, 662.81, 811.11, 666.97, 801.82]], "area": 2023.0, "bbox": [662.81, 797.01, 58.95, 61.83], "iscrowd": 0, "attributes": {"occluded": false}}, {"id": 1090, "image_id": 3, "category_id": 1, "segmentation": [[712.46, 739.45, 730.92, 755.22, 744.76, 788.66, 746.3, 807.5, 740.53, 816.34, 730.15, 817.11, 722.08, 810.96, 710.16, 790.2, 695.93, 765.21, 695.16, 748.3, 704.01, 737.91]], "area": 2402.0, "bbox": [695.16, 737.91, 51.14, 79.2], "iscrowd": 0, "attributes": {"occluded": false}}, {"id": 1091, "image_id": 3, "category_id": 1, "segmentation": [[628.27, 712.54, 623.66, 721.77, 625.96, 734.07, 644.8, 737.91, 665.56, 743.68, 691.7, 755.22, 710.93, 749.45, 710.93, 735.61, 700.55, 725.61, 674.79, 711.0, 660.56, 706.77, 642.88, 705.62]], "area": 2652.0, "bbox": [623.66, 705.62, 87.27, 49.6], "iscrowd": 0, "attributes": {"occluded": false}}, {"id": 1092, "image_id": 3, "category_id": 1, "segmentation": [[614.91, 634.2, 603.06, 633.24, 595.37, 643.81, 591.84, 657.9, 588.96, 681.61, 593.1, 702.8, 599.21, 714.29, 610.75, 716.21, 621.0, 711.09, 621.64, 690.26, 622.28, 667.84, 624.2, 645.73, 622.92, 639.96]], "area": 2331.0, "bbox": [588.96, 633.24, 35.24, 82.97], "iscrowd": 0, "attributes": {"occluded": false}}, {"id": 1093, "image_id": 3, "category_id": 1, "segmentation": [[645.03, 635.48, 621.0, 645.41, 598.57, 655.02, 595.05, 665.59, 596.97, 677.77, 606.26, 679.05, 630.61, 675.53, 655.28, 663.67, 669.37, 656.62, 677.38, 647.33, 676.1, 637.08, 663.61, 634.2]], "area": 2275.0, "bbox": [595.05, 634.2, 82.33, 44.85], "iscrowd": 0, "attributes": {"occluded": false}}, {"id": 1094, "image_id": 3, "category_id": 1, "segmentation": [[701.12, 693.63, 716.12, 698.24, 717.65, 710.93, 706.12, 717.85, 687.67, 723.61, 659.22, 729.0, 649.99, 717.85, 653.45, 708.24, 681.9, 696.32, 689.59, 695.16]], "area": 1553.0, "bbox": [649.99, 693.63, 67.66, 35.37], "iscrowd": 0, "attributes": {"occluded": false}}, {"id": 1095, "image_id": 3, "category_id": 1, "segmentation": [[675.75, 654.03, 676.9, 682.86, 666.14, 691.32, 656.14, 689.01, 653.07, 673.64, 650.38, 650.18, 651.53, 631.35, 663.45, 623.27, 674.21, 624.04]], "area": 1492.0, "bbox": [650.38, 623.27, 26.52, 68.05], "iscrowd": 0, "attributes": {"occluded": false}}, {"id": 1096, "image_id": 3, "category_id": 1, "segmentation": [[1028.63, 407.49, 1041.55, 411.64, 1047.09, 420.87, 1042.01, 432.4, 1035.09, 439.32, 1018.95, 463.31, 1005.57, 473.0, 991.27, 472.54, 987.11, 464.23, 987.11, 448.09, 1006.03, 423.17, 1016.18, 414.41]], "area": 2245.0, "bbox": [987.11, 407.49, 59.98, 65.51], "iscrowd": 0, "attributes": {"occluded": false}}, {"id": 1097, "image_id": 3, "category_id": 1, "segmentation": [[1005.48, 563.7, 1007.47, 590.27, 1000.16, 606.21, 992.19, 641.42, 974.9, 639.4, 966.28, 626.14, 972.26, 592.26, 978.9, 564.36, 993.52, 555.06]], "area": 2368.0, "bbox": [966.28, 555.06, 41.19, 86.36], "iscrowd": 0, "attributes": {"occluded": false}}, {"id": 1098, "image_id": 3, "category_id": 1, "segmentation": [[1074.5, 432.47, 1051.43, 435.55, 1032.98, 440.54, 1018.76, 447.85, 1017.22, 465.15, 1026.06, 472.45, 1044.51, 470.53, 1071.42, 464.76, 1087.19, 459.0, 1093.34, 450.54, 1091.03, 440.16]], "area": 2154.0, "bbox": [1017.22, 432.47, 76.12, 39.98], "iscrowd": 0, "attributes": {"occluded": false}}, {"id": 1099, "image_id": 3, "category_id": 1, "segmentation": [[998.38, 517.43, 1010.3, 544.34, 1017.6, 575.87, 1012.99, 585.48, 998.76, 586.63, 986.85, 578.95, 976.85, 545.5, 974.93, 526.66, 978.39, 515.51, 988.0, 512.82]], "area": 2104.0, "bbox": [974.93, 512.82, 42.67, 73.81], "iscrowd": 0, "attributes": {"occluded": false}}, {"id": 1100, "image_id": 3, "category_id": 1, "segmentation": [[1009.2, 624.9, 1004.1, 648.4, 989.84, 673.82, 979.69, 681.66, 967.23, 677.51, 961.7, 664.13, 965.85, 651.68, 974.6, 639.2, 987.5, 616.6, 1000.45, 609.23, 1006.45, 612.46]], "area": 1951.0, "bbox": [961.7, 609.23, 47.5, 72.43], "iscrowd": 0, "attributes": {"occluded": false}}, {"id": 1101, "image_id": 3, "category_id": 1, "segmentation": [[1006.49, 763.79, 997.26, 756.1, 983.81, 759.94, 970.74, 765.33, 957.67, 783.01, 951.13, 797.24, 949.21, 813.77, 956.9, 824.92, 968.05, 826.07, 976.5, 821.07, 986.5, 787.24, 1005.72, 774.94]], "area": 2101.0, "bbox": [949.21, 756.1, 57.28, 69.97], "iscrowd": 0, "attributes": {"occluded": false}}, {"id": 1102, "image_id": 3, "category_id": 1, "segmentation": [[991.11, 742.26, 993.8, 761.1, 999.57, 788.39, 997.65, 806.46, 985.35, 813.77, 971.51, 807.23, 965.36, 775.32, 965.36, 751.1, 972.28, 742.26, 983.04, 740.34]], "area": 1966.0, "bbox": [965.36, 740.34, 34.21, 73.43], "iscrowd": 0, "attributes": {"occluded": false}}, {"id": 1103, "image_id": 3, "category_id": 1, "segmentation": [[1059.11, 866.69, 1036.68, 870.54, 1026.75, 873.74, 1019.7, 882.71, 1023.23, 893.92, 1030.28, 898.73, 1045.01, 900.65, 1064.56, 897.77, 1076.41, 893.6, 1084.1, 882.07, 1081.86, 870.86, 1071.92, 868.29]], "area": 1673.0, "bbox": [1019.7, 866.69, 64.4, 33.96], "iscrowd": 0, "attributes": {"occluded": false}}, {"id": 1104, "image_id": 3, "category_id": 1, "segmentation": [[1085.06, 833.69, 1067.12, 848.43, 1056.55, 865.09, 1055.59, 875.66, 1064.88, 886.24, 1076.41, 886.24, 1091.79, 877.26, 1094.67, 864.13, 1110.37, 852.6, 1120.3, 841.7, 1123.5, 831.13, 1115.5, 825.36, 1099.8, 828.57]], "area": 2195.0, "bbox": [1055.59, 825.36, 67.91, 60.88], "iscrowd": 0, "attributes": {"occluded": false}}, {"id": 1105, "image_id": 3, "category_id": 1, "segmentation": [[1062.67, 905.37, 1066.68, 916.31, 1075.49, 941.94, 1074.95, 962.5, 1066.68, 969.44, 1051.19, 967.84, 1041.58, 952.89, 1038.91, 922.45, 1038.38, 910.71, 1045.32, 902.96, 1053.86, 900.83, 1058.13, 900.83]], "area": 1933.0, "bbox": [1038.38, 900.83, 37.11, 68.61], "iscrowd": 0, "attributes": {"occluded": false}}, {"id": 1106, "image_id": 3, "category_id": 1, "segmentation": [[1081.57, 1079.84, 1061.58, 1063.7, 1034.29, 1048.32, 1021.98, 1048.32, 1016.6, 1054.09, 1016.99, 1064.47, 1024.68, 1074.08, 1033.56, 1079.0, 1062.21, 1079.0]], "area": 1248.0, "bbox": [1016.6, 1048.32, 64.97, 31.68], "iscrowd": 0, "attributes": {"occluded": false}}, {"id": 1107, "image_id": 3, "category_id": 1, "segmentation": [[1120.4, 1006.8, 1102.72, 1005.65, 1096.95, 1017.56, 1092.34, 1037.17, 1089.65, 1073.69, 1090.35, 1079.0, 1120.43, 1079.0, 1123.86, 1044.09, 1123.48, 1020.64]], "area": 2167.0, "bbox": [1089.65, 1005.65, 34.21, 74.35], "iscrowd": 0, "attributes": {"occluded": false}}, {"id": 1108, "image_id": 3, "category_id": 1, "segmentation": [[1090.03, 1004.11, 1074.27, 1013.72, 1043.9, 1020.64, 1035.82, 1028.33, 1037.75, 1042.17, 1047.74, 1046.01, 1078.11, 1041.4, 1097.34, 1033.33, 1106.18, 1017.95, 1100.41, 1004.49]], "area": 1813.0, "bbox": [1035.82, 1004.11, 70.36, 41.9], "iscrowd": 0, "attributes": {"occluded": false}}, {"id": 1109, "image_id": 3, "category_id": 1, "segmentation": [[1458.6, 651.12, 1471.06, 665.88, 1472.9, 694.03, 1468.29, 715.25, 1459.53, 722.63, 1447.07, 723.55, 1437.38, 715.25, 1436.92, 700.95, 1443.84, 689.87, 1449.38, 685.26, 1444.3, 674.65, 1436.92, 660.81, 1441.53, 649.28, 1448.92, 646.97]], "area": 2066.0, "bbox": [1436.92, 646.97, 35.98, 76.58], "iscrowd": 0, "attributes": {"occluded": false}}, {"id": 1110, "image_id": 3, "category_id": 1, "segmentation": [[1475.67, 719.86, 1486.75, 730.47, 1497.82, 759.54, 1501.05, 786.29, 1493.67, 798.29, 1480.75, 798.75, 1472.9, 792.75, 1468.75, 771.99, 1466.45, 758.15, 1460.45, 743.39, 1457.68, 727.7, 1465.98, 718.48]], "area": 2211.0, "bbox": [1457.68, 718.48, 43.37, 80.27], "iscrowd": 0, "attributes": {"occluded": false}}, {"id": 1111, "image_id": 3, "category_id": 1, "segmentation": [[1503.81, 744.77, 1522.27, 743.85, 1550.87, 749.85, 1565.63, 758.15, 1572.09, 766.0, 1571.17, 778.45, 1564.25, 785.37, 1544.41, 783.53, 1534.72, 777.07, 1514.0, 776.1, 1499.7, 763.7, 1495.97, 750.31]], "area": 2159.0, "bbox": [1495.97, 743.85, 76.12, 41.52], "iscrowd": 0, "attributes": {"occluded": false}}, {"id": 1112, "image_id": 3, "category_id": 1, "segmentation": [[1307.09, 1.66, 1327.08, 13.19, 1349.77, 33.57, 1354.76, 50.48, 1352.84, 59.71, 1340.54, 62.01, 1327.47, 51.63, 1299.79, 29.34, 1286.33, 17.03, 1295.17, 0.5]], "area": 2049.0, "bbox": [1286.33, 0.5, 68.43, 61.51], "iscrowd": 0, "attributes": {"occluded": false}}, {"id": 1113, "image_id": 3, "category_id": 1, "segmentation": [[1247.89, 139.29, 1235.97, 174.27, 1225.2, 195.8, 1215.21, 202.72, 1197.52, 198.49, 1193.68, 191.57, 1198.29, 176.58, 1206.75, 151.21, 1220.98, 135.06, 1237.12, 131.98]], "area": 2262.0, "bbox": [1193.68, 131.98, 54.21, 70.74], "iscrowd": 0, "attributes": {"occluded": false}}, {"id": 1114, "image_id": 3, "category_id": 1, "segmentation": [[1254.28, 192.32, 1267.66, 206.16, 1279.19, 244.45, 1277.34, 262.44, 1266.73, 268.9, 1255.2, 267.98, 1249.2, 248.14, 1236.75, 218.62, 1232.59, 206.62, 1239.97, 194.63]], "area": 2205.0, "bbox": [1232.59, 192.32, 46.6, 76.58], "iscrowd": 0, "attributes": {"occluded": false}}, {"id": 1115, "image_id": 3, "category_id": 1, "segmentation": [[1317.02, 245.37, 1314.25, 266.6, 1315.63, 291.51, 1309.64, 301.2, 1292.57, 301.66, 1284.26, 293.35, 1282.88, 276.28, 1287.03, 252.29, 1292.57, 241.68, 1305.48, 239.38]], "area": 1741.0, "bbox": [1282.88, 239.38, 34.14, 62.28], "iscrowd": 0, "attributes": {"occluded": false}}, {"id": 1116, "image_id": 3, "category_id": 1, "segmentation": [[1335.47, 208.93, 1355.31, 220.0, 1380.22, 242.61, 1387.6, 263.37, 1384.37, 272.59, 1375.61, 274.9, 1365.46, 272.13, 1352.08, 257.37, 1330.86, 238.92, 1316.1, 225.54, 1317.94, 215.39, 1326.71, 211.23]], "area": 2280.0, "bbox": [1316.1, 208.93, 71.5, 65.97], "iscrowd": 0, "attributes": {"occluded": false}}, {"id": 1117, "image_id": 3, "category_id": 1, "segmentation": [[1321.63, 117.58, 1326.25, 142.5, 1325.32, 186.32, 1317.48, 198.78, 1298.1, 197.86, 1290.72, 181.25, 1289.8, 157.26, 1289.8, 136.96, 1294.41, 120.81, 1310.56, 108.36]], "area": 2762.0, "bbox": [1289.8, 108.36, 36.45, 90.42], "iscrowd": 0, "attributes": {"occluded": false}}, {"id": 1118, "image_id": 3, "category_id": 1, "segmentation": [[1395.45, 81.6, 1391.76, 114.82, 1385.76, 149.88, 1377.92, 157.26, 1360.38, 156.8, 1355.31, 147.11, 1355.77, 117.58, 1360.85, 90.36, 1370.07, 75.14, 1386.68, 71.45]], "area": 2639.0, "bbox": [1355.31, 71.45, 40.14, 85.81], "iscrowd": 0, "attributes": {"occluded": false}}, {"id": 1119, "image_id": 3, "category_id": 1, "segmentation": [[1338.85, 484.29, 1353.46, 506.98, 1362.3, 533.12, 1362.3, 554.65, 1351.15, 561.57, 1339.62, 559.26, 1330.39, 535.04, 1318.47, 510.82, 1314.63, 491.6, 1328.85, 482.76]], "area": 2284.0, "bbox": [1314.63, 482.76, 47.67, 78.81], "iscrowd": 0, "attributes": {"occluded": false}}, {"id": 1120, "image_id": 3, "category_id": 1, "segmentation": [[1397.28, 499.29, 1387.67, 523.89, 1375.75, 547.34, 1367.68, 551.19, 1359.61, 545.81, 1354.99, 530.81, 1358.07, 513.13, 1370.37, 486.22, 1378.06, 473.53, 1388.83, 473.53, 1397.28, 481.22]], "area": 2055.0, "bbox": [1354.99, 473.53, 42.29, 77.66], "iscrowd": 0, "attributes": {"occluded": false}}, {"id": 1121, "image_id": 3, "category_id": 1, "segmentation": [[1407.28, 444.7, 1417.66, 465.07, 1432.65, 505.44, 1433.81, 523.89, 1426.5, 529.66, 1412.28, 526.97, 1400.36, 513.13, 1381.52, 471.61, 1379.21, 452.0, 1390.75, 439.7]], "area": 2853.0, "bbox": [1379.21, 439.7, 54.6, 89.96], "iscrowd": 0, "attributes": {"occluded": false}}, {"id": 1122, "image_id": 3, "category_id": 1, "segmentation": [[1424.96, 415.09, 1409.59, 417.4, 1413.43, 433.93, 1424.58, 454.31, 1423.43, 478.14, 1427.27, 491.6, 1438.42, 496.21, 1446.49, 490.44, 1450.34, 471.61, 1449.95, 446.23, 1442.65, 427.4, 1434.19, 418.17]], "area": 2062.0, "bbox": [1409.59, 415.09, 40.75, 81.12], "iscrowd": 0, "attributes": {"occluded": false}}, {"id": 1123, "image_id": 3, "category_id": 1, "segmentation": [[1383.22, 290.91, 1354.62, 297.83, 1335.7, 299.67, 1318.17, 308.44, 1316.33, 321.82, 1323.71, 333.35, 1343.55, 331.04, 1362.46, 325.51, 1385.53, 323.2, 1398.44, 318.59, 1399.37, 307.98, 1392.91, 294.14]], "area": 2371.0, "bbox": [1316.33, 290.91, 83.04, 42.44], "iscrowd": 0, "attributes": {"occluded": false}}, {"id": 1124, "image_id": 3, "category_id": 1, "segmentation": [[1443.66, 253.08, 1418.74, 258.61, 1404.9, 270.61, 1402.6, 285.37, 1409.98, 297.83, 1424.28, 296.44, 1437.66, 286.29, 1465.8, 278.91, 1478.26, 272.92, 1481.49, 261.84, 1475.95, 257.23, 1458.0, 253.1]], "area": 2226.0, "bbox": [1402.6, 253.08, 78.89, 44.75], "iscrowd": 0, "attributes": {"occluded": false}}, {"id": 1125, "image_id": 3, "category_id": 1, "segmentation": [[1481.03, 182.96, 1479.18, 221.71, 1471.8, 256.31, 1465.34, 260.46, 1451.04, 260.46, 1441.81, 254.0, 1441.81, 225.86, 1445.04, 200.95, 1459.34, 178.34, 1475.95, 172.81]], "area": 2673.0, "bbox": [1441.81, 172.81, 39.22, 87.65], "iscrowd": 0, "attributes": {"occluded": false}}, {"id": 1126, "image_id": 3, "category_id": 1, "segmentation": [[1404.44, 157.58, 1442.27, 162.19, 1458.88, 171.88, 1466.72, 179.26, 1467.18, 189.87, 1459.8, 197.72, 1441.81, 199.1, 1412.28, 190.34, 1392.91, 183.42, 1387.37, 166.35, 1391.52, 161.27]], "area": 2322.0, "bbox": [1387.37, 157.58, 79.81, 41.52], "iscrowd": 0, "attributes": {"occluded": false}}, {"id": 1127, "image_id": 3, "category_id": 1, "segmentation": [[1489.32, 310.21, 1468.95, 320.98, 1446.65, 341.74, 1437.04, 343.66, 1422.43, 331.74, 1420.89, 318.67, 1430.12, 305.99, 1458.18, 290.99, 1481.25, 287.92, 1494.32, 290.61, 1496.63, 294.07]], "area": 2359.0, "bbox": [1420.89, 287.92, 75.74, 55.74], "iscrowd": 0, "attributes": {"occluded": false}}, {"id": 1128, "image_id": 3, "category_id": 1, "segmentation": [[1561.1, 832.45, 1577.63, 830.53, 1616.84, 841.29, 1630.3, 855.13, 1632.99, 867.82, 1627.99, 875.51, 1604.54, 876.66, 1596.47, 870.13, 1581.86, 867.44, 1557.64, 861.28, 1551.87, 850.9, 1551.87, 838.99]], "area": 2551.0, "bbox": [1551.87, 830.53, 81.12, 46.13], "iscrowd": 0, "attributes": {"occluded": false}}, {"id": 1129, "image_id": 3, "category_id": 1, "segmentation": [[1531.61, 261.39, 1536.22, 285.23, 1533.53, 322.52, 1527.0, 332.51, 1512.77, 332.51, 1505.85, 326.36, 1501.24, 292.53, 1502.78, 269.46, 1509.7, 258.7, 1521.23, 256.39]], "area": 2230.0, "bbox": [1501.24, 256.39, 34.98, 76.12], "iscrowd": 0, "attributes": {"occluded": false}}, {"id": 1130, "image_id": 3, "category_id": 1, "segmentation": [[1470.96, 561.9, 1476.3, 578.45, 1475.5, 595.27, 1467.76, 615.56, 1460.82, 624.37, 1453.87, 626.51, 1434.39, 621.44, 1437.32, 612.09, 1448.54, 591.53, 1447.2, 570.98, 1447.47, 558.96, 1461.88, 555.49]], "area": 1885.0, "bbox": [1434.39, 555.49, 41.91, 71.02], "iscrowd": 0, "attributes": {"occluded": false}}, {"id": 1131, "image_id": 3, "category_id": 1, "segmentation": [[1488.54, 637.65, 1501.46, 655.64, 1504.23, 699.47, 1491.31, 714.23, 1478.39, 712.85, 1472.4, 703.62, 1477.01, 681.48, 1471.01, 660.72, 1469.17, 642.73, 1476.09, 639.03]], "area": 2013.0, "bbox": [1469.17, 637.65, 35.06, 76.58], "iscrowd": 0, "attributes": {"occluded": false}}, {"id": 1132, "image_id": 3, "category_id": 1, "segmentation": [[1520.84, 651.49, 1548.98, 664.87, 1580.35, 681.02, 1590.04, 695.78, 1590.96, 703.16, 1574.81, 705.93, 1554.52, 704.08, 1523.61, 689.78, 1501.46, 672.71, 1500.54, 659.33, 1507.92, 650.11]], "area": 2747.0, "bbox": [1500.54, 650.11, 90.42, 55.82], "iscrowd": 0, "attributes": {"occluded": false}}, {"id": 1133, "image_id": 4, "category_id": 1, "segmentation": [[66.34, 195.77, 68.55, 228.99, 77.41, 250.58, 72.43, 265.53, 48.62, 269.95, 38.1, 251.13, 34.23, 217.92, 37.0, 197.99, 41.98, 190.79, 57.48, 188.57]], "area": 2530.0, "bbox": [34.23, 188.57, 43.18, 81.38], "iscrowd": 0, "attributes": {"occluded": false}}, {"id": 1134, "image_id": 4, "category_id": 1, "segmentation": [[105.64, 154.8, 123.36, 171.97, 142.74, 228.43, 137.2, 241.72, 122.81, 246.15, 106.75, 230.09, 89.59, 188.02, 82.39, 166.98, 86.27, 155.91, 92.91, 154.25]], "area": 3110.0, "bbox": [82.39, 154.25, 60.35, 91.9], "iscrowd": 0, "attributes": {"occluded": false}}, {"id": 1135, "image_id": 4, "category_id": 1, "segmentation": [[163.77, 85.6, 171.52, 119.93, 177.61, 149.27, 174.84, 159.23, 158.79, 160.34, 147.16, 154.25, 141.63, 131.0, 135.54, 103.87, 136.65, 86.16, 148.27, 81.17]], "area": 2339.0, "bbox": [135.54, 81.17, 42.07, 79.17], "iscrowd": 0, "attributes": {"occluded": false}}, {"id": 1136, "image_id": 4, "category_id": 1, "segmentation": [[173.74, 44.08, 190.35, 56.82, 219.69, 85.6, 223.56, 103.32, 210.83, 115.5, 196.99, 111.07, 172.63, 94.46, 150.49, 70.66, 150.49, 48.51, 159.9, 41.31]], "area": 2991.0, "bbox": [150.49, 41.31, 73.07, 74.19], "iscrowd": 0, "attributes": {"occluded": false}}, {"id": 1137, "image_id": 4, "category_id": 1, "segmentation": [[270.03, 51.47, 253.72, 63.0, 242.51, 99.84, 245.39, 113.3, 259.13, 118.11, 269.07, 113.94, 278.04, 103.05, 280.95, 87.99, 291.84, 71.01, 299.82, 58.84, 295.05, 52.11, 284.8, 47.3]], "area": 2329.0, "bbox": [242.51, 47.3, 57.31, 70.81], "iscrowd": 0, "attributes": {"occluded": false}}, {"id": 1138, "image_id": 4, "category_id": 1, "segmentation": [[162.15, 175.76, 172.3, 167.45, 219.35, 165.61, 233.66, 174.84, 236.42, 190.52, 218.89, 196.06, 182.91, 195.13, 162.61, 189.6, 157.54, 185.45]], "area": 1934.0, "bbox": [157.54, 165.61, 78.88, 30.45], "iscrowd": 0, "attributes": {"occluded": false}}, {"id": 1139, "image_id": 4, "category_id": 1, "segmentation": [[78.62, 324.4, 87.47, 333.24, 88.23, 356.7, 97.46, 376.69, 97.08, 390.14, 87
[truncated: 4,228,516 more chars]
