# Supplementary material for: Individual honey bee tracking in a beehive environment using deep learning and Kalman filter
Source: Sci Rep. 2024 Jan 11;14:1061. doi: 10.1038/s41598-023-44718-y (PMC10784501; doi:10.1038/s41598-023-44718-y)
Supplement: Supplementary file 1 — Supplementary Information. [file 41598_2023_44718_MOESM1_ESM.zip › Dataset/dataset-Mask_RCNN_Training/dataset/test/instances_default.json]

{"licenses": [{"name": "", "id": 0, "url": ""}], "info": {"contributor": "", "date_created": "", "description": "", "url": "", "version": "", "year": ""}, "categories": [{"id": 1, "name": "b", "supercategory": ""}], "images": [{"id": 1, "width": 1920, "height": 1080, "file_name": "001.jpg", "license": 0, "flickr_url": "", "coco_url": "", "date_captured": 0}, {"id": 2, "width": 1920, "height": 1080, "file_name": "002.jpg", "license": 0, "flickr_url": "", "coco_url": "", "date_captured": 0}, {"id": 3, "width": 1920, "height": 1080, "file_name": "003.jpg", "license": 0, "flickr_url": "", "coco_url": "", "date_captured": 0}], "annotations": [{"id": 1, "image_id": 1, "category_id": 1, "segmentation": [[25.94, 0.86, 28.09, 25.94, 28.81, 44.94, 22.36, 49.96, 6.95, 49.6, 0.14, 43.15, 0.0, 41.97, 0.0, 0.0, 16.8, -0.0]], "area": 1337.0, "bbox": [0.0, 0.0, 28.81, 49.96], "iscrowd": 0, "attributes": {"occluded": false, "track_id": 0, "keyframe": true}}, {"id": 2, "image_id": 1, "category_id": 1, "segmentation": [[80.6, 19.06, 83.47, 43.08, 95.65, 60.28, 97.44, 75.69, 83.47, 83.93, 73.43, 81.42, 59.81, 66.37, 53.0, 52.04, 49.06, 40.57, 49.06, 23.72, 51.21, 15.48, 62.68, 9.74, 76.3, 9.74]], "area": 2311.0, "bbox": [49.06, 9.74, 48.38, 74.19], "iscrowd": 0, "attributes": {"occluded": false, "track_id": 1, "keyframe": true}}, {"id": 3, "image_id": 1, "category_id": 1, "segmentation": [[159.37, 0.0, 171.27, 24.8, 172.35, 42.72, 166.97, 49.88, 156.94, 49.88, 147.62, 46.3, 137.58, 32.68, 124.32, 9.74, 119.21, 0.0]], "area": 1712.0, "bbox": [119.21, 0.0, 53.14, 49.88], "iscrowd": 0, "attributes": {"occluded": false, "track_id": 2, "keyframe": true}}, {"id": 4, "image_id": 1, "category_id": 1, "segmentation": [[263.74, 16.91, 259.08, 39.85, 253.34, 73.18, 251.19, 90.74, 242.95, 93.25, 233.27, 92.18, 226.11, 86.08, 223.96, 71.03, 222.16, 53.83, 225.75, 33.4, 236.5, 12.25, 246.53, 5.09, 262.66, 8.67]], "area": 2595.0, "bbox": [222.16, 5.09, 41.58, 88.16], "iscrowd": 0, "attributes": {"occluded": false, "track_id": 3, "keyframe": true}}, {"id": 5, "image_id": 1, "category_id": 1, "segmentation": [[214.6, 60.3, 215.0, 76.76, 217.15, 93.61, 211.77, 104.0, 198.15, 104.72, 190.98, 102.21, 188.48, 89.31, 185.61, 74.97, 185.61, 57.41, 188.12, 49.53, 194.93, 39.85, 203.17, 36.27, 213.56, 36.98, 218.2, 42.7, 219.7, 51.7]], "area": 1858.0, "bbox": [185.61, 36.27, 34.09, 68.45], "iscrowd": 0, "attributes": {"occluded": false, "track_id": 4, "keyframe": true}}, {"id": 6, "image_id": 1, "category_id": 1, "segmentation": [[143.32, 60.28, 158.37, 66.01, 163.03, 75.69, 159.09, 90.02, 155.86, 97.55, 152.28, 121.2, 149.77, 138.41, 143.32, 145.58, 130.77, 144.5, 123.96, 140.92, 119.66, 130.16, 117.87, 118.7, 118.59, 98.98, 123.25, 82.86, 129.7, 72.11]], "area": 2677.0, "bbox": [117.87, 60.28, 45.16, 85.3], "iscrowd": 0, "attributes": {"occluded": false, "track_id": 5, "keyframe": true}}, {"id": 7, "image_id": 1, "category_id": 1, "segmentation": [[84.9, 151.85, 99.24, 172.99, 120.38, 191.63, 127.55, 206.68, 118.59, 216.0, 107.12, 217.43, 92.78, 208.83, 81.32, 197.36, 64.11, 178.01, 56.59, 168.33, 56.95, 158.3, 65.9, 152.92, 78.09, 150.41]], "area": 2348.0, "bbox": [56.59, 150.41, 70.96, 67.02], "iscrowd": 0, "attributes": {"occluded": false, "track_id": 6, "keyframe": true}}, {"id": 8, "image_id": 1, "category_id": 1, "segmentation": [[52.62, 216.4, 45.75, 233.42, 49.03, 270.16, 46.94, 277.92, 43.36, 283.3, 34.1, 285.69, 21.55, 283.3, 16.78, 276.13, 13.49, 265.08, 15.28, 245.07, 18.57, 225.36, 26.93, 211.32, 31.41, 208.63, 44.25, 207.74]], "area": 2290.0, "bbox": [13.49, 207.74, 39.13, 77.95], "iscrowd": 0, "attributes": {"occluded": false, "track_id": 7, "keyframe": true}}, {"id": 9, "image_id": 1, "category_id": 1, "segmentation": [[93.53, 215.5, 113.84, 225.66, 139.52, 239.99, 147.89, 251.94, 141.62, 263.89, 129.97, 265.98, 116.23, 260.9, 98.31, 252.84, 73.82, 242.38, 67.55, 234.32, 69.04, 221.78, 76.51, 217.3, 80.39, 214.61]], "area": 2324.0, "bbox": [67.55, 214.61, 80.34, 51.37], "iscrowd": 0, "attributes": {"occluded": false, "track_id": 8, "keyframe": true}}, {"id": 10, "image_id": 1, "category_id": 1, "segmentation": [[223.54, 221.03, 226.82, 236.26, 229.21, 263.44, 231.3, 293.01, 228.62, 298.38, 220.85, 301.67, 212.19, 301.37, 205.02, 298.08, 202.33, 294.8, 197.55, 279.27, 194.27, 262.84, 192.48, 245.22, 195.17, 229.99, 197.85, 218.94, 202.93, 216.85, 215.77, 216.55]], "area": 2635.0, "bbox": [192.48, 216.55, 38.82, 85.12], "iscrowd": 0, "attributes": {"occluded": false, "track_id": 9, "keyframe": true}}, {"id": 11, "image_id": 1, "category_id": 1, "segmentation": [[213.89, 315.4, 220.11, 325.14, 239.61, 344.85, 244.38, 355.01, 239.82, 361.44, 226.15, 363.1, 217.65, 362.06, 207.9, 352.52, 194.4, 340.91, 182.6, 328.05, 180.92, 322.03, 181.95, 311.46, 184.23, 305.65, 194.83, 302.54, 202.9, 302.74]], "area": 2041.0, "bbox": [180.92, 302.54, 63.46, 60.56], "iscrowd": 0, "attributes": {"occluded": false, "track_id": 10, "keyframe": true}}, {"id": 12, "image_id": 1, "category_id": 1, "segmentation": [[0.0, 352.84, 10.18, 349.49, 24.91, 347.63, 34.03, 353.85, 34.24, 363.39, 27.4, 371.69, 17.23, 379.77, 7.69, 383.09, -0.0, 386.88]], "area": 948.0, "bbox": [0.0, 347.63, 34.24, 39.25], "iscrowd": 0, "attributes": {"occluded": false, "track_id": 11, "keyframe": true}}, {"id": 13, "image_id": 1, "category_id": 1, "segmentation": [[143.87, 344.27, 139.03, 352.74, 141.62, 370.37, 148.36, 391.11, 153.38, 415.31, 148.71, 422.22, 138.69, 422.57, 131.94, 419.28, 125.55, 412.72, 120.54, 405.46, 115.7, 387.14, 113.8, 366.4, 114.14, 355.68, 118.98, 348.77, 122.27, 341.85, 124.69, 338.92, 137.48, 337.01, 144.22, 337.53]], "area": 2266.0, "bbox": [113.8, 337.01, 39.58, 85.56], "iscrowd": 0, "attributes": {"occluded": false, "track_id": 12, "keyframe": true}}, {"id": 14, "image_id": 1, "category_id": 1, "segmentation": [[133.21, 446.27, 122.22, 470.53, 113.51, 489.59, 108.53, 498.53, 97.54, 501.02, 84.89, 498.53, 77.84, 492.91, 75.97, 479.04, 81.36, 464.29, 89.66, 447.08, 102.72, 432.16, 112.89, 428.41, 126.78, 427.37, 134.04, 433.2]], "area": 2756.0, "bbox": [75.97, 427.37, 58.07, 73.65], "iscrowd": 0, "attributes": {"occluded": false, "track_id": 13, "keyframe": true}}, {"id": 15, "image_id": 1, "category_id": 1, "segmentation": [[0.0, 534.49, 6.95, 545.04, 16.91, 565.45, 17.41, 577.64, 8.95, 582.37, 2.47, 583.87, 0.0, 581.89]], "area": 559.0, "bbox": [0.0, 534.49, 17.41, 49.38], "iscrowd": 0, "attributes": {"occluded": false, "track_id": 14, "keyframe": true}}, {"id": 16, "image_id": 1, "category_id": 1, "segmentation": [[170.84, 414.15, 181.8, 406.44, 196.48, 400.46, 209.92, 402.7, 227.59, 403.2, 245.76, 406.94, 259.2, 417.64, 262.93, 433.81, 256.71, 438.79, 242.77, 438.54, 221.62, 434.31, 194.49, 434.31, 179.06, 434.31, 172.09, 430.08]], "area": 2655.0, "bbox": [170.84, 400.46, 92.09, 38.33], "iscrowd": 0, "attributes": {"occluded": false, "track_id": 15, "keyframe": true}}, {"id": 17, "image_id": 1, "category_id": 1, "segmentation": [[144.59, 531.75, 156.53, 535.98, 163.75, 544.19, 159.02, 555.15, 149.32, 568.59, 126.42, 594.72, 117.21, 600.19, 109.49, 600.94, 104.27, 596.71, 100.53, 586.26, 100.53, 577.3, 111.73, 567.09, 119.7, 556.89, 123.68, 545.94, 135.38, 539.96]], "area": 2204.0, "bbox": [100.53, 531.75, 63.22, 69.19], "iscrowd": 0, "attributes": {"occluded": false, "track_id": 16, "keyframe": true}}, {"id": 18, "image_id": 1, "category_id": 1, "segmentation": [[80.48, 675.74, 98.4, 705.61, 107.96, 720.24, 109.75, 731.59, 102.88, 737.56, 93.92, 741.45, 85.86, 738.76, 74.81, 729.5, 57.18, 704.41, 50.61, 681.12, 50.31, 673.35, 55.39, 667.97, 69.13, 667.08]], "area": 2454.0, "bbox": [50.31, 667.08, 59.44, 74.37], "iscrowd": 0, "attributes": {"occluded": false, "track_id": 17, "keyframe": true}}, {"id": 19, "image_id": 1, "category_id": 1, "segmentation": [[110.35, 752.91, 119.31, 763.07, 118.41, 772.92, 108.85, 780.09, 86.15, 794.13, 64.35, 804.28, 49.72, 808.17, 41.95, 806.67, 36.28, 799.8, 35.68, 790.84, 45.24, 776.51, 68.53, 764.86, 86.75, 754.71, 100.19, 752.32]], "area": 2655.0, "bbox": [35.68, 752.32, 83.63, 55.85], "iscrowd": 0, "attributes": {"occluded": false, "track_id": 18, "keyframe": true}}, {"id": 20, "image_id": 1, "category_id": 1, "segmentation": [[110.62, 808.76, 106.63, 824.19, 92.69, 852.81, 82.99, 869.73, 68.06, 870.48, 59.1, 868.24, 55.61, 861.77, 56.86, 851.57, 61.34, 839.12, 73.28, 817.72, 83.98, 805.27, 88.96, 800.79, 101.65, 801.29]], "area": 2278.0, "bbox": [55.61, 800.79, 55.01, 69.69], "iscrowd": 0, "attributes": {"occluded": false, "track_id": 19, "keyframe": true}}, {"id": 21, "image_id": 1, "category_id": 1, "segmentation": [[155.61, 794.99, 141.68, 805.45, 130.97, 816.4, 121.02, 833.57, 118.03, 847.76, 123.01, 856.22, 133.96, 861.7, 144.66, 859.95, 152.38, 854.48, 158.35, 846.26, 160.59, 836.06, 170.55, 821.13, 181.25, 808.43, 182.49, 801.71, 177.76, 793.0, 166.56, 790.52]], "area": 2533.0, "bbox": [118.03, 790.52, 64.46, 71.18], "iscrowd": 0, "attributes": {"occluded": false, "track_id": 20, "keyframe": true}}, {"id": 22, "image_id": 1, "category_id": 1, "segmentation": [[205.27, 771.15, 222.69, 796.79, 234.14, 806.99, 242.85, 820.43, 243.84, 829.14, 239.61, 835.12, 229.66, 838.6, 217.71, 838.1, 209.99, 833.62, 201.53, 826.9, 191.58, 810.23, 184.36, 794.05, 181.37, 782.1, 181.37, 772.89, 184.86, 767.67, 194.81, 764.93, 197.55, 765.43]], "area": 2551.0, "bbox": [181.37, 764.93, 62.47, 73.67], "iscrowd": 0, "attributes": {"occluded": false, "track_id": 21, "keyframe": true}}, {"id": 23, "image_id": 1, "category_id": 1, "segmentation": [[82.28, 931.35, 84.08, 946.05, 88.02, 988.69, 88.38, 1004.82, 85.87, 1010.91, 77.62, 1012.71, 66.16, 1009.48, 57.91, 1002.31, 54.69, 996.22, 49.31, 980.45, 50.74, 959.66, 52.54, 942.1, 55.4, 930.63, 57.55, 929.56, 71.53, 927.41]], "area": 2680.0, "bbox": [49.31, 927.41, 39.07, 85.3], "iscrowd": 0, "attributes": {"occluded": false, "track_id": 22, "keyframe": true}}, {"id": 24, "image_id": 1, "category_id": 1, "segmentation": [[56.84, 1021.24, 46.8, 1050.62, 31.43, 1078.0, 0.0, 1078.0, 0.0, 1062.62, 2.0, 1058.87, 9.53, 1047.76, 16.7, 1032.7, 25.66, 1020.88, 36.05, 1013.35, 45.01, 1011.2, 52.18, 1015.5]], "area": 2356.0, "bbox": [0.0, 1011.2, 56.84, 68.8], "iscrowd": 0, "attributes": {"occluded": false, "track_id": 23, "keyframe": true}}, {"id": 25, "image_id": 1, "category_id": 1, "segmentation": [[195.89, 1017.97, 194.1, 1032.31, 200.19, 1052.74, 210.23, 1068.87, 213.41, 1078.0, 183.79, 1078.0, 178.33, 1073.88, 169.01, 1057.4, 167.94, 1043.42, 167.58, 1030.88, 171.52, 1021.2, 175.82, 1015.11, 182.63, 1011.52, 190.88, 1012.24]], "area": 1956.0, "bbox": [167.58, 1011.52, 45.83, 68.48], "iscrowd": 0, "attributes": {"occluded": false, "track_id": 24, "keyframe": true}}, {"id": 26, "image_id": 1, "category_id": 1, "segmentation": [[148.84, 1078.0, 151.81, 1063.49, 159.34, 1057.4, 173.32, 1056.32, 179.77, 1062.77, 182.28, 1076.75, 182.47, 1078.0]], "area": 656.0, "bbox": [148.84, 1056.32, 33.63, 23.68], "iscrowd": 0, "attributes": {"occluded": false, "track_id": 25, "keyframe": true}}, {"id": 27, "image_id": 1, "category_id": 1, "segmentation": [[240.56, 993.19, 245.64, 1014.69, 252.81, 1024.55, 254.6, 1039.78, 251.31, 1049.04, 239.37, 1052.92, 232.8, 1053.22, 225.33, 1049.63, 219.36, 1041.57, 211.89, 1023.35, 208.31, 1001.85, 209.8, 990.2, 215.18, 982.14, 220.85, 978.25, 226.5, 978.9, 234.9, 983.6]], "area": 2368.0, "bbox": [208.31, 978.25, 46.29, 74.97], "iscrowd": 0, "attributes": {"occluded": false, "track_id": 26, "keyframe": true}}, {"id": 28, "image_id": 1, "category_id": 1, "segmentation": [[285.96, 942.12, 272.22, 940.62, 242.95, 940.02, 230.11, 943.91, 220.55, 950.78, 218.46, 959.44, 222.34, 967.2, 230.71, 969.59, 253.11, 971.38, 269.83, 971.98, 282.97, 971.38, 287.45, 967.2, 289.54, 961.83, 290.14, 950.48]], "area": 1974.0, "bbox": [218.46, 940.02, 71.68, 31.96], "iscrowd": 0, "attributes": {"occluded": false, "track_id": 27, "keyframe": true}}, {"id": 29, "image_id": 1, "category_id": 1, "segmentation": [[292.87, 896.17, 310.29, 915.83, 318.76, 924.54, 327.96, 940.47, 326.47, 946.94, 321.49, 952.41, 312.53, 954.4, 303.82, 951.92, 293.62, 944.7, 277.19, 927.77, 266.74, 914.09, 263.25, 905.13, 263.5, 896.17, 267.49, 890.19, 271.22, 889.7, 279.93, 889.7]], "area": 2255.0, "bbox": [263.25, 889.7, 64.71, 64.7], "iscrowd": 0, "attributes": {"occluded": false, "track_id": 28, "keyframe": true}}, {"id": 30, "image_id": 1, "category_id": 1, "segmentation": [[222.55, 850.88, 250.63, 851.77, 276.01, 854.16, 283.78, 859.24, 288.26, 867.0, 287.06, 878.05, 280.79, 881.34, 263.47, 880.74, 240.17, 879.55, 223.45, 877.16, 217.77, 873.87, 210.9, 861.63, 210.9, 858.34]], "area": 1915.0, "bbox": [210.9, 850.88, 77.36, 30.46], "iscrowd": 0, "attributes": {"occluded": false, "track_id": 29, "keyframe": true}}, {"id": 31, "image_id": 1, "category_id": 1, "segmentation": [[316.32, 838.38, 317.31, 858.29, 315.82, 895.87, 313.83, 909.81, 308.85, 912.54, 295.66, 906.82, 287.94, 897.61, 286.2, 886.91, 288.69, 857.54, 288.94, 840.86, 294.66, 835.89, 307.85, 836.38]], "area": 2019.0, "bbox": [286.2, 835.89, 31.11, 76.65], "iscrowd": 0, "attributes": {"occluded": false, "track_id": 30, "keyframe": true}}, {"id": 32, "image_id": 1, "category_id": 1, "segmentation": [[239.72, 747.93, 274.13, 748.28, 290.62, 750.08, 299.22, 753.66, 301.73, 764.77, 299.94, 770.5, 285.24, 778.03, 269.83, 781.26, 244.38, 781.97, 232.2, 777.31, 227.18, 768.71, 228.62, 754.38]], "area": 2142.0, "bbox": [227.18, 747.93, 74.55, 34.04], "iscrowd": 0, "attributes": {"occluded": false, "track_id": 31, "keyframe": true}}, {"id": 33, "image_id": 1, "category_id": 1, "segmentation": [[321.46, 791.66, 296.95, 799.83, 289.64, 810.58, 294.8, 826.06, 305.98, 826.92, 330.06, 822.19, 355.87, 816.17, 368.77, 809.29, 370.92, 802.41, 363.18, 792.52, 355.01, 788.65, 343.39, 788.22]], "area": 2175.0, "bbox": [289.64, 788.22, 81.28, 38.7], "iscrowd": 0, "attributes": {"occluded": false, "track_id": 32, "keyframe": true}}, {"id": 34, "image_id": 1, "category_id": 1, "segmentation": [[378.23, 754.67, 398.87, 774.45, 410.49, 786.93, 402.74, 800.69, 391.13, 804.13, 380.38, 801.98, 363.18, 792.52, 353.29, 779.19, 348.55, 762.84, 350.71, 756.82, 356.3, 753.38, 365.33, 752.09]], "area": 2016.0, "bbox": [348.55, 752.09, 61.94, 52.04], "iscrowd": 0, "attributes": {"occluded": false, "track_id": 33, "keyframe": true}}, {"id": 35, "image_id": 1, "category_id": 1, "segmentation": [[249.58, 600.54, 263.92, 605.61, 266.31, 611.89, 261.83, 622.34, 250.18, 639.06, 236.44, 663.55, 228.08, 672.81, 217.62, 672.22, 211.05, 668.63, 209.56, 659.97, 208.96, 650.11, 214.94, 636.08, 226.58, 617.56, 231.66, 612.18]], "area": 2232.0, "bbox": [208.96, 600.54, 57.35, 72.27], "iscrowd": 0, "attributes": {"occluded": false, "track_id": 34, "keyframe": true}}, {"id": 36, "image_id": 1, "category_id": 1, "segmentation": [[285.1, 650.1, 293.19, 666.24, 297.07, 690.14, 293.78, 711.94, 287.21, 719.4, 277.95, 719.4, 271.38, 714.92, 268.1, 708.65, 265.11, 695.81, 260.93, 680.88, 261.23, 665.35, 263.32, 656.69, 266.6, 653.1]], "area": 1942.0, "bbox": [260.93, 650.1, 36.14, 69.3], "iscrowd": 0, "attributes": {"occluded": false, "track_id": 35, "keyframe": true}}, {"id": 37, "image_id": 1, "category_id": 1, "segmentation": [[303.94, 621.74, 288.11, 641.45, 278.55, 654.3, 266.9, 665.05, 257.64, 666.54, 249.88, 663.55, 248.09, 657.28, 249.28, 646.23, 254.66, 632.49, 265.41, 616.37, 278.3, 602.0, 289.0, 596.7, 298.56, 597.85, 305.73, 599.64, 311.7, 608.3]], "area": 2364.0, "bbox": [248.09, 596.7, 63.61, 69.84], "iscrowd": 0, "attributes": {"occluded": false, "track_id": 36, "keyframe": true}}, {"id": 38, "image_id": 1, "category_id": 1, "segmentation": [[314.99, 646.23, 319.77, 662.66, 331.41, 690.73, 332.61, 710.44, 328.73, 720.9, 323.95, 723.88, 312.3, 724.48, 308.42, 723.29, 303.64, 714.03, 299.46, 699.69, 297.07, 685.36, 294.98, 668.03, 294.68, 654.59, 295.87, 648.92, 302.44, 644.44, 310.51, 643.84]], "area": 2176.0, "bbox": [294.68, 643.84, 37.93, 80.64], "iscrowd": 0, "attributes": {"occluded": false, "track_id": 37, "keyframe": true}}, {"id": 39, "image_id": 1, "category_id": 1, "segmentation": [[242.41, 674.61, 236.74, 684.46, 237.63, 696.11, 245.7, 701.78, 255.85, 700.89, 261.53, 695.81, 262.72, 690.43, 261.53, 682.37, 257.94, 674.9, 251.37, 673.11]], "area": 596.0, "bbox": [236.74, 673.11, 25.98, 28.67], "iscrowd": 0, "attributes": {"occluded": false, "track_id": 38, "keyframe": true}}, {"id": 40, "image_id": 1, "category_id": 1, "segmentation": [[341.87, 621.44, 355.31, 633.09, 379.5, 660.87, 388.46, 672.81, 385.47, 683.86, 380.69, 689.54, 369.05, 691.33, 361.88, 686.55, 351.13, 673.41, 342.17, 664.45, 328.43, 652.21, 321.86, 642.05, 321.56, 631.9, 328.73, 624.43]], "area": 2341.0, "bbox": [321.56, 621.44, 66.9, 69.89], "iscrowd": 0, "attributes": {"occluded": false, "track_id": 39, "keyframe": true}}, {"id": 41, "image_id": 1, "category_id": 1, "segmentation": [[401.71, 564.98, 398.97, 588.62, 391.5, 630.43, 385.53, 643.37, 377.57, 646.36, 367.86, 643.87, 361.89, 636.9, 359.15, 623.96, 360.39, 607.04, 365.12, 586.38, 370.6, 568.21, 375.08, 560.0, 385.53, 557.51, 391.75, 558.26]], "area": 2706.0, "bbox": [359.15, 557.51, 42.56, 88.85], "iscrowd": 0, "attributes": {"occluded": false, "track_id": 40, "keyframe": true}}, {"id": 42, "image_id": 1, "category_id": 1, "segmentation": [[274.72, 532.08, 278.53, 548.5, 274.21, 564.22, 272.65, 584.62, 262.28, 591.19, 255.54, 592.4, 246.9, 590.67, 240.16, 584.79, 238.77, 573.38, 239.81, 561.63, 248.97, 542.27, 252.77, 534.15, 257.61, 529.31, 264.18, 528.1, 268.85, 528.62]], "area": 1886.0, "bbox": [238.77, 528.1, 39.76, 64.3], "iscrowd": 0, "attributes": {"occluded": false, "track_id": 41, "keyframe": true}}, {"id": 43, "image_id": 1, "category_id": 1, "segmentation": [[235.82, 534.53, 245.5, 538.85, 245.67, 546.8, 242.04, 555.1, 237.2, 566.16, 230.46, 578.26, 220.09, 590.53, 211.45, 596.75, 203.5, 597.44, 198.49, 594.16, 196.07, 587.25, 196.76, 578.6, 201.6, 568.58, 207.99, 556.48, 216.29, 544.38, 224.24, 537.82]], "area": 1783.0, "bbox": [196.07, 534.53, 49.6, 62.91], "iscrowd": 0, "attributes": {"occluded": false, "track_id": 42, "keyframe": true}}, {"id": 44, "image_id": 1, "category_id": 1, "segmentation": [[411.91, 608.88, 425.85, 612.61, 432.07, 618.34, 430.33, 632.77, 425.1, 647.46, 419.63, 666.12, 413.66, 682.05, 409.92, 689.52, 397.73, 690.51, 389.02, 687.78, 387.77, 679.31, 387.27, 664.63, 390.26, 653.18, 393.0, 637.75, 398.22, 625.31]], "area": 2401.0, "bbox": [387.27, 608.88, 44.8, 81.63], "iscrowd": 0, "attributes": {"occluded": false, "track_id": 43, "keyframe": true}}, {"id": 45, "image_id": 1, "category_id": 1, "segmentation": [[461.49, 685.88, 469.93, 698.58, 468.19, 705.3, 452.78, 714.01, 434.84, 722.22, 412.93, 730.93, 402.75, 734.67, 394.04, 732.18, 390.78, 725.46, 391.28, 717.24, 396.01, 706.79, 414.68, 693.1, 435.36, 685.64, 449.79, 681.65]], "area": 2427.0, "bbox": [390.78, 681.65, 79.15, 53.02], "iscrowd": 0, "attributes": {"occluded": false, "track_id": 44, "keyframe": true}}, {"id": 46, "image_id": 1, "category_id": 1, "segmentation": [[310.55, 996.35, 318.68, 1000.15, 325.24, 1010.87, 321.27, 1021.06, 311.42, 1027.29, 298.28, 1033.16, 282.21, 1037.48, 270.8, 1035.58, 268.55, 1030.22, 267.69, 1022.79, 269.76, 1014.67, 274.78, 1009.83, 284.45, 1002.4, 296.9, 997.56]], "area": 1633.0, "bbox": [267.69, 996.35, 57.55, 41.13], "iscrowd": 0, "attributes": {"occluded": false, "track_id": 45, "keyframe": true}}, {"id": 47, "image_id": 1, "category_id": 1, "segmentation": [[336.82, 970.08, 321.61, 979.24, 312.28, 987.71, 309.34, 995.31, 316.6, 1006.89, 323.0, 1011.9, 331.98, 1010.52, 342.35, 1004.13, 356.87, 992.37, 368.45, 983.04, 374.68, 977.16, 379.34, 970.25, 379.17, 962.47, 374.16, 954.0, 368.11, 953.14, 359.12, 954.87, 350.13, 957.46]], "area": 2181.0, "bbox": [309.34, 953.14, 70.0, 58.76], "iscrowd": 0, "attributes": {"occluded": false, "track_id": 46, "keyframe": true}}, {"id": 48, "image_id": 1, "category_id": 1, "segmentation": [[404.33, 925.85, 411.8, 948.25, 421.96, 961.52, 428.6, 974.59, 428.39, 983.09, 421.34, 989.52, 411.8, 990.76, 405.16, 989.31, 398.11, 983.71, 385.25, 967.53, 377.58, 952.6, 372.6, 939.53, 371.98, 929.99, 377.58, 922.94, 384.83, 918.79, 392.92, 919.0]], "area": 2391.0, "bbox": [371.98, 918.79, 56.62, 71.97], "iscrowd": 0, "attributes": {"occluded": false, "track_id": 47, "keyframe": true}}, {"id": 49, "image_id": 1, "category_id": 1, "segmentation": [[347.99, 829.07, 355.46, 848.78, 368.6, 862.82, 372.18, 874.47, 371.88, 883.43, 365.91, 889.4, 353.37, 891.49, 344.11, 888.21, 333.95, 878.65, 323.8, 862.52, 320.21, 853.86, 320.21, 841.32, 321.11, 832.66, 325.59, 825.19, 333.36, 823.99, 338.73, 823.7]], "area": 2284.0, "bbox": [320.21, 823.7, 51.97, 67.79], "iscrowd": 0, "attributes": {"occluded": false, "track_id": 48, "keyframe": true}}, {"id": 50, "image_id": 1, "category_id": 1, "segmentation": [[393.69, 835.34, 401.15, 847.59, 411.01, 872.68, 416.68, 890.3, 416.08, 901.95, 409.22, 908.81, 397.87, 909.71, 387.41, 904.04, 379.65, 891.19, 373.38, 873.87, 369.8, 859.5, 369.19, 847.29, 371.88, 839.53, 383.53, 834.45]], "area": 2415.0, "bbox": [369.19, 834.45, 47.49, 75.26], "iscrowd": 0, "attributes": {"occluded": false, "track_id": 49, "keyframe": true}}, {"id": 51, "image_id": 1, "category_id": 1, "segmentation": [[268.0, 1047.29, 291.66, 1044.78, 327.14, 1042.27, 341.83, 1042.27, 349.36, 1048.37, 348.28, 1059.12, 340.04, 1067.72, 326.42, 1073.45, 293.45, 1074.17, 280.55, 1073.81, 265.85, 1068.08, 262.63, 1055.89]], "area": 2304.0, "bbox": [262.63, 1042.27, 86.73, 31.9], "iscrowd": 0, "attributes": {"occluded": false, "track_id": 50, "keyframe": true}}, {"id": 52, "image_id": 1, "category_id": 1, "segmentation": [[391.29, 988.16, 395.23, 1001.78, 395.59, 1018.26, 400.25, 1043.71, 400.25, 1064.14, 393.08, 1072.74, 382.69, 1073.45, 374.45, 1066.64, 367.64, 1054.1, 361.9, 1026.15, 362.26, 1003.93, 365.13, 989.59, 371.58, 988.16, 383.4, 986.72]], "area": 2656.0, "bbox": [361.9, 986.72, 38.35, 86.73], "iscrowd": 0, "attributes": {"occluded": false, "track_id": 51, "keyframe": true}}, {"id": 53, "image_id": 1, "category_id": 1, "segmentation": [[433.83, 1018.48, 452.11, 1015.61, 484.36, 1010.59, 497.98, 1010.23, 506.58, 1014.89, 509.45, 1027.08, 508.38, 1034.96, 493.68, 1041.77, 474.69, 1044.28, 454.98, 1046.07, 440.28, 1047.15, 428.45, 1043.21, 423.44, 1036.75, 425.23, 1024.21]], "area": 2443.0, "bbox": [423.44, 1010.23, 86.01, 36.92], "iscrowd": 0, "attributes": {"occluded": false, "track_id": 52, "keyframe": true}}, {"id": 54, "image_id": 1, "category_id": 1, "segmentation": [[334.11, 1078.0, 344.85, 1066.06, 354.41, 1058.89, 363.67, 1059.49, 368.15, 1066.96, 368.75, 1074.12, 366.87, 1078.0]], "area": 516.0, "bbox": [334.11, 1058.89, 34.64, 21.11], "iscrowd": 0, "attributes": {"occluded": false, "track_id": 53, "keyframe": true}}, {"id": 55, "image_id": 1, "category_id": 1, "segmentation": [[423.76, 1078.0, 417.73, 1069.94, 409.36, 1063.37, 401.0, 1064.27, 397.42, 1070.24, 393.24, 1076.51, 391.87, 1078.0]], "area": 356.0, "bbox": [391.87, 1063.37, 31.89, 16.63], "iscrowd": 0, "attributes": {"occluded": false, "track_id": 54, "keyframe": true}}, {"id": 56, "image_id": 1, "category_id": 1, "segmentation": [[479.42, 930.63, 483.72, 947.12, 483.72, 961.1, 484.08, 974.0, 484.08, 995.15, 480.49, 1002.67, 471.53, 1005.54, 462.57, 1004.82, 455.41, 999.45, 452.54, 989.41, 450.39, 968.62, 451.46, 951.06, 455.41, 934.58, 456.84, 931.35, 471.18, 928.13]], "area": 2264.0, "bbox": [450.39, 928.13, 33.69, 77.41], "iscrowd": 0, "attributes": {"occluded": false, "track_id": 55, "keyframe": true}}, {"id": 57, "image_id": 1, "category_id": 1, "segmentation": [[451.11, 871.5, 451.82, 890.49, 445.01, 926.33, 439.64, 938.88, 430.32, 942.46, 416.34, 941.74, 410.61, 933.86, 409.89, 922.39, 412.4, 905.91, 422.08, 879.03, 427.09, 868.63, 438.2, 865.41, 446.8, 866.84]], "area": 2408.0, "bbox": [409.89, 865.41, 41.93, 77.05], "iscrowd": 0, "attributes": {"occluded": false, "track_id": 56, "keyframe": true}}, {"id": 58, "image_id": 1, "category_id": 1, "segmentation": [[463.25, 824.94, 470.72, 838.43, 482.13, 862.9, 485.03, 879.08, 480.47, 891.31, 472.17, 896.71, 462.01, 897.95, 456.82, 895.88, 452.86, 885.71, 449.57, 870.99, 446.25, 851.08, 445.62, 839.25, 445.62, 828.06, 447.08, 823.7, 455.99, 821.21]], "area": 2083.0, "bbox": [445.62, 821.21, 39.41, 76.74], "iscrowd": 0, "attributes": {"occluded": false, "track_id": 57, "keyframe": true}}, {"id": 59, "image_id": 1, "category_id": 1, "segmentation": [[479.93, 800.52, 492.63, 809.73, 502.08, 827.37, 513.53, 843.55, 518.26, 858.73, 515.03, 868.19, 506.07, 873.69, 495.61, 872.45, 488.89, 866.95, 479.93, 850.52, 470.23, 831.36, 462.01, 814.18, 460.77, 806.97, 467.99, 800.25]], "area": 2280.0, "bbox": [460.77, 800.25, 57.49, 73.44], "iscrowd": 0, "attributes": {"occluded": false, "track_id": 58, "keyframe": true}}, {"id": 60, "image_id": 1, "category_id": 1, "segmentation": [[466.83, 726.99, 468.02, 740.43, 465.63, 767.01, 460.85, 791.5, 455.18, 798.37, 442.64, 797.77, 436.36, 794.79, 433.38, 785.83, 433.08, 777.46, 434.27, 758.95, 436.96, 739.83, 440.54, 730.57, 446.22, 721.02, 459.36, 719.52]], "area": 2205.0, "bbox": [433.08, 719.52, 34.94, 78.85], "iscrowd": 0, "attributes": {"occluded": false, "track_id": 59, "keyframe": true}}, {"id": 61, "image_id": 1, "category_id": 1, "segmentation": [[528.35, 747.6, 534.03, 758.65, 533.13, 768.21, 522.38, 778.66, 495.2, 791.8, 476.38, 796.88, 468.92, 793.89, 465.93, 785.23, 466.83, 776.87, 477.3, 765.2, 488.63, 760.44, 504.76, 751.48, 517.6, 748.49]], "area": 2023.0, "bbox": [465.93, 747.6, 68.1, 49.28], "iscrowd": 0, "attributes": {"occluded": false, "track_id": 60, "keyframe": true}}, {"id": 62, "image_id": 1, "category_id": 1, "segmentation": [[513.72, 703.41, 495.44, 713.45, 486.12, 718.82, 476.09, 728.86, 474.65, 739.61, 483.61, 746.78, 501.53, 744.27, 511.57, 736.74, 530.56, 727.78, 540.24, 722.41, 545.61, 717.75, 547.41, 710.58, 542.39, 700.55, 531.64, 698.75]], "area": 1966.0, "bbox": [474.65, 698.75, 72.76, 48.03], "iscrowd": 0, "attributes": {"occluded": false, "track_id": 61, "keyframe": true}}, {"id": 63, "image_id": 1, "category_id": 1, "segmentation": [[520.68, 656.57, 501.56, 659.85, 489.32, 666.12, 479.76, 672.69, 479.16, 684.64, 486.93, 692.11, 500.96, 692.41, 522.77, 687.93, 544.57, 679.56, 553.53, 675.08, 557.41, 671.5, 559.5, 666.12, 558.9, 661.05, 553.53, 655.37, 540.69, 655.07]], "area": 2130.0, "bbox": [479.16, 655.07, 80.34, 37.34], "iscrowd": 0, "attributes": {"occluded": false, "track_id": 62, "keyframe": true}}, {"id": 64, "image_id": 1, "category_id": 1, "segmentation": [[579.51, 677.77, 597.13, 698.98, 606.09, 710.03, 606.99, 719.58, 602.21, 727.35, 595.64, 731.23, 582.8, 730.93, 578.02, 726.45, 569.36, 714.8, 555.92, 701.36, 550.24, 690.31, 550.84, 681.35, 555.92, 674.49, 560.1, 671.5, 568.16, 671.5]], "area": 2006.0, "bbox": [550.24, 671.5, 56.75, 59.73], "iscrowd": 0, "attributes": {"occluded": false, "track_id": 63, "keyframe": true}}, {"id": 65, "image_id": 1, "category_id": 1, "segmentation": [[559.7, 780.5, 567.58, 797.35, 567.9, 813.8, 573.7, 848.2, 562.57, 854.69, 549.66, 855.41, 542.14, 849.32, 536.4, 834.26, 533.54, 811.33, 533.89, 791.97, 535.33, 781.22, 548.2, 777.3]], "area": 2416.0, "bbox": [533.54, 777.3, 40.16, 78.11], "iscrowd": 0, "attributes": {"occluded": false, "track_id": 64, "keyframe": true}}, {"id": 66, "image_id": 1, "category_id": 1, "segmentation": [[494.51, 922.3, 522.53, 927.07, 545.34, 929.77, 557.97, 934.54, 561.29, 939.51, 562.12, 947.19, 559.84, 955.48, 555.3, 961.5, 539.52, 962.12, 524.17, 958.8, 500.32, 954.45, 490.15, 950.3, 484.37, 940.55, 484.37, 932.67, 487.04, 926.45]], "area": 2271.0, "bbox": [484.37, 922.3, 77.75, 39.82], "iscrowd": 0, "attributes": {"occluded": false, "track_id": 65, "keyframe": true}}, {"id": 67, "image_id": 1, "category_id": 1, "segmentation": [[577.61, 978.91, 595.67, 985.36, 612.02, 995.68, 641.26, 1020.2, 642.55, 1031.38, 635.24, 1040.41, 624.06, 1039.98, 606.0, 1033.96, 582.34, 1021.49, 567.29, 1006.0, 562.56, 999.55, 564.71, 986.65]], "area": 2694.0, "bbox": [562.56, 978.91, 79.99, 61.5], "iscrowd": 0, "attributes": {"occluded": false, "track_id": 66, "keyframe": true}}, {"id": 68, "image_id": 1, "category_id": 1, "segmentation": [[668.36, 1015.47, 679.11, 1028.37, 682.12, 1050.3, 684.27, 1072.24, 684.59, 1078.0, 652.6, 1078.0, 649.86, 1066.64, 645.99, 1040.41, 647.28, 1022.78, 658.46, 1017.62]], "area": 2035.0, "bbox": [645.99, 1015.47, 38.6, 64.53], "iscrowd": 0, "attributes": {"occluded": false, "track_id": 67, "keyframe": true}}, {"id": 69, "image_id": 1, "category_id": 1, "segmentation": [[602.39, 885.52, 599.29, 926.8, 595.68, 946.41, 579.68, 948.99, 569.88, 942.8, 567.3, 934.03, 567.81, 914.93, 570.91, 887.58, 575.55, 873.13, 580.72, 868.49, 586.91, 865.9, 595.68, 864.87, 601.36, 868.49, 604.97, 871.07]], "area": 2430.0, "bbox": [567.3, 864.87, 37.67, 84.12], "iscrowd": 0, "attributes": {"occluded": false, "track_id": 68, "keyframe": true}}, {"id": 70, "image_id": 1, "category_id": 1, "segmentation": [[284.88, 86.18, 288.77, 98.13, 286.38, 111.57, 276.52, 118.44, 249.94, 125.91, 228.14, 130.68, 217.09, 131.28, 209.92, 128.3, 209.02, 123.22, 210.22, 117.54, 227.3, 105.7, 247.85, 94.55, 268.0, 86.9]], "area": 2165.0, "bbox": [209.02, 86.18, 79.75, 45.1], "iscrowd": 0, "attributes": {"occluded": false, "track_id": 69, "keyframe": true}}, {"id": 71, "image_id": 1, "category_id": 1, "segmentation": [[225.0, 188.1, 245.14, 195.78, 254.34, 204.74, 256.34, 216.69, 250.61, 224.4, 242.4, 226.15, 231.95, 222.66, 213.03, 215.2, 201.33, 209.97, 195.36, 204.74, 193.37, 197.77, 196.35, 192.8, 201.83, 189.81, 210.29, 186.82]], "area": 1614.0, "bbox": [193.37, 186.82, 62.97, 39.33], "iscrowd": 0, "attributes": {"occluded": false, "track_id": 70, "keyframe": true}}, {"id": 72, "image_id": 1, "category_id": 1, "segmentation": [[285.21, 163.18, 299.39, 187.57, 304.62, 203.25, 304.37, 229.63, 293.92, 240.33, 281.22, 243.32, 273.26, 241.58, 265.79, 218.18, 262.31, 201.01, 262.31, 178.61, 265.79, 160.94, 269.78, 155.21, 275.0, 154.97]], "area": 2800.0, "bbox": [262.31, 154.97, 42.31, 88.35], "iscrowd": 0, "attributes": {"occluded": false, "track_id": 71, "keyframe": true}}, {"id": 73, "image_id": 1, "category_id": 1, "segmentation": [[308.85, 139.78, 302.38, 155.46, 286.45, 175.13, 275.25, 179.85, 262.56, 180.35, 257.58, 176.62, 255.09, 169.4, 259.07, 158.2, 268.28, 141.53, 276.74, 130.57, 283.96, 125.6, 295.41, 125.6, 302.13, 129.33]], "area": 1870.0, "bbox": [255.09, 125.6, 53.76, 54.75], "iscrowd": 0, "attributes": {"occluded": false, "track_id": 72, "keyframe": true}}, {"id": 74, "image_id": 1, "category_id": 1, "segmentation": [[302.63, 173.13, 330.5, 176.37, 352.4, 182.34, 360.37, 191.05, 362.86, 201.01, 359.12, 209.72, 351.41, 212.71, 331.75, 209.72, 310.84, 198.77, 301.13, 193.29, 294.42, 184.33, 292.42, 178.86, 295.66, 172.14]], "area": 1809.0, "bbox": [292.42, 172.14, 70.44, 40.57], "iscrowd": 0, "attributes": {"occluded": false, "track_id": 73, "keyframe": true}}, {"id": 75, "image_id": 1, "category_id": 1, "segmentation": [[293.16, 294.08, 266.57, 311.11, 254.63, 320.66, 253.14, 330.52, 256.12, 338.88, 262.39, 342.76, 277.92, 340.67, 297.34, 329.02, 314.36, 317.97, 321.83, 310.21, 325.71, 302.74, 326.9, 295.57, 323.92, 291.39, 313.76, 289.0, 305.4, 289.0]], "area": 2233.0, "bbox": [253.14, 289.0, 73.76, 53.76], "iscrowd": 0, "attributes": {"occluded": false, "track_id": 74, "keyframe": true}}, {"id": 76, "image_id": 1, "category_id": 1, "segmentation": [[318.94, 324.38, 327.65, 330.81, 327.03, 343.46, 321.02, 354.04, 308.78, 365.44, 294.26, 382.03, 286.59, 384.52, 275.6, 382.03, 271.45, 376.02, 271.03, 369.59, 277.25, 356.11, 295.09, 336.82, 310.44, 327.28]], "area": 1857.0, "bbox": [271.03, 324.38, 56.62, 60.14], "iscrowd": 0, "attributes": {"occluded": false, "track_id": 75, "keyframe": true}}, {"id": 77, "image_id": 1, "category_id": 1, "segmentation": [[304.51, 417.69, 319.65, 428.89, 345.16, 445.27, 352.42, 459.38, 352.21, 468.71, 341.43, 472.44, 329.19, 470.37, 317.37, 466.01, 289.78, 443.82, 281.07, 434.49, 280.03, 424.32, 283.56, 416.24, 289.99, 411.88, 298.9, 415.0]], "area": 2287.0, "bbox": [280.03, 411.88, 72.39, 60.56], "iscrowd": 0, "attributes": {"occluded": false, "track_id": 76, "keyframe": true}}, {"id": 78, "image_id": 1, "category_id": 1, "segmentation": [[280.0, 467.2, 268.75, 486.03, 257.97, 495.57, 248.84, 497.02, 241.79, 491.0, 239.92, 481.46, 241.37, 468.4, 243.66, 462.8, 253.2, 457.61, 265.64, 455.75, 275.6, 459.89]], "area": 1149.0, "bbox": [239.92, 455.75, 40.08, 41.27], "iscrowd": 0, "attributes": {"occluded": false, "track_id": 77, "keyframe": true}}, {"id": 79, "image_id": 1, "category_id": 1, "segmentation": [[296.17, 487.82, 303.94, 503.05, 314.99, 530.83, 318.57, 546.06, 318.57, 555.92, 310.51, 563.38, 298.56, 565.47, 294.68, 563.98, 285.12, 553.83, 273.18, 524.56, 269.59, 506.34, 269.59, 494.69, 274.37, 489.91, 286.91, 486.63]], "area": 2603.0, "bbox": [269.59, 486.63, 48.98, 78.84], "iscrowd": 0, "attributes": {"occluded": false, "track_id": 78, "keyframe": true}}, {"id": 80, "image_id": 1, "category_id": 1, "segmentation": [[318.87, 500.07, 344.9, 496.2, 373.23, 496.78, 382.78, 504.55, 386.67, 516.49, 382.49, 523.06, 363.37, 524.86, 336.49, 528.74, 317.68, 529.64, 311.11, 526.35, 306.63, 515.0, 306.92, 509.33]], "area": 2124.0, "bbox": [306.63, 496.2, 80.04, 33.44], "iscrowd": 0, "attributes": {"occluded": false, "track_id": 79, "keyframe": true}}, {"id": 81, "image_id": 1, "category_id": 1, "segmentation": [[395.03, 448.4, 407.57, 471.4, 415.64, 493.2, 415.04, 500.67, 409.07, 505.14, 398.31, 505.74, 391.44, 503.65, 379.5, 487.82, 368.45, 467.81, 363.97, 455.57, 364.57, 445.71, 370.54, 442.43, 381.29, 441.23, 386.67, 441.83]], "area": 2048.0, "bbox": [363.97, 441.23, 51.67, 64.51], "iscrowd": 0, "attributes": {"occluded": false, "track_id": 80, "keyframe": true}}, {"id": 82, "image_id": 1, "category_id": 1, "segmentation": [[424.89, 432.57, 435.05, 454.97, 447.0, 491.71, 439.53, 502.16, 427.28, 503.65, 421.91, 501.56, 413.84, 487.52, 406.98, 462.14, 402.5, 440.93, 402.79, 433.17, 409.96, 430.18]], "area": 2009.0, "bbox": [402.5, 430.18, 44.5, 73.47], "iscrowd": 0, "attributes": {"occluded": false, "track_id": 81, "keyframe": true}}, {"id": 83, "image_id": 1, "category_id": 1, "segmentation": [[300.68, 31.08, 312.93, 45.72, 326.07, 74.98, 328.46, 89.32, 320.69, 96.19, 309.64, 97.09, 301.28, 92.31, 295.01, 83.65, 275.89, 53.78, 270.8, 36.5, 272.91, 27.2, 282.76, 22.42, 291.72, 23.91]], "area": 2450.0, "bbox": [270.8, 22.42, 57.66, 74.67], "iscrowd": 0, "attributes": {"occluded": false, "track_id": 82, "keyframe": true}}, {"id": 84, "image_id": 1, "category_id": 1, "segmentation": [[311.43, 0.32, 306.06, 19.73, 306.66, 37.35, 317.41, 43.92, 328.46, 41.24, 333.83, 32.28, 334.43, 18.84, 335.33, 4.5, 335.33, 0.0, 324.18, 0.0]], "area": 1094.0, "bbox": [306.06, 0.0, 29.27, 43.92], "iscrowd": 0, "attributes": {"occluded": false, "track_id": 83, "keyframe": true}}, {"id": 85, "image_id": 1, "category_id": 1, "segmentation": [[356.23, 3.31, 364.89, 19.43, 380.42, 47.21, 384.31, 59.45, 382.22, 66.62, 373.56, 72.59, 365.49, 72.89, 352.05, 65.73, 343.09, 49.3, 335.03, 29.29, 334.43, 11.07, 335.92, 5.1, 342.49, 3.31]], "area": 2194.0, "bbox": [334.43, 3.31, 49.88, 69.58], "iscrowd": 0, "attributes": {"occluded": false, "track_id": 84, "keyframe": true}}, {"id": 86, "image_id": 1, "category_id": 1, "segmentation": [[393.86, 0.32, 398.05, 9.28, 413.28, 25.11, 418.35, 40.64, 417.76, 48.1, 411.48, 53.18, 399.54, 54.97, 388.19, 50.79, 382.22, 40.64, 377.14, 26.9, 366.69, 10.77, 361.61, 3.01, 361.18, 0.0, 386.86, 0.0]], "area": 1816.0, "bbox": [361.18, 0.0, 57.17, 54.97], "iscrowd": 0, "attributes": {"occluded": false, "track_id": 85, "keyframe": true}}, {"id": 87, "image_id": 1, "category_id": 1, "segmentation": [[356.56, 75.19, 379.5, 93.82, 386.31, 102.43, 386.67, 112.82, 378.78, 120.34, 368.39, 122.14, 359.43, 119.27, 351.54, 113.89, 337.57, 95.97, 330.4, 82.71, 329.68, 71.96, 332.91, 65.87, 342.58, 64.44, 347.6, 64.79]], "area": 1897.0, "bbox": [329.68, 64.44, 56.99, 57.7], "iscrowd": 0, "attributes": {"occluded": false, "track_id": 86, "keyframe": true}}, {"id": 88, "image_id": 1, "category_id": 1, "segmentation": [[343.3, 108.52, 351.19, 118.91, 369.11, 138.98, 372.69, 150.45, 370.18, 158.69, 362.3, 162.64, 350.11, 162.28, 342.23, 155.11, 319.65, 133.25, 314.63, 120.34, 317.5, 107.8, 326.46, 104.93, 333.62, 103.5]], "area": 1994.0, "bbox": [314.63, 103.5, 58.06, 59.14], "iscrowd": 0, "attributes": {"occluded": false, "track_id": 87, "keyframe": true}}, {"id": 89, "image_id": 1, "category_id": 1, "segmentation": [[427.88, 90.6, 422.15, 109.59, 417.85, 141.85, 409.6, 149.73, 393.83, 149.37, 388.46, 141.85, 388.1, 125.0, 390.25, 105.65, 394.91, 89.88, 403.87, 80.92, 413.19, 81.64, 420.71, 84.15]], "area": 2041.0, "bbox": [388.1, 80.92, 39.78, 68.81], "iscrowd": 0, "attributes": {"occluded": false, "track_id": 88, "keyframe": true}}, {"id": 90, "image_id": 1, "category_id": 1, "segmentation": [[406.38, 157.26, 385.59, 170.16, 378.78, 179.84, 381.29, 192.02, 392.04, 194.89, 405.3, 194.89, 426.09, 183.78, 440.78, 174.46, 446.88, 168.37, 442.8, 154.5, 425.37, 151.17]], "area": 1898.0, "bbox": [378.78, 151.17, 68.1, 43.72], "iscrowd": 0, "attributes": {"occluded": false, "track_id": 89, "keyframe": true}}, {"id": 91, "image_id": 1, "category_id": 1, "segmentation": [[381.0, 214.42, 390.32, 232.7, 403.58, 266.75, 402.87, 278.58, 391.76, 283.59, 382.44, 284.31, 375.27, 279.29, 368.82, 268.18, 359.86, 244.17, 355.56, 225.53, 358.07, 218.01, 367.74, 213.35, 375.63, 212.27]], "area": 2196.0, "bbox": [355.56, 212.27, 48.02, 72.04], "iscrowd": 0, "attributes": {"occluded": false, "track_id": 90, "keyframe": true}}, {"id": 92, "image_id": 1, "category_id": 1, "segmentation": [[344.09, 269.62, 359.86, 272.84, 370.61, 280.73, 387.45, 288.97, 396.77, 296.49, 399.28, 303.66, 392.11, 313.34, 381.72, 318.36, 369.54, 314.77, 353.77, 306.17, 338.0, 298.65, 330.47, 290.76, 328.32, 281.8, 328.68, 276.78]], "area": 2010.0, "bbox": [328.32, 269.62, 70.96, 48.74], "iscrowd": 0, "attributes": {"occluded": false, "track_id": 91, "keyframe": true}}, {"id": 93, "image_id": 1, "category_id": 1, "segmentation": [[447.31, 195.43, 445.51, 215.5, 439.06, 245.6, 430.82, 263.16, 418.99, 267.82, 409.32, 266.03, 406.81, 258.86, 407.52, 247.39, 410.75, 228.76, 413.98, 213.35, 418.28, 204.03, 422.94, 194.71, 431.18, 192.2]], "area": 2126.0, "bbox": [406.81, 192.2, 40.5, 75.62], "iscrowd": 0, "attributes": {"occluded": false, "track_id": 92, "keyframe": true}}, {"id": 94, "image_id": 1, "category_id": 1, "segmentation": [[478.13, 161.02, 479.56, 179.66, 482.07, 212.27, 481.35, 226.61, 468.45, 231.27, 459.13, 232.34, 455.19, 225.53, 451.61, 212.63, 450.53, 197.58, 449.1, 181.81, 449.82, 168.19, 453.04, 159.23, 459.49, 154.93, 467.02, 154.57, 473.83, 154.93]], "area": 2146.0, "bbox": [449.1, 154.57, 32.97, 77.77], "iscrowd": 0, "attributes": {"occluded": false, "track_id": 93, "keyframe": true}}, {"id": 95, "image_id": 1, "category_id": 1, "segmentation": [[503.21, 132.71, 509.67, 147.05, 513.61, 182.88, 513.25, 198.3, 506.44, 205.46, 498.2, 208.33, 491.39, 204.75, 486.37, 197.22, 481.0, 173.21, 480.28, 152.78, 481.0, 139.52, 481.71, 133.07, 492.46, 129.48]], "area": 2093.0, "bbox": [480.28, 129.48, 33.33, 78.85], "iscrowd": 0, "attributes": {"occluded": false, "track_id": 94, "keyframe": true}}, {"id": 96, "image_id": 1, "category_id": 1, "segmentation": [[343.94, 312.21, 374.8, 326.15, 388.99, 336.35, 394.47, 344.57, 392.48, 352.53, 385.26, 355.52, 372.81, 355.52, 355.89, 350.79, 335.73, 344.57, 326.77, 338.84, 323.53, 327.89, 323.53, 321.42, 328.51, 315.2, 332.25, 311.96]], "area": 1982.0, "bbox": [323.53, 311.96, 70.94, 43.56], "iscrowd": 0, "attributes": {"occluded": false, "track_id": 95, "keyframe": true}}, {"id": 97, "image_id": 1, "category_id": 1, "segmentation": [[298.86, 374.52, 314.63, 367.35, 346.53, 361.97, 376.31, 370.93, 385.23, 377.38, 386.67, 389.93, 384.91, 393.87, 372.33, 396.38, 351.19, 396.74, 327.21, 398.89, 307.46, 399.25, 298.14, 395.66, 295.99, 389.21]], "area": 2633.0, "bbox": [295.99, 361.97, 90.68, 37.28], "iscrowd": 0, "attributes": {"occluded": false, "track_id": 96, "keyframe": true}}, {"id": 98, "image_id": 1, "category_id": 1, "segmentation": [[428.03, 377.41, 445.65, 392.64, 459.99, 416.83, 465.06, 428.48, 463.27, 440.13, 457.3, 442.81, 448.34, 443.41, 440.87, 441.02, 431.3, 427.6, 415.8, 406.7, 408.62, 393.83, 408.32, 386.07, 415.19, 380.99]], "area": 2064.0, "bbox": [408.32, 377.41, 56.74, 66.0], "iscrowd": 0, "attributes": {"occluded": false, "track_id": 97, "keyframe": true}}, {"id": 99, "image_id": 1, "category_id": 1, "segmentation": [[432.81, 354.41, 455.21, 351.42, 483.58, 350.23, 504.79, 357.99, 508.97, 369.34, 502.99, 382.49, 486.27, 384.87, 456.4, 385.17, 435.5, 381.29, 425.94, 375.62, 422.06, 369.34, 422.95, 361.28]], "area": 2496.0, "bbox": [422.06, 350.23, 86.91, 34.94], "iscrowd": 0, "attributes": {"occluded": false, "track_id": 98, "keyframe": true}}, {"id": 100, "image_id": 1, "category_id": 1, "segmentation": [[455.55, 277.61, 451.25, 290.15, 446.23, 302.34, 443.36, 333.88, 434.05, 344.27, 416.13, 342.12, 409.32, 328.86, 408.24, 314.16, 412.9, 295.9, 419.4, 279.0, 431.18, 267.93, 440.86, 265.06, 446.95, 265.42]], "area": 2520.0, "bbox": [408.24, 265.06, 47.31, 79.21], "iscrowd": 0, "attributes": {"occluded": false, "track_id": 99, "keyframe": true}}, {"id": 101, "image_id": 1, "category_id": 1, "segmentation": [[478.85, 273.67, 489.96, 281.91, 500.71, 296.96, 508.59, 319.18, 510.74, 332.08, 508.95, 338.18, 506.08, 341.76, 498.2, 346.06, 489.24, 346.06, 483.15, 339.97, 477.77, 328.86, 467.02, 310.22, 460.21, 294.45, 458.42, 282.98, 460.93, 277.25]], "area": 2319.0, "bbox": [458.42, 273.67, 52.32, 72.39], "iscrowd": 0, "attributes": {"occluded": false, "track_id": 100, "keyframe": true}}, {"id": 102, "image_id": 1, "category_id": 1, "segmentation": [[498.56, 250.01, 498.91, 264.35, 491.75, 269.36, 475.26, 269.72, 452.32, 267.21, 435.12, 263.27, 428.67, 256.1, 427.59, 250.01, 435.12, 242.84, 467.02, 240.33, 481.0, 240.69, 490.31, 243.56]], "area": 1726.0, "bbox": [427.59, 240.33, 71.32, 29.39], "iscrowd": 0, "attributes": {"occluded": false, "track_id": 101, "keyframe": true}}, {"id": 103, "image_id": 1, "category_id": 1, "segmentation": [[529.38, 271.16, 539.41, 305.92, 539.05, 321.69, 528.66, 328.5, 519.34, 328.86, 513.25, 324.92, 507.52, 314.16, 501.78, 296.96, 496.05, 279.4, 496.41, 265.42, 499.27, 259.33, 511.1, 255.39, 516.48, 255.39]], "area": 2231.0, "bbox": [496.05, 255.39, 43.36, 73.47], "iscrowd": 0, "attributes": {"occluded": false, "track_id": 102, "keyframe": true}}, {"id": 104, "image_id": 1, "category_id": 1, "segmentation": [[539.34, 178.73, 552.28, 189.93, 552.78, 200.14, 539.59, 217.31, 521.17, 233.49, 513.46, 241.7, 500.76, 242.95, 491.31, 239.96, 488.57, 233.99, 489.32, 225.52, 494.29, 217.56, 508.73, 203.12, 519.93, 190.43]], "area": 2169.0, "bbox": [488.57, 178.73, 64.21, 64.22], "iscrowd": 0, "attributes": {"occluded": false, "track_id": 103, "keyframe": true}}, {"id": 105, "image_id": 1, "category_id": 1, "segmentation": [[586.23, 216.25, 562.04, 217.15, 546.81, 217.74, 529.78, 223.42, 521.72, 230.29, 519.93, 241.04, 525.3, 253.58, 542.33, 257.47, 560.85, 255.97, 581.75, 251.49, 600.9, 248.8, 612.81, 245.82, 613.11, 236.56, 608.63, 227.3, 601.16, 222.82]], "area": 2982.0, "bbox": [519.93, 216.25, 93.18, 41.22], "iscrowd": 0, "attributes": {"occluded": false, "track_id": 104, "keyframe": true}}, {"id": 106, "image_id": 1, "category_id": 1, "segmentation": [[614.3, 257.17, 615.8, 267.92, 609.83, 280.16, 600.57, 281.66, 582.35, 273.59, 563.53, 277.18, 553.08, 278.07, 549.2, 273.0, 548.0, 265.23, 553.68, 255.38, 560.85, 250.3, 582.65, 246.42, 597.28, 248.21, 609.83, 250.3]], "area": 1794.0, "bbox": [548.0, 246.42, 67.8, 35.24], "iscrowd": 0, "attributes": {"occluded": false, "track_id": 105, "keyframe": true}}, {"id": 107, "image_id": 1, "category_id": 1, "segmentation": [[627.3, 257.53, 654.48, 270.07, 675.68, 280.52, 682.85, 288.59, 683.45, 299.34, 675.98, 307.1, 664.33, 310.09, 650.59, 310.69, 640.44, 307.1, 631.78, 298.44, 620.43, 288.88, 606.99, 282.31, 602.51, 273.35, 600.72, 264.99, 603.4, 260.21, 614.16, 257.53]], "area": 2663.0, "bbox": [600.72, 257.53, 82.73, 53.16], "iscrowd": 0, "attributes": {"occluded": false, "track_id": 106, "keyframe": true}}, {"id": 108, "image_id": 1, "category_id": 1, "segmentation": [[691.51, 295.16, 707.04, 296.65, 719.28, 302.92, 722.87, 308.6, 721.67, 320.24, 711.52, 326.22, 692.11, 331.0, 667.32, 331.59, 653.28, 331.89, 646.71, 327.11, 643.13, 319.05, 643.13, 311.58, 647.9, 304.42, 656.57, 299.04]], "area": 2398.0, "bbox": [643.13, 295.16, 79.74, 36.73], "iscrowd": 0, "attributes": {"occluded": false, "track_id": 107, "keyframe": true}}, {"id": 109, "image_id": 1, "category_id": 1, "segmentation": [[612.7, 340.3, 607.3, 368.9, 598.52, 396.52, 590.2, 401.8, 573.7, 398.2, 569.0, 389.9, 570.8, 378.0, 575.9, 364.7, 582.7, 345.0, 591.5, 333.2, 598.52, 330.47, 606.78, 331.5]], "area": 2015.0, "bbox": [569.0, 330.47, 43.7, 71.33], "iscrowd": 0, "attributes": {"occluded": false, "track_id": 108, "keyframe": true}}, {"id": 110, "image_id": 1, "category_id": 1, "segmentation": [[518.34, 395.2, 521.57, 418.49, 528.02, 436.05, 528.73, 447.88, 514.76, 454.33, 507.95, 454.33, 495.4, 441.43, 492.89, 422.79, 490.39, 407.38, 492.54, 395.55, 495.76, 389.82, 503.29, 385.88, 512.61, 386.59]], "area": 1872.0, "bbox": [490.39, 385.88, 38.34, 68.45], "iscrowd": 0, "attributes": {"occluded": false, "track_id": 109, "keyframe": true}}, {"id": 111, "image_id": 1, "category_id": 1, "segmentation": [[482.14, 396.99, 488.59, 414.19, 486.08, 429.6, 477.84, 433.54, 470.67, 434.62, 465.66, 429.24, 458.49, 415.98, 454.9, 402.72, 456.34, 391.61, 461.0, 383.73, 468.88, 380.86, 477.84, 381.94, 481.78, 385.52]], "area": 1314.0, "bbox": [454.9, 380.86, 33.69, 53.76], "iscrowd": 0, "attributes": {"occluded": false, "track_id": 110, "keyframe": true}}, {"id": 112, "image_id": 1, "category_id": 1, "segmentation": [[461.71, 453.26, 473.18, 462.22, 501.5, 497.34, 505.4, 517.8, 497.55, 527.08, 483.58, 529.59, 477.12, 523.14, 465.66, 508.81, 452.04, 489.81, 445.23, 477.98, 443.44, 468.31, 443.79, 462.22, 447.74, 458.27]], "area": 2577.0, "bbox": [443.44, 453.26, 61.96, 76.33], "iscrowd": 0, "attributes": {"occluded": false, "track_id": 111, "keyframe": true}}, {"id": 113, "image_id": 1, "category_id": 1, "segmentation": [[574.96, 426.38, 572.1, 445.73, 569.23, 471.53, 563.86, 482.64, 556.69, 486.94, 543.07, 486.23, 538.77, 480.85, 535.9, 468.31, 535.9, 454.69, 539.48, 441.43, 544.14, 430.32, 555.25, 418.13, 559.91, 417.77, 570.31, 421.0]], "area": 2043.0, "bbox": [535.9, 417.77, 39.06, 69.17], "iscrowd": 0, "attributes": {"occluded": false, "track_id": 112, "keyframe": true}}, {"id": 114, "image_id": 1, "category_id": 1, "segmentation": [[596.11, 445.01, 602.56, 464.37, 610.09, 499.49, 611.52, 515.62, 605.79, 522.07, 592.53, 523.5, 584.28, 515.62, 577.83, 496.98, 574.61, 481.21, 573.17, 460.07, 573.17, 447.88, 573.89, 445.01, 582.13, 441.43]], "area": 2259.0, "bbox": [573.17, 441.43, 38.35, 82.07], "iscrowd": 0, "attributes": {"occluded": false, "track_id": 113, "keyframe": true}}, {"id": 115, "image_id": 1, "category_id": 1, "segmentation": [[619.05, 433.54, 644.85, 436.77, 670.3, 440.71, 681.41, 447.16, 681.77, 461.5, 679.62, 465.44, 657.75, 471.53, 645.57, 470.46, 621.56, 467.59, 610.09, 462.93, 603.28, 453.97, 598.98, 446.8, 598.98, 438.92, 605.43, 433.9]], "area": 2420.0, "bbox": [598.98, 433.54, 82.79, 37.99], "iscrowd": 0, "attributes": {"occluded": false, "track_id": 114, "keyframe": true}}, {"id": 116, "image_id": 1, "category_id": 1, "segmentation": [[648.08, 413.12, 626.93, 412.76, 615.82, 417.77, 614.03, 428.17, 622.63, 433.19, 637.33, 437.13, 654.53, 438.2, 672.09, 434.62, 678.54, 430.68, 685.35, 425.66, 687.5, 417.42, 683.56, 409.53, 674.6, 401.65, 667.07, 401.65, 660.62, 403.8]], "area": 1792.0, "bbox": [614.03, 401.65, 73.47, 36.55], "iscrowd": 0, "attributes": {"occluded": false, "track_id": 115, "keyframe": true}}, {"id": 117, "image_id": 1, "category_id": 1, "segmentation": [[662.77, 355.41, 679.97, 359.72, 708.29, 381.22, 714.02, 390.54, 711.15, 401.29, 701.12, 404.87, 691.44, 400.93, 671.37, 389.46, 652.0, 379.1, 646.64, 370.11, 648.79, 358.28]], "area": 1834.0, "bbox": [646.64, 355.41, 67.38, 49.46], "iscrowd": 0, "attributes": {"occluded": false, "track_id": 116, "keyframe": true}}, {"id": 118, "image_id": 1, "category_id": 1, "segmentation": [[712.59, 420.64, 727.28, 435.69, 743.05, 448.24, 750.58, 460.07, 753.45, 469.38, 751.29, 475.48, 738.75, 479.06, 728.36, 477.27, 721.19, 471.18, 708.29, 458.63, 696.46, 445.01, 688.58, 430.32, 688.58, 422.08, 692.16, 417.77, 702.55, 415.98]], "area": 2109.0, "bbox": [688.58, 415.98, 64.87, 63.08], "iscrowd": 0, "attributes": {"occluded": false, "track_id": 117, "keyframe": true}}, {"id": 119, "image_id": 1, "category_id": 1, "segmentation": [[632.14, 472.37, 619.24, 473.19, 618.38, 486.52, 621.82, 495.55, 642.04, 500.33, 668.7, 502.0, 684.18, 503.34, 691.06, 501.19, 694.07, 492.97, 692.78, 485.27, 681.6, 477.92, 663.11, 471.94, 647.2, 470.65]], "area": 1943.0, "bbox": [618.38, 470.65, 75.69, 32.69], "iscrowd": 0, "attributes": {"occluded": false, "track_id": 118, "keyframe": true}}, {"id": 120, "image_id": 1, "category_id": 1, "segmentation": [[565.15, 499.99, 551.53, 515.4, 536.83, 536.55, 534.68, 544.79, 542.57, 551.96, 551.17, 554.11, 561.2, 551.24, 565.5, 546.94, 574.11, 536.9, 579.84, 526.87, 585.22, 517.19, 586.29, 503.22, 582.35, 495.33, 572.31, 492.82]], "area": 1761.0, "bbox": [534.68, 492.82, 51.61, 61.29], "iscrowd": 0, "attributes": {"occluded": false, "track_id": 119, "keyframe": true}}, {"id": 121, "image_id": 1, "category_id": 1, "segmentation": [[630.37, 503.93, 644.35, 508.23, 674.81, 531.17, 680.91, 538.7, 679.47, 552.32, 673.38, 558.05, 662.63, 558.77, 656.89, 555.18, 641.13, 544.07, 620.7, 532.6, 606.72, 524.72, 606.0, 516.83, 609.59, 509.67, 616.04, 504.29]], "area": 2287.0, "bbox": [606.0, 503.93, 74.91, 54.84], "iscrowd": 0, "attributes": {"occluded": false, "track_id": 120, "keyframe": true}}, {"id": 122, "image_id": 1, "category_id": 1, "segmentation": [[564.79, 576.69, 548.3, 583.85, 521.78, 590.66, 504.22, 592.46, 493.83, 585.29, 493.47, 578.48, 498.84, 568.8, 509.59, 562.35, 526.8, 557.69, 549.73, 557.69, 561.2, 558.77, 568.73, 566.65]], "area": 1876.0, "bbox": [493.47, 557.69, 75.26, 34.77], "iscrowd": 0, "attributes": {"occluded": false, "track_id": 121, "keyframe": true}}, {"id": 123, "image_id": 1, "category_id": 1, "segmentation": [[529.66, 593.44, 544.28, 597.31, 573.53, 615.8, 586.43, 634.29, 593.74, 648.49, 589.87, 655.37, 577.83, 659.24, 564.06, 654.94, 546.86, 641.61, 525.79, 624.4, 513.32, 615.37, 512.45, 605.91, 517.19, 598.6]], "area": 2750.0, "bbox": [512.45, 593.44, 81.29, 65.8], "iscrowd": 0, "attributes": {"occluded": false, "track_id": 122, "keyframe": true}}, {"id": 124, "image_id": 1, "category_id": 1, "segmentation": [[608.46, 612.66, 626.63, 612.41, 659.98, 614.65, 676.65, 616.89, 682.87, 621.62, 686.36, 629.34, 683.12, 641.28, 676.65, 644.77, 661.97, 645.76, 644.05, 644.52, 624.14, 641.53, 609.45, 638.3, 605.72, 635.56, 601.49, 627.1]], "area": 2299.0, "bbox": [601.49, 612.41, 84.87, 33.35], "iscrowd": 0, "attributes": {"occluded": false, "track_id": 123, "keyframe": true}}, {"id": 125, "image_id": 1, "category_id": 1, "segmentation": [[630.8, 648.9, 631.06, 662.3, 643.9, 677.53, 644.5, 690.67, 639.72, 697.84, 631.66, 700.53, 618.52, 698.44, 611.95, 689.48, 609.26, 676.34, 600.3, 667.68, 598.8, 656.92, 599.1, 648.26, 602.39, 641.69, 609.56, 639.0, 623.59, 640.2]], "area": 1850.0, "bbox": [598.8, 639.0, 45.7, 61.53], "iscrowd": 0, "attributes": {"occluded": false, "track_id": 124, "keyframe": true}}, {"id": 126, "image_id": 1, "category_id": 1, "segmentation": [[669.15, 721.87, 668.43, 745.17, 653.74, 781.01, 645.5, 795.7, 630.09, 794.27, 623.99, 786.74, 623.64, 773.84, 629.0, 758.8, 633.3, 743.4, 639.4, 731.5, 643.71, 724.38, 653.4, 717.6, 662.7, 716.5]], "area": 2313.0, "bbox": [623.64, 716.5, 45.51, 79.2], "iscrowd": 0, "attributes": {"occluded": false, "track_id": 125, "keyframe": true}}, {"id": 127, "image_id": 1, "category_id": 1, "segmentation": [[659.2, 790.8, 649.3, 807.14, 646.29, 846.28, 641.99, 856.6, 624.79, 857.46, 616.62, 851.01, 609.74, 840.69, 607.16, 823.05, 607.16, 811.01, 610.6, 800.26, 621.78, 788.22, 636.83, 776.6, 645.43, 771.87, 660.06, 767.14]], "area": 3074.0, "bbox": [607.16, 767.14, 52.9, 90.32], "iscrowd": 0, "attributes": {"occluded": false, "track_id": 126, "keyframe": true}}, {"id": 128, "image_id": 1, "category_id": 1, "segmentation": [[710.8, 726.72, 709.51, 755.53, 700.91, 786.07, 692.74, 793.38, 681.13, 796.39, 672.96, 793.38, 668.23, 782.63, 671.67, 771.44, 678.12, 762.84, 684.57, 743.06, 687.58, 732.31, 692.31, 722.85, 706.5, 718.55]], "area": 2016.0, "bbox": [668.23, 718.55, 42.57, 77.84], "iscrowd": 0, "attributes": {"occluded": false, "track_id": 127, "keyframe": true}}, {"id": 129, "image_id": 1, "category_id": 1, "segmentation": [[702.65, 689.39, 688.01, 715.97, 673.65, 735.38, 660.54, 734.19, 649.16, 726.42, 648.56, 715.67, 655.43, 701.93, 665.59, 681.32, 671.29, 674.75, 684.73, 671.77, 692.49, 673.26, 699.36, 679.83]], "area": 2145.0, "bbox": [648.56, 671.77, 54.09, 63.61], "iscrowd": 0, "attributes": {"occluded": false, "track_id": 128, "keyframe": true}}, {"id": 130, "image_id": 1, "category_id": 1, "segmentation": [[698.86, 639.42, 704.53, 651.67, 711.4, 677.65, 707.52, 687.21, 700.05, 689.3, 692.58, 686.31, 683.03, 678.25, 678.25, 670.48, 674.37, 655.55, 673.47, 643.6, 675.26, 634.64, 680.34, 628.37, 687.81, 627.48, 695.87, 630.16]], "area": 1593.0, "bbox": [673.47, 627.48, 37.93, 61.82], "iscrowd": 0, "attributes": {"occluded": false, "track_id": 129, "keyframe": true}}, {"id": 131, "image_id": 1, "category_id": 1, "segmentation": [[748.63, 579.83, 751.61, 594.77, 748.63, 601.49, 738.67, 604.47, 725.48, 610.95, 709.8, 619.91, 698.85, 622.39, 691.14, 618.66, 690.14, 610.7, 692.88, 601.24, 699.85, 593.27, 710.55, 586.31, 724.49, 581.58, 731.45, 579.83]], "area": 1620.0, "bbox": [690.14, 579.83, 61.47, 42.56], "iscrowd": 0, "attributes": {"occluded": false, "track_id": 130, "keyframe": true}}, {"id": 132, "image_id": 1, "category_id": 1, "segmentation": [[764.65, 508.07, 774.81, 518.82, 773.91, 525.99, 766.14, 535.85, 757.78, 542.72, 735.38, 563.62, 725.23, 569.89, 710.59, 568.4, 706.71, 563.03, 705.52, 555.86, 707.31, 547.79, 724.03, 532.26, 735.38, 521.21, 745.24, 514.34]], "area": 2199.0, "bbox": [705.52, 508.07, 69.29, 61.82], "iscrowd": 0, "attributes": {"occluded": false, "track_id": 131, "keyframe": true}}, {"id": 133, "image_id": 1, "category_id": 1, "segmentation": [[783.95, 602.29, 797.88, 609.75, 820.78, 626.92, 829.24, 632.9, 831.98, 640.61, 828.25, 646.34, 820.78, 649.57, 804.1, 650.07, 795.64, 647.58, 776.73, 633.89, 763.04, 624.43, 759.8, 618.46, 760.8, 611.0, 764.53, 605.02, 769.01, 601.29]], "area": 2063.0, "bbox": [759.8, 601.29, 72.18, 48.78], "iscrowd": 0, "attributes": {"occluded": false, "track_id": 132, "keyframe": true}}, {"id": 134, "image_id": 1, "category_id": 1, "segmentation": [[774.36, 663.73, 776.61, 684.81, 779.02, 722.68, 775.4, 727.17, 764.16, 729.58, 757.77, 728.89, 755.52, 725.79, 751.89, 716.29, 749.47, 700.21, 747.4, 672.04, 747.91, 661.84, 755.52, 655.43, 765.37, 654.91, 770.9, 657.35]], "area": 1927.0, "bbox": [747.4, 654.91, 31.62, 74.67], "iscrowd": 0, "attributes": {"occluded": false, "track_id": 133, "keyframe": true}}, {"id": 135, "image_id": 1, "category_id": 1, "segmentation": [[743.07, 673.92, 747.74, 698.81, 752.75, 725.95, 754.66, 741.33, 752.41, 749.3, 742.38, 752.91, 733.22, 751.18, 727.52, 744.27, 723.03, 729.92, 716.8, 707.97, 715.77, 690.86, 716.8, 677.9, 720.61, 673.58, 729.77, 671.35]], "area": 2308.0, "bbox": [715.77, 671.35, 38.89, 81.56], "iscrowd": 0, "attributes": {"occluded": false, "track_id": 134, "keyframe": true}}, {"id": 136, "image_id": 1, "category_id": 1, "segmentation": [[709.25, 767.4, 720.3, 771.28, 750.46, 782.33, 762.41, 789.5, 768.38, 801.45, 767.49, 809.81, 760.32, 812.8, 746.88, 809.81, 733.44, 805.33, 714.63, 798.76, 702.08, 795.47, 697.0, 788.6, 696.41, 783.83, 698.5, 776.96]], "area": 1866.0, "bbox": [696.41, 767.4, 71.97, 45.4], "iscrowd": 0, "attributes": {"occluded": false, "track_id": 135, "keyframe": true}}, {"id": 137, "image_id": 1, "category_id": 1, "segmentation": [[739.67, 817.99, 751.86, 837.9, 760.08, 852.09, 760.57, 865.78, 754.35, 871.75, 740.9, 871.8, 731.7, 861.3, 716.27, 841.14, 705.05, 820.73, 698.6, 808.29, 698.35, 799.08, 703.83, 794.1, 716.02, 792.36, 722.0, 794.85]], "area": 2526.0, "bbox": [698.35, 792.36, 62.22, 79.44], "iscrowd": 0, "attributes": {"occluded": false, "track_id": 136, "keyframe": true}}, {"id": 138, "image_id": 1, "category_id": 1, "segmentation": [[655.0, 877.13, 639.65, 886.67, 627.83, 900.98, 628.04, 912.8, 635.29, 917.98, 645.25, 918.4, 655.21, 916.53, 659.35, 913.84, 663.09, 909.9, 665.37, 904.5, 675.12, 895.79, 684.66, 885.63, 691.09, 878.79, 694.82, 869.04, 692.12, 861.57, 684.86, 856.59, 672.63, 859.5, 663.92, 864.47]], "area": 2137.0, "bbox": [627.83, 856.59, 66.99, 61.81], "iscrowd": 0, "attributes": {"occluded": false, "track_id": 137, "keyframe": true}}, {"id": 139, "image_id": 1, "category_id": 1, "segmentation": [[709.44, 900.34, 711.52, 916.51, 708.2, 933.52, 707.57, 960.27, 701.35, 970.02, 690.57, 972.1, 683.1, 970.23, 678.75, 961.52, 676.26, 946.59, 677.92, 927.5, 679.78, 915.48, 683.72, 904.07, 687.66, 897.43, 695.75, 894.74, 703.84, 895.15]], "area": 2166.0, "bbox": [676.26, 894.74, 35.26, 77.36], "iscrowd": 0, "attributes": {"occluded": false, "track_id": 138, "keyframe": true}}, {"id": 140, "image_id": 1, "category_id": 1, "segmentation": [[757.35, 903.45, 740.76, 897.64, 727.9, 896.19, 720.02, 898.26, 715.04, 904.07, 714.63, 916.1, 715.87, 923.15, 721.26, 926.68, 738.06, 929.79, 748.02, 931.45, 759.22, 932.07, 769.38, 931.86, 776.22, 930.82, 781.2, 928.75, 784.94, 922.73, 784.52, 911.33, 780.79, 904.07, 774.57, 901.58, 764.2, 901.16]], "area": 2042.0, "bbox": [714.63, 896.19, 70.31, 35.88], "iscrowd": 0, "attributes": {"occluded": false, "track_id": 139, "keyframe": true}}, {"id": 141, "image_id": 1, "category_id": 1, "segmentation": [[773.78, 865.01, 787.94, 871.25, 798.86, 879.89, 822.27, 889.97, 829.23, 896.33, 828.87, 906.9, 825.75, 912.3, 816.86, 916.26, 809.42, 915.3, 789.38, 904.62, 773.18, 895.73, 762.37, 889.01, 757.69, 880.85, 757.81, 875.93, 762.85, 868.37]], "area": 1950.0, "bbox": [757.69, 865.01, 71.54, 51.25], "iscrowd": 0, "attributes": {"occluded": false, "track_id": 140, "keyframe": true}}, {"id": 142, "image_id": 1, "category_id": 1, "segmentation": [[871.04, 891.65, 878.96, 900.87, 880.4, 908.93, 875.93, 916.56, 866.28, 922.9, 856.92, 925.78, 846.98, 933.99, 834.17, 938.75, 822.93, 940.33, 816.88, 939.61, 811.7, 935.72, 809.82, 930.97, 809.82, 925.78, 815.59, 917.43, 824.52, 910.8, 834.89, 904.18, 843.24, 898.27, 853.47, 892.8, 861.24, 891.07]], "area": 2066.0, "bbox": [809.82, 891.07, 70.58, 49.26], "iscrowd": 0, "attributes": {"occluded": false, "track_id": 141, "keyframe": true}}, {"id": 143, "image_id": 1, "category_id": 1, "segmentation": [[775.41, 969.26, 784.87, 981.21, 784.12, 990.17, 773.67, 999.38, 762.71, 1016.8, 749.03, 1033.72, 738.57, 1038.2, 729.86, 1033.72, 727.12, 1027.25, 727.12, 1019.54, 731.85, 1006.6, 742.8, 992.41, 751.76, 982.7, 761.97, 974.74]], "area": 2030.0, "bbox": [727.12, 969.26, 57.75, 68.94], "iscrowd": 0, "attributes": {"occluded": false, "track_id": 142, "keyframe": true}}, {"id": 144, "image_id": 1, "category_id": 1, "segmentation": [[743.86, 1078.0, 742.06, 1061.35, 738.57, 1042.68, 727.1, 1027.5, 716.67, 1028.75, 710.7, 1034.72, 709.45, 1047.16, 708.21, 1060.85, 706.96, 1075.79, 706.8, 1078.0]], "area": 1557.0, "bbox": [706.8, 1027.5, 37.06, 52.5], "iscrowd": 0, "attributes": {"occluded": false, "track_id": 143, "keyframe": true}}, {"id": 145, "image_id": 1, "category_id": 1, "segmentation": [[786.86, 1009.58, 799.3, 1022.28, 816.47, 1051.15, 816.47, 1067.57, 809.26, 1076.03, 800.05, 1078.02, 788.35, 1075.54, 784.62, 1068.82, 773.67, 1052.14, 767.69, 1035.22, 762.96, 1021.78, 760.72, 1010.33, 760.72, 1002.36, 763.96, 1000.62, 774.66, 1001.87]], "area": 2578.0, "bbox": [760.72, 1000.62, 55.75, 78.4], "iscrowd": 0, "attributes": {"occluded": false, "track_id": 144, "keyframe": true}}, {"id": 146, "image_id": 1, "category_id": 1, "segmentation": [[842.61, 1019.79, 854.8, 1037.96, 871.73, 1066.83, 872.97, 1074.29, 872.42, 1078.0, 843.36, 1078.0, 842.86, 1078.77, 838.38, 1070.06, 827.42, 1053.39, 819.46, 1037.21, 819.96, 1028.0, 829.17, 1021.53]], "area": 1931.0, "bbox": [819.46, 1019.79, 53.51, 60.21], "iscrowd": 0, "attributes": {"occluded": false, "track_id": 145, "keyframe": true}}, {"id": 147, "image_id": 1, "category_id": 1, "segmentation": [[890.14, 948.86, 889.4, 974.74, 884.67, 1014.06, 870.98, 1024.02, 860.53, 1024.27, 856.05, 1016.55, 854.8, 1004.6, 857.8, 980.2, 862.3, 953.6, 869.5, 946.9]], "area": 2162.0, "bbox": [854.8, 946.9, 35.34, 77.37], "iscrowd": 0, "attributes": {"occluded": false, "track_id": 146, "keyframe": true}}, {"id": 148, "image_id": 1, "category_id": 1, "segmentation": [[786.61, 949.35, 808.51, 947.86, 825.68, 956.32, 842.61, 959.81, 855.55, 970.01, 856.79, 982.95, 855.55, 987.43, 842.86, 988.93, 831.16, 986.69, 813.49, 982.95, 799.05, 979.47, 787.35, 973.25, 782.87, 966.28, 783.12, 957.57]], "area": 2053.0, "bbox": [782.87, 947.86, 73.92, 41.07], "iscrowd": 0, "attributes": {"occluded": false, "track_id": 147, "keyframe": true}}, {"id": 149, "image_id": 1, "category_id": 1, "segmentation": [[937.7, 997.07, 921.87, 1023.65, 906.34, 1044.56, 893.19, 1045.15, 885.73, 1041.27, 883.64, 1031.12, 886.33, 1017.68, 893.19, 1007.22, 906.3, 989.3, 915.9, 977.1, 928.4, 975.0, 939.19, 980.04, 941.88, 984.82]], "area": 2263.0, "bbox": [883.64, 975.0, 58.24, 70.15], "iscrowd": 0, "attributes": {"occluded": false, "track_id": 148, "keyframe": true}}, {"id": 150, "image_id": 1, "category_id": 1, "segmentation": [[900.42, 913.88, 893.97, 926.36, 899.13, 938.83, 913.75, 952.16, 932.25, 963.77, 948.59, 967.21, 956.76, 962.48, 958.91, 953.02, 952.89, 939.26, 935.26, 926.79, 924.08, 918.61, 911.6, 913.88]], "area": 2029.0, "bbox": [893.97, 913.88, 64.94, 53.33], "iscrowd": 0, "attributes": {"occluded": false, "track_id": 149, "keyframe": true}}, {"id": 151, "image_id": 1, "category_id": 1, "segmentation": [[1011.38, 891.95, 1007.51, 915.17, 994.18, 953.02, 982.57, 968.07, 969.66, 968.07, 962.78, 962.48, 961.49, 951.3, 965.36, 937.54, 970.95, 919.9, 976.97, 902.7, 983.0, 888.08, 991.17, 883.35, 998.05, 884.64]], "area": 2581.0, "bbox": [961.49, 883.35, 49.89, 84.72], "iscrowd": 0, "attributes": {"occluded": false, "track_id": 150, "keyframe": true}}, {"id": 152, "image_id": 1, "category_id": 1, "segmentation": [[810.92, 796.94, 820.63, 792.46, 830.83, 797.93, 832.33, 810.13, 826.6, 818.34, 817.89, 832.28, 807.94, 845.22, 798.98, 852.44, 786.28, 854.43, 775.08, 849.7, 774.09, 841.74, 779.81, 832.03, 786.04, 822.32, 801.71, 804.9, 803.71, 802.66]], "area": 1925.0, "bbox": [774.09, 792.46, 58.24, 61.97], "iscrowd": 0, "attributes": {"occluded": false, "track_id": 151, "keyframe": true}}, {"id": 153, "image_id": 1, "category_id": 1, "segmentation": [[870.28, 764.18, 868.04, 790.56, 854.35, 828.4, 846.89, 835.12, 837.68, 834.62, 832.95, 828.64, 830.21, 816.7, 833.45, 801.52, 836.19, 788.82, 842.91, 775.13, 847.88, 764.18, 857.34, 755.72, 863.81, 750.49, 867.79, 749.5]], "area": 2090.0, "bbox": [830.21, 749.5, 40.07, 85.62], "iscrowd": 0, "attributes": {"occluded": false, "track_id": 152, "keyframe": true}}, {"id": 154, "image_id": 1, "category_id": 1, "segmentation": [[887.71, 742.28, 865.3, 742.78, 857.09, 746.26, 854.85, 754.48, 858.83, 763.69, 867.54, 771.15, 878.5, 770.9, 893.68, 768.91, 905.13, 765.93, 909.36, 764.18, 909.61, 755.97, 907.61, 749.5, 899.9, 741.78]], "area": 1327.0, "bbox": [854.85, 741.78, 54.76, 29.37], "iscrowd": 0, "attributes": {"occluded": false, "track_id": 153, "keyframe": true}}, {"id": 155, "image_id": 1, "category_id": 1, "segmentation": [[805.45, 653.4, 788.28, 665.85, 782.8, 676.3, 782.8, 686.51, 787.28, 692.23, 793.0, 693.72, 803.95, 692.23, 808.93, 691.24, 815.9, 686.01, 820.88, 679.29, 832.33, 673.32, 838.3, 670.33, 842.78, 664.6, 844.03, 657.88, 843.28, 650.42, 836.56, 646.19, 819.39, 646.69]], "area": 1851.0, "bbox": [782.8, 646.19, 61.23, 47.53], "iscrowd": 0, "attributes": {"occluded": false, "track_id": 154, "keyframe": true}}, {"id": 156, "image_id": 1, "category_id": 1, "segmentation": [[877.13, 631.5, 862.69, 650.92, 855.72, 669.33, 859.46, 676.55, 867.17, 680.53, 878.37, 681.53, 884.1, 677.3, 889.32, 669.58, 895.05, 661.37, 901.02, 653.65, 907.24, 647.18, 911.97, 639.97, 916.45, 633.49, 918.69, 627.52, 917.69, 621.55, 910.97, 617.07, 899.53, 617.81, 892.31, 620.55]], "area": 2194.0, "bbox": [855.72, 617.07, 62.97, 64.46], "iscrowd": 0, "attributes": {"occluded": false, "track_id": 155, "keyframe": true}}, {"id": 157, "image_id": 1, "category_id": 1, "segmentation": [[849.0, 584.96, 861.94, 591.43, 872.15, 607.36, 871.65, 615.57, 867.92, 621.55, 858.21, 624.04, 846.26, 621.8, 840.04, 618.31, 835.56, 613.33, 826.85, 601.64, 820.38, 585.71, 818.89, 574.76, 820.63, 565.55, 823.37, 563.31, 832.83, 563.81, 840.04, 570.78]], "area": 1851.0, "bbox": [818.89, 563.31, 53.26, 60.73], "iscrowd": 0, "attributes": {"occluded": false, "track_id": 156, "keyframe": true}}, {"id": 158, "image_id": 1, "category_id": 1, "segmentation": [[801.33, 535.07, 815.36, 548.51, 823.73, 566.13, 827.61, 601.37, 824.92, 618.1, 812.68, 621.68, 797.44, 616.9, 794.16, 609.14, 791.47, 598.09, 790.57, 584.05, 786.99, 564.34, 786.99, 549.41, 794.76, 535.07]], "area": 2630.0, "bbox": [786.99, 535.07, 40.62, 86.61], "iscrowd": 0, "attributes": {"occluded": false, "track_id": 157, "keyframe": true}}, {"id": 159, "image_id": 1, "category_id": 1, "segmentation": [[825.38, 482.86, 835.77, 509.02, 844.73, 528.02, 843.29, 539.13, 834.69, 545.94, 826.45, 547.01, 816.77, 544.14, 812.83, 539.13, 806.74, 526.22, 798.85, 500.78, 796.7, 485.01, 799.21, 474.97, 808.17, 469.6, 816.41, 470.67]], "area": 2322.0, "bbox": [796.7, 469.6, 48.03, 77.41], "iscrowd": 0, "attributes": {"occluded": false, "track_id": 158, "keyframe": true}}, {"id": 160, "image_id": 1, "category_id": 1, "segmentation": [[847.6, 455.62, 863.36, 464.94, 878.42, 487.16, 882.72, 509.74, 876.62, 518.34, 864.8, 520.13, 856.91, 514.76, 852.61, 509.74, 844.37, 496.12, 833.98, 478.56, 828.96, 467.45, 831.47, 455.98]], "area": 2063.0, "bbox": [828.96, 455.62, 53.76, 64.51], "iscrowd": 0, "attributes": {"occluded": false, "track_id": 159, "keyframe": true}}, {"id": 161, "image_id": 1, "category_id": 1, "segmentation": [[904.22, 475.69, 897.77, 507.95, 884.87, 528.37, 874.12, 538.41, 860.86, 535.9, 856.55, 527.66, 855.12, 513.68, 861.93, 493.97, 873.4, 474.62, 882.72, 464.58, 890.24, 461.0, 895.26, 461.71]], "area": 2385.0, "bbox": [855.12, 461.0, 49.1, 77.41], "iscrowd": 0, "attributes": {"occluded": false, "track_id": 160, "keyframe": true}}, {"id": 162, "image_id": 1, "category_id": 1, "segmentation": [[883.43, 533.39, 886.3, 557.4, 883.79, 568.87, 870.53, 572.46, 860.86, 571.38, 855.48, 563.5, 852.25, 543.79, 852.25, 530.53, 854.05, 518.34, 858.35, 513.32, 868.02, 513.32, 873.76, 515.11, 879.49, 519.77]], "area": 1679.0, "bbox": [852.25, 513.32, 34.05, 59.14], "iscrowd": 0, "attributes": {"occluded": false, "track_id": 161, "keyframe": true}}, {"id": 163, "image_id": 1, "category_id": 1, "segmentation": [[910.1, 550.27, 918.34, 549.2, 929.09, 554.93, 929.81, 568.55, 928.38, 576.08, 921.21, 593.28, 908.31, 614.78, 896.12, 619.08, 885.73, 617.29, 881.43, 611.56, 881.43, 600.81, 887.2, 586.5, 899.0, 561.7]], "area": 2147.0, "bbox": [881.43, 549.2, 48.38, 69.88], "iscrowd": 0, "attributes": {"occluded": false, "track_id": 162, "keyframe": true}}, {"id": 164, "image_id": 1, "category_id": 1, "segmentation": [[926.69, 596.29, 938.88, 602.02, 958.23, 618.51, 975.43, 633.56, 979.38, 643.6, 977.58, 653.27, 972.21, 656.86, 961.1, 655.78, 952.14, 651.12, 938.52, 640.01, 920.6, 624.6, 912.36, 613.85, 913.07, 607.04, 918.09, 599.52]], "area": 2045.0, "bbox": [912.36, 596.29, 67.02, 60.57], "iscrowd": 0, "attributes": {"occluded": false, "track_id": 163, "keyframe": true}}, {"id": 165, "image_id": 1, "category_id": 1, "segmentation": [[746.28, 394.04, 777.34, 404.79, 796.76, 409.57, 807.21, 422.71, 805.72, 432.27, 801.24, 436.15, 788.39, 437.35, 773.46, 434.06, 755.24, 427.49, 740.31, 421.52, 734.64, 413.46, 732.84, 408.08, 735.8, 399.4]], "area": 1978.0, "bbox": [732.84, 394.04, 74.37, 43.31], "iscrowd": 0, "attributes": {"occluded": false, "track_id": 164, "keyframe": true}}, {"id": 166, "image_id": 1, "category_id": 1, "segmentation": [[752.85, 313.4, 763.01, 326.55, 773.46, 342.08, 780.93, 358.8, 783.62, 378.51, 780.03, 386.28, 770.47, 390.76, 762.41, 390.16, 757.63, 386.28, 750.17, 375.82, 740.91, 355.52, 734.04, 333.12, 732.25, 321.77, 739.12, 313.7]], "area": 2424.0, "bbox": [732.25, 313.4, 51.37, 77.36], "iscrowd": 0, "attributes": {"occluded": false, "track_id": 165, "keyframe": true}}, {"id": 167, "image_id": 1, "category_id": 1, "segmentation": [[832.3, 307.43, 815.87, 313.7, 790.49, 334.01, 780.03, 342.37, 781.23, 360.0, 788.69, 365.97, 802.43, 362.68, 819.16, 351.93, 841.26, 335.21, 848.72, 325.05, 848.72, 322.36, 841.85, 311.31]], "area": 2182.0, "bbox": [780.03, 307.43, 68.69, 58.54], "iscrowd": 0, "attributes": {"occluded": false, "track_id": 166, "keyframe": true}}, {"id": 168, "image_id": 1, "category_id": 1, "segmentation": [[851.41, 339.99, 860.07, 340.28, 865.15, 349.84, 865.15, 359.7, 857.68, 365.07, 842.45, 370.45, 826.62, 379.71, 810.5, 386.28, 803.92, 386.88, 795.86, 384.49, 791.68, 376.42, 791.68, 370.75, 799.4, 362.7, 825.73, 346.56, 840.06, 341.18]], "area": 1992.0, "bbox": [791.68, 339.99, 73.47, 46.89], "iscrowd": 0, "attributes": {"occluded": false, "track_id": 167, "keyframe": true}}, {"id": 169, "image_id": 1, "category_id": 1, "segmentation": [[799.5, 229.12, 771.73, 235.69, 748.14, 245.55, 739.18, 254.81, 737.38, 263.77, 739.47, 269.14, 750.82, 273.03, 771.13, 271.23, 796.52, 263.47, 814.44, 256.3, 819.51, 253.02, 823.7, 245.85, 823.99, 238.38, 820.71, 233.01, 816.53, 228.53]], "area": 2544.0, "bbox": [737.38, 228.53, 86.61, 44.5], "iscrowd": 0, "attributes": {"occluded": false, "track_id": 168, "keyframe": true}}, {"id": 170, "image_id": 1, "category_id": 1, "segmentation": [[811.45, 270.34, 797.12, 278.1, 771.73, 287.36, 761.28, 299.01, 764.26, 308.27, 779.2, 309.16, 800.4, 304.09, 818.02, 300.5, 826.68, 297.81, 831.16, 294.83, 834.45, 286.76, 834.45, 279.6, 829.07, 274.22, 824.29, 269.74]], "area": 1780.0, "bbox": [761.28, 269.74, 73.17, 39.42], "iscrowd": 0, "attributes": {"occluded": false, "track_id": 169, "keyframe": true}}, {"id": 171, "image_id": 1, "category_id": 1, "segmentation": [[726.93, 264.37, 716.78, 273.62, 711.7, 283.78, 714.09, 294.53, 724.54, 299.91, 731.41, 300.2, 739.18, 296.92, 744.85, 288.56, 752.02, 279.3, 760.38, 273.62, 766.65, 267.65, 769.04, 259.59, 763.67, 253.02, 754.71, 250.63, 741.86, 251.52]], "area": 1653.0, "bbox": [711.7, 250.63, 57.34, 49.57], "iscrowd": 0, "attributes": {"occluded": false, "track_id": 170, "keyframe": true}}, {"id": 172, "image_id": 1, "category_id": 1, "segmentation": [[613.14, 219.78, 631.96, 216.79, 639.72, 218.58, 656.74, 218.28, 680.64, 221.87, 695.87, 232.32, 698.26, 243.67, 690.49, 249.04, 677.65, 251.43, 647.79, 253.22, 626.88, 252.03, 616.43, 250.84, 611.95, 246.65, 607.17, 237.1, 605.67, 224.85]], "area": 2727.0, "bbox": [605.67, 216.79, 92.59, 36.43], "iscrowd": 0, "attributes": {"occluded": false, "track_id": 171, "keyframe": true}}, {"id": 173, "image_id": 1, "category_id": 1, "segmentation": [[556.69, 143.02, 569.24, 157.35, 583.87, 181.84, 585.07, 190.8, 578.5, 197.38, 571.33, 199.47, 564.16, 197.97, 555.2, 192.6, 543.55, 180.35, 533.7, 166.31, 530.41, 154.37, 531.61, 148.39, 537.58, 143.92, 547.73, 139.44]], "area": 1929.0, "bbox": [530.41, 139.44, 54.66, 60.03], "iscrowd": 0, "attributes": {"occluded": false, "track_id": 172, "keyframe": true}}, {"id": 174, "image_id": 1, "category_id": 1, "segmentation": [[568.05, 92.61, 573.07, 106.58, 566.94, 119.48, 556.19, 125.22, 536.12, 135.61, 525.01, 139.55, 512.1, 139.55, 503.5, 132.39, 503.18, 122.71, 509.24, 111.96, 531.1, 98.34, 550.85, 94.04]], "area": 2156.0, "bbox": [503.18, 92.61, 69.89, 46.94], "iscrowd": 0, "attributes": {"occluded": false, "track_id": 173, "keyframe": true}}, {"id": 175, "image_id": 1, "category_id": 1, "segmentation": [[477.46, 44.07, 496.87, 67.97, 506.73, 89.47, 507.92, 107.39, 502.55, 114.86, 492.99, 119.63, 487.31, 117.24, 478.36, 110.67, 470.89, 93.05, 459.54, 75.13, 449.98, 59.01, 447.29, 50.34, 448.79, 40.19, 452.07, 32.13, 456.55, 31.23, 461.93, 32.72]], "area": 2834.0, "bbox": [447.29, 31.23, 60.63, 88.4], "iscrowd": 0, "attributes": {"occluded": false, "track_id": 174, "keyframe": true}}, {"id": 176, "image_id": 1, "category_id": 1, "segmentation": [[496.28, 18.39, 505.53, 40.49, 514.19, 65.88, 506.73, 72.45, 496.27, 70.65, 489.7, 64.98, 480.74, 50.05, 468.5, 31.53, 462.23, 19.28, 465.21, 12.71, 477.46, 7.64, 486.12, 8.83]], "area": 1761.0, "bbox": [462.23, 7.64, 51.96, 64.81], "iscrowd": 0, "attributes": {"occluded": false, "track_id": 175, "keyframe": true}}, {"id": 177, "image_id": 1, "category_id": 1, "segmentation": [[524.05, 64.98, 542.57, 64.98, 554.51, 70.65, 558.4, 76.03, 557.2, 91.26, 552.12, 94.55, 532.71, 96.64, 518.08, 97.83, 508.22, 96.64, 502.25, 88.27, 499.86, 78.12, 500.16, 71.85, 502.85, 68.86]], "area": 1633.0, "bbox": [499.86, 64.98, 58.54, 32.85], "iscrowd": 0, "attributes": {"occluded": false, "track_id": 176, "keyframe": true}}, {"id": 178, "image_id": 1, "category_id": 1, "segmentation": [[591.38, 48.16, 593.53, 67.52, 606.43, 91.53, 605.0, 108.37, 590.3, 110.52, 578.48, 106.94, 568.44, 93.32, 560.56, 72.18, 556.97, 52.47, 558.05, 43.86, 569.16, 38.13, 579.19, 38.13, 588.51, 40.64]], "area": 2384.0, "bbox": [556.97, 38.13, 49.46, 72.39], "iscrowd": 0, "attributes": {"occluded": false, "track_id": 177, "keyframe": true}}, {"id": 179, "image_id": 1, "category_id": 1, "segmentation": [[655.63, 0.0, 661.07, 11.83, 663.81, 30.75, 662.56, 38.96, 656.09, 40.95, 644.64, 42.45, 636.43, 41.2, 633.2, 35.97, 631.2, 22.29, 629.46, 12.83, 624.73, 3.37, 623.37, 0.0]], "area": 1284.0, "bbox": [623.37, 0.0, 40.44, 42.45], "iscrowd": 0, "attributes": {"occluded": false, "track_id": 178, "keyframe": true}}, {"id": 180, "image_id": 1, "category_id": 1, "segmentation": [[634.1, 60.6, 641.24, 79.43, 637.96, 91.68, 634.67, 95.86, 623.62, 97.65, 612.27, 95.26, 607.79, 88.39, 606.0, 73.2, 602.1, 57.9, 602.42, 45.09, 609.29, 26.57, 612.87, 21.2, 624.22, 23.88, 626.31, 26.27, 629.6, 37.92]], "area": 2087.0, "bbox": [602.1, 21.2, 39.14, 76.45], "iscrowd": 0, "attributes": {"occluded": false, "track_id": 179, "keyframe": true}}, {"id": 181, "image_id": 1, "category_id": 1, "segmentation": [[669.32, 56.44, 649.31, 71.97, 641.84, 84.81, 643.34, 96.76, 649.01, 100.94, 657.67, 101.83, 665.44, 99.74, 675.89, 90.78, 686.04, 80.03, 692.61, 72.57, 700.08, 60.02, 698.29, 48.37, 691.42, 43.59, 677.68, 47.18]], "area": 1877.0, "bbox": [641.84, 43.59, 58.24, 58.24], "iscrowd": 0, "attributes": {"occluded": false, "track_id": 180, "keyframe": true}}, {"id": 182, "image_id": 1, "category_id": 1, "segmentation": [[718.6, 38.52, 700.68, 54.94, 690.22, 73.16, 690.22, 83.91, 693.21, 90.19, 698.89, 93.17, 709.94, 91.98, 722.48, 86.3, 736.22, 75.85, 743.09, 68.09, 748.76, 61.81, 755.33, 51.06, 757.72, 37.92, 758.92, 26.27, 753.54, 24.48, 736.82, 26.57]], "area": 2753.0, "bbox": [690.22, 24.48, 68.7, 68.69], "iscrowd": 0, "attributes": {"occluded": false, "track_id": 181, "keyframe": true}}, {"id": 183, "image_id": 1, "category_id": 1, "segmentation": [[621.3, 134.58, 607.11, 166.94, 598.4, 179.88, 589.94, 182.12, 579.74, 177.89, 577.0, 168.43, 576.75, 158.72, 582.97, 147.03, 590.19, 132.59, 594.42, 124.38, 602.38, 118.4, 608.61, 117.66, 616.82, 119.65, 620.3, 122.39]], "area": 1803.0, "bbox": [576.75, 117.66, 44.55, 64.46], "iscrowd": 0, "attributes": {"occluded": false, "track_id": 182, "keyframe": true}}, {"id": 184, "image_id": 1, "category_id": 1, "segmentation": [[645.44, 142.05, 663.11, 148.02, 671.82, 156.98, 673.56, 170.17, 669.83, 178.14, 659.63, 178.39, 645.69, 174.4, 627.77, 173.66, 614.33, 172.91, 606.61, 170.92, 599.4, 164.7, 597.41, 155.49, 601.39, 145.78, 606.12, 142.3, 625.28, 140.8]], "area": 2208.0, "bbox": [597.41, 140.8, 76.15, 37.59], "iscrowd": 0, "attributes": {"occluded": false, "track_id": 183, "keyframe": true}}, {"id": 185, "image_id": 1, "category_id": 1, "segmentation": [[639.72, 123.13, 621.05, 135.58, 617.81, 144.29, 623.79, 151.75, 637.73, 152.5, 650.67, 147.77, 666.35, 140.56, 678.79, 131.6, 684.02, 121.64, 683.77, 117.66, 676.8, 114.42, 667.84, 113.18, 653.65, 115.17]], "area": 1554.0, "bbox": [617.81, 113.18, 66.21, 39.32], "iscrowd": 0, "attributes": {"occluded": false, "track_id": 184, "keyframe": true}}, {"id": 186, "image_id": 1, "category_id": 1, "segmentation": [[738.5, 131.24, 737.21, 172.53, 726.89, 196.18, 707.97, 205.21, 689.47, 197.04, 691.19, 183.71, 695.06, 169.09, 702.37, 152.31, 715.28, 134.68, 726.03, 121.78, 736.35, 116.19]], "area": 2710.0, "bbox": [689.47, 116.19, 49.03, 89.02], "iscrowd": 0, "attributes": {"occluded": false, "track_id": 185, "keyframe": true}}, {"id": 187, "image_id": 1, "category_id": 1, "segmentation": [[715.32, 111.93, 708.01, 117.09, 696.4, 133.43, 692.96, 145.05, 693.39, 152.36, 697.69, 157.95, 708.01, 158.81, 718.76, 149.78, 724.78, 140.31, 735.96, 132.14, 743.7, 127.41, 745.85, 123.54, 744.56, 112.36, 734.24, 108.06]], "area": 1556.0, "bbox": [692.96, 108.06, 52.89, 50.75], "iscrowd": 0, "attributes": {"occluded": false, "track_id": 186, "keyframe": true}}, {"id": 188, "image_id": 1, "category_id": 1, "segmentation": [[732.05, 216.25, 727.03, 237.4, 722.37, 243.13, 708.4, 245.64, 702.66, 243.85, 700.87, 234.53, 700.87, 217.33, 703.38, 204.07, 708.04, 192.6, 723.09, 182.56, 735.99, 180.77, 739.93, 189.01]], "area": 1748.0, "bbox": [700.87, 180.77, 39.06, 64.87], "iscrowd": 0, "attributes": {"occluded": false, "track_id": 187, "keyframe": true}}, {"id": 189, "image_id": 1, "category_id": 1, "segmentation": [[659.65, 186.86, 679.72, 205.14, 692.63, 217.68, 699.44, 228.79, 700.51, 240.62, 692.63, 248.86, 683.67, 250.66, 673.63, 242.41, 667.9, 234.17, 656.79, 220.19, 644.24, 207.65, 640.66, 200.84, 640.66, 194.03, 646.75, 186.86]], "area": 1937.0, "bbox": [640.66, 186.86, 59.85, 63.8], "iscrowd": 0, "attributes": {"occluded": false, "track_id": 188, "keyframe": true}}, {"id": 190, "image_id": 1, "category_id": 1, "segmentation": [[606.65, 195.38, 560.21, 205.9, 553.39, 220.77, 560.83, 231.91, 600.46, 231.3, 632.66, 225.1, 645.67, 218.29, 645.2, 202.9, 639.48, 193.52]], "area": 2709.0, "bbox": [553.39, 193.52, 92.28, 38.39], "iscrowd": 0, "attributes": {"occluded": false, "track_id": 189, "keyframe": true}}, {"id": 191, "image_id": 1, "category_id": 1, "segmentation": [[674.84, 169.36, 684.4, 187.28, 690.97, 208.78, 692.76, 218.94, 687.98, 224.61, 676.04, 224.61, 666.78, 219.24, 658.12, 204.01, 650.95, 184.89, 648.26, 178.62, 651.25, 170.85, 664.09, 165.78]], "area": 1640.0, "bbox": [648.26, 165.78, 44.5, 58.83], "iscrowd": 0, "attributes": {"occluded": false, "track_id": 190, "keyframe": true}}, {"id": 192, "image_id": 1, "category_id": 1, "segmentation": [[768.32, 128.12, 778.71, 125.61, 791.97, 130.99, 797.71, 136.36, 800.93, 149.63, 800.57, 154.28, 793.76, 156.08, 778.71, 154.64, 765.81, 153.57, 749.68, 153.21, 741.44, 152.85, 736.78, 148.55, 734.99, 139.23, 735.35, 130.99, 741.8, 127.05, 754.34, 126.33]], "area": 1637.0, "bbox": [734.99, 125.61, 65.94, 30.47], "iscrowd": 0, "attributes": {"occluded": false, "track_id": 191, "keyframe": true}}, {"id": 193, "image_id": 1, "category_id": 1, "segmentation": [[783.96, 187.58, 784.82, 218.54, 785.25, 233.17, 778.37, 240.05, 764.18, 241.77, 760.74, 239.62, 756.43, 229.3, 755.14, 211.66, 754.28, 194.89, 756.86, 179.41, 760.3, 176.4, 774.93, 175.54, 778.37, 178.98]], "area": 1769.0, "bbox": [754.28, 175.54, 30.97, 66.23], "iscrowd": 0, "attributes": {"occluded": false, "track_id": 192, "keyframe": true}}, {"id": 194, "image_id": 1, "category_id": 1, "segmentation": [[799.87, 156.18, 812.34, 165.65, 824.39, 179.41, 828.26, 198.76, 827.4, 212.52, 822.67, 220.69, 814.92, 224.57, 806.75, 222.85, 798.58, 209.94, 795.14, 201.77, 785.68, 184.14, 780.95, 169.52, 784.82, 160.91]], "area": 2048.0, "bbox": [780.95, 156.18, 47.31, 68.39], "iscrowd": 0, "attributes": {"occluded": false, "track_id": 193, "keyframe": true}}, {"id": 195, "image_id": 1, "category_id": 1, "segmentation": [[843.76, 141.6, 852.0, 170.27, 857.74, 199.66, 857.74, 217.58, 850.21, 221.52, 841.61, 219.37, 835.16, 211.84, 830.5, 200.37, 825.84, 178.15, 824.41, 159.16, 824.41, 148.77, 829.07, 138.37, 836.59, 134.43, 841.25, 134.79]], "area": 2018.0, "bbox": [824.41, 134.43, 33.33, 87.09], "iscrowd": 0, "attributes": {"occluded": false, "track_id": 194, "keyframe": true}}, {"id": 196, "image_id": 1, "category_id": 1, "segmentation": [[819.75, 81.75, 802.55, 111.49, 798.96, 125.47, 805.77, 135.15, 818.31, 138.01, 823.33, 136.22, 830.86, 129.41, 833.73, 116.51, 844.12, 103.25, 850.93, 93.93, 852.36, 88.2, 850.21, 77.45, 845.91, 72.79, 831.57, 72.79]], "area": 2036.0, "bbox": [798.96, 72.79, 53.4, 65.22], "iscrowd": 0, "attributes": {"occluded": false, "track_id": 195, "keyframe": true}}, {"id": 197, "image_id": 1, "category_id": 1, "segmentation": [[822.26, 57.73, 807.92, 69.92, 787.85, 99.67, 780.68, 109.34, 776.38, 108.98, 764.56, 101.46, 761.69, 91.78, 764.91, 79.24, 776.02, 62.75, 784.63, 53.07, 792.87, 46.27, 805.77, 43.4, 807.56, 43.4, 822.97, 50.92]], "area": 2042.0, "bbox": [761.69, 43.4, 61.28, 65.94], "iscrowd": 0, "attributes": {"occluded": false, "track_id": 196, "keyframe": true}}, {"id": 198, "image_id": 1, "category_id": 1, "segmentation": [[759.65, 0.71, 766.12, 14.89, 780.81, 50.48, 775.83, 59.94, 767.62, 61.68, 761.64, 58.95, 753.68, 48.74, 736.51, 29.08, 733.52, 11.91, 737.5, 3.45, 743.97, 0.21]], "area": 1712.0, "bbox": [733.52, 0.21, 47.29, 61.47], "iscrowd": 0, "attributes": {"occluded": false, "track_id": 197, "keyframe": true}}, {"id": 199, "image_id": 1, "category_id": 1, "segmentation": [[726.55, 0.21, 733.77, 15.64, 734.27, 27.59, 729.8, 30.1, 723.3, 31.1, 712.37, 23.36, 704.4, 13.65, 697.43, 4.19, 696.04, 0.0, 713.68, 0.0]], "area": 771.0, "bbox": [696.04, 0.0, 38.23, 31.1], "iscrowd": 0, "attributes": {"occluded": false, "track_id": 198, "keyframe": true}}, {"id": 200, "image_id": 1, "category_id": 1, "segmentation": [[825.01, 4.86, 844.42, 10.83, 866.52, 17.1, 873.69, 26.66, 873.39, 35.02, 866.23, 40.4, 847.11, 41.59, 828.59, 40.4, 811.57, 40.1, 800.52, 33.53, 794.25, 27.26, 791.56, 18.9, 793.65, 12.03, 803.21, 7.85]], "area": 2278.0, "bbox": [791.56, 4.86, 82.13, 36.73], "iscrowd": 0, "attributes": {"occluded": false, "track_id": 199, "keyframe": true}}, {"id": 201, "image_id": 1, "category_id": 1, "segmentation": [[915.5, 4.0, 941.19, 10.23, 955.82, 13.82, 960.3, 20.09, 954.63, 33.23, 942.09, 34.43, 922.37, 34.13, 908.04, 33.53, 894.3, 31.44, 885.64, 26.36, 883.25, 20.69, 882.95, 12.92, 885.94, 7.85, 891.61, 3.37, 901.47, 1.57]], "area": 1934.0, "bbox": [882.95, 1.57, 77.35, 32.86], "iscrowd": 0, "attributes": {"occluded": false, "track_id": 200, "keyframe": true}}, {"id": 202, "image_id": 1, "category_id": 1, "segmentation": [[997.94, 44.88, 999.73, 60.11, 992.56, 65.19, 980.02, 65.49, 970.76, 64.89, 949.25, 65.49, 935.81, 64.29, 928.35, 57.72, 926.26, 50.85, 928.35, 44.58, 945.67, 39.2, 967.77, 36.82, 977.03, 36.52, 990.47, 38.61]], "area": 1788.0, "bbox": [926.26, 36.52, 73.47, 28.97], "iscrowd": 0, "attributes": {"occluded": false, "track_id": 201, "keyframe": true}}, {"id": 203, "image_id": 1, "category_id": 1, "segmentation": [[880.86, 50.85, 891.61, 62.2, 899.38, 79.52, 905.35, 104.61, 903.26, 114.77, 891.31, 118.35, 879.67, 116.26, 876.38, 110.58, 873.39, 100.13, 869.21, 88.19, 861.45, 73.85, 859.06, 62.5, 859.36, 54.44, 868.91, 47.57, 873.69, 47.57]], "area": 2069.0, "bbox": [859.06, 47.57, 46.29, 70.78], "iscrowd": 0, "attributes": {"occluded": false, "track_id": 202, "keyframe": true}}, {"id": 204, "image_id": 1, "category_id": 1, "segmentation": [[883.55, 142.62, 878.07, 166.26, 864.38, 195.88, 859.65, 195.63, 853.68, 188.17, 850.7, 169.75, 853.93, 155.56, 858.91, 146.11, 866.13, 138.89, 873.84, 133.66, 881.56, 133.66]], "area": 1257.0, "bbox": [850.7, 133.66, 32.85, 62.22], "iscrowd": 0, "attributes": {"occluded": false, "track_id": 203, "keyframe": true}}, {"id": 205, "image_id": 1, "category_id": 1, "segmentation": [[900.47, 147.35, 918.14, 163.28, 933.08, 203.35, 931.08, 226.25, 922.87, 232.97, 910.18, 234.21, 901.72, 228.49, 898.48, 216.04, 894.0, 201.11, 884.05, 184.18, 878.57, 170.99, 877.82, 160.04, 885.54, 151.83, 892.51, 145.36]], "area": 3019.0, "bbox": [877.82, 145.36, 55.26, 88.85], "iscrowd": 0, "attributes": {"occluded": false, "track_id": 204, "keyframe": true}}, {"id": 206, "image_id": 1, "category_id": 1, "segmentation": [[940.29, 121.96, 931.08, 155.07, 921.38, 168.01, 913.16, 169.25, 904.7, 158.3, 898.98, 148.84, 898.98, 136.65, 909.43, 121.22, 917.89, 110.51, 927.1, 104.54, 930.09, 103.79, 940.29, 110.76]], "area": 1761.0, "bbox": [898.98, 103.79, 41.31, 65.46], "iscrowd": 0, "attributes": {"occluded": false, "track_id": 205, "keyframe": true}}, {"id": 207, "image_id": 1, "category_id": 1, "segmentation": [[894.83, 220.01, 889.1, 249.04, 884.08, 264.81, 868.67, 266.6, 860.43, 261.59, 856.84, 254.78, 856.84, 240.08, 859.35, 224.31, 863.29, 212.85, 870.82, 204.96, 878.7, 201.74, 886.95, 203.53, 889.46, 204.96]], "area": 1885.0, "bbox": [856.84, 201.74, 37.99, 64.86], "iscrowd": 0, "attributes": {"occluded": false, "track_id": 206, "keyframe": true}}, {"id": 208, "image_id": 1, "category_id": 1, "segmentation": [[923.86, 233.27, 924.22, 258.36, 920.28, 268.04, 898.06, 268.76, 896.62, 266.96, 891.25, 251.91, 891.25, 232.56, 891.96, 219.66, 898.77, 211.05, 906.3, 211.77, 916.33, 213.2]], "area": 1665.0, "bbox": [891.25, 211.05, 32.97, 57.71], "iscrowd": 0, "attributes": {"occluded": false, "track_id": 207, "keyframe": true}}, {"id": 209, "image_id": 1, "category_id": 1, "segmentation": [[990.52, 174.86, 989.81, 203.17, 982.28, 215.71, 970.45, 241.88, 960.42, 249.04, 947.87, 248.69, 943.21, 243.67, 943.57, 231.12, 947.87, 209.98, 956.12, 193.13, 961.85, 178.44, 965.08, 170.91, 977.98, 166.97, 985.86, 166.97]], "area": 2526.0, "bbox": [943.21, 166.97, 47.31, 82.07], "iscrowd": 0, "attributes": {"occluded": false, "track_id": 208, "keyframe": true}}, {"id": 210, "image_id": 1, "category_id": 1, "segmentation": [[989.09, 143.68, 1013.82, 152.28, 1031.38, 167.69, 1034.96, 176.29, 1028.87, 190.27, 1024.57, 192.42, 1015.97, 192.06, 1007.72, 185.61, 994.82, 175.93, 976.19, 168.76, 960.78, 166.61, 956.47, 164.1, 956.47, 154.07, 965.08, 146.18]], "area": 2140.0, "bbox": [956.47, 143.68, 78.49, 48.74], "iscrowd": 0, "attributes": {"occluded": false, "track_id": 209, "keyframe": true}}, {"id": 211, "image_id": 1, "category_id": 1, "segmentation": [[955.04, 121.1, 936.76, 131.49, 934.25, 136.51, 935.69, 147.98, 940.35, 153.35, 949.67, 153.71, 964.72, 150.84, 989.45, 142.96, 1006.79, 134.54, 1008.58, 123.46, 1007.4, 112.42, 994.86, 111.24, 976.04, 113.03, 969.77, 115.72]], "area": 2145.0, "bbox": [934.25, 111.24, 74.33, 42.47], "iscrowd": 0, "attributes": {"occluded": false, "track_id": 210, "keyframe": true}}, {"id": 212, "image_id": 1, "category_id": 1, "segmentation": [[884.77, 278.91, 868.94, 281.9, 855.5, 289.66, 854.31, 300.71, 861.48, 304.3, 877.31, 305.49, 895.82, 302.8, 903.89, 301.61, 913.15, 301.91, 922.4, 302.21, 930.77, 303.1, 934.05, 300.71, 934.65, 292.05, 934.35, 286.97, 924.79, 279.51, 912.25, 278.01]], "area": 1779.0, "bbox": [854.31, 278.01, 80.34, 27.48], "iscrowd": 0, "attributes": {"occluded": false, "track_id": 211, "keyframe": true}}, {"id": 213, "image_id": 1, "category_id": 1, "segmentation": [[915.62, 318.18, 892.32, 331.08, 879.78, 342.91, 877.63, 351.87, 882.29, 359.39, 895.19, 360.83, 906.3, 357.6, 917.77, 351.87, 926.73, 346.13, 933.54, 340.4, 938.91, 335.02, 940.35, 328.21, 938.91, 318.18, 934.97, 314.59, 927.44, 313.52]], "area": 1766.0, "bbox": [877.63, 313.52, 62.72, 47.31], "iscrowd": 0, "attributes": {"occluded": false, "track_id": 212, "keyframe": true}}, {"id": 214, "image_id": 1, "category_id": 1, "segmentation": [[962.57, 293.81, 974.39, 300.97, 989.45, 331.44, 993.03, 352.94, 987.3, 361.18, 975.83, 363.33, 972.24, 360.11, 963.64, 342.91, 956.47, 329.29, 944.65, 315.67, 939.27, 304.56, 942.5, 296.67, 955.76, 289.86]], "area": 2071.0, "bbox": [939.27, 289.86, 53.76, 73.47], "iscrowd": 0, "attributes": {"occluded": false, "track_id": 213, "keyframe": true}}, {"id": 215, "image_id": 1, "category_id": 1, "segmentation": [[981.56, 273.02, 971.89, 276.6, 972.6, 289.86, 978.34, 304.92, 989.45, 331.8, 994.11, 338.61, 1000.56, 340.76, 1009.52, 339.68, 1012.74, 337.89, 1013.82, 330.0, 1011.67, 315.31, 1005.93, 300.62, 1000.92, 284.49, 992.31, 273.38]], "area": 1783.0, "bbox": [971.89, 273.02, 41.93, 67.74], "iscrowd": 0, "attributes": {"occluded": false, "track_id": 214, "keyframe": true}}, {"id": 216, "image_id": 1, "category_id": 1, "segmentation": [[937.8, 216.24, 932.08, 221.47, 931.33, 231.92, 936.06, 248.6, 949.0, 273.73, 953.98, 279.46, 963.69, 280.2, 972.4, 277.71, 976.38, 271.0, 977.87, 260.29, 973.64, 248.1, 963.94, 229.43, 951.49, 218.48, 947.76, 213.5]], "area": 1982.0, "bbox": [931.33, 213.5, 46.54, 66.7], "iscrowd": 0, "attributes": {"occluded": false, "track_id": 215, "keyframe": true}}, {"id": 217, "image_id": 1, "category_id": 1, "segmentation": [[1033.82, 204.78, 1025.93, 224.85, 1015.9, 258.54, 1000.49, 262.84, 991.53, 259.62, 987.94, 249.58, 990.45, 234.17, 999.77, 215.18, 1007.65, 198.69, 1015.54, 193.31, 1033.46, 197.97]], "area": 1936.0, "bbox": [987.94, 193.31, 45.88, 69.53], "iscrowd": 0, "attributes": {"occluded": false, "track_id": 216, "keyframe": true}}, {"id": 218, "image_id": 1, "category_id": 1, "segmentation": [[1092.95, 147.08, 1078.33, 170.38, 1068.22, 199.05, 1057.47, 207.65, 1044.57, 202.63, 1039.55, 193.31, 1039.19, 181.49, 1051.38, 156.4, 1065.35, 142.06, 1070.73, 137.05, 1083.63, 138.48]], "area": 2106.0, "bbox": [1039.19, 137.05, 53.76, 70.6], "iscrowd": 0, "attributes": {"occluded": false, "track_id": 217, "keyframe": true}}, {"id": 219, "image_id": 1, "category_id": 1, "segmentation": [[966.65, 77.74, 954.18, 81.61, 949.45, 90.21, 950.74, 103.11, 967.08, 106.12, 1001.49, 103.11, 1022.99, 100.1, 1027.72, 95.8, 1030.3, 85.91, 1026.43, 81.61, 1002.35, 75.59, 975.68, 75.16]], "area": 2008.0, "bbox": [949.45, 75.16, 80.85, 30.96], "iscrowd": 0, "attributes": {"occluded": false, "track_id": 218, "keyframe": true}}, {"id": 220, "image_id": 1, "category_id": 1, "segmentation": [[1022.22, 268.99, 1040.71, 286.19, 1049.31, 304.26, 1047.59, 316.73, 1042.0, 321.03, 1026.09, 322.75, 1020.07, 317.16, 1014.48, 306.41, 1003.3, 290.93, 996.41, 273.72, 999.42, 267.7, 1011.9, 263.83]], "area": 1835.0, "bbox": [996.41, 263.83, 52.9, 58.92], "iscrowd": 0, "attributes": {"occluded": false, "track_id": 219, "keyframe": true}}, {"id": 221, "image_id": 1, "category_id": 1, "segmentation": [[1062.6, 254.4, 1056.19, 283.61, 1050.17, 308.99, 1032.11, 306.41, 1027.81, 298.24, 1029.53, 281.03, 1032.97, 261.68, 1038.13, 250.07, 1042.86, 244.48, 1052.75, 243.62, 1059.2, 244.48]], "area": 1607.0, "bbox": [1027.81, 243.62, 34.79, 65.37], "iscrowd": 0, "attributes": {"occluded": false, "track_id": 220, "keyframe": true}}, {"id": 222, "image_id": 1, "category_id": 1, "segmentation": [[1072.11, 235.45, 1087.16, 242.33, 1096.19, 253.94, 1095.76, 272.86, 1091.46, 279.31, 1078.99, 278.45, 1072.54, 271.14, 1063.08, 256.09, 1058.34, 244.91, 1059.2, 236.74]], "area": 1139.0, "bbox": [1058.34, 235.45, 37.85, 43.86], "iscrowd": 0, "attributes": {"occluded": false, "track_id": 221, "keyframe": true}}, {"id": 223, "image_id": 1, "category_id": 1, "segmentation": [[907.76, 364.23, 916.97, 370.95, 917.47, 382.64, 909.01, 391.11, 899.3, 396.83, 868.19, 413.26, 856.99, 415.5, 846.54, 413.01, 844.3, 406.29, 848.03, 397.08, 859.73, 386.88, 872.42, 377.17, 883.6, 370.9, 893.08, 367.71]], "area": 2019.0, "bbox": [844.3, 364.23, 73.17, 51.27], "iscrowd": 0, "attributes": {"occluded": false, "track_id": 222, "keyframe": true}}, {"id": 224, "image_id": 1, "category_id": 1, "segmentation": [[901.04, 404.05, 911.25, 407.28, 928.92, 408.03, 945.35, 414.75, 951.82, 422.71, 952.07, 427.94, 947.59, 436.4, 936.88, 440.88, 916.23, 439.39, 906.02, 436.65, 893.83, 433.67, 884.37, 429.43, 881.88, 422.22, 882.88, 414.5, 884.87, 409.77, 892.58, 405.04]], "area": 1923.0, "bbox": [881.88, 404.05, 70.19, 36.83], "iscrowd": 0, "attributes": {"occluded": false, "track_id": 223, "keyframe": true}}, {"id": 225, "image_id": 1, "category_id": 1, "segmentation": [[957.54, 393.1, 962.52, 411.02, 960.53, 417.74, 954.06, 420.72, 944.1, 417.99, 934.89, 411.51, 927.43, 404.3, 926.93, 397.58, 932.15, 391.36, 942.36, 387.37, 950.32, 386.88]], "area": 847.0, "bbox": [926.93, 386.88, 35.59, 33.84], "iscrowd": 0, "attributes": {"occluded": false, "track_id": 224, "keyframe": true}}, {"id": 226, "image_id": 1, "category_id": 1, "segmentation": [[995.37, 367.71, 1009.56, 381.9, 1023.74, 404.05, 1026.98, 420.97, 1024.24, 427.44, 1013.54, 430.93, 1000.6, 425.45, 993.13, 415.99, 984.17, 404.05, 975.71, 393.1, 970.98, 378.66, 972.72, 370.45, 981.93, 366.72, 988.9, 363.73]], "area": 2118.0, "bbox": [970.98, 363.73, 56.0, 67.2], "iscrowd": 0, "attributes": {"occluded": false, "track_id": 225, "keyframe": true}}, {"id": 227, "image_id": 1, "category_id": 1, "segmentation": [[871.57, 434.26, 893.43, 437.84, 923.18, 443.58, 929.99, 460.42, 927.84, 469.02, 918.88, 472.25, 903.11, 470.46, 881.61, 466.52, 857.95, 463.29, 848.63, 455.41, 847.92, 447.16, 852.94, 436.77]], "area": 2272.0, "bbox": [847.92, 434.26, 82.07, 37.99], "iscrowd": 0, "attributes": {"occluded": false, "track_id": 226, "keyframe": true}}, {"id": 228, "image_id": 1, "category_id": 1, "segmentation": [[1003.1, 432.83, 992.35, 453.26, 978.73, 470.1, 965.83, 474.04, 953.64, 471.18, 946.12, 460.78, 945.76, 452.9, 957.23, 438.92, 968.7, 426.73, 979.81, 419.21, 985.9, 417.42, 994.86, 421.72]], "area": 1963.0, "bbox": [945.76, 417.42, 57.34, 56.62], "iscrowd": 0, "attributes": {"occluded": false, "track_id": 227, "keyframe": true}}, {"id": 229, "image_id": 1, "category_id": 1, "segmentation": [[1062.24, 442.5, 1035.36, 440.71, 1024.61, 440.71, 1016.72, 444.3, 1013.85, 455.41, 1013.85, 462.22, 1021.38, 466.52, 1035.72, 468.31, 1051.13, 468.67, 1062.95, 468.31, 1072.99, 465.8, 1075.5, 462.57, 1075.5, 451.46, 1073.35, 448.95]], "area": 1501.0, "bbox": [1013.85, 440.71, 61.65, 27.96], "iscrowd": 0, "attributes": {"occluded": false, "track_id": 228, "keyframe": true}}, {"id": 230, "image_id": 1, "category_id": 1, "segmentation": [[962.6, 489.38, 968.34, 501.57, 972.64, 528.8, 966.19, 562.85, 959.02, 574.32, 943.97, 575.04, 938.23, 569.3, 935.37, 549.59, 935.01, 530.24, 934.29, 511.24, 935.37, 497.98, 936.8, 490.46, 944.33, 485.8, 952.57, 483.65, 958.66, 483.65]], "area": 2859.0, "bbox": [934.29, 483.65, 38.35, 91.39], "iscrowd": 0, "attributes": {"occluded": false, "track_id": 229, "keyframe": true}}, {"id": 231, "image_id": 1, "category_id": 1, "segmentation": [[914.94, 500.85, 932.86, 508.02, 948.27, 527.01, 950.78, 534.9, 943.25, 542.07, 932.86, 542.42, 918.52, 533.46, 906.69, 526.3, 899.17, 520.2, 898.45, 510.89, 903.83, 501.57]], "area": 1337.0, "bbox": [898.45, 500.85, 52.33, 41.57], "iscrowd": 0, "attributes": {"occluded": false, "track_id": 230, "keyframe": true}}, {"id": 232, "image_id": 1, "category_id": 1, "segmentation": [[991.81, 561.14, 971.5, 581.15, 959.56, 588.32, 947.91, 585.63, 940.44, 576.67, 939.85, 565.03, 945.22, 556.96, 960.15, 542.03, 975.09, 534.26, 989.42, 531.88, 995.99, 534.86, 1001.37, 541.13, 1001.67, 549.5]], "area": 2111.0, "bbox": [939.85, 531.88, 61.82, 56.44], "iscrowd": 0, "attributes": {"occluded": false, "track_id": 231, "keyframe": true}}, {"id": 233, "image_id": 1, "category_id": 1, "segmentation": [[1039.48, 494.36, 1052.38, 507.98, 1064.57, 533.43, 1067.4, 550.3, 1063.5, 557.1, 1056.68, 559.59, 1047.36, 554.57, 1038.04, 542.03, 1029.44, 529.49, 1023.35, 515.87, 1020.13, 505.47, 1020.13, 498.66, 1027.29, 495.08]], "area": 1769.0, "bbox": [1020.13, 494.36, 47.27, 65.23], "iscrowd": 0, "attributes": {"occluded": false, "track_id": 232, "keyframe": true}}, {"id": 234, "image_id": 1, "category_id": 1, "segmentation": [[996.59, 583.75, 1003.46, 598.69, 1009.13, 627.66, 1007.04, 653.34, 999.88, 657.22, 990.32, 656.92, 984.35, 651.85, 980.16, 643.19, 977.48, 628.55, 974.19, 610.93, 973.3, 590.32, 974.79, 587.34, 986.73, 583.45]], "area": 2048.0, "bbox": [973.3, 583.45, 35.83, 73.77], "iscrowd": 0, "attributes": {"occluded": false, "track_id": 233, "keyframe": true}}, {"id": 235, "image_id": 1, "category_id": 1, "segmentation": [[1048.26, 550.6, 1056.02, 566.73, 1060.21, 597.19, 1059.01, 615.71, 1055.13, 621.98, 1047.66, 624.67, 1036.31, 620.79, 1033.03, 610.93, 1027.65, 591.52, 1021.38, 572.1, 1019.29, 556.57, 1019.59, 548.51, 1026.46, 543.73, 1034.82, 540.45, 1041.39, 540.45, 1045.27, 541.64]], "area": 2436.0, "bbox": [1019.29, 540.45, 40.92, 84.22], "iscrowd": 0, "attributes": {"occluded": false, "track_id": 234, "keyframe": true}}, {"id": 236, "image_id": 1, "category_id": 1, "segmentation": [[1016.6, 555.38, 1012.12, 560.16, 1009.73, 578.38, 1007.64, 615.71, 1010.33, 631.24, 1021.08, 637.81, 1028.55, 637.21, 1033.33, 635.42, 1036.01, 630.04, 1038.4, 623.77, 1037.21, 608.24, 1037.2, 587.9, 1035.4, 570.9, 1032.43, 559.26, 1025.26, 554.18]], "area": 2126.0, "bbox": [1007.64, 554.18, 30.76, 83.63], "iscrowd": 0, "attributes": {"occluded": false, "track_id": 235, "keyframe": true}}, {"id": 237, "image_id": 1, "category_id": 1, "segmentation": [[777.73, 744.91, 780.72, 767.31, 779.52, 806.13, 770.27, 816.29, 758.62, 813.9, 751.4, 801.7, 752.05, 774.18, 754.44, 753.27, 757.42, 743.71, 769.07, 741.33]], "area": 1864.0, "bbox": [751.4, 741.33, 29.32, 74.96], "iscrowd": 0, "attributes": {"occluded": false, "track_id": 236, "keyframe": true}}, {"id": 238, "image_id": 1, "category_id": 1, "segmentation": [[892.41, 818.39, 911.91, 821.09, 921.45, 824.4, 927.88, 830.21, 932.86, 844.52, 931.2, 852.82, 921.45, 855.31, 906.1, 850.33, 891.38, 848.05, 881.42, 847.22, 872.29, 844.73, 867.32, 839.96, 868.15, 833.95, 869.39, 829.8, 874.58, 822.12]], "area": 1713.0, "bbox": [867.32, 818.39, 65.54, 36.92], "iscrowd": 0, "attributes": {"occluded": false, "track_id": 237, "keyframe": true}}, {"id": 239, "image_id": 1, "category_id": 1, "segmentation": [[923.57, 857.7, 919.99, 882.07, 910.31, 886.73, 895.26, 882.43, 893.47, 873.47, 897.77, 853.4, 902.07, 843.37, 907.8, 836.56, 919.63, 832.97, 932.53, 832.61, 939.34, 834.41, 943.29, 838.71, 942.57, 846.23]], "area": 1580.0, "bbox": [893.47, 832.61, 49.82, 54.12], "iscrowd": 0, "attributes": {"occluded": false, "track_id": 238, "keyframe": true}}, {"id": 240, "image_id": 1, "category_id": 1, "segmentation": [[942.6, 803.2, 949.02, 826.88, 942.57, 835.48, 936.83, 835.12, 928.23, 830.11, 912.11, 816.49, 903.86, 800.36, 902.43, 785.31, 905.65, 777.06, 916.41, 773.48, 924.65, 777.78, 930.38, 786.38]], "area": 1715.0, "bbox": [902.43, 773.48, 46.59, 62.0], "iscrowd": 0, "attributes": {"occluded": false, "track_id": 239, "keyframe": true}}, {"id": 241, "image_id": 1, "category_id": 1, "segmentation": [[960.13, 741.22, 941.49, 756.28, 928.59, 770.97, 932.53, 782.44, 942.21, 787.82, 951.89, 786.02, 974.47, 767.39, 989.52, 751.62, 998.84, 742.3, 997.4, 735.13, 993.46, 729.4, 982.35, 726.17, 968.01, 732.26]], "area": 2108.0, "bbox": [928.59, 726.17, 70.25, 61.65], "iscrowd": 0, "attributes": {"occluded": false, "track_id": 240, "keyframe": true}}, {"id": 242, "image_id": 1, "category_id": 1, "segmentation": [[1011.4, 760.6, 997.04, 788.89, 976.62, 813.62, 960.49, 817.92, 952.25, 814.34, 945.44, 803.94, 948.3, 795.34, 958.7, 784.23, 964.07, 779.21, 974.11, 765.24, 987.37, 751.26, 997.4, 743.02, 1003.14, 743.73, 1009.95, 748.03]], "area": 2438.0, "bbox": [945.44, 743.02, 65.96, 74.9], "iscrowd": 0, "attributes": {"occluded": false, "track_id": 241, "keyframe": true}}, {"id": 243, "image_id": 1, "category_id": 1, "segmentation": [[992.59, 809.48, 991.99, 832.48, 988.41, 869.51, 985.42, 878.77, 971.09, 880.86, 963.92, 879.96, 960.63, 870.11, 959.44, 853.38, 961.23, 835.46, 964.81, 821.73, 966.61, 812.77, 973.18, 807.39, 985.42, 805.6]], "area": 2043.0, "bbox": [959.44, 805.6, 33.15, 75.26], "iscrowd": 0, "attributes": {"occluded": false, "track_id": 242, "keyframe": true}}, {"id": 244, "image_id": 1, "category_id": 1, "segmentation": [[1048.44, 778.72, 1037.99, 799.92, 1016.18, 834.27, 1008.42, 839.35, 1000.95, 839.05, 992.29, 832.18, 992.29, 822.92, 994.38, 810.67, 1000.35, 799.62, 1013.49, 783.8, 1022.75, 771.85, 1029.62, 765.58, 1037.09, 764.38, 1045.15, 769.46]], "area": 2235.0, "bbox": [992.29, 764.38, 56.15, 74.97], "iscrowd": 0, "attributes": {"occluded": false, "track_id": 243, "keyframe": true}}, {"id": 245, "image_id": 1, "category_id": 1, "segmentation": [[998.71, 1010.21, 991.24, 1022.9, 970.08, 1049.78, 955.9, 1050.52, 946.19, 1046.04, 944.95, 1037.83, 946.94, 1027.38, 957.39, 1011.95, 970.58, 995.02, 983.52, 983.82, 991.49, 982.83, 1001.69, 985.07, 1006.17, 993.28]], "area": 2301.0, "bbox": [944.95, 982.83, 61.22, 67.69], "iscrowd": 0, "attributes": {"occluded": false, "track_id": 244, "keyframe": true}}, {"id": 246, "image_id": 1, "category_id": 1, "segmentation": [[1082.58, 967.15, 1057.44, 951.22, 1037.0, 942.3, 1026.33, 939.27, 1019.11, 940.02, 1011.9, 945.0, 1008.16, 950.72, 1007.91, 956.2, 1012.64, 963.91, 1023.84, 971.13, 1035.04, 975.86, 1053.46, 983.33, 1064.16, 987.56, 1071.88, 989.05, 1081.34, 988.8, 1086.56, 985.07, 1088.8, 981.33, 1089.3, 975.86]], "area": 2305.0, "bbox": [1007.91, 939.27, 81.39, 49.78], "iscrowd": 0, "attributes": {"occluded": false, "track_id": 245, "keyframe": true}}, {"id": 247, "image_id": 1, "category_id": 1, "segmentation": [[1019.49, 1050.47, 1039.15, 1051.72, 1056.32, 1059.93, 1076.73, 1063.66, 1089.67, 1071.63, 1091.66, 1078.59, 1091.19, 1078.0, 1024.07, 1078.0, 1022.72, 1078.85, 1010.53, 1073.37, 1007.54, 1068.39, 1008.04, 1060.68, 1010.78, 1056.2]], "area": 1745.0, "bbox": [1007.54, 1050.47, 84.12, 29.53], "iscrowd": 0, "attributes": {"occluded": false, "track_id": 246, "keyframe": true}}, {"id": 248, "image_id": 1, "category_id": 1, "segmentation": [[1123.16, 987.78, 1119.28, 1006.3, 1101.63, 1040.64, 1092.7, 1055.58, 1085.53, 1059.76, 1075.65, 1060.35, 1068.48, 1055.58, 1067.31, 1047.81, 1071.79, 1035.27, 1078.66, 1018.84, 1084.31, 1003.91, 1089.98, 991.96, 1097.45, 983.3, 1104.32, 978.52, 1114.77, 977.92, 1118.95, 979.12]], "area": 2499.0, "bbox": [1067.31, 977.92, 55.85, 82.43], "iscrowd": 0, "attributes": {"occluded": false, "track_id": 247, "keyframe": true}}, {"id": 249, "image_id": 1, "category_id": 1, "segmentation": [[931.39, 674.81, 929.9, 710.65, 929.9, 741.42, 927.51, 753.66, 918.55, 756.35, 913.17, 755.45, 910.19, 752.47, 904.22, 742.61, 898.24, 717.52, 898.54, 694.82, 903.62, 679.0, 909.29, 671.23, 917.95, 669.44, 921.54, 670.04]], "area": 2376.0, "bbox": [898.24, 669.44, 33.15, 86.91], "iscrowd": 0, "attributes": {"occluded": false, "track_id": 248, "keyframe": true}}, {"id": 250, "image_id": 1, "category_id": 1, "segmentation": [[934.98, 691.24, 899.44, 692.73, 882.41, 697.81, 876.44, 706.47, 875.54, 715.73, 891.97, 723.5, 913.77, 724.69, 937.67, 720.81, 945.13, 717.22, 948.12, 711.25, 948.72, 704.68, 946.33, 698.11]], "area": 1981.0, "bbox": [875.54, 691.24, 73.18, 33.45], "iscrowd": 0, "attributes": {"occluded": false, "track_id": 249, "keyframe": true}}, {"id": 251, "image_id": 1, "category_id": 1, "segmentation": [[982.46, 665.55, 982.76, 681.09, 973.5, 720.81, 968.13, 731.86, 962.75, 736.94, 953.49, 737.23, 946.33, 733.95, 943.94, 727.98, 943.64, 717.22, 948.12, 696.32, 952.9, 679.59, 957.68, 668.84, 965.74, 661.37, 975.0, 661.08, 978.88, 661.67]], "area": 2097.0, "bbox": [943.64, 661.08, 39.12, 76.15], "iscrowd": 0, "attributes": {"occluded": false, "track_id": 250, "keyframe": true}}, {"id": 252, "image_id": 1, "category_id": 1, "segmentation": [[910.79, 658.98, 893.76, 668.24, 884.2, 681.98, 886.0, 688.85, 894.66, 689.75, 913.17, 684.37, 927.21, 680.19, 940.05, 675.11, 946.92, 668.54, 945.43, 659.88, 939.16, 656.3, 927.51, 655.1]], "area": 1322.0, "bbox": [884.2, 655.1, 62.72, 34.65], "iscrowd": 0, "attributes": {"occluded": false, "track_id": 251, "keyframe": true}}, {"id": 253, "image_id": 1, "category_id": 1, "segmentation": [[852.85, 701.39, 836.72, 714.54, 832.24, 720.81, 832.54, 729.77, 837.91, 732.75, 850.16, 733.05, 858.52, 727.38, 868.67, 719.02, 873.75, 712.45, 874.95, 706.77, 873.15, 699.01, 865.69, 698.11]], "area": 961.0, "bbox": [832.24, 698.11, 42.71, 34.94], "iscrowd": 0, "attributes": {"occluded": false, "track_id": 252, "keyframe": true}}, {"id": 254, "image_id": 1, "category_id": 1, "segmentation": [[1074.91, 888.03, 1070.93, 896.74, 1056.99, 902.21, 1049.53, 896.99, 1045.55, 890.27, 1031.36, 874.34, 1022.9, 866.13, 1017.17, 854.68, 1017.92, 848.21, 1023.64, 842.48, 1035.34, 840.24, 1039.32, 841.24, 1052.27, 852.19, 1060.48, 861.4, 1066.95, 869.86, 1073.17, 877.33]], "area": 1937.0, "bbox": [1017.17, 840.24, 57.74, 61.97], "iscrowd": 0, "attributes": {"occluded": false, "track_id": 253, "keyframe": true}}, {"id": 255, "image_id": 1, "category_id": 1, "segmentation": [[1092.6, 871.4, 1106.0, 879.8, 1107.52, 894.5, 1105.28, 900.47, 1092.09, 909.68, 1074.67, 921.13, 1063.71, 925.86, 1053.76, 926.85, 1048.04, 922.87, 1045.3, 915.4, 1047.79, 910.68, 1060.48, 903.21, 1078.15, 889.27, 1078.15, 879.81, 1082.13, 875.58]], "area": 1697.0, "bbox": [1045.3, 871.4, 62.22, 55.45], "iscrowd": 0, "attributes": {"occluded": false, "track_id": 254, "keyframe": true}}, {"id": 256, "image_id": 1, "category_id": 1, "segmentation": [[1120.3, 906.8, 1128.54, 911.02, 1140.78, 913.41, 1156.61, 927.75, 1174.5, 943.3, 1183.79, 959.11, 1175.73, 971.09, 1167.96, 973.15, 1158.11, 969.86, 1146.76, 960.3, 1135.71, 948.66, 1120.18, 936.11, 1111.22, 928.94, 1109.72, 921.78, 1112.41, 911.95]], "area": 2337.0, "bbox": [1109.72, 906.8, 74.07, 66.35], "iscrowd": 0, "attributes": {"occluded": false, "track_id": 255, "keyframe": true}}, {"id": 257, "image_id": 1, "category_id": 1, "segmentation": [[1213.69, 1017.15, 1221.22, 1031.84, 1219.79, 1044.39, 1210.47, 1047.97, 1202.58, 1053.71, 1188.96, 1061.23, 1175.35, 1071.27, 1166.03, 1077.72, 1153.12, 1078.87, 1145.96, 1077.36, 1142.73, 1072.7, 1143.81, 1062.67, 1150.62, 1047.26, 1159.22, 1034.0, 1166.03, 1027.19, 1185.38, 1017.87, 1192.55, 1015.72, 1204.02, 1015.72]], "area": 2995.0, "bbox": [1142.73, 1015.72, 78.49, 64.15], "iscrowd": 0, "attributes": {"occluded": false, "track_id": 256, "keyframe": true}}, {"id": 258, "image_id": 1, "category_id": 1, "segmentation": [[1217.48, 1056.47, 1224.35, 1072.3, 1226.55, 1078.0, 1193.89, 1078.0, 1192.69, 1077.98, 1191.5, 1068.42, 1193.29, 1059.16, 1199.56, 1049.01, 1205.83, 1047.81, 1210.01, 1048.71]], "area": 836.0, "bbox": [1191.5, 1047.81, 35.05, 32.19], "iscrowd": 0, "attributes": {"occluded": false, "track_id": 257, "keyframe": true}}, {"id": 259, "image_id": 1, "category_id": 1, "segmentation": [[1103.45, 1078.0, 1103.1, 1072.3, 1105.2, 1064.5, 1112.95, 1059.46, 1123.4, 1059.16, 1131.17, 1065.73, 1135.65, 1074.99, 1137.32, 1078.0]], "area": 569.0, "bbox": [1103.1, 1059.16, 34.22, 20.84], "iscrowd": 0, "attributes": {"occluded": false, "track_id": 258, "keyframe": true}}, {"id": 260, "image_id": 1, "category_id": 1, "segmentation": [[1265.56, 1047.51, 1264.67, 1061.85, 1263.47, 1074.69, 1262.36, 1078.0, 1233.45, 1078.0, 1233.31, 1078.47, 1232.41, 1068.72, 1234.21, 1058.56, 1234.8, 1049.3, 1238.98, 1042.44, 1245.55, 1039.45, 1259.29, 1041.24, 1262.88, 1042.44]], "area": 1175.0, "bbox": [1232.41, 1039.45, 33.15, 40.55], "iscrowd": 0, "attributes": {"occluded": false, "track_id": 259, "keyframe": true}}, {"id": 261, "image_id": 1, "category_id": 1, "segmentation": [[1259.14, 971.69, 1247.1, 982.01, 1235.06, 1007.38, 1229.9, 1023.72, 1233.77, 1036.58, 1247.53, 1041.79, 1263.45, 1040.88, 1265.6, 1032.32, 1263.88, 1021.1, 1266.89, 1005.23, 1273.77, 993.62, 1280.22, 980.72, 1283.23, 970.35, 1281.51, 966.95, 1271.62, 966.48]], "area": 2251.0, "bbox": [1229.9, 966.48, 53.33, 75.31], "iscrowd": 0, "attributes": {"occluded": false, "track_id": 260, "keyframe": true}}, {"id": 262, "image_id": 1, "category_id": 1, "segmentation": [[1299.14, 1078.0, 1299.14, 1066.69, 1291.83, 1055.12, 1278.5, 1054.26, 1272.91, 1057.27, 1269.04, 1062.82, 1266.89, 1075.33, 1266.19, 1078.0]], "area": 716.0, "bbox": [1266.19, 1054.26, 32.95, 25.74], "iscrowd": 0, "attributes": {"occluded": false, "track_id": 261, "keyframe": true}}, {"id": 263, "image_id": 1, "category_id": 1, "segmentation": [[1259.11, 938.48, 1273.55, 958.64, 1284.0, 977.55, 1287.73, 1006.17, 1283.26, 1012.39, 1273.3, 1009.41, 1263.84, 1000.7, 1252.39, 984.27, 1239.7, 960.38, 1238.95, 946.69, 1244.68, 939.97]], "area": 2037.0, "bbox": [1238.95, 938.48, 48.78, 73.91], "iscrowd": 0, "attributes": {"occluded": false, "track_id": 262, "keyframe": true}}, {"id": 264, "image_id": 1, "category_id": 1, "segmentation": [[1327.8, 1018.12, 1337.26, 1038.53, 1344.98, 1064.91, 1344.37, 1078.0, 1319.87, 1078.0, 1319.34, 1078.1, 1313.87, 1059.68, 1307.4, 1042.51, 1302.17, 1026.83, 1304.66, 1020.36, 1313.87, 1015.38]], "area": 1810.0, "bbox": [1302.17, 1015.38, 42.81, 64.62], "iscrowd": 0, "attributes": {"occluded": false, "track_id": 263, "keyframe": true}}, {"id": 265, "image_id": 1, "category_id": 1, "segmentation": [[1260.03, 908.88, 1247.13, 932.18, 1238.53, 944.36, 1227.42, 945.08, 1214.88, 938.63, 1213.44, 925.37, 1215.23, 912.11, 1223.84, 898.13, 1240.68, 883.08, 1252.87, 876.98, 1268.28, 873.4, 1273.65, 875.55, 1273.7, 885.9]], "area": 2473.0, "bbox": [1213.44, 873.4, 60.26, 71.68], "iscrowd": 0, "attributes": {"occluded": false, "track_id": 264, "keyframe": true}}, {"id": 266, "image_id": 1, "category_id": 1, "segmentation": [[1216.67, 900.64, 1196.96, 905.3, 1186.56, 912.46, 1186.2, 922.86, 1190.15, 927.16, 1205.2, 928.59, 1218.82, 925.72, 1230.65, 922.5, 1242.47, 917.84, 1245.34, 911.39, 1242.83, 899.2, 1236.74, 892.75, 1226.7, 893.11]], "area": 1406.0, "bbox": [1186.2, 892.75, 59.14, 35.84], "iscrowd": 0, "attributes": {"occluded": false, "track_id": 265, "keyframe": true}}, {"id": 267, "image_id": 1, "category_id": 1, "segmentation": [[1236.18, 839.59, 1227.26, 850.58, 1206.94, 864.27, 1200.72, 868.83, 1200.72, 878.37, 1204.87, 885.01, 1217.93, 888.33, 1232.45, 885.42, 1243.03, 875.47, 1253.6, 865.3, 1257.55, 860.12, 1261.49, 850.99, 1263.35, 843.11, 1259.2, 835.23, 1254.43, 831.5, 1245.31, 831.71]], "area": 1958.0, "bbox": [1200.72, 831.5, 62.63, 56.83], "iscrowd": 0, "attributes": {"occluded": false, "track_id": 266, "keyframe": true}}, {"id": 268, "image_id": 1, "category_id": 1, "segmentation": [[1278.7, 852.24, 1289.28, 873.19, 1296.33, 897.45, 1298.4, 913.63, 1292.8, 924.0, 1280.57, 925.45, 1274.35, 921.72, 1266.05, 904.92, 1262.11, 889.99, 1258.38, 871.11, 1256.72, 860.33, 1257.96, 853.28, 1262.73, 850.16, 1274.6, 846.8]], "area": 2111.0, "bbox": [1256.72, 846.8, 41.68, 78.65], "iscrowd": 0, "attributes": {"occluded": false, "track_id": 267, "keyframe": true}}, {"id": 269, "image_id": 1, "category_id": 1, "segmentation": [[1215.59, 801.65, 1218.51, 826.54, 1216.02, 847.28, 1210.2, 852.26, 1202.31, 854.13, 1197.36, 852.67, 1192.77, 848.32, 1191.96, 839.81, 1190.72, 828.2, 1190.72, 812.85, 1190.93, 801.45, 1193.6, 793.98, 1200.05, 788.38, 1206.88, 788.59, 1213.95, 791.7]], "area": 1541.0, "bbox": [1190.72, 788.38, 27.79, 65.75], "iscrowd": 0, "attributes": {"occluded": false, "track_id": 268, "keyframe": true}}, {"id": 270, "image_id": 1, "category_id": 1, "segmentation": [[1082.35, 783.97, 1085.64, 801.1, 1089.78, 824.41, 1090.13, 847.23, 1083.22, 853.81, 1071.64, 855.0, 1066.62, 853.81, 1060.92, 842.92, 1058.15, 828.4, 1057.12, 810.41, 1056.95, 796.43, 1058.15, 787.79, 1061.27, 782.43, 1067.32, 779.47, 1073.36, 779.13, 1078.55, 779.47]], "area": 2084.0, "bbox": [1056.95, 779.13, 33.18, 75.87], "iscrowd": 0, "attributes": {"occluded": false, "track_id": 269, "keyframe": true}}, {"id": 271, "image_id": 1, "category_id": 1, "segmentation": [[1055.7, 712.06, 1067.04, 721.61, 1078.29, 746.1, 1087.1, 763.4, 1084.96, 772.66, 1076.0, 778.06, 1069.4, 775.7, 1061.1, 768.8, 1055.1, 756.9, 1048.2, 742.8, 1041.1, 731.7, 1035.7, 723.7, 1038.07, 715.04, 1045.54, 710.24]], "area": 1762.0, "bbox": [1035.7, 710.24, 51.4, 67.82], "iscrowd": 0, "attributes": {"occluded": false, "track_id": 270, "keyframe": true}}, {"id": 272, "image_id": 1, "category_id": 1, "segmentation": [[1162.9, 805.8, 1173.67, 820.17, 1169.78, 830.63, 1159.93, 831.49, 1149.18, 828.83, 1135.74, 821.04, 1121.7, 807.0, 1117.52, 800.13, 1118.41, 793.26, 1121.7, 788.22, 1130.06, 786.69, 1138.72, 790.28, 1151.9, 798.1]], "area": 1432.0, "bbox": [1117.52, 786.69, 56.15, 44.8], "iscrowd": 0, "attributes": {"occluded": false, "track_id": 271, "keyframe": true}}, {"id": 273, "image_id": 1, "category_id": 1, "segmentation": [[1134.84, 758.05, 1152.16, 756.56, 1178.15, 766.11, 1194.27, 781.64, 1201.74, 790.6, 1199.95, 801.06, 1191.88, 806.73, 1177.85, 804.64, 1163.81, 798.97, 1144.4, 791.5, 1129.46, 787.62, 1121.7, 782.51, 1116.32, 776.87, 1116.03, 772.06, 1119.61, 763.73]], "area": 2631.0, "bbox": [1116.03, 756.56, 85.71, 50.17], "iscrowd": 0, "attributes": {"occluded": false, "track_id": 272, "keyframe": true}}, {"id": 274, "image_id": 1, "category_id": 1, "segmentation": [[1137.53, 709.37, 1138.72, 729.98, 1134.54, 754.74, 1126.48, 771.79, 1120.8, 780.15, 1108.56, 783.44, 1101.69, 781.94, 1098.11, 775.94, 1097.51, 766.11, 1098.4, 754.7, 1104.1, 742.2, 1104.97, 728.78, 1106.17, 710.56, 1116.03, 701.9, 1123.79, 698.92, 1131.9, 702.8]], "area": 2499.0, "bbox": [1097.51, 698.92, 41.21, 84.52], "iscrowd": 0, "attributes": {"occluded": false, "track_id": 273, "keyframe": true}}, {"id": 275, "image_id": 1, "category_id": 1, "segmentation": [[1188.9, 746.1, 1181.73, 760.44, 1171.28, 775.37, 1159.63, 777.76, 1147.38, 774.18, 1143.8, 763.43, 1147.09, 755.66, 1154.25, 747.87, 1165.0, 730.0, 1174.0, 724.9, 1181.4, 726.4, 1188.3, 730.3, 1191.88, 738.64]], "area": 1547.0, "bbox": [1143.8, 724.9, 48.08, 52.86], "iscrowd": 0, "attributes": {"occluded": false, "track_id": 274, "keyframe": true}}, {"id": 276, "image_id": 1, "category_id": 1, "segmentation": [[1225.33, 728.48, 1205.32, 732.66, 1192.48, 740.13, 1185.91, 750.29, 1184.42, 759.25, 1186.21, 761.6, 1197.26, 762.83, 1213.39, 760.44, 1230.41, 757.45, 1241.76, 755.33, 1253.11, 752.08, 1259.98, 748.46, 1261.77, 741.92, 1261.77, 735.35, 1256.1, 731.77, 1244.75, 729.68, 1240.87, 729.38]], "area": 1910.0, "bbox": [1184.42, 728.48, 77.35, 34.35], "iscrowd": 0, "attributes": {"occluded": false, "track_id": 275, "keyframe": true}}, {"id": 277, "image_id": 1, "category_id": 1, "segmentation": [[1089.23, 637.48, 1094.34, 663.76, 1099.69, 696.62, 1098.49, 704.68, 1090.16, 707.37, 1082.07, 704.98, 1075.5, 697.21, 1067.43, 680.19, 1062.09, 662.87, 1056.38, 642.26, 1056.68, 628.52, 1063.25, 622.25, 1069.85, 621.06, 1078.5, 619.9, 1085.1, 627.6]], "area": 2448.0, "bbox": [1056.38, 619.9, 43.31, 87.47], "iscrowd": 0, "attributes": {"occluded": false, "track_id": 276, "keyframe": true}}, {"id": 278, "image_id": 1, "category_id": 1, "segmentation": [[1060.56, 670.93, 1053.1, 680.49, 1053.69, 700.5, 1067.7, 730.1, 1081.2, 739.3, 1090.4, 738.4, 1094.0, 730.7, 1091.3, 721.7, 1084.76, 709.76, 1078.57, 699.9, 1078.18, 687.96, 1074.0, 676.31, 1068.96, 671.23]], "area": 1615.0, "bbox": [1053.1, 670.93, 40.9, 68.37], "iscrowd": 0, "attributes": {"occluded": false, "track_id": 277, "keyframe": true}}, {"id": 279, "image_id": 1, "category_id": 1, "segmentation": [[1166.68, 692.58, 1170.66, 715.23, 1170.91, 731.9, 1163.19, 739.62, 1150.0, 740.86, 1144.03, 737.13, 1141.04, 723.44, 1136.07, 708.51, 1132.08, 698.55, 1131.34, 687.6, 1133.33, 679.14, 1139.8, 675.16, 1153.98, 672.92, 1159.21, 673.91, 1164.44, 678.39]], "area": 2039.0, "bbox": [1131.34, 672.92, 39.57, 67.94], "iscrowd": 0, "attributes": {"occluded": false, "track_id": 278, "keyframe": true}}, {"id": 280, "image_id": 1, "category_id": 1, "segmentation": [[1122.64, 636.75, 1144.57, 662.12, 1151.88, 680.18, 1151.88, 693.08, 1142.85, 697.82, 1126.51, 693.08, 1110.6, 679.75, 1096.41, 656.53, 1096.41, 643.2, 1099.42, 636.75, 1113.61, 631.15]], "area": 2251.0, "bbox": [1096.41, 631.15, 55.47, 66.67], "iscrowd": 0, "attributes": {"occluded": false, "track_id": 279, "keyframe": true}}, {"id": 281, "image_id": 1, "category_id": 1, "segmentation": [[1109.11, 541.46, 1113.06, 554.0, 1117.0, 579.09, 1118.79, 602.38, 1115.92, 616.36, 1106.61, 619.59, 1094.06, 617.44, 1090.48, 610.63, 1088.33, 595.57, 1086.18, 575.86, 1085.1, 551.49, 1085.46, 544.32, 1091.91, 541.1, 1098.0, 540.74]], "area": 2174.0, "bbox": [1085.1, 540.74, 33.69, 78.85], "iscrowd": 0, "attributes": {"occluded": false, "track_id": 280, "keyframe": true}}, {"id": 282, "image_id": 1, "category_id": 1, "segmentation": [[1177.47, 545.23, 1186.98, 560.28, 1201.56, 585.65, 1208.01, 602.86, 1207.58, 611.89, 1200.27, 617.48, 1188.7, 617.05, 1180.1, 610.17, 1171.88, 598.13, 1156.4, 576.19, 1152.1, 558.56, 1155.54, 550.39, 1163.71, 544.37]], "area": 2349.0, "bbox": [1152.1, 544.37, 55.91, 73.11], "iscrowd": 0, "attributes": {"occluded": false, "track_id": 281, "keyframe": true}}, {"id": 283, "image_id": 1, "category_id": 1, "segmentation": [[1282.11, 766.28, 1281.04, 789.21, 1280.32, 816.81, 1278.88, 827.56, 1276.38, 832.94, 1266.7, 833.65, 1254.16, 827.92, 1250.93, 818.24, 1250.93, 802.47, 1252.36, 784.2, 1255.59, 771.29, 1259.89, 763.77, 1263.12, 762.33, 1272.43, 762.33]], "area": 1908.0, "bbox": [1250.93, 762.33, 31.18, 71.32], "iscrowd": 0, "attributes": {"occluded": false, "track_id": 282, "keyframe": true}}, {"id": 284, "image_id": 1, "category_id": 1, "segmentation": [[1306.12, 798.17, 1320.8, 811.4, 1329.42, 829.35, 1335.51, 846.56, 1337.3, 861.61, 1331.57, 873.44, 1324.04, 875.94, 1315.44, 873.44, 1310.42, 857.67, 1305.41, 837.95, 1295.73, 824.34, 1286.77, 810.36, 1289.99, 800.68]], "area": 2036.0, "bbox": [1286.77, 798.17, 50.53, 77.77], "iscrowd": 0, "attributes": {"occluded": false, "track_id": 283, "keyframe": true}}, {"id": 285, "image_id": 1, "category_id": 1, "segmentation": [[1286.05, 734.38, 1303.61, 737.25, 1319.38, 744.41, 1336.59, 754.45, 1343.4, 764.48, 1346.62, 775.24, 1343.4, 784.91, 1336.59, 788.14, 1325.48, 782.05, 1310.06, 770.93, 1296.09, 766.63, 1287.49, 762.33, 1278.17, 757.67, 1277.09, 745.49, 1277.45, 738.68]], "area": 2022.0, "bbox": [1277.09, 734.38, 69.53, 53.76], "iscrowd": 0, "attributes": {"occluded": false, "track_id": 284, "keyframe": true}}, {"id": 286, "image_id": 1, "category_id": 1, "segmentation": [[1248.31, 602.06, 1261.93, 609.59, 1263.72, 617.83, 1254.4, 641.8, 1239.7, 676.6, 1221.79, 680.55, 1214.98, 675.53, 1216.06, 658.33, 1220.72, 643.63, 1227.89, 626.43, 1230.75, 618.19]], "area": 2186.0, "bbox": [1214.98, 602.06, 48.74, 78.49], "iscrowd": 0, "attributes": {"occluded": false, "track_id": 285, "keyframe": true}}, {"id": 287, "image_id": 1, "category_id": 1, "segmentation": [[1295.62, 642.56, 1309.24, 651.52, 1311.75, 659.04, 1308.17, 670.51, 1291.68, 695.96, 1275.91, 714.24, 1269.1, 718.54, 1256.92, 719.25, 1251.9, 712.45, 1251.18, 702.77, 1257.27, 689.51, 1266.23, 674.46, 1274.12, 661.91, 1281.64, 651.88]], "area": 2438.0, "bbox": [1251.18, 642.56, 60.57, 76.69], "iscrowd": 0, "attributes": {"occluded": false, "track_id": 286, "keyframe": true}}, {"id": 288, "image_id": 1, "category_id": 1, "segmentation": [[1331.6, 712.19, 1354.54, 729.4, 1377.48, 753.41, 1381.78, 769.18, 1376.4, 779.93, 1368.52, 780.29, 1360.28, 776.7, 1349.17, 769.9, 1338.41, 755.92, 1319.78, 739.43, 1312.97, 730.11, 1310.46, 719.36, 1310.82, 712.91, 1315.12, 709.69, 1324.79, 708.25]], "area": 2460.0, "bbox": [1310.46, 708.25, 71.32, 72.04], "iscrowd": 0, "attributes": {"occluded": false, "track_id": 287, "keyframe": true}}, {"id": 289, "image_id": 1, "category_id": 1, "segmentation": [[1409.73, 716.14, 1387.87, 712.91, 1371.74, 715.42, 1367.09, 724.74, 1367.44, 739.07, 1373.54, 743.37, 1388.95, 744.09, 1404.72, 744.81, 1420.49, 743.73, 1430.88, 742.66, 1438.41, 740.51, 1444.14, 737.64, 1447.01, 733.34, 1447.72, 729.04, 1445.93, 722.59, 1439.84, 717.93, 1430.16, 716.14]], "area": 2147.0, "bbox": [1367.09, 712.91, 80.63, 31.9], "iscrowd": 0, "attributes": {"occluded": false, "track_id": 288, "keyframe": true}}, {"id": 290, "image_id": 1, "category_id": 1, "segmentation": [[1466.72, 700.37, 1481.05, 717.93, 1491.09, 743.73, 1491.09, 764.16, 1485.35, 771.69, 1471.74, 773.48, 1464.57, 768.1, 1461.34, 752.69, 1457.76, 738.36, 1451.31, 725.81, 1445.57, 715.06, 1445.57, 709.69, 1451.31, 702.88]], "area": 2057.0, "bbox": [1445.57, 700.37, 45.52, 73.11], "iscrowd": 0, "attributes": {"occluded": false, "track_id": 289, "keyframe": true}}, {"id": 291, "image_id": 1, "category_id": 1, "segmentation": [[1286.59, 608.46, 1303.76, 611.94, 1320.19, 620.9, 1336.37, 633.59, 1343.83, 644.3, 1345.58, 653.75, 1343.83, 658.48, 1338.11, 660.47, 1328.9, 659.48, 1316.21, 651.51, 1306.25, 643.8, 1291.32, 637.82, 1277.13, 631.1, 1274.15, 627.37, 1273.9, 616.17]], "area": 1941.0, "bbox": [1273.9, 608.46, 71.68, 52.01], "iscrowd": 0, "attributes": {"occluded": false, "track_id": 290, "keyframe": true}}, {"id": 292, "image_id": 1, "category_id": 1, "segmentation": [[1406.8, 639.45, 1425.92, 641.54, 1463.25, 658.57, 1474.27, 673.8, 1474.27, 683.06, 1462.65, 688.43, 1447.72, 688.13, 1432.19, 677.98, 1417.55, 669.92, 1404.41, 665.73, 1397.51, 663.05, 1395.45, 656.48, 1396.05, 649.01]], "area": 2259.0, "bbox": [1395.45, 639.45, 78.82, 48.98], "iscrowd": 0, "attributes": {"occluded": false, "track_id": 291, "keyframe": true}}, {"id": 293, "image_id": 1, "category_id": 1, "segmentation": [[1337.84, 553.26, 1349.49, 568.49, 1366.2, 592.7, 1370.99, 611.2, 1366.81, 621.06, 1362.33, 625.24, 1348.89, 622.25, 1340.23, 613.29, 1332.46, 599.55, 1320.52, 581.33, 1315.14, 563.41, 1315.74, 556.84, 1319.62, 554.45]], "area": 2239.0, "bbox": [1315.14, 553.26, 55.85, 71.98], "iscrowd": 0, "attributes": {"occluded": false, "track_id": 292, "keyframe": true}}, {"id": 294, "image_id": 1, "category_id": 1, "segmentation": [[1244.3, 534.77, 1239.22, 572.7, 1233.25, 587.34, 1218.32, 589.13, 1207.86, 584.65, 1205.77, 575.99, 1205.77, 567.62, 1212.04, 557.77, 1213.2, 532.7, 1216.82, 520.74, 1221.0, 514.46, 1229.96, 509.68, 1236.53, 512.67, 1241.91, 516.85, 1244.9, 522.23]], "area": 2235.0, "bbox": [1205.77, 509.68, 39.13, 79.45], "iscrowd": 0, "attributes": {"occluded": false, "track_id": 293, "keyframe": true}}, {"id": 295, "image_id": 1, "category_id": 1, "segmentation": [[1207.02, 467.91, 1222.95, 475.88, 1225.44, 481.1, 1220.46, 496.04, 1217.72, 502.76, 1213.24, 508.98, 1207.77, 528.64, 1202.79, 539.84, 1195.82, 542.83, 1186.86, 542.83, 1181.39, 539.84, 1176.91, 533.87, 1176.66, 525.4, 1179.64, 511.96, 1184.62, 496.28, 1189.6, 484.59, 1195.57, 476.62]], "area": 2213.0, "bbox": [1176.66, 467.91, 48.78, 74.92], "iscrowd": 0, "attributes": {"occluded": false, "track_id": 294, "keyframe": true}}, {"id": 296, "image_id": 1, "category_id": 1, "segmentation": [[1142.44, 394.54, 1152.14, 402.75, 1161.1, 417.94, 1169.81, 449.54, 1167.57, 462.24, 1159.36, 467.22, 1151.4, 468.21, 1139.7, 464.73, 1137.71, 454.27, 1135.22, 438.84, 1130.49, 428.64, 1126.01, 417.19, 1124.02, 402.75, 1127.75, 396.53]], "area": 2182.0, "bbox": [1124.02, 394.54, 45.79, 73.67], "iscrowd": 0, "attributes": {"occluded": false, "track_id": 295, "keyframe": true}}, {"id": 297, "image_id": 1, "category_id": 1, "segmentation": [[1074.03, 369.34, 1070.45, 390.25, 1059.1, 427.28, 1047.75, 432.36, 1033.71, 430.57, 1031.03, 425.19, 1031.03, 412.05, 1035.8, 392.04, 1044.47, 370.24, 1051.63, 363.07, 1059.4, 361.88, 1066.57, 363.97]], "area": 2085.0, "bbox": [1031.03, 361.88, 43.0, 70.48], "iscrowd": 0, "attributes": {"occluded": false, "track_id": 296, "keyframe": true}}, {"id": 298, "image_id": 1, "category_id": 1, "segmentation": [[1095.24, 378.6, 1098.52, 398.02, 1097.03, 437.44, 1092.25, 444.61, 1076.42, 444.91, 1065.97, 441.62, 1062.39, 430.27, 1063.28, 414.14, 1069.85, 392.34, 1074.63, 378.6, 1078.21, 373.82, 1089.27, 373.82]], "area": 2097.0, "bbox": [1062.39, 373.82, 36.13, 71.09], "iscrowd": 0, "attributes": {"occluded": false, "track_id": 297, "keyframe": true}}, {"id": 299, "image_id": 1, "category_id": 1, "segmentation": [[1065.98, 324.38, 1043.83, 326.12, 1027.4, 328.86, 1022.42, 339.56, 1025.91, 351.76, 1040.84, 357.98, 1053.54, 358.23, 1071.95, 353.5, 1082.41, 350.26, 1087.13, 345.29, 1089.13, 337.07, 1088.38, 328.86, 1081.41, 322.39, 1076.68, 321.89]], "area": 1856.0, "bbox": [1022.42, 321.89, 66.71, 36.34], "iscrowd": 0, "attributes": {"occluded": false, "track_id": 298, "keyframe": true}}, {"id": 300, "image_id": 1, "category_id": 1, "segmentation": [[1134.42, 332.1, 1144.13, 336.82, 1163.04, 358.73, 1167.28, 379.63, 1163.04, 393.57, 1153.34, 395.81, 1143.88, 394.81, 1137.66, 386.6, 1132.68, 373.16, 1128.7, 365.2, 1118.25, 353.75, 1114.76, 344.04, 1114.76, 336.08, 1122.97, 331.1]], "area": 2047.0, "bbox": [1114.76, 331.1, 52.52, 64.71], "iscrowd": 0, "attributes": {"occluded": false, "track_id": 299, "keyframe": true}}, {"id": 301, "image_id": 1, "category_id": 1, "segmentation": [[1027.2, 17.1, 1055.57, 33.1, 1075.18, 54.26, 1075.18, 69.22, 1067.44, 72.84, 1051.44, 70.26, 1034.41, 59.93, 1016.86, 48.06, 1000.34, 35.68, 992.09, 28.45, 990.54, 19.16, 995.18, 15.03]], "area": 2575.0, "bbox": [990.54, 15.03, 84.64, 57.81], "iscrowd": 0, "attributes": {"occluded": false, "track_id": 300, "keyframe": true}}, {"id": 302, "image_id": 1, "category_id": 1, "segmentation": [[1002.57, 0.0, 1003.96, 16.58, 994.15, 21.74, 981.77, 21.23, 971.96, 15.55, 968.35, 10.39, 965.25, 0.58, 973.66, 0.0]], "area": 684.0, "bbox": [965.25, 0.0, 38.71, 21.74], "iscrowd": 0, "attributes": {"occluded": false, "track_id": 301, "keyframe": true}}, {"id": 303, "image_id": 1, "category_id": 1, "segmentation": [[1049.87, 0.5, 1071.02, 21.64, 1073.17, 36.34, 1070.66, 40.28, 1053.81, 36.34, 1029.44, 23.08, 1018.33, 14.12, 1013.32, 5.87, 1011.53, 0.0, 1043.08, 0.0]], "area": 1429.0, "bbox": [1011.53, 0.0, 61.64, 40.28], "iscrowd": 0, "attributes": {"occluded": false, "track_id": 302, "keyframe": true}}, {"id": 304, "image_id": 1, "category_id": 1, "segmentation": [[1148.0, 13.72, 1127.93, 19.1, 1113.24, 31.64, 1113.59, 45.26, 1117.89, 52.07, 1137.2, 49.2, 1149.4, 43.1, 1166.24, 40.6, 1184.56, 36.66, 1190.29, 30.57, 1189.93, 22.32, 1182.76, 16.23, 1172.37, 13.01]], "area": 2043.0, "bbox": [1113.24, 13.01, 77.05, 39.06], "iscrowd": 0, "attributes": {"occluded": false, "track_id": 303, "keyframe": true}}, {"id": 305, "image_id": 1, "category_id": 1, "segmentation": [[1122.09, 100.94, 1128.06, 123.93, 1128.06, 152.01, 1121.19, 159.18, 1107.45, 158.58, 1102.38, 150.52, 1100.29, 137.37, 1098.2, 125.73, 1090.43, 105.12, 1089.24, 93.17, 1093.42, 88.39, 1103.27, 86.0, 1113.13, 86.0]], "area": 2033.0, "bbox": [1089.24, 86.0, 38.82, 73.18], "iscrowd": 0, "attributes": {"occluded": false, "track_id": 304, "keyframe": true}}, {"id": 306, "image_id": 1, "category_id": 1, "segmentation": [[1160.02, 88.99, 1142.99, 90.48, 1133.44, 95.26, 1132.54, 108.11, 1133.44, 117.07, 1145.98, 122.14, 1157.93, 122.44, 1176.44, 122.14, 1188.39, 118.86, 1202.13, 115.57, 1206.61, 112.88, 1209.89, 108.7, 1209.89, 100.34, 1208.1, 91.98, 1193.47, 89.59, 1178.24, 91.68]], "area": 2213.0, "bbox": [1132.54, 88.99, 77.35, 33.45], "iscrowd": 0, "attributes": {"occluded": false, "track_id": 305, "keyframe": true}}, {"id": 307, "image_id": 1, "category_id": 1, "segmentation": [[1161.42, 161.98, 1150.07, 186.18, 1135.14, 208.58, 1126.48, 213.35, 1116.32, 213.35, 1108.26, 206.19, 1107.07, 195.43, 1108.56, 185.28, 1114.83, 176.62, 1122.0, 171.84, 1132.15, 159.3, 1139.92, 151.53, 1146.49, 146.45, 1155.45, 143.47, 1160.53, 144.36, 1165.01, 147.35]], "area": 2182.0, "bbox": [1107.07, 143.47, 57.94, 69.88], "iscrowd": 0, "attributes": {"occluded": false, "track_id": 306, "keyframe": true}}, {"id": 308, "image_id": 1, "category_id": 1, "segmentation": [[1184.72, 137.2, 1173.07, 144.96, 1153.96, 184.98, 1150.97, 200.51, 1155.45, 207.38, 1164.71, 210.67, 1174.86, 210.96, 1181.43, 208.58, 1184.42, 202.9, 1189.2, 186.47, 1196.36, 168.26, 1201.14, 155.11, 1203.83, 141.97, 1203.23, 136.0, 1196.96, 133.31]], "area": 2398.0, "bbox": [1150.97, 133.31, 52.86, 77.65], "iscrowd": 0, "attributes": {"occluded": false, "track_id": 307, "keyframe": true}}, {"id": 309, "image_id": 1, "category_id": 1, "segmentation": [[1259.05, 146.42, 1256.07, 175.99, 1250.99, 194.81, 1245.02, 201.68, 1234.26, 204.07, 1223.51, 201.68, 1219.33, 194.81, 1218.14, 183.16, 1224.11, 168.82, 1226.5, 156.28, 1228.29, 141.94, 1230.38, 134.48, 1237.25, 131.49, 1243.82, 131.49, 1250.99, 132.09, 1256.07, 135.97]], "area": 2199.0, "bbox": [1218.14, 131.49, 40.91, 72.58], "iscrowd": 0, "attributes": {"occluded": false, "track_id": 308, "keyframe": true}}, {"id": 310, "image_id": 1, "category_id": 1, "segmentation": [[1229.19, 91.47, 1244.42, 92.07, 1270.7, 101.6, 1295.5, 113.9, 1298.48, 126.11, 1296.09, 132.69, 1282.35, 136.27, 1268.91, 134.48, 1253.08, 128.5, 1233.67, 121.34, 1223.21, 116.26, 1220.53, 113.57, 1220.53, 105.21]], "area": 2210.0, "bbox": [1220.53, 91.47, 77.95, 44.8], "iscrowd": 0, "attributes": {"occluded": false, "track_id": 309, "keyframe": true}}, {"id": 311, "image_id": 1, "category_id": 1, "segmentation": [[1291.55, 53.91, 1263.03, 54.95, 1249.38, 58.92, 1240.91, 63.24, 1239.53, 70.85, 1241.43, 81.91, 1245.75, 86.92, 1262.69, 88.82, 1281.01, 83.46, 1293.28, 82.6, 1305.9, 79.32, 1311.95, 75.34, 1313.5, 66.01, 1312.81, 60.48, 1304.86, 55.64]], "area": 2019.0, "bbox": [1239.53, 53.91, 73.97, 34.91], "iscrowd": 0, "attributes": {"occluded": false, "track_id": 310, "keyframe": true}}, {"id": 312, "image_id": 1, "category_id": 1, "segmentation": [[1233.52, 213.23, 1204.85, 215.03, 1191.11, 224.58, 1189.32, 234.14, 1196.78, 241.91, 1211.12, 244.29, 1229.93, 244.89, 1254.72, 239.52, 1269.36, 237.72, 1272.64, 232.05, 1271.45, 222.79, 1262.19, 213.83, 1252.63, 212.04]], "area": 2168.0, "bbox": [1189.32, 212.04, 83.32, 32.85], "iscrowd": 0, "attributes": {"occluded": false, "track_id": 311, "keyframe": true}}, {"id": 313, "image_id": 1, "category_id": 1, "segmentation": [[1291.46, 186.06, 1285.19, 205.47, 1269.06, 242.5, 1256.81, 255.94, 1244.27, 254.45, 1240.69, 243.4, 1242.48, 225.48, 1247.26, 209.65, 1253.23, 197.7, 1261.59, 186.95, 1274.14, 178.29, 1276.53, 177.99, 1284.59, 177.99]], "area": 2301.0, "bbox": [1240.69, 177.99, 50.77, 77.95], "iscrowd": 0, "attributes": {"occluded": false, "track_id": 312, "keyframe": true}}, {"id": 314, "image_id": 1, "category_id": 1, "segmentation": [[1305.5, 200.09, 1290.26, 199.5, 1282.5, 201.59, 1277.42, 208.75, 1275.93, 219.21, 1280.71, 225.78, 1293.85, 227.57, 1310.27, 227.27, 1327.89, 224.58, 1340.7, 222.8, 1350.89, 215.92, 1350.9, 207.6, 1341.0, 201.0, 1329.39, 196.51, 1319.83, 196.51]], "area": 1836.0, "bbox": [1275.93, 196.51, 74.97, 31.06], "iscrowd": 0, "attributes": {"occluded": false, "track_id": 313, "keyframe": true}}, {"id": 315, "image_id": 1, "category_id": 1, "segmentation": [[1226.45, 252.45, 1244.37, 263.2, 1269.1, 290.44, 1275.91, 301.55, 1273.76, 309.07, 1268.74, 313.38, 1252.97, 314.09, 1245.81, 309.79, 1229.68, 295.1, 1217.13, 280.76, 1209.25, 271.8, 1208.89, 264.63, 1212.12, 257.47]], "area": 2200.0, "bbox": [1208.89, 252.45, 67.02, 61.64], "iscrowd": 0, "attributes": {"occluded": false, "track_id": 314, "keyframe": true}}, {"id": 316, "image_id": 1, "category_id": 1, "segmentation": [[1202.08, 306.21, 1212.47, 327.71, 1225.74, 356.74, 1226.45, 370.0, 1221.43, 376.09, 1214.62, 379.32, 1207.1, 377.89, 1198.86, 369.64, 1191.33, 357.46, 1184.16, 341.33, 1179.5, 326.28, 1175.92, 312.3, 1179.5, 308.72, 1191.33, 304.42]], "area": 2184.0, "bbox": [1175.92, 304.42, 50.53, 74.9], "iscrowd": 0, "attributes": {"occluded": false, "track_id": 315, "keyframe": true}}, {"id": 317, "image_id": 1, "category_id": 1, "segmentation": [[1251.7, 379.88, 1238.26, 383.12, 1221.58, 395.06, 1216.36, 407.01, 1219.34, 417.71, 1239.25, 414.97, 1256.43, 407.51, 1272.85, 399.54, 1280.07, 394.32, 1285.3, 388.84, 1287.54, 383.12, 1282.81, 371.67, 1277.58, 369.93, 1266.38, 370.92]], "area": 1899.0, "bbox": [1216.36, 369.93, 71.18, 47.78], "iscrowd": 0, "attributes": {"occluded": false, "track_id": 316, "keyframe": true}}, {"id": 318, "image_id": 1, "category_id": 1, "segmentation": [[1330.1, 311.19, 1341.29, 318.41, 1341.05, 329.11, 1336.57, 338.07, 1330.84, 344.04, 1321.88, 352.01, 1311.68, 360.72, 1303.22, 365.94, 1297.24, 368.68, 1290.77, 368.68, 1284.55, 366.69, 1279.57, 362.71, 1278.58, 355.99, 1280.07, 349.77, 1288.03, 343.3, 1296.0, 338.07, 1307.45, 332.1, 1314.17, 324.63, 1317.65, 319.4]], "area": 1776.0, "bbox": [1278.58, 311.19, 62.71, 57.49], "iscrowd": 0, "attributes": {"occluded": false, "track_id": 317, "keyframe": true}}, {"id": 319, "image_id": 1, "category_id": 1, "segmentation": [[1283.1, 418.7, 1274.93, 435.04, 1277.94, 456.55, 1276.65, 467.3, 1271.49, 473.32, 1259.02, 474.61, 1250.84, 472.03, 1245.68, 461.71, 1241.81, 447.08, 1241.38, 435.47, 1244.39, 426.44, 1251.27, 415.69, 1259.02, 407.95, 1266.33, 404.94, 1278.8, 403.22, 1284.39, 407.95]], "area": 2181.0, "bbox": [1241.38, 403.22, 43.01, 71.39], "iscrowd": 0, "attributes": {"occluded": false, "track_id": 318, "keyframe": true}}, {"id": 320, "image_id": 1, "category_id": 1, "segmentation": [[1356.21, 393.76, 1332.99, 400.64, 1310.19, 413.97, 1304.17, 426.44, 1309.33, 435.04, 1320.95, 437.62, 1342.88, 433.75, 1363.09, 423.0, 1375.56, 416.98, 1379.87, 411.39, 1379.44, 401.5, 1371.69, 395.91]], "area": 2105.0, "bbox": [1304.17, 393.76, 75.7, 43.86], "iscrowd": 0, "attributes": {"occluded": false, "track_id": 319, "keyframe": true}}, {"id": 321, "image_id": 1, "category_id": 1, "segmentation": [[1313.21, 456.54, 1314.06, 476.33, 1305.46, 511.16, 1294.28, 527.51, 1281.38, 528.37, 1274.5, 524.07, 1274.07, 510.3, 1280.09, 497.4, 1284.39, 478.05, 1288.26, 461.28, 1291.27, 454.83, 1299.87, 451.81]], "area": 2029.0, "bbox": [1274.07, 451.81, 39.99, 76.56], "iscrowd": 0, "attributes": {"occluded": false, "track_id": 320, "keyframe": true}}, {"id": 322, "image_id": 1, "category_id": 1, "segmentation": [[1369.11, 474.61, 1365.67, 496.54, 1352.34, 522.35, 1345.03, 527.94, 1335.14, 528.8, 1327.83, 524.93, 1323.53, 513.75, 1326.11, 502.56, 1333.85, 489.66, 1339.87, 474.61, 1344.17, 464.72, 1349.76, 457.84, 1360.51, 457.84, 1366.53, 461.71]], "area": 2062.0, "bbox": [1323.53, 457.84, 45.58, 70.96], "iscrowd": 0, "attributes": {"occluded": false, "track_id": 321, "keyframe": true}}, {"id": 323, "image_id": 1, "category_id": 1, "segmentation": [[1400.98, 511.0, 1412.03, 517.57, 1414.42, 528.02, 1412.03, 536.09, 1404.56, 542.66, 1391.12, 552.51, 1380.97, 559.68, 1368.42, 566.25, 1354.98, 567.15, 1347.52, 562.07, 1344.23, 551.92, 1349.31, 544.15, 1356.48, 537.58, 1380.07, 528.92, 1383.65, 517.27, 1394.11, 512.19]], "area": 2088.0, "bbox": [1344.23, 511.0, 70.19, 56.15], "iscrowd": 0, "attributes": {"occluded": false, "track_id": 322, "keyframe": true}}, {"id": 324, "image_id": 1, "category_id": 1, "segmentation": [[1390.53, 425.65, 1402.35, 430.84, 1416.67, 444.32, 1430.15, 469.21, 1436.99, 483.1, 1433.67, 496.17, 1424.96, 502.6, 1416.46, 504.26, 1408.99, 503.84, 1405.05, 501.56, 1400.7, 491.19, 1396.75, 480.2, 1391.15, 466.51, 1383.07, 456.97, 1376.22, 447.64, 1373.11, 440.79, 1373.11, 436.85, 1379.54, 429.38]], "area": 2712.0, "bbox": [1373.11, 425.65, 63.88, 78.61], "iscrowd": 0, "attributes": {"occluded": false, "track_id": 323, "keyframe": true}}, {"id": 325, "image_id": 1, "category_id": 1, "segmentation": [[1423.3, 406.36, 1436.99, 406.16, 1462.5, 410.3, 1477.85, 416.73, 1483.86, 423.99, 1486.35, 433.12, 1483.45, 442.24, 1469.97, 444.73, 1458.35, 444.11, 1434.71, 438.1, 1423.92, 434.15, 1415.63, 427.93, 1414.59, 419.22, 1414.18, 410.3]], "area": 2093.0, "bbox": [1414.18, 406.16, 72.17, 38.57], "iscrowd": 0, "attributes": {"occluded": false, "track_id": 324, "keyframe": true}}, {"id": 326, "image_id": 1, "category_id": 1, "segmentation": [[1325.69, 912.82, 1317.62, 924.46, 1307.77, 936.11, 1300.6, 949.85, 1300.3, 957.32, 1305.67, 962.39, 1314.04, 965.98, 1323.89, 964.78, 1327.78, 962.1, 1332.85, 957.02, 1340.32, 947.16, 1346.59, 937.61, 1352.86, 926.26, 1355.55, 915.5, 1356.15, 907.14, 1348.38, 900.27, 1342.11, 899.38, 1334.94, 900.87]], "area": 2103.0, "bbox": [1300.3, 899.38, 55.85, 66.6], "iscrowd": 0, "attributes": {"occluded": false, "track_id": 325, "keyframe": true}}, {"id": 327, "image_id": 1, "category_id": 1, "segmentation": [[1403.93, 943.88, 1413.79, 954.33, 1412.89, 967.47, 1408.71, 971.65, 1398.26, 978.52, 1381.24, 986.88, 1367.8, 991.96, 1355.55, 994.35, 1345.99, 994.05, 1339.42, 986.29, 1337.63, 976.73, 1339.42, 970.16, 1352.56, 962.69, 1372.57, 957.32, 1386.31, 954.63]], "area": 2191.0, "bbox": [1337.63, 943.88, 76.16, 50.47], "iscrowd": 0, "attributes": {"occluded": false, "track_id": 326, "keyframe": true}}, {"id": 328, "image_id": 1, "category_id": 1, "segmentation": [[1379.74, 904.45, 1367.8, 914.31, 1363.32, 931.03, 1374.07, 940.29, 1383.33, 942.38, 1391.39, 938.2, 1397.66, 932.23, 1403.93, 921.78, 1412.3, 909.53, 1416.48, 899.38, 1418.27, 888.33, 1414.39, 879.96, 1405.73, 873.39, 1394.68, 873.39, 1389.9, 882.65]], "area": 2134.0, "bbox": [1363.32, 873.39, 54.95, 68.99], "iscrowd": 0, "attributes": {"occluded": false, "track_id": 327, "keyframe": true}}, {"id": 329, "image_id": 1, "category_id": 1, "segmentation": [[1341.84, 806.64, 1365.74, 809.33, 1398.59, 828.44, 1406.95, 843.38, 1405.16, 856.22, 1403.37, 861.0, 1397.99, 865.18, 1389.93, 864.58, 1376.19, 853.23, 1362.45, 846.36, 1347.82, 839.2, 1336.47, 831.13, 1334.38, 826.95, 1334.38, 817.1]], "area": 2438.0, "bbox": [1334.38, 806.64, 72.57, 58.54], "iscrowd": 0, "attributes": {"occluded": false, "track_id": 328, "keyframe": true}}, {"id": 330, "image_id": 1, "category_id": 1, "segmentation": [[1416.97, 824.95, 1430.95, 834.62, 1449.23, 857.56, 1455.7, 878.3, 1451.0, 887.3, 1443.9, 890.2, 1436.7, 885.9, 1430.6, 878.3, 1423.1, 864.4, 1414.8, 857.9, 1403.7, 843.6, 1401.6, 833.9, 1407.3, 826.0]], "area": 1727.0, "bbox": [1401.6, 824.95, 54.1, 65.25], "iscrowd": 0, "attributes": {"occluded": false, "track_id": 329, "keyframe": true}}, {"id": 331, "image_id": 1, "category_id": 1, "segmentation": [[1447.44, 810.61, 1463.56, 815.98, 1487.54, 830.68, 1496.54, 846.45, 1499.4, 858.63, 1497.25, 866.88, 1487.54, 870.1, 1479.33, 868.31, 1476.11, 862.58, 1474.67, 855.05, 1465.71, 847.52, 1448.51, 838.92, 1441.34, 832.47, 1437.01, 820.64]], "area": 1804.0, "bbox": [1437.01, 810.61, 62.39, 59.49], "iscrowd": 0, "attributes": {"occluded": false, "track_id": 330, "keyframe": true}}, {"id": 332, "image_id": 1, "category_id": 1, "segmentation": [[1530.22, 836.05, 1544.92, 854.33, 1553.84, 878.7, 1555.28, 897.34, 1553.13, 905.94, 1548.83, 911.32, 1540.26, 913.83, 1528.08, 910.6, 1524.49, 903.43, 1525.57, 882.29, 1516.96, 871.18, 1508.72, 856.12, 1505.5, 844.3, 1506.57, 838.92, 1513.74, 834.26, 1519.47, 833.55]], "area": 2384.0, "bbox": [1505.5, 833.55, 49.78, 80.28], "iscrowd": 0, "attributes": {"occluded": false, "track_id": 331, "keyframe": true}}, {"id": 333, "image_id": 1, "category_id": 1, "segmentation": [[1470.54, 881.82, 1485.77, 886.3, 1516.23, 903.62, 1523.7, 911.08, 1528.18, 921.24, 1526.38, 928.71, 1518.02, 933.48, 1509.66, 933.78, 1493.83, 926.61, 1482.78, 920.04, 1471.13, 912.58, 1465.46, 907.2, 1458.29, 900.63, 1457.1, 890.48, 1461.58, 882.71]], "area": 2077.0, "bbox": [1457.1, 881.82, 71.08, 51.96], "iscrowd": 0, "attributes": {"occluded": false, "track_id": 332, "keyframe": true}}, {"id": 334, "image_id": 1, "category_id": 1, "segmentation": [[1402.39, 1078.22, 1377.66, 1056.65, 1366.55, 1052.34, 1360.1, 1057.72, 1357.23, 1063.81, 1358.3, 1075.64, 1358.56, 1078.0, 1398.48, 1078.0]], "area": 789.0, "bbox": [1357.23, 1052.34, 45.16, 27.66], "iscrowd": 0, "attributes": {"occluded": false, "track_id": 333, "keyframe": true}}, {"id": 335, "image_id": 1, "category_id": 1, "segmentation": [[1489.12, 1071.7, 1479.08, 1072.77, 1460.8, 1048.76, 1455.79, 1016.86, 1456.5, 998.23, 1459.37, 986.4, 1465.11, 982.46, 1474.07, 982.82, 1479.8, 987.83, 1486.61, 998.23, 1491.98, 1016.15, 1494.14, 1025.82, 1495.93, 1041.23, 1495.21, 1055.57, 1494.14, 1061.66]], "area": 2687.0, "bbox": [1455.79, 982.46, 40.14, 90.31], "iscrowd": 0, "attributes": {"occluded": false, "track_id": 334, "keyframe": true}}, {"id": 336, "image_id": 1, "category_id": 1, "segmentation": [[1516.71, 1034.78, 1521.01, 1054.5, 1521.01, 1073.85, 1519.94, 1078.94, 1519.91, 1078.0, 1485.38, 1078.0, 1489.48, 1059.51, 1491.98, 1040.88, 1494.49, 1031.92, 1500.59, 1030.48, 1508.11, 1030.48]], "area": 1459.0, "bbox": [1485.38, 1030.48, 35.63, 49.52], "iscrowd": 0, "attributes": {"occluded": false, "track_id": 335, "keyframe": true}}, {"id": 337, "image_id": 1, "category_id": 1, "segmentation": [[1447.74, 569.06, 1450.23, 582.5, 1443.51, 624.31, 1436.29, 642.73, 1425.84, 643.72, 1417.13, 640.49, 1414.14, 634.76, 1412.9, 622.32, 1415.14, 606.64, 1419.12, 591.21, 1423.1, 578.27, 1426.34, 567.81, 1428.83, 566.07, 1438.04, 565.33]], "area": 2123.0, "bbox": [1412.9, 565.33, 37.33, 78.39], "iscrowd": 0, "attributes": {"occluded": false, "track_id": 336, "keyframe": true}}, {"id": 338, "image_id": 1, "category_id": 1, "segmentation": [[1483.83, 547.41, 1490.55, 562.84, 1490.8, 597.43, 1486.82, 616.1, 1479.35, 621.07, 1471.64, 622.32, 1461.93, 615.6, 1459.94, 601.91, 1459.94, 585.24, 1459.94, 566.32, 1460.93, 554.87, 1462.92, 548.15, 1466.41, 545.17, 1476.86, 542.93]], "area": 2136.0, "bbox": [1459.94, 542.93, 30.86, 79.39], "iscrowd": 0, "attributes": {"occluded": false, "track_id": 337, "keyframe": true}}, {"id": 339, "image_id": 1, "category_id": 1, "segmentation": [[1521.16, 586.48, 1525.64, 604.9, 1529.38, 630.28, 1524.15, 646.46, 1511.21, 647.95, 1500.75, 643.23, 1498.76, 630.28, 1496.77, 619.08, 1492.79, 605.4, 1492.79, 587.23, 1494.78, 580.26, 1499.76, 576.52, 1502.99, 576.28, 1513.7, 577.52]], "area": 2005.0, "bbox": [1492.79, 576.28, 36.59, 71.67], "iscrowd": 0, "attributes": {"occluded": false, "track_id": 338, "keyframe": true}}, {"id": 340, "image_id": 1, "category_id": 1, "segmentation": [[1524.4, 555.62, 1539.83, 560.1, 1560.24, 574.53, 1570.44, 580.51, 1574.92, 589.22, 1574.67, 595.94, 1570.19, 600.92, 1557.25, 601.41, 1549.54, 595.19, 1537.09, 585.48, 1523.4, 578.52, 1513.95, 572.79, 1508.72, 567.56, 1508.97, 561.34, 1511.46, 557.61]], "area": 1521.0, "bbox": [1508.72, 555.62, 66.2, 45.79], "iscrowd": 0, "attributes": {"occluded": false, "track_id": 339, "keyframe": true}}, {"id": 341, "image_id": 1, "category_id": 1, "segmentation": [[1564.22, 622.1, 1551.98, 628.97, 1535.55, 635.54, 1523.61, 644.2, 1523.61, 655.25, 1531.37, 663.61, 1540.63, 666.0, 1554.67, 662.72, 1566.02, 657.34, 1577.96, 648.08, 1586.33, 640.62, 1590.21, 630.76, 1589.91, 623.0, 1583.04, 616.72, 1575.87, 617.02]], "area": 1963.0, "bbox": [1523.61, 616.72, 66.6, 49.28], "iscrowd": 0, "attributes": {"occluded": false, "track_id": 340, "keyframe": true}}, {"id": 342, "image_id": 1, "category_id": 1, "segmentation": [[1525.82, 466.77, 1511.63, 469.26, 1486.74, 472.24, 1471.06, 475.23, 1462.85, 479.71, 1460.86, 487.42, 1465.34, 496.38, 1476.29, 500.62, 1492.47, 500.62, 1506.9, 499.62, 1517.11, 498.87, 1525.57, 497.88, 1533.78, 495.39, 1541.0, 489.91, 1544.48, 486.18, 1546.23, 481.95, 1546.23, 474.23, 1545.73, 472.24, 1541.75, 469.5]], "area": 2241.0, "bbox": [1460.86, 466.77, 85.37, 33.85], "iscrowd": 0, "attributes": {"occluded": false, "track_id": 341, "keyframe": true}}, {"id": 343, "image_id": 1, "category_id": 1, "segmentation": [[1544.48, 507.83, 1516.86, 508.83, 1498.19, 510.82, 1489.98, 517.04, 1488.48, 522.77, 1488.48, 528.49, 1491.22, 534.46, 1502.67, 538.2, 1515.36, 538.94, 1524.57, 539.44, 1537.02, 537.45, 1546.97, 536.7, 1551.45, 536.21, 1558.17, 532.47, 1560.66, 528.74, 1557.67, 518.53, 1556.18, 513.81, 1554.94, 510.07]], "area": 1910.0, "bbox": [1488.48, 507.83, 72.18, 31.61], "iscrowd": 0, "attributes": {"occluded": false, "track_id": 342, "keyframe": true}}, {"id": 344, "image_id": 1, "category_id": 1, "segmentation": [[1598.9, 460.59, 1589.01, 491.55, 1581.27, 521.66, 1570.09, 527.25, 1555.03, 522.09, 1548.15, 513.49, 1548.58, 497.14, 1551.16, 483.81, 1560.62, 467.04, 1572.24, 455.43, 1583.85, 450.27, 1592.88, 447.69, 1597.18, 447.26]], "area": 2603.0, "bbox": [1548.15, 447.26, 50.75, 79.99], "iscrowd": 0, "attributes": {"occluded": false, "track_id": 343, "keyframe": true}}, {"id": 345, "image_id": 1, "category_id": 1, "segmentation": [[1527.08, 408.12, 1559.76, 419.73, 1576.11, 425.75, 1581.7, 437.36, 1579.12, 445.54, 1567.94, 449.84, 1549.01, 447.69, 1527.51, 441.67, 1505.15, 435.21, 1501.27, 426.18, 1502.13, 418.01, 1509.45, 408.55]], "area": 2232.0, "bbox": [1501.27, 408.12, 80.43, 41.72], "iscrowd": 0, "attributes": {"occluded": false, "track_id": 344, "keyframe": true}}, {"id": 346, "image_id": 1, "category_id": 1, "segmentation": [[1463.55, 321.29, 1470.98, 332.04, 1468.33, 343.09, 1456.95, 351.75, 1429.8, 365.49, 1411.28, 373.56, 1403.22, 374.45, 1393.66, 371.46, 1391.27, 362.8, 1394.23, 354.74, 1405.31, 343.09, 1422.33, 331.74, 1441.74, 323.08, 1452.79, 320.99]], "area": 2428.0, "bbox": [1391.27, 320.99, 79.71, 53.46], "iscrowd": 0, "attributes": {"occluded": false, "track_id": 345, "keyframe": true}}, {"id": 347, "image_id": 1, "category_id": 1, "segmentation": [[1410.49, 223.38, 1418.01, 230.55, 1430.56, 255.28, 1437.72, 277.86, 1436.65, 286.82, 1428.41, 293.63, 1417.3, 295.06, 1405.83, 289.69, 1401.17, 275.71, 1394.36, 258.86, 1389.7, 244.17, 1389.34, 231.27, 1391.13, 226.25, 1398.3, 223.74]], "area": 2300.0, "bbox": [1389.34, 223.38, 48.38, 71.68], "iscrowd": 0, "attributes": {"occluded": false, "track_id": 346, "keyframe": true}}, {"id": 348, "image_id": 1, "category_id": 1, "segmentation": [[1442.74, 202.6, 1462.81, 214.78, 1475.36, 234.85, 1480.01, 252.41, 1483.96, 266.39, 1481.09, 273.56, 1468.9, 276.78, 1462.81, 274.99, 1457.44, 267.11, 1453.49, 252.41, 1444.53, 238.79, 1434.14, 226.61, 1428.05, 221.23, 1424.46, 214.78, 1427.69, 207.25]], "area": 2124.0, "bbox": [1424.46, 202.6, 59.5, 74.18], "iscrowd": 0, "attributes": {"occluded": false, "track_id": 347, "keyframe": true}}, {"id": 349, "image_id": 1, "category_id": 1, "segmentation": [[1337.15, 134.45, 1350.89, 157.74, 1356.27, 169.99, 1352.68, 176.86, 1343.43, 182.53, 1335.36, 183.73, 1328.19, 178.05, 1321.32, 166.11, 1306.99, 145.77, 1299.82, 130.86, 1300.42, 122.8, 1308.48, 116.53, 1312.96, 115.33, 1324.91, 117.13]], "area": 2085.0, "bbox": [1299.82, 115.33, 56.45, 68.4], "iscrowd": 0, "attributes": {"occluded": false, "track_id": 348, "keyframe": true}}, {"id": 350, "image_id": 1, "category_id": 1, "segmentation": [[1368.21, 123.4, 1382.25, 128.44, 1406.44, 145.2, 1413.31, 157.15, 1414.21, 169.69, 1411.82, 173.27, 1401.07, 176.26, 1392.7, 174.14, 1385.54, 166.67, 1371.8, 152.93, 1356.86, 145.77, 1350.29, 139.82, 1351.79, 130.56, 1354.48, 125.79]], "area": 1821.0, "bbox": [1350.29, 123.4, 63.92, 52.86], "iscrowd": 0, "attributes": {"occluded": false, "track_id": 349, "keyframe": true}}, {"id": 351, "image_id": 1, "category_id": 1, "segmentation": [[1406.26, 57.0, 1391.63, 62.68, 1375.5, 71.64, 1357.88, 84.18, 1340.56, 88.66, 1327.72, 86.87, 1325.33, 80.9, 1326.82, 70.74, 1333.09, 62.98, 1352.8, 51.93, 1373.71, 42.97, 1388.94, 37.59, 1396.41, 35.5, 1401.19, 35.5, 1406.56, 40.88]], "area": 2238.0, "bbox": [1325.33, 35.5, 81.23, 53.16], "iscrowd": 0, "attributes": {"occluded": false, "track_id": 350, "keyframe": true}}, {"id": 352, "image_id": 1, "category_id": 1, "segmentation": [[1431.65, 0.0, 1449.57, 12.8, 1461.52, 23.85, 1463.01, 36.7, 1459.72, 41.47, 1444.49, 40.88, 1435.53, 37.59, 1416.12, 28.63, 1395.81, 20.27, 1382.97, 17.58, 1379.38, 16.09, 1378.79, 8.62, 1383.27, 0.56, 1383.41, 0.0]], "area": 2154.0, "bbox": [1378.79, 0.0, 84.22, 41.47], "iscrowd": 0, "attributes": {"occluded": false, "track_id": 351, "keyframe": true}}, {"id": 353, "image_id": 1, "category_id": 1, "segmentation": [[1426.06, 76.42, 1421.29, 102.4, 1415.91, 120.32, 1401.87, 121.22, 1393.51, 118.23, 1389.63, 109.57, 1388.73, 96.43, 1390.82, 79.7, 1395.0, 67.46, 1401.28, 59.1, 1409.04, 54.62, 1418.0, 57.9, 1423.08, 61.48]], "area": 1912.0, "bbox": [1388.73, 54.62, 37.33, 66.6], "iscrowd": 0, "attributes": {"occluded": false, "track_id": 352, "keyframe": true}}, {"id": 354, "image_id": 1, "category_id": 1, "segmentation": [[1453.21, 44.7, 1464.26, 50.97, 1480.69, 66.5, 1490.84, 83.53, 1488.75, 94.58, 1480.09, 100.85, 1467.85, 100.55, 1458.29, 91.59, 1452.32, 80.84, 1444.85, 71.28, 1435.59, 60.83, 1433.8, 56.95, 1434.4, 52.17, 1438.58, 47.39]], "area": 1809.0, "bbox": [1433.8, 44.7, 57.04, 56.15], "iscrowd": 0, "attributes": {"occluded": false, "track_id": 353, "keyframe": true}}, {"id": 355, "image_id": 1, "category_id": 1, "segmentation": [[1507.27, 33.65, 1521.61, 58.74, 1527.28, 80.24, 1527.28, 90.69, 1521.61, 95.77, 1512.35, 95.47, 1507.57, 90.99, 1502.79, 78.75, 1495.03, 68.59, 1484.87, 57.24, 1475.02, 43.51, 1474.12, 35.44, 1476.81, 29.17, 1482.78, 25.29, 1494.73, 24.09]], "area": 2041.0, "bbox": [1474.12, 24.09, 53.16, 71.68], "iscrowd": 0, "attributes": {"occluded": false, "track_id": 354, "keyframe": true}}, {"id": 356, "image_id": 1, "category_id": 1, "segmentation": [[1442.49, 92.71, 1455.03, 107.05, 1462.56, 128.55, 1462.56, 155.79, 1455.75, 163.67, 1445.0, 165.47, 1439.27, 162.96, 1435.68, 151.85, 1434.25, 138.23, 1429.59, 124.97, 1424.57, 109.92, 1424.57, 102.03, 1425.29, 97.37, 1430.31, 93.07]], "area": 1961.0, "bbox": [1424.57, 92.71, 37.99, 72.76], "iscrowd": 0, "attributes": {"occluded": false, "track_id": 355, "keyframe": true}}, {"id": 357, "image_id": 1, "category_id": 1, "segmentation": [[1503.06, 149.7, 1504.49, 178.73, 1501.27, 206.32, 1493.74, 212.42, 1479.76, 213.49, 1475.46, 209.91, 1475.1, 196.29, 1474.03, 174.07, 1473.31, 161.17, 1473.67, 154.0, 1476.9, 145.04, 1481.2, 141.81, 1488.72, 141.45, 1495.53, 142.17]], "area": 1947.0, "bbox": [1473.31, 141.45, 31.18, 72.04], "iscrowd": 0, "attributes": {"occluded": false, "track_id": 356, "keyframe": true}}, {"id": 358, "image_id": 1, "category_id": 1, "segmentation": [[1505.14, 367.99, 1485.78, 387.35, 1471.81, 399.89, 1457.83, 403.12, 1444.21, 395.59, 1443.49, 386.99, 1447.8, 377.67, 1459.26, 365.49, 1478.62, 348.64, 1495.1, 342.19, 1505.14, 340.76, 1509.08, 349.36, 1509.08, 359.03]], "area": 2290.0, "bbox": [1443.49, 340.76, 65.59, 62.36], "iscrowd": 0, "attributes": {"occluded": false, "track_id": 357, "keyframe": true}}, {"id": 359, "image_id": 1, "category_id": 1, "segmentation": [[1529.51, 375.16, 1527.72, 393.44, 1518.76, 402.76, 1507.29, 404.19, 1502.63, 401.68, 1499.05, 394.87, 1497.97, 384.12, 1497.97, 375.52, 1501.55, 369.07, 1509.08, 366.92, 1517.32, 366.92, 1524.49, 368.71]], "area": 975.0, "bbox": [1497.97, 366.92, 31.54, 37.27], "iscrowd": 0, "attributes": {"occluded": false, "track_id": 358, "keyframe": true}}, {"id": 360, "image_id": 1, "category_id": 1, "segmentation": [[1511.37, 276.42, 1490.95, 289.69, 1477.69, 309.4, 1481.27, 316.92, 1488.8, 319.07, 1499.91, 314.41, 1516.75, 307.96, 1526.43, 304.02, 1533.24, 299.72, 1539.33, 293.99, 1542.55, 287.53, 1539.33, 277.86, 1535.03, 273.92, 1527.14, 272.48]], "area": 1710.0, "bbox": [1477.69, 272.48, 64.86, 46.59], "iscrowd": 0, "attributes": {"occluded": false, "track_id": 359, "keyframe": true}}, {"id": 361, "image_id": 1, "category_id": 1, "segmentation": [[1618.18, 231.27, 1636.81, 245.24, 1654.37, 266.39, 1655.45, 281.44, 1648.64, 291.48, 1636.45, 290.4, 1627.13, 282.88, 1616.02, 266.39, 1611.01, 260.66, 1602.05, 253.49, 1595.6, 246.68, 1595.95, 238.79, 1603.12, 233.06]], "area": 1956.0, "bbox": [1595.6, 231.27, 59.85, 60.21], "iscrowd": 0, "attributes": {"occluded": false, "track_id": 360, "keyframe": true}}, {"id": 362, "image_id": 1, "category_id": 1, "segmentation": [[1652.22, 296.49, 1650.79, 312.98, 1638.24, 350.25, 1628.57, 364.23, 1616.02, 362.44, 1610.65, 351.69, 1610.29, 331.26, 1614.23, 316.21, 1618.53, 304.38, 1624.27, 295.78, 1631.08, 291.12, 1646.13, 288.61, 1651.15, 288.61]], "area": 2195.0, "bbox": [1610.29, 288.61, 41.93, 75.62], "iscrowd": 0, "attributes": {"occluded": false, "track_id": 361, "keyframe": true}}, {"id": 363, "image_id": 1, "category_id": 1, "segmentation": [[1643.98, 169.62, 1611.01, 186.47, 1600.61, 197.22, 1603.12, 212.99, 1607.06, 214.78, 1626.78, 212.63, 1647.2, 202.6, 1660.47, 198.3, 1668.71, 194.35, 1681.25, 186.11, 1684.48, 178.58, 1679.46, 169.62, 1666.56, 164.61, 1661.54, 164.61]], "area": 2413.0, "bbox": [1600.61, 164.61, 83.87, 50.17], "iscrowd": 0, "attributes": {"occluded": false, "track_id": 362, "keyframe": true}}, {"id": 364, "image_id": 1, "category_id": 1, "segmentation": [[1664.84, 95.33, 1675.23, 90.31, 1688.49, 95.69, 1693.15, 106.08, 1688.49, 115.76, 1679.89, 123.64, 1660.18, 140.49, 1644.41, 151.6, 1631.51, 153.75, 1624.34, 146.22, 1624.7, 134.39, 1634.02, 124.0, 1646.56, 112.89]], "area": 2175.0, "bbox": [1624.34, 90.31, 68.81, 63.44], "iscrowd": 0, "attributes": {"occluded": false, "track_id": 363, "keyframe": true}}, {"id": 365, "image_id": 1, "category_id": 1, "segmentation": [[1769.14, 55.42, 1774.81, 81.7, 1772.72, 105.3, 1763.46, 112.76, 1751.22, 111.27, 1746.4, 96.3, 1744.0, 82.9, 1738.1, 68.3, 1734.49, 54.82, 1737.18, 47.36, 1743.15, 41.09, 1752.41, 41.09, 1758.98, 43.18]], "area": 2017.0, "bbox": [1734.49, 41.09, 40.32, 71.67], "iscrowd": 0, "attributes": {"occluded": false, "track_id": 364, "keyframe": true}}, {"id": 366, "image_id": 1, "category_id": 1, "segmentation": [[1633.8, 943.64, 1610.15, 958.34, 1592.94, 974.82, 1585.78, 987.73, 1595.81, 1000.99, 1604.41, 1000.99, 1619.47, 994.89, 1632.73, 983.43, 1645.99, 969.81, 1649.21, 960.85, 1645.27, 949.74, 1643.48, 946.51]], "area": 2019.0, "bbox": [1585.78, 943.64, 63.43, 57.35], "iscrowd": 0, "attributes": {"occluded": false, "track_id": 365, "keyframe": true}}, {"id": 367, "image_id": 1, "category_id": 1, "segmentation": [[1655.3, 897.41, 1648.85, 911.75, 1631.29, 942.21, 1617.67, 951.89, 1607.28, 955.47, 1595.81, 952.25, 1593.3, 943.64, 1596.17, 932.89, 1606.2, 918.56, 1619.47, 904.94, 1628.07, 888.09, 1635.23, 883.43, 1643.48, 884.15, 1654.23, 888.81]], "area": 2328.0, "bbox": [1593.3, 883.43, 62.0, 72.04], "iscrowd": 0, "attributes": {"occluded": false, "track_id": 366, "keyframe": true}}, {"id": 368, "image_id": 1, "category_id": 1, "segmentation": [[1681.11, 972.32, 1693.29, 984.86, 1699.03, 1003.85, 1697.59, 1024.64, 1691.5, 1031.45, 1680.75, 1032.53, 1675.02, 1028.94, 1674.3, 1018.19, 1674.66, 1008.15, 1664.26, 999.2, 1656.74, 992.74, 1653.87, 986.29, 1654.95, 975.54, 1657.1, 970.88, 1667.13, 966.58]], "area": 1809.0, "bbox": [1653.87, 966.58, 45.16, 65.95], "iscrowd": 0, "attributes": {"occluded": false, "track_id": 367, "keyframe": true}}, {"id": 369, "image_id": 1, "category_id": 1, "segmentation": [[1721.96, 969.09, 1730.21, 981.99, 1739.89, 1015.32, 1741.68, 1041.49, 1733.43, 1050.09, 1717.31, 1049.37, 1713.36, 1043.64, 1707.63, 1022.85, 1704.05, 1006.36, 1700.82, 988.8, 1699.75, 975.18, 1699.75, 969.09, 1713.72, 966.94]], "area": 2454.0, "bbox": [1699.75, 966.94, 41.93, 83.15], "iscrowd": 0, "attributes": {"occluded": false, "track_id": 368, "keyframe": true}}, {"id": 370, "image_id": 1, "category_id": 1, "segmentation": [[1763.54, 892.39, 1762.11, 911.39, 1753.86, 938.99, 1745.62, 958.7, 1737.02, 963.36, 1727.34, 961.92, 1719.82, 955.11, 1718.02, 946.15, 1721.25, 929.67, 1727.34, 908.88, 1733.43, 895.26, 1739.17, 886.3, 1749.2, 883.43, 1757.45, 886.3]], "area": 2426.0, "bbox": [1718.02, 883.43, 45.52, 79.93], "iscrowd": 0, "attributes": {"occluded": false, "track_id": 369, "keyframe": true}}, {"id": 371, "image_id": 1, "category_id": 1, "segmentation": [[1802.6, 893.11, 1805.11, 911.39, 1800.81, 942.21, 1794.0, 960.85, 1788.98, 967.3, 1780.03, 968.73, 1772.5, 967.66, 1768.56, 962.28, 1767.84, 949.38, 1772.86, 927.52, 1776.44, 909.24, 1778.95, 897.41, 1781.46, 890.24, 1792.21, 888.81]], "area": 2158.0, "bbox": [1767.84, 888.81, 37.27, 79.92], "iscrowd": 0, "attributes": {"occluded": false, "track_id": 370, "keyframe": true}}, {"id": 372, "image_id": 1, "category_id": 1, "segmentation": [[1642.08, 802.29, 1656.77, 810.9, 1679.35, 834.19, 1687.95, 849.24, 1685.45, 863.22, 1678.28, 867.52, 1666.09, 865.73, 1656.77, 857.85, 1643.51, 844.23, 1633.12, 830.97, 1625.59, 819.86, 1624.52, 812.33, 1627.74, 803.01]], "area": 2236.0, "bbox": [1624.52, 802.29, 63.43, 65.23], "iscrowd": 0, "attributes": {"occluded": false, "track_id": 371, "keyframe": true}}, {"id": 373, "image_id": 1, "category_id": 1, "segmentation": [[1551.41, 787.6, 1573.63, 790.11, 1602.3, 804.44, 1612.69, 813.05, 1613.41, 825.23, 1609.11, 831.32, 1598.36, 833.47, 1589.75, 829.89, 1568.97, 820.93, 1556.07, 814.48, 1546.75, 808.39, 1542.81, 799.07, 1544.6, 793.33]], "area": 1911.0, "bbox": [1542.81, 787.6, 70.6, 45.87], "iscrowd": 0, "attributes": {"occluded": false, "track_id": 372, "keyframe": true}}, {"id": 374, "image_id": 1, "category_id": 1, "segmentation": [[1685.9, 736.46, 1684.7, 754.08, 1678.13, 770.8, 1668.28, 807.24, 1656.03, 807.84, 1650.96, 802.46, 1645.88, 787.83, 1643.49, 776.48, 1643.19, 764.83, 1648.87, 748.4, 1654.54, 737.95, 1659.92, 729.89, 1666.49, 726.6, 1674.85, 726.6, 1682.61, 728.09]], "area": 2420.0, "bbox": [1643.19, 726.6, 42.71, 81.24], "iscrowd": 0, "attributes": {"occluded": false, "track_id": 373, "keyframe": true}}, {"id": 375, "image_id": 1, "category_id": 1, "segmentation": [[1633.42, 724.81, 1623.87, 733.47, 1618.79, 751.39, 1625.36, 760.05, 1636.11, 760.35, 1642.98, 759.75, 1650.75, 751.69, 1665.38, 734.07, 1669.26, 722.42, 1669.26, 710.77, 1665.08, 707.19, 1654.33, 706.89, 1648.06, 709.28]], "area": 1685.0, "bbox": [1618.79, 706.89, 50.47, 53.46], "iscrowd": 0, "attributes": {"occluded": false, "track_id": 374, "keyframe": true}}, {"id": 376, "image_id": 1, "category_id": 1, "segmentation": [[1629.24, 766.03, 1619.09, 767.82, 1614.01, 777.97, 1614.91, 786.04, 1629.84, 791.41, 1648.66, 794.7, 1669.86, 800.67, 1685.39, 803.95, 1692.56, 804.25, 1697.94, 800.37, 1700.6, 791.1, 1694.1, 778.3, 1685.4, 772.6, 1659.1, 767.2, 1641.49, 765.43]], "area": 2290.0, "bbox": [1614.01, 765.43, 86.59, 38.82], "iscrowd": 0, "attributes": {"occluded": false, "track_id": 375, "keyframe": true}}, {"id": 377, "image_id": 1, "category_id": 1, "segmentation": [[1755.28, 715.85, 1765.43, 727.5, 1777.98, 746.91, 1783.35, 764.53, 1784.55, 777.37, 1783.05, 784.24, 1772.3, 789.92, 1764.54, 790.52, 1759.46, 786.93, 1756.17, 777.08, 1753.78, 764.23, 1744.53, 746.01, 1734.67, 733.77, 1732.88, 725.71, 1738.25, 718.54]], "area": 2122.0, "bbox": [1732.88, 715.85, 51.67, 74.67], "iscrowd": 0, "attributes": {"occluded": false, "track_id": 376, "keyframe": true}}, {"id": 378, "image_id": 1, "category_id": 1, "segmentation": [[1749.3, 791.11, 1752.59, 807.24, 1753.49, 844.57, 1751.4, 870.85, 1742.44, 876.23, 1731.98, 875.04, 1725.71, 864.58, 1722.13, 850.25, 1718.54, 829.94, 1719.14, 816.5, 1721.23, 799.77, 1724.22, 789.02, 1727.2, 786.04, 1734.97, 784.84, 1742.14, 784.84]], "area": 2653.0, "bbox": [1718.54, 784.84, 34.95, 91.39], "iscrowd": 0, "attributes": {"occluded": false, "track_id": 377, "keyframe": true}}, {"id": 379, "image_id": 1, "category_id": 1, "segmentation": [[1796.49, 764.83, 1814.71, 768.12, 1837.41, 783.94, 1852.94, 803.06, 1854.13, 816.5, 1848.76, 820.08, 1836.81, 817.69, 1828.15, 812.91, 1817.4, 806.05, 1799.78, 799.47, 1789.62, 793.2, 1786.64, 788.13, 1783.35, 780.06, 1786.04, 771.4, 1789.62, 765.73]], "area": 2150.0, "bbox": [1783.35, 764.83, 70.78, 55.25], "iscrowd": 0, "attributes": {"occluded": false, "track_id": 378, "keyframe": true}}, {"id": 380, "image_id": 1, "category_id": 1, "segmentation": [[1708.53, 220.23, 1700.28, 241.02, 1696.34, 262.16, 1699.21, 270.76, 1708.53, 273.63, 1716.41, 271.48, 1719.99, 266.1, 1724.3, 257.5, 1729.67, 246.39, 1736.84, 238.15, 1741.5, 231.34, 1741.86, 220.95, 1741.86, 214.49, 1738.27, 209.48, 1730.03, 208.76, 1720.35, 209.12, 1717.13, 211.27]], "area": 1876.0, "bbox": [1696.34, 208.76, 45.52, 64.87], "iscrowd": 0, "attributes": {"occluded": false, "track_id": 379, "keyframe": true}}, {"id": 381, "image_id": 1, "category_id": 1, "segmentation": [[1727.16, 281.87, 1738.27, 302.66, 1744.72, 323.09, 1740.06, 332.41, 1729.67, 335.63, 1721.43, 334.91, 1714.98, 326.67, 1704.94, 311.98, 1699.92, 299.08, 1698.13, 287.61, 1698.13, 281.16, 1704.23, 275.78, 1713.9, 273.63, 1720.35, 272.91, 1723.58, 274.35]], "area": 1893.0, "bbox": [1698.13, 272.91, 46.59, 62.72], "iscrowd": 0, "attributes": {"occluded": false, "track_id": 380, "keyframe": true}}, {"id": 382, "image_id": 1, "category_id": 1, "segmentation": [[1783.76, 176.77, 1786.25, 199.91, 1784.51, 215.59, 1777.29, 221.82, 1768.33, 222.06, 1760.61, 219.08, 1755.39, 215.84, 1754.14, 206.38, 1756.38, 193.19, 1753.15, 181.0, 1749.17, 169.55, 1750.16, 162.33, 1754.39, 156.11, 1761.86, 153.87, 1770.82, 153.87, 1778.53, 158.1]], "area": 1963.0, "bbox": [1749.17, 153.87, 37.08, 68.19], "iscrowd": 0, "attributes": {"occluded": false, "track_id": 381, "keyframe": true}}, {"id": 383, "image_id": 1, "category_id": 1, "segmentation": [[1861.91, 197.43, 1874.11, 208.62, 1884.81, 222.06, 1895.26, 237.74, 1904.72, 258.9, 1904.72, 273.33, 1899.74, 277.32, 1887.3, 275.82, 1876.59, 268.11, 1864.15, 255.66, 1857.43, 245.46, 1849.47, 232.77, 1840.51, 217.34, 1838.02, 211.36, 1840.01, 205.14, 1844.99, 200.91, 1850.96, 198.17]], "area": 2806.0, "bbox": [1838.02, 197.43, 66.7, 79.89], "iscrowd": 0, "attributes": {"occluded": false, "track_id": 382, "keyframe": true}}, {"id": 384, "image_id": 1, "category_id": 1, "segmentation": [[1680.87, 475.34, 1686.46, 488.24, 1693.34, 535.55, 1693.77, 550.6, 1680.87, 554.9, 1673.13, 551.46, 1664.96, 541.14, 1658.08, 529.53, 1652.49, 509.75, 1652.06, 489.1, 1652.49, 477.92, 1656.79, 472.76, 1667.97, 471.04]], "area": 2608.0, "bbox": [1652.06, 471.04, 41.71, 83.86], "iscrowd": 0, "attributes": {"occluded": false, "track_id": 383, "keyframe": true}}, {"id": 385, "image_id": 1, "category_id": 1, "segmentation": [[1702.38, 430.18, 1671.41, 430.61, 1652.49, 437.92, 1647.33, 445.23, 1651.63, 456.85, 1662.38, 459.86, 1684.31, 462.44, 1697.21, 462.44, 1703.24, 461.15, 1706.68, 457.71, 1706.68, 444.37, 1706.68, 440.07]], "area": 1617.0, "bbox": [1647.33, 430.18, 59.35, 32.26], "iscrowd": 0, "attributes": {"occluded": false, "track_id": 384, "keyframe": true}}, {"id": 386, "image_id": 1, "category_id": 1, "segmentation": [[1733.77, 426.74, 1739.36, 461.58, 1733.34, 472.33, 1716.57, 473.19, 1705.39, 468.03, 1701.52, 458.57, 1698.08, 439.21, 1697.64, 423.3, 1698.94, 409.97, 1702.38, 398.36, 1713.13, 393.2, 1719.58, 391.48, 1726.46, 393.63, 1730.76, 398.79]], "area": 2684.0, "bbox": [1697.64, 391.48, 41.72, 81.71], "iscrowd": 0, "attributes": {"occluded": false, "track_id": 385, "keyframe": true}}, {"id": 387, "image_id": 1, "category_id": 1, "segmentation": [[1685.07, 556.09, 1681.95, 583.88, 1677.6, 617.69, 1674.49, 623.7, 1666.81, 626.4, 1653.95, 625.98, 1647.73, 623.08, 1643.79, 616.23, 1644.0, 603.38, 1645.87, 587.61, 1655.82, 560.44, 1658.1, 552.56, 1664.12, 549.87, 1670.75, 549.45, 1681.54, 550.9]], "area": 2425.0, "bbox": [1643.79, 549.45, 41.28, 76.95], "iscrowd": 0, "attributes": {"occluded": false, "track_id": 386, "keyframe": true}}, {"id": 388, "image_id": 1, "category_id": 1, "segmentation": [[1689.87, 628.31, 1692.26, 643.84, 1691.66, 666.54, 1680.31, 681.77, 1665.98, 688.64, 1655.23, 691.33, 1650.75, 687.75, 1648.66, 679.68, 1651.94, 671.02, 1658.51, 664.15, 1660.6, 651.01, 1661.8, 637.87, 1667.17, 627.42, 1674.04, 624.43, 1684.79, 623.83]], "area": 1946.0, "bbox": [1648.66, 623.83, 43.6, 67.5], "iscrowd": 0, "attributes": {"occluded": false, "track_id": 387, "keyframe": true}}, {"id": 389, "image_id": 1, "category_id": 1, "segmentation": [[1776.48, 559.62, 1776.18, 584.11, 1776.18, 596.95, 1782.16, 618.46, 1777.68, 633.09, 1768.72, 636.08, 1759.16, 633.99, 1751.4, 628.31, 1744.53, 611.59, 1742.14, 594.56, 1741.84, 577.24, 1743.33, 559.32, 1753.19, 549.47, 1760.65, 548.27, 1771.41, 550.06]], "area": 2732.0, "bbox": [1741.84, 548.27, 40.32, 87.81], "iscrowd": 0, "attributes": {"occluded": false, "track_id": 388, "keyframe": true}}, {"id": 390, "image_id": 1, "category_id": 1, "segmentation": [[1858.41, 646.41, 1857.81, 674.49, 1850.04, 688.22, 1834.81, 691.21, 1822.86, 687.33, 1816.29, 678.37, 1815.4, 669.71, 1829.44, 664.33, 1829.73, 647.01, 1821.07, 636.85, 1819.58, 625.51, 1824.96, 620.16, 1833.92, 616.28, 1840.19, 617.14, 1849.45, 621.62, 1855.72, 628.49]], "area": 2325.0, "bbox": [1815.4, 616.28, 43.01, 74.93], "iscrowd": 0, "attributes": {"occluded": false, "track_id": 389, "keyframe": true}}, {"id": 391, "image_id": 1, "category_id": 1, "segmentation": [[1835.15, 520.88, 1843.39, 534.5, 1848.76, 564.25, 1848.05, 586.11, 1838.01, 599.01, 1825.47, 602.96, 1818.3, 600.45, 1814.0, 592.56, 1816.15, 575.72, 1816.15, 564.97, 1812.6, 548.1, 1809.34, 531.28, 1811.85, 524.11, 1825.11, 518.73]], "area": 2497.0, "bbox": [1809.34, 518.73, 39.42, 84.23], "iscrowd": 0, "attributes": {"occluded": false, "track_id": 390, "keyframe": true}}, {"id": 392, "image_id": 1, "category_id": 1, "segmentation": [[1908.4, 851.76, 1912.53, 870.34, 1908.91, 910.6, 1900.14, 930.72, 1883.62, 933.82, 1876.4, 925.56, 1873.3, 906.47, 1873.3, 883.76, 1874.34, 865.7, 1880.53, 854.86, 1887.75, 848.15, 1897.56, 846.6]], "area": 2804.0, "bbox": [1873.3, 846.6, 39.23, 87.22], "iscrowd": 0, "attributes": {"occluded": false, "track_id": 391, "keyframe": true}}, {"id": 393, "image_id": 1, "category_id": 1, "segmentation": [[1825.05, 93.38, 1821.44, 138.79, 1808.02, 147.05, 1792.02, 142.4, 1784.79, 133.63, 1784.28, 119.7, 1785.83, 108.34, 1789.96, 83.05, 1794.6, 72.73, 1803.89, 67.57, 1813.18, 66.54, 1821.95, 71.7]], "area": 2645.0, "bbox": [1784.28, 66.54, 40.77, 80.51], "iscrowd": 0, "attributes": {"occluded": false, "track_id": 392, "keyframe": true}}, {"id": 394, "image_id": 1, "category_id": 1, "segmentation": [[1813.18, 0.48, 1817.31, 30.93, 1814.73, 52.09, 1810.08, 57.77, 1796.15, 58.28, 1787.37, 52.09, 1786.34, 37.12, 1785.31, 20.61, 1784.28, 8.74, 1782.82, 0.0, 1809.13, 0.0]], "area": 1687.0, "bbox": [1782.82, 0.0, 34.49, 58.28], "iscrowd": 0, "attributes": {"occluded": false, "track_id": 393, "keyframe": true}}, {"id": 395, "image_id": 1, "category_id": 1, "segmentation": [[1856.67, 0.0, 1841.05, 11.83, 1835.37, 20.61, 1840.53, 29.9, 1848.79, 30.93, 1870.98, 29.9, 1883.88, 23.7, 1893.69, 18.03, 1910.72, 9.77, 1913.3, 6.16, 1915.76, 0.0]], "area": 1691.0, "bbox": [1835.37, 0.0, 80.39, 30.93], "iscrowd": 0, "attributes": {"occluded": false, "track_id": 394, "keyframe": true}}, {"id": 396, "image_id": 1, "category_id": 1, "segmentation": [[1916.91, 59.31, 1910.72, 92.34, 1901.95, 106.79, 1892.14, 112.47, 1879.75, 114.02, 1868.4, 104.21, 1871.5, 89.76, 1880.79, 76.86, 1884.92, 65.51, 1889.56, 48.48, 1895.75, 39.19, 1899.88, 37.64, 1904.01, 37.12, 1913.82, 37.64, 1919.49, 43.32]], "area": 2380.0, "bbox": [1868.4, 37.12, 51.09, 76.9], "iscrowd": 0, "attributes": {"occluded": false, "track_id": 395, "keyframe": true}}, {"id": 397, "image_id": 1, "category_id": 1, "segmentation": [[534.92, 0.0, 522.85, 39.67, 531.77, 51.27, 544.25, 54.83, 552.28, 43.24, 559.41, 15.59, 566.09, 0.0]], "area": 1476.0, "bbox": [522.85, 0.0, 43.24, 54.83], "iscrowd": 0, "attributes": {"occluded": false, "track_id": 396, "keyframe": true}}, {"id": 398, "image_id": 1, "category_id": 1, "segmentation": [[748.42, 68.47, 762.15, 79.82, 760.73, 97.8, 747.0, 100.17, 719.09, 106.79, 692.59, 109.16, 676.98, 105.37, 676.03, 93.54, 680.29, 79.35, 696.38, 71.78, 737.54, 67.52]], "area": 2796.0, "bbox": [676.03, 67.52, 86.12, 41.64], "iscrowd": 0, "attributes": {"occluded": false, "track_id": 398, "keyframe": true}}, {"id": 399, "image_id": 1, "category_id": 1, "segmentation": [[966.21, 489.76, 997.91, 504.42, 1002.64, 521.93, 987.5, 529.97, 963.85, 526.19, 931.67, 509.63, 929.78, 494.96, 934.04, 487.39, 941.61, 485.02]], "area": 2123.0, "bbox": [929.78, 485.02, 72.86, 44.95], "iscrowd": 0, "attributes": {"occluded": false, "track_id": 400, "keyframe": true}}, {"id": 400, "image_id": 2, "category_id": 1, "segmentation": [[25.94, 0.86, 28.09, 25.94, 28.81, 44.94, 22.36, 49.96, 6.95, 49.6, 0.14, 43.15, 0.0, 41.97, 0.0, 0.0, 16.8, -0.0]], "area": 1337.0, "bbox": [0.0, 0.0, 28.81, 49.96], "iscrowd": 0, "attributes": {"occluded": false, "track_id": 0, "keyframe": false}}, {"id": 401, "image_id": 2, "category_id": 1, "segmentation": [[80.6, 19.06, 83.47, 43.08, 95.65, 60.28, 97.44, 75.69, 83.47, 83.93, 73.43, 81.42, 59.81, 66.37, 53.0, 52.04, 49.06, 40.57, 49.06, 23.72, 51.21, 15.48, 62.68, 9.74, 76.3, 9.74]], "area": 2311.0, "bbox": [49.06, 9.74, 48.38, 74.19], "iscrowd": 0, "attributes": {"occluded": false, "track_id": 1, "keyframe": false}}, {"id": 402, "image_id": 2, "category_id": 1, "segmentation": [[159.37, 0.0, 171.27, 24.8, 172.35, 42.72, 166.97, 49.88, 156.94, 49.88, 147.62, 46.3, 137.58, 32.68, 124.32, 9.74, 119.21, 0.0]], "area": 1712.0, "bbox": [119.21, 0.0, 53.14, 49.88], "iscrowd": 0, "attributes": {"occluded": false, "track_id": 2, "keyframe": false}}, {"id": 403, "image_id": 2, "category_id": 1, "segmentation": [[263.74, 16.91, 259.08, 39.85, 253.34, 73.18, 251.19, 90.74, 242.95, 93.25, 233.27, 92.18, 226.11, 86.08, 223.96, 71.03, 222.16, 53.83, 225.75, 33.4, 236.5, 12.25, 246.53, 5.09, 262.66, 8.67]], "area": 2595.0, "bbox": [222.16, 5.09, 41.58, 88.16], "iscrowd": 0, "attributes": {"occluded": false, "track_id": 3, "keyframe": false}}, {"id": 404, "image_id": 2, "category_id": 1, "segmentation": [[217.08, 52.25, 217.47, 68.71, 220.9, 85.6, 214.25, 95.95, 200.63, 96.67, 193.46, 94.16, 190.95, 81.26, 188.08, 66.92, 188.08, 49.36, 190.59, 41.48, 197.4, 31.8, 205.65, 28.22, 216.04, 28.93, 220.68, 34.65, 218.5, 43.6]], "area": 1837.0, "bbox": [188.08, 28.22, 32.82, 68.45], "iscrowd": 0, "attributes": {"occluded": false, "track_id": 4, "keyframe": true}}, {"id": 405, "image_id": 2, "category_id": 1, "segmentation": [[143.32, 60.28, 158.37, 66.01, 163.03, 75.69, 159.09, 90.02, 155.86, 97.55, 152.28, 121.2, 149.77, 138.41, 143.32, 145.58, 130.77, 144.5, 123.96, 140.92, 119.66, 130.16, 117.87, 118.7, 118.59, 98.98, 123.25, 82.86, 129.7, 72.11]], "area": 2677.0, "bbox": [117.87, 60.28, 45.16, 85.3], "iscrowd": 0, "attributes": {"occluded": false, "track_id": 5, "keyframe": false}}, {"id": 406, "image_id": 2, "category_id": 1, "segmentation": [[90.85, 157.82, 105.48, 174.98, 126.63, 193.62, 133.79, 208.67, 124.83, 217.99, 113.37, 219.42, 99.03, 210.82, 87.56, 199.35, 69.21, 181.41, 61.69, 171.72, 63.17, 160.0, 72.15, 154.91, 83.2, 154.41]], "area": 2329.0, "bbox": [61.69, 154.41, 72.1, 65.01], "iscrowd": 0, "attributes": {"occluded": false, "track_id": 6, "keyframe": false}}, {"id": 407, "image_id": 2, "category_id": 1, "segmentation": [[52.62, 216.4, 45.75, 233.42, 49.03, 270.16, 46.94, 277.92, 43.36, 283.3, 34.1, 285.69, 21.55, 283.3, 16.78, 276.13, 13.49, 265.08, 15.28, 245.07, 18.57, 225.36, 26.93, 211.32, 31.41, 208.63, 44.25, 207.74]], "area": 2290.0, "bbox": [13.49, 207.74, 39.13, 77.95], "iscrowd": 0, "attributes": {"occluded": false, "track_id": 7, "keyframe": false}}, {"id": 408, "image_id": 2, "category_id": 1, "segmentation": [[93.53, 215.5, 113.84, 225.66, 139.52, 239.99, 147.89, 251.94, 141.62, 263.89, 129.97, 265.98, 116.23, 260.9, 98.31, 252.84, 73.82, 242.38, 67.55, 234.32, 69.04, 221.78, 76.51, 217.3, 80.39, 214.61]], "area": 2324.0, "bbox": [67.55, 214.61, 80.34, 51.37], "iscrowd": 0, "attributes": {"occluded": false, "track_id": 8, "keyframe": false}}, {"id": 409, "image_id": 2, "category_id": 1, "segmentation": [[223.54, 221.03, 226.82, 236.26, 229.21, 263.44, 231.3, 293.01, 228.62, 298.38, 220.85, 301.67, 212.19, 301.37, 205.02, 298.08, 202.33, 294.8, 197.55, 279.27, 194.27, 262.84, 192.48, 245.22, 195.17, 229.99, 197.85, 218.94, 202.93, 216.85, 215.77, 216.55]], "area": 2635.0, "bbox": [192.48, 216.55, 38.82, 85.12], "iscrowd": 0, "attributes": {"occluded": false, "track_id": 9, "keyframe": false}}, {"id": 410, "image_id": 2, "category_id": 1, "segmentation": [[213.89, 315.4, 220.11, 325.14, 239.61, 344.85, 244.38, 355.01, 239.82, 361.44, 226.15, 363.1, 217.65, 362.06, 207.9, 352.52, 194.4, 340.91, 182.6, 328.05, 180.92, 322.03, 181.95, 311.46, 184.23, 305.65, 194.83, 302.54, 202.9, 302.74]], "area": 2041.0, "bbox": [180.92, 302.54, 63.46, 60.56], "iscrowd": 0, "attributes": {"occluded": false, "track_id": 10, "keyframe": false}}, {"id": 411, "image_id": 2, "category_id": 1, "segmentation": [[0.0, 346.92, 7.42, 343.58, 22.15, 341.71, 31.27, 347.93, 31.48, 357.47, 24.64, 365.77, 14.47, 373.86, 4.93, 377.18, 0.0, 380.96]], "area": 854.0, "bbox": [0.0, 341.71, 31.48, 39.25], "iscrowd": 0, "attributes": {"occluded": false, "track_id": 11, "keyframe": true}}, {"id": 412, "image_id": 2, "category_id": 1, "segmentation": [[152.9, 336.8, 150.1, 350.8, 145.5, 369.6, 149.94, 386.77, 153.4, 410.2, 150.29, 417.88, 140.26, 418.23, 133.52, 414.95, 127.13, 408.38, 122.11, 401.12, 118.5, 382.8, 118.1, 365.2, 118.1, 352.9, 120.56, 344.43, 125.4, 337.5, 129.8, 333.4, 139.05, 332.68, 145.79, 333.19]], "area": 2387.0, "bbox": [118.1, 332.68, 35.3, 85.55], "iscrowd": 0, "attributes": {"occluded": false, "track_id": 12, "keyframe": true}}, {"id": 413, "image_id": 2, "category_id": 1, "segmentation": [[142.7, 451.4, 123.8, 474.5, 112.7, 481.3, 104.59, 497.74, 93.6, 500.23, 80.95, 497.74, 73.89, 492.12, 73.6, 476.7, 85.7, 464.7, 94.8, 450.6, 105.1, 439.7, 116.8, 434.7, 131.5, 434.1, 139.6, 441.9]], "area": 2570.0, "bbox": [73.6, 434.1, 69.1, 66.13], "iscrowd": 0, "attributes": {"occluded": false, "track_id": 13, "keyframe": true}}, {"id": 414, "image_id": 2, "category_id": 1, "segmentation": [[0.0, 532.52, 3.01, 543.07, 12.97, 563.48, 13.46, 575.67, 5.0, 580.4, 0.0, 581.9, 0.0, 579.92]], "area": 387.0, "bbox": [0.0, 532.52, 13.46, 49.38], "iscrowd": 0, "attributes": {"occluded": false, "track_id": 14, "keyframe": true}}, {"id": 415, "image_id": 2, "category_id": 1, "segmentation": [[169.14, 415.29, 180.09, 407.57, 194.78, 401.6, 208.22, 403.84, 225.89, 404.34, 244.06, 408.07, 257.49, 418.77, 261.23, 434.95, 255.01, 439.93, 241.07, 439.68, 219.91, 435.45, 192.79, 435.45, 177.35, 435.45, 170.39, 431.22]], "area": 2638.0, "bbox": [169.14, 401.6, 92.09, 38.33], "iscrowd": 0, "attributes": {"occluded": false, "track_id": 15, "keyframe": true}}, {"id": 416, "image_id": 2, "category_id": 1, "segmentation": [[158.39, 520.32, 170.33, 524.55, 177.55, 532.76, 172.82, 543.71, 163.12, 557.15, 140.22, 583.28, 131.01, 588.76, 123.3, 589.51, 118.07, 585.27, 114.34, 574.82, 114.34, 565.86, 125.54, 555.66, 133.5, 545.45, 138.7, 534.9, 149.18, 528.53]], "area": 2187.0, "bbox": [114.34, 520.32, 63.21, 69.19], "iscrowd": 0, "attributes": {"occluded": false, "track_id": 16, "keyframe": true}}, {"id": 417, "image_id": 2, "category_id": 1, "segmentation": [[81.86, 676.33, 99.78, 706.2, 109.34, 720.83, 111.13, 732.18, 104.26, 738.15, 95.3, 742.04, 87.24, 739.35, 76.18, 730.09, 58.56, 705.0, 51.99, 681.71, 51.69, 673.94, 56.77, 668.57, 70.51, 667.67]], "area": 2450.0, "bbox": [51.69, 667.67, 59.44, 74.37], "iscrowd": 0, "attributes": {"occluded": false, "track_id": 17, "keyframe": false}}, {"id": 418, "image_id": 2, "category_id": 1, "segmentation": [[116.5, 756.2, 126.9, 761.2, 127.9, 772.9, 116.4, 782.9, 92.78, 792.24, 70.98, 802.39, 56.34, 806.27, 48.58, 804.78, 42.9, 797.91, 42.3, 788.95, 51.86, 774.62, 74.7, 765.3, 94.8, 759.0, 107.3, 754.7]], "area": 2535.0, "bbox": [42.3, 754.7, 85.6, 51.57], "iscrowd": 0, "attributes": {"occluded": false, "track_id": 18, "keyframe": true}}, {"id": 419, "image_id": 2, "category_id": 1, "segmentation": [[110.62, 808.76, 106.63, 824.19, 92.69, 852.81, 82.99, 869.73, 68.06, 870.48, 59.1, 868.24, 55.61, 861.77, 56.86, 851.57, 61.34, 839.12, 73.28, 817.72, 83.98, 805.27, 88.96, 800.79, 101.65, 801.29]], "area": 2278.0, "bbox": [55.61, 800.79, 55.01, 69.69], "iscrowd": 0, "attributes": {"occluded": false, "track_id": 19, "keyframe": false}}, {"id": 420, "image_id": 2, "category_id": 1, "segmentation": [[155.61, 794.99, 141.68, 805.45, 130.97, 816.4, 121.02, 833.57, 118.03, 847.76, 123.01, 856.22, 133.96, 861.7, 144.66, 859.95, 152.38, 854.48, 158.35, 846.26, 160.59, 836.06, 170.55, 821.13, 181.25, 808.43, 182.49, 801.71, 177.76, 793.0, 166.56, 790.52]], "area": 2533.0, "bbox": [118.03, 790.52, 64.46, 71.18], "iscrowd": 0, "attributes": {"occluded": false, "track_id": 20, "keyframe": false}}, {"id": 421, "image_id": 2, "category_id": 1, "segmentation": [[205.27, 771.15, 222.69, 796.79, 234.14, 806.99, 242.85, 820.43, 243.84, 829.14, 239.61, 835.12, 229.66, 838.6, 217.71, 838.1, 209.99, 833.62, 201.53, 826.9, 191.58, 810.23, 184.36, 794.05, 181.37, 782.1, 181.37, 772.89, 184.86, 767.67, 194.81, 764.93, 197.55, 765.43]], "area": 2551.0, "bbox": [181.37, 764.93, 62.47, 73.67], "iscrowd": 0, "attributes": {"occluded": false, "track_id": 21, "keyframe": false}}, {"id": 422, "image_id": 2, "category_id": 1, "segmentation": [[83.9, 930.2, 86.4, 944.9, 91.17, 986.33, 91.53, 1002.46, 89.02, 1008.55, 80.78, 1010.34, 69.31, 1007.11, 61.07, 999.95, 57.84, 993.85, 52.47, 978.08, 52.3, 957.3, 53.7, 939.7, 58.56, 928.27, 60.71, 927.19, 74.69, 925.04]], "area": 2707.0, "bbox": [52.3, 925.04, 39.23, 85.3], "iscrowd": 0, "attributes": {"occluded": false, "track_id": 22, "keyframe": true}}, {"id": 423, "image_id": 2, "category_id": 1, "segmentation": [[56.2, 1034.7, 36.0, 1058.5, 15.3, 1078.0, 0.0, 1078.0, 0.0, 1067.6, 0.0, 1052.0, 4.3, 1047.1, 15.7, 1036.6, 25.3, 1028.1, 35.07, 1021.89, 44.03, 1019.74, 51.19, 1024.04]], "area": 1864.0, "bbox": [0.0, 1019.74, 56.2, 60.26], "iscrowd": 0, "attributes": {"occluded": false, "track_id": 23, "keyframe": true}}, {"id": 424, "image_id": 2, "category_id": 1, "segmentation": [[195.89, 1017.97, 194.1, 1032.31, 200.19, 1052.74, 210.23, 1068.87, 213.41, 1078.0, 183.79, 1078.0, 178.33, 1073.88, 169.01, 1057.4, 167.94, 1043.42, 167.58, 1030.88, 171.52, 1021.2, 175.82, 1015.11, 182.63, 1011.52, 190.88, 1012.24]], "area": 1956.0, "bbox": [167.58, 1011.52, 45.83, 68.48], "iscrowd": 0, "attributes": {"occluded": false, "track_id": 24, "keyframe": false}}, {"id": 425, "image_id": 2, "category_id": 1, "segmentation": [[148.84, 1078.0, 151.81, 1063.49, 159.34, 1057.4, 173.32, 1056.32, 179.77, 1062.77, 182.28, 1076.75, 182.47, 1078.0]], "area": 656.0, "bbox": [148.84, 1056.32, 33.63, 23.68], "iscrowd": 0, "attributes": {"occluded": false, "track_id": 25, "keyframe": false}}, {"id": 426, "image_id": 2, "category_id": 1, "segmentation": [[240.56, 993.19, 245.64, 1014.69, 252.81, 1024.55, 254.6, 1039.78, 251.31, 1049.04, 239.37, 1052.92, 232.8, 1053.22, 225.33, 1049.63, 219.36, 1041.57, 211.89, 1023.35, 208.31, 1001.85, 209.8, 990.2, 215.18, 982.14, 220.85, 978.25, 226.5, 978.9, 234.9, 983.6]], "area": 2368.0, "bbox": [208.31, 978.25, 46.29, 74.97], "iscrowd": 0, "attributes": {"occluded": false, "track_id": 26, "keyframe": false}}, {"id": 427, "image_id": 2, "category_id": 1, "segmentation": [[285.96, 942.12, 272.22, 940.62, 242.95, 940.02, 228.8, 941.6, 218.3, 948.8, 218.46, 959.44, 222.34, 967.2, 230.71, 969.59, 253.11, 971.38, 269.83, 971.98, 282.97, 971.38, 287.45, 967.2, 289.54, 961.83, 290.14, 950.48]], "area": 2042.0, "bbox": [218.3, 940.02, 71.84, 31.96], "iscrowd": 0, "attributes": {"occluded": false, "track_id": 27, "keyframe": true}}, {"id": 428, "image_id": 2, "category_id": 1, "segmentation": [[315.6, 916.2, 332.7, 920.4, 345.4, 928.2, 351.9, 936.2, 345.8, 947.3, 337.3, 951.5, 324.7, 953.7, 314.0, 948.3, 303.5, 945.4, 292.6, 939.3, 283.2, 933.1, 278.0, 924.8, 276.3, 914.6, 280.3, 910.9, 288.0, 908.4, 299.0, 910.1]], "area": 2091.0, "bbox": [276.3, 908.4, 75.6, 45.3], "iscrowd": 0, "attributes": {"occluded": false, "track_id": 28, "keyframe": true}}, {"id": 429, "image_id": 2, "category_id": 1, "segmentation": [[217.6, 848.27, 247.3, 850.1, 274.7, 854.8, 284.4, 860.9, 286.29, 871.6, 285.09, 882.65, 278.82, 885.94, 261.5, 885.34, 245.1, 881.5, 225.1, 878.8, 215.1, 872.9, 208.3, 864.3, 207.9, 855.1]], "area": 2240.0, "bbox": [207.9, 848.27, 78.39, 37.67], "iscrowd": 0, "attributes": {"occluded": false, "track_id": 29, "keyframe": true}}, {"id": 430, "image_id": 2, "category_id": 1, "segmentation": [[316.6, 842.6, 320.27, 859.27, 318.78, 896.85, 319.4, 906.8, 311.81, 913.53, 298.62, 907.8, 290.9, 898.6, 289.16, 887.89, 289.0, 858.2, 291.9, 841.85, 297.62, 836.87, 310.2, 837.0]], "area": 2040.0, "bbox": [289.0, 836.87, 31.27, 76.66], "iscrowd": 0, "attributes": {"occluded": false, "track_id": 30, "keyframe": true}}, {"id": 431, "image_id": 2, "category_id": 1, "segmentation": [[241.7, 749.57, 276.1, 749.93, 295.5, 748.8, 309.1, 751.7, 313.2, 763.5, 305.8, 772.8, 287.21, 779.67, 271.8, 782.9, 246.36, 783.62, 234.17, 778.96, 229.15, 770.36, 230.59, 756.02]], "area": 2379.0, "bbox": [229.15, 748.8, 84.05, 34.82], "iscrowd": 0, "attributes": {"occluded": false, "track_id": 31, "keyframe": true}}, {"id": 432, "image_id": 2, "category_id": 1, "segmentation": [[312.03, 794.68, 287.36, 802.43, 280.05, 813.18, 285.21, 828.66, 296.39, 829.52, 320.48, 824.79, 346.28, 818.77, 359.18, 811.89, 361.33, 805.01, 353.59, 795.12, 346.1, 792.07, 333.8, 792.21]], "area": 2139.0, "bbox": [280.05, 792.07, 81.28, 37.45], "iscrowd": 0, "attributes": {"occluded": false, "track_id": 32, "keyframe": false}}, {"id": 433, "image_id": 2, "category_id": 1, "segmentation": [[378.23, 754.67, 398.87, 774.45, 410.49, 786.93, 402.74, 800.69, 391.13, 804.13, 380.38, 801.98, 363.18, 792.52, 353.29, 779.19, 348.55, 762.84, 350.71, 756.82, 356.3, 753.38, 365.33, 752.09]], "area": 2016.0, "bbox": [348.55, 752.09, 61.94, 52.04], "iscrowd": 0, "attributes": {"occluded": false, "track_id": 33, "keyframe": false}}, {"id": 434, "image_id": 2, "category_id": 1, "segmentation": [[238.1, 592.9, 253.0, 595.5, 256.2, 607.2, 253.1, 620.4, 246.3, 637.1, 238.36, 663.83, 229.99, 673.09, 219.54, 672.49, 212.97, 668.91, 211.48, 660.24, 210.88, 650.39, 214.1, 634.4, 222.2, 615.1, 228.4, 602.3]], "area": 2286.0, "bbox": [210.88, 592.9, 45.32, 80.19], "iscrowd": 0, "attributes": {"occluded": false, "track_id": 34, "keyframe": true}}, {"id": 435, "image_id": 2, "category_id": 1, "segmentation": [[277.4, 647.9, 286.89, 662.13, 290.77, 686.03, 287.49, 707.83, 280.91, 715.3, 271.66, 715.3, 265.09, 710.82, 261.8, 704.54, 260.2, 691.4, 257.9, 676.5, 254.93, 661.24, 257.02, 652.58, 265.8, 649.0]], "area": 1828.0, "bbox": [254.93, 647.9, 35.84, 67.4], "iscrowd": 0, "attributes": {"occluded": false, "track_id": 35, "keyframe": true}}, {"id": 436, "image_id": 2, "category_id": 1, "segmentation": [[303.94, 621.74, 288.11, 641.45, 278.55, 654.3, 266.9, 665.05, 257.64, 666.54, 249.09, 662.58, 247.09, 654.54, 247.69, 642.67, 254.66, 632.49, 265.41, 616.37, 278.3, 602.0, 289.0, 596.7, 298.56, 597.85, 305.73, 599.64, 311.7, 608.3]], "area": 2405.0, "bbox": [247.09, 596.7, 64.61, 69.84], "iscrowd": 0, "attributes": {"occluded": false, "track_id": 36, "keyframe": false}}, {"id": 437, "image_id": 2, "category_id": 1, "segmentation": [[314.99, 646.23, 319.77, 662.66, 331.41, 690.73, 335.9, 710.7, 334.5, 723.4, 325.0, 728.0, 315.9, 728.0, 309.8, 722.7, 304.7, 713.8, 300.8, 698.3, 297.1, 684.8, 293.1, 671.0, 294.68, 654.59, 295.87, 648.92, 302.44, 644.44, 310.51, 643.84]], "area": 2328.0, "bbox": [293.1, 643.84, 42.8, 84.16], "iscrowd": 0, "attributes": {"occluded": false, "track_id": 37, "keyframe": true}}, {"id": 438, "image_id": 2, "category_id": 1, "segmentation": [[242.41, 674.61, 236.74, 684.46, 237.63, 696.11, 245.7, 701.78, 255.85, 700.89, 261.53, 695.81, 262.72, 690.43, 261.53, 682.37, 257.94, 674.9, 251.37, 673.11]], "area": 596.0, "bbox": [236.74, 673.11, 25.98, 28.67], "iscrowd": 0, "attributes": {"occluded": false, "track_id": 38, "keyframe": false}}, {"id": 439, "image_id": 2, "category_id": 1, "segmentation": [[341.87, 621.44, 355.31, 633.09, 379.5, 660.87, 388.46, 672.81, 385.47, 683.86, 380.69, 689.54, 369.05, 691.33, 361.88, 686.55, 351.13, 673.41, 342.17, 664.45, 328.43, 652.21, 321.86, 642.05, 321.56, 631.9, 328.73, 624.43]], "area": 2341.0, "bbox": [321.56, 621.44, 66.9, 69.89], "iscrowd": 0, "attributes": {"occluded": false, "track_id": 39, "keyframe": false}}, {"id": 440, "image_id": 2, "category_id": 1, "segmentation": [[401.71, 564.98, 398.97, 588.62, 391.5, 630.43, 385.53, 643.37, 377.57, 646.36, 367.86, 643.87, 361.89, 636.9, 359.15, 623.96, 360.39, 607.04, 365.12, 586.38, 370.6, 568.21, 375.08, 560.0, 385.53, 557.51, 391.75, 558.26]], "area": 2706.0, "bbox": [359.15, 557.51, 42.56, 88.85], "iscrowd": 0, "attributes": {"occluded": false, "track_id": 40, "keyframe": false}}, {"id": 441, "image_id": 2, "category_id": 1, "segmentation": [[274.72, 532.08, 278.53, 548.5, 274.21, 564.22, 272.65, 584.62, 262.28, 591.19, 255.54, 592.4, 246.9, 590.67, 240.16, 584.79, 238.77, 573.38, 239.81, 561.63, 248.97, 542.27, 252.77, 534.15, 257.61, 529.31, 264.18, 528.1, 268.85, 528.62]], "area": 1886.0, "bbox": [238.77, 528.1, 39.76, 64.3], "iscrowd": 0, "attributes": {"occluded": false, "track_id": 41, "keyframe": false}}, {"id": 442, "image_id": 2, "category_id": 1, "segmentation": [[235.41, 530.82, 244.4, 534.61, 247.44, 541.85, 245.07, 552.5, 238.7, 563.28, 229.78, 574.83, 219.0, 586.29, 210.35, 592.51, 202.4, 593.2, 197.39, 589.92, 194.97, 583.0, 195.66, 574.36, 200.5, 564.34, 207.85, 552.09, 218.34, 542.04, 224.77, 533.71]], "area": 1831.0, "bbox": [194.97, 530.82, 52.47, 62.38], "iscrowd": 0, "attributes": {"occluded": false, "track_id": 42, "keyframe": false}}, {"id": 443, "image_id": 2, "category_id": 1, "segmentation": [[411.91, 608.88, 425.85, 612.61, 432.07, 618.34, 430.33, 632.77, 425.1, 647.46, 419.63, 666.12, 413.66, 682.05, 409.92, 689.52, 397.73, 690.51, 389.02, 687.78, 387.77, 679.31, 387.27, 664.63, 390.26, 653.18, 393.0, 637.75, 398.22, 625.31]], "area": 2401.0, "bbox": [387.27, 608.88, 44.8, 81.63], "iscrowd": 0, "attributes": {"occluded": false, "track_id": 43, "keyframe": false}}, {"id": 444, "image_id": 2, "category_id": 1, "segmentation": [[462.29, 686.34, 470.73, 699.03, 468.98, 705.75, 453.58, 714.47, 435.63, 722.68, 413.73, 731.39, 403.55, 735.12, 394.84, 732.63, 391.58, 725.91, 392.08, 717.7, 396.81, 707.25, 415.47, 693.56, 436.16, 686.09, 450.59, 682.11]], "area": 2421.0, "bbox": [391.58, 682.11, 79.15, 53.01], "iscrowd": 0, "attributes": {"occluded": false, "track_id": 44, "keyframe": false}}, {"id": 445, "image_id": 2, "category_id": 1, "segmentation": [[310.55, 996.35, 318.68, 1000.15, 325.24, 1010.87, 321.27, 1021.06, 311.42, 1027.29, 298.28, 1033.16, 282.21, 1037.48, 270.8, 1035.58, 268.55, 1030.22, 267.69, 1022.79, 269.76, 1014.67, 274.78, 1009.83, 284.45, 1002.4, 296.9, 997.56]], "area": 1633.0, "bbox": [267.69, 996.35, 57.55, 41.13], "iscrowd": 0, "attributes": {"occluded": false, "track_id": 45, "keyframe": false}}, {"id": 446, "image_id": 2, "category_id": 1, "segmentation": [[334.52, 970.08, 347.83, 957.46, 356.82, 954.87, 365.81, 953.14, 371.86, 954.0, 376.87, 962.47, 377.04, 970.25, 372.38, 977.16, 366.15, 983.04, 354.57, 992.37, 340.06, 1004.13, 329.68, 1010.52, 320.7, 1011.9, 314.3, 1006.89, 307.04, 995.31, 309.98, 987.71, 319.31, 979.24]], "area": 2184.0, "bbox": [307.04, 953.14, 70.0, 58.76], "iscrowd": 0, "attributes": {"occluded": false, "track_id": 46, "keyframe": true}}, {"id": 447, "image_id": 2, "category_id": 1, "segmentation": [[404.33, 925.85, 411.8, 948.25, 421.96, 961.52, 428.6, 974.59, 428.39, 983.09, 421.34, 989.52, 411.8, 990.76, 405.16, 989.31, 398.11, 983.71, 385.25, 967.53, 377.58, 952.6, 372.6, 939.53, 371.98, 929.99, 377.58, 922.94, 384.83, 918.79, 392.92, 919.0]], "area": 2391.0, "bbox": [371.98, 918.79, 56.62, 71.97], "iscrowd": 0, "attributes": {"occluded": false, "track_id": 47, "keyframe": false}}, {"id": 448, "image_id": 2, "category_id": 1, "segmentation": [[356.0, 832.4, 360.7, 847.4, 369.54, 862.82, 373.13, 874.47, 372.83, 883.43, 366.86, 889.4, 354.31, 891.49, 345.05, 888.21, 335.4, 878.2, 333.3, 864.4, 324.9, 854.3, 324.5, 844.2, 325.4, 835.0, 330.8, 827.6, 338.6, 822.6, 348.2, 823.7]], "area": 2210.0, "bbox": [324.5, 822.6, 48.63, 68.89], "iscrowd": 0, "attributes": {"occluded": false, "track_id": 48, "keyframe": true}}, {"id": 449, "image_id": 2, "category_id": 1, "segmentation": [[392.18, 834.11, 399.65, 846.36, 409.5, 871.45, 416.29, 888.8, 416.09, 899.87, 408.26, 907.16, 396.63, 908.21, 386.21, 902.52, 378.14, 889.96, 371.87, 872.64, 368.29, 858.27, 367.69, 846.06, 370.38, 838.29, 382.02, 833.22]], "area": 2431.0, "bbox": [367.69, 833.22, 48.6, 74.99], "iscrowd": 0, "attributes": {"occluded": false, "track_id": 49, "keyframe": false}}, {"id": 450, "image_id": 2, "category_id": 1, "segmentation": [[268.0, 1047.29, 291.66, 1044.78, 327.14, 1042.27, 341.83, 1042.27, 349.36, 1048.37, 348.28, 1059.12, 340.04, 1067.72, 326.42, 1073.45, 293.45, 1074.17, 280.55, 1073.81, 265.85, 1068.08, 262.63, 1055.89]], "area": 2304.0, "bbox": [262.63, 1042.27, 86.73, 31.9], "iscrowd": 0, "attributes": {"occluded": false, "track_id": 50, "keyframe": false}}, {"id": 451, "image_id": 2, "category_id": 1, "segmentation": [[391.29, 988.16, 395.23, 1001.78, 395.59, 1018.26, 400.25, 1043.71, 400.25, 1064.14, 393.08, 1072.74, 382.69, 1073.45, 374.45, 1066.64, 367.64, 1054.1, 361.9, 1026.15, 362.26, 1003.93, 365.13, 989.59, 371.58, 988.16, 383.4, 986.72]], "area": 2656.0, "bbox": [361.9, 986.72, 38.35, 86.73], "iscrowd": 0, "attributes": {"occluded": false, "track_id": 51, "keyframe": false}}, {"id": 452, "image_id": 2, "category_id": 1, "segmentation": [[434.4, 1018.76, 452.68, 1015.89, 484.08, 1008.3, 499.99, 1007.12, 507.99, 1014.6, 510.03, 1025.94, 509.49, 1029.88, 506.39, 1033.53, 492.54, 1040.94, 474.14, 1043.69, 455.54, 1046.36, 440.85, 1047.43, 429.02, 1043.49, 424.0, 1037.04, 425.8, 1024.5]], "area": 2488.0, "bbox": [424.0, 1007.12, 86.03, 40.31], "iscrowd": 0, "attributes": {"occluded": false, "track_id": 52, "keyframe": false}}, {"id": 453, "image_id": 2, "category_id": 1, "segmentation": [[334.11, 1078.0, 344.85, 1066.06, 354.41, 1058.89, 363.67, 1059.49, 368.15, 1066.96, 368.75, 1074.12, 366.87, 1078.0]], "area": 516.0, "bbox": [334.11, 1058.89, 34.64, 21.11], "iscrowd": 0, "attributes": {"occluded": false, "track_id": 53, "keyframe": false}}, {"id": 454, "image_id": 2, "category_id": 1, "segmentation": [[423.76, 1078.0, 417.73, 1069.94, 409.36, 1063.37, 401.0, 1064.27, 397.42, 1070.24, 393.24, 1076.51, 391.87, 1078.0]], "area": 356.0, "bbox": [391.87, 1063.37, 31.89, 16.63], "iscrowd": 0, "attributes": {"occluded": false, "track_id": 54, "keyframe": false}}, {"id": 455, "image_id": 2, "category_id": 1, "segmentation": [[481.78, 931.82, 486.08, 948.3, 482.9, 962.7, 480.5, 975.2, 480.5, 990.4, 478.5, 1000.3, 473.9, 1006.72, 464.94, 1006.0, 457.77, 1000.63, 454.9, 990.59, 452.75, 969.81, 452.6, 952.2, 457.77, 935.76, 459.2, 932.53, 473.54, 929.31]], "area": 2015.0, "bbox": [452.6, 929.31, 33.48, 77.41], "iscrowd": 0, "attributes": {"occluded": false, "track_id": 55, "keyframe": true}}, {"id": 456, "image_id": 2, "category_id": 1, "segmentation": [[450.8, 874.1, 453.71, 891.44, 446.91, 927.28, 441.53, 939.82, 432.21, 943.41, 418.23, 942.69, 412.5, 934.81, 411.78, 923.34, 414.29, 906.85, 423.97, 879.97, 428.99, 869.58, 440.1, 866.35, 448.1, 867.8]], "area": 2381.0, "bbox": [411.78, 866.35, 41.93, 77.06], "iscrowd": 0, "attributes": {"occluded": false, "track_id": 56, "keyframe": true}}, {"id": 457, "image_id": 2, "category_id": 1, "segmentation": [[460.49, 824.94, 467.96, 838.43, 478.2, 862.2, 480.0, 879.3, 477.71, 891.31, 469.41, 896.71, 459.25, 897.95, 454.06, 895.88, 450.1, 885.71, 446.81, 870.99, 443.49, 851.08, 439.6, 838.7, 442.86, 828.06, 444.32, 823.7, 453.23, 821.21]], "area": 2072.0, "bbox": [439.6, 821.21, 40.4, 76.74], "iscrowd": 0, "attributes": {"occluded": false, "track_id": 57, "keyframe": true}}, {"id": 458, "image_id": 2, "category_id": 1, "segmentation": [[477.46, 800.9, 492.2, 811.3, 499.61, 827.76, 511.06, 843.93, 515.79, 859.11, 512.55, 868.57, 503.59, 874.07, 493.14, 872.83, 486.42, 867.33, 477.46, 850.9, 465.7, 832.7, 459.54, 814.56, 458.3, 807.35, 465.51, 800.63]], "area": 2334.0, "bbox": [458.3, 800.63, 57.49, 73.44], "iscrowd": 0, "attributes": {"occluded": false, "track_id": 58, "keyframe": true}}, {"id": 459, "image_id": 2, "category_id": 1, "segmentation": [[464.3, 728.6, 466.2, 745.9, 464.5, 768.8, 460.85, 791.5, 455.18, 798.37, 442.64, 797.77, 436.36, 794.79, 433.38, 785.83, 431.7, 776.8, 433.4, 758.9, 432.6, 741.0, 439.9, 729.9, 444.9, 723.3, 457.3, 722.9]], "area": 2165.0, "bbox": [431.7, 722.9, 34.5, 75.47], "iscrowd": 0, "attributes": {"occluded": false, "track_id": 59, "keyframe": true}}, {"id": 460, "image_id": 2, "category_id": 1, "segmentation": [[528.35, 747.6, 534.03, 758.65, 533.13, 768.21, 522.38, 778.66, 495.2, 791.8, 476.38, 796.88, 468.92, 793.89, 465.93, 785.23, 467.7, 777.6, 477.3, 765.2, 488.63, 760.44, 504.76, 751.48, 517.6, 748.49]], "area": 2008.0, "bbox": [465.93, 747.6, 68.1, 49.28], "iscrowd": 0, "attributes": {"occluded": false, "track_id": 60, "keyframe": true}}, {"id": 461, "image_id": 2, "category_id": 1, "segmentation": [[508.24, 707.06, 489.96, 717.1, 480.64, 722.47, 470.61, 732.51, 469.18, 743.26, 478.14, 750.43, 496.06, 747.92, 506.09, 740.39, 525.09, 731.43, 534.76, 726.06, 540.14, 721.4, 541.93, 714.23, 536.91, 704.2, 526.16, 702.4]], "area": 1961.0, "bbox": [469.18, 702.4, 72.75, 48.03], "iscrowd": 0, "attributes": {"occluded": false, "track_id": 61, "keyframe": true}}, {"id": 462, "image_id": 2, "category_id": 1, "segmentation": [[520.68, 656.57, 501.56, 659.85, 489.32, 666.12, 479.76, 672.69, 479.16, 684.64, 486.93, 692.11, 500.96, 692.41, 522.77, 687.93, 544.57, 679.56, 553.53, 675.08, 557.41, 671.5, 559.5, 666.12, 558.9, 661.05, 553.53, 655.37, 540.69, 655.07]], "area": 2130.0, "bbox": [479.16, 655.07, 80.34, 37.34], "iscrowd": 0, "attributes": {"occluded": false, "track_id": 62, "keyframe": false}}, {"id": 463, "image_id": 2, "category_id": 1, "segmentation": [[583.89, 675.58, 601.51, 696.79, 606.6, 709.2, 607.5, 716.8, 606.59, 725.16, 598.1, 730.4, 583.9, 730.4, 574.7, 728.1, 572.0, 712.6, 560.3, 699.17, 554.62, 688.12, 555.22, 679.16, 560.3, 672.3, 564.48, 669.31, 572.54, 669.31]], "area": 2072.0, "bbox": [554.62, 669.31, 52.88, 61.09], "iscrowd": 0, "attributes": {"occluded": false, "track_id": 63, "keyframe": true}}, {"id": 464, "image_id": 2, "category_id": 1, "segmentation": [[559.7, 780.5, 567.58, 797.35, 567.9, 813.8, 573.7, 848.2, 562.57, 854.69, 549.66, 855.41, 542.14, 849.32, 536.4, 834.26, 533.54, 811.33, 533.89, 791.97, 535.33, 781.22, 548.2, 777.3]], "area": 2416.0, "bbox": [533.54, 777.3, 40.16, 78.11], "iscrowd": 0, "attributes": {"occluded": false, "track_id": 64, "keyframe": false}}, {"id": 465, "image_id": 2, "category_id": 1, "segmentation": [[494.51, 922.3, 522.53, 927.07, 545.34, 929.77, 557.97, 934.54, 561.29, 939.51, 562.12, 947.19, 559.84, 955.48, 555.3, 961.5, 539.52, 962.12, 524.17, 958.8, 500.32, 954.45, 490.15, 950.3, 484.37, 940.55, 484.37, 932.67, 487.04, 926.45]], "area": 2271.0, "bbox": [484.37, 922.3, 77.75, 39.82], "iscrowd": 0, "attributes": {"occluded": false, "track_id": 65, "keyframe": false}}, {"id": 466, "image_id": 2, "category_id": 1, "segmentation": [[577.61, 978.91, 595.67, 985.36, 612.02, 995.68, 641.26, 1020.2, 642.55, 1031.38, 635.24, 1040.41, 624.06, 1039.98, 606.0, 1033.96, 582.34, 1021.49, 567.29, 1006.0, 562.56, 999.55, 564.71, 986.65]], "area": 2694.0, "bbox": [562.56, 978.91, 79.99, 61.5], "iscrowd": 0, "attributes": {"occluded": false, "track_id": 66, "keyframe": false}}, {"id": 467, "image_id": 2, "category_id": 1, "segmentation": [[668.36, 1015.47, 679.11, 1028.37, 682.12, 1050.3, 684.27, 1072.24, 684.59, 1078.0, 652.6, 1078.0, 649.86, 1066.64, 645.99, 1040.41, 647.28, 1022.78, 658.46, 1017.62]], "area": 2035.0, "bbox": [645.99, 1015.47, 38.6, 64.53], "iscrowd": 0, "attributes": {"occluded": false, "track_id": 67, "keyframe": false}}, {"id": 468, "image_id": 2, "category_id": 1, "segmentation": [[601.32, 885.52, 598.22, 926.8, 594.61, 946.41, 578.61, 948.99, 569.64, 942.15, 567.1, 932.96, 566.74, 914.93, 569.84, 887.58, 574.48, 873.13, 579.64, 868.49, 585.83, 865.9, 594.61, 864.87, 600.28, 868.49, 602.09, 869.78, 603.24, 872.78]], "area": 2416.0, "bbox": [566.74, 864.87, 36.5, 84.12], "iscrowd": 0, "attributes": {"occluded": false, "track_id": 68, "keyframe": false}}, {"id": 469, "image_id": 2, "category_id": 1, "segmentation": [[284.88, 86.18, 288.77, 98.13, 286.38, 111.57, 276.52, 118.44, 249.94, 125.91, 228.14, 130.68, 217.09, 131.28, 209.92, 128.3, 209.02, 123.22, 210.22, 117.54, 227.3, 105.7, 247.85, 94.55, 268.0, 86.9]], "area": 2165.0, "bbox": [209.02, 86.18, 79.75, 45.1], "iscrowd": 0, "attributes": {"occluded": false, "track_id": 69, "keyframe": false}}, {"id": 470, "image_id": 2, "category_id": 1, "segmentation": [[231.81, 188.78, 251.95, 196.46, 261.16, 205.42, 263.15, 217.37, 257.42, 225.08, 249.21, 226.83, 238.76, 223.34, 219.84, 215.88, 208.15, 210.65, 202.17, 205.42, 200.18, 198.45, 203.17, 193.48, 208.64, 190.49, 217.11, 187.5]], "area": 1611.0, "bbox": [200.18, 187.5, 62.97, 39.33], "iscrowd": 0, "attributes": {"occluded": false, "track_id": 70, "keyframe": true}}, {"id": 471, "image_id": 2, "category_id": 1, "segmentation": [[294.41, 180.32, 306.98, 200.2, 309.59, 208.04, 312.2, 215.88, 312.08, 229.07, 306.73, 247.61, 295.16, 254.46, 284.83, 255.08, 277.11, 242.51, 270.01, 222.22, 265.41, 201.64, 264.66, 179.54, 273.76, 171.1, 281.6, 171.39, 284.21, 171.27]], "area": 2870.0, "bbox": [264.66, 171.1, 47.54, 83.98], "iscrowd": 0, "attributes": {"occluded": false, "track_id": 71, "keyframe": false}}, {"id": 472, "image_id": 2, "category_id": 1, "segmentation": [[309.4, 143.89, 302.93, 159.57, 287.0, 179.23, 275.8, 183.96, 263.11, 184.46, 258.13, 180.72, 255.64, 173.51, 259.62, 162.31, 268.83, 145.63, 277.29, 134.68, 284.51, 129.7, 295.96, 129.7, 302.68, 133.44]], "area": 1869.0, "bbox": [255.64, 129.7, 53.76, 54.76], "iscrowd": 0, "attributes": {"occluded": false, "track_id": 72, "keyframe": true}}, {"id": 473, "image_id": 2, "category_id": 1, "segmentation": [[307.4, 169.0, 329.1, 177.1, 351.72, 186.43, 359.69, 195.14, 362.18, 205.1, 358.44, 213.81, 350.73, 216.79, 331.07, 213.81, 310.16, 202.86, 300.45, 197.38, 293.73, 188.42, 291.74, 182.95, 294.3, 170.8]], "area": 2071.0, "bbox": [291.74, 169.0, 70.44, 47.79], "iscrowd": 0, "attributes": {"occluded": false, "track_id": 73, "keyframe": true}}, {"id": 474, "image_id": 2, "category_id": 1, "segmentation": [[289.13, 295.66, 262.54, 312.68, 253.3, 322.8, 249.1, 332.1, 252.09, 340.46, 258.36, 344.34, 273.89, 342.25, 293.31, 330.6, 310.33, 319.55, 317.8, 311.79, 321.68, 304.32, 322.87, 297.15, 319.89, 292.97, 309.73, 290.58, 301.37, 290.58]], "area": 2196.0, "bbox": [249.1, 290.58, 73.77, 53.76], "iscrowd": 0, "attributes": {"occluded": false, "track_id": 74, "keyframe": true}}, {"id": 475, "image_id": 2, "category_id": 1, "segmentation": [[318.94, 324.38, 327.65, 330.81, 327.03, 343.46, 321.02, 354.04, 308.78, 365.44, 294.26, 382.03, 286.59, 384.52, 275.6, 382.03, 271.45, 376.02, 271.03, 369.59, 277.25, 356.11, 295.09, 336.82, 310.44, 327.28]], "area": 1857.0, "bbox": [271.03, 324.38, 56.62, 60.14], "iscrowd": 0, "attributes": {"occluded": false, "track_id": 75, "keyframe": false}}, {"id": 476, "image_id": 2, "category_id": 1, "segmentation": [[305.87, 417.69, 324.3, 429.7, 345.1, 435.5, 356.0, 445.9, 354.3, 464.6, 344.2, 467.5, 331.6, 465.4, 318.7, 461.1, 291.14, 443.82, 282.43, 434.49, 281.4, 424.32, 284.92, 416.24, 291.35, 411.88, 300.26, 415.0]], "area": 2298.0, "bbox": [281.4, 411.88, 74.6, 55.62], "iscrowd": 0, "attributes": {"occluded": false, "track_id": 76, "keyframe": true}}, {"id": 477, "image_id": 2, "category_id": 1, "segmentation": [[280.0, 467.2, 268.75, 486.03, 257.97, 495.57, 248.84, 497.02, 241.79, 491.0, 239.92, 481.46, 241.37, 468.4, 243.66, 462.8, 253.2, 457.61, 265.64, 455.75, 275.6, 459.89]], "area": 1149.0, "bbox": [239.92, 455.75, 40.08, 41.27], "iscrowd": 0, "attributes": {"occluded": false, "track_id": 77, "keyframe": false}}, {"id": 478, "image_id": 2, "category_id": 1, "segmentation": [[295.46, 488.53, 303.23, 503.76, 313.54, 531.51, 317.86, 546.77, 317.86, 556.63, 309.8, 564.09, 297.85, 566.18, 293.97, 564.69, 284.41, 554.54, 272.94, 525.28, 269.35, 507.27, 268.88, 495.4, 273.66, 490.62, 286.2, 487.34]], "area": 2565.0, "bbox": [268.88, 487.34, 48.98, 78.84], "iscrowd": 0, "attributes": {"occluded": false, "track_id": 78, "keyframe": false}}, {"id": 479, "image_id": 2, "category_id": 1, "segmentation": [[321.61, 501.44, 348.7, 494.6, 370.2, 490.2, 380.3, 498.8, 382.0, 508.0, 376.2, 512.9, 363.6, 522.1, 339.23, 530.11, 320.41, 531.0, 313.84, 527.72, 309.36, 516.37, 309.66, 510.7]], "area": 1982.0, "bbox": [309.36, 490.2, 72.64, 40.8], "iscrowd": 0, "attributes": {"occluded": false, "track_id": 79, "keyframe": true}}, {"id": 480, "image_id": 2, "category_id": 1, "segmentation": [[393.66, 447.85, 406.2, 470.85, 414.27, 492.65, 413.67, 500.12, 407.7, 504.6, 396.94, 505.19, 390.08, 503.1, 378.13, 487.27, 367.08, 467.26, 362.6, 455.02, 363.2, 445.16, 369.17, 441.88, 379.92, 440.68, 385.3, 441.28]], "area": 2047.0, "bbox": [362.6, 440.68, 51.67, 64.51], "iscrowd": 0, "attributes": {"occluded": false, "track_id": 80, "keyframe": true}}, {"id": 481, "image_id": 2, "category_id": 1, "segmentation": [[429.8, 438.9, 428.5, 452.0, 438.23, 486.5, 430.77, 496.96, 418.52, 498.45, 413.4, 492.8, 407.8, 479.6, 399.6, 455.3, 398.1, 444.0, 401.7, 426.3, 419.0, 425.2]], "area": 1947.0, "bbox": [398.1, 425.2, 40.13, 73.25], "iscrowd": 0, "attributes": {"occluded": false, "track_id": 81, "keyframe": true}}, {"id": 482, "image_id": 2, "category_id": 1, "segmentation": [[304.94, 38.65, 315.8, 58.0, 328.4, 82.6, 330.4, 94.1, 325.0, 98.1, 313.9, 102.3, 305.54, 99.88, 299.27, 91.22, 280.15, 61.35, 277.9, 44.5, 278.6, 34.8, 287.02, 29.99, 295.98, 31.48]], "area": 2179.0, "bbox": [277.9, 29.99, 52.5, 72.31], "iscrowd": 0, "attributes": {"occluded": false, "track_id": 82, "keyframe": true}}, {"id": 483, "image_id": 2, "category_id": 1, "segmentation": [[312.6, 0.0, 309.46, 23.14, 310.06, 40.76, 320.81, 47.33, 331.86, 44.64, 337.24, 35.68, 337.84, 22.24, 338.73, 7.91, 338.2, 0.0, 322.5, 0.0]], "area": 1207.0, "bbox": [309.46, 0.0, 29.27, 47.33], "iscrowd": 0, "attributes": {"occluded": false, "track_id": 83, "keyframe": true}}, {"id": 484, "image_id": 2, "category_id": 1, "segmentation": [[357.37, 0.47, 366.03, 16.59, 381.56, 44.37, 385.44, 56.61, 383.35, 63.78, 374.69, 69.76, 366.63, 70.05, 353.19, 62.89, 344.23, 46.46, 336.16, 26.45, 335.57, 8.23, 337.06, 2.26, 343.63, 0.47]], "area": 2194.0, "bbox": [335.57, 0.47, 49.87, 69.58], "iscrowd": 0, "attributes": {"occluded": false, "track_id": 84, "keyframe": true}}, {"id": 485, "image_id": 2, "category_id": 1, "segmentation": [[393.86, 0.32, 398.05, 9.28, 414.6, 23.8, 418.7, 38.3, 417.76, 48.1, 411.48, 53.18, 399.54, 54.97, 388.19, 50.79, 382.22, 40.64, 379.4, 26.9, 366.69, 10.77, 361.61, 3.01, 361.18, 0.0, 386.86, 0.0]], "area": 1827.0, "bbox": [361.18, 0.0, 57.52, 54.97], "iscrowd": 0, "attributes": {"occluded": false, "track_id": 85, "keyframe": true}}, {"id": 486, "image_id": 2, "category_id": 1, "segmentation": [[359.64, 74.48, 382.57, 93.11, 389.38, 101.72, 389.74, 112.11, 385.8, 115.87, 376.66, 120.53, 366.98, 119.99, 358.56, 115.87, 354.62, 113.18, 339.93, 96.69, 333.73, 90.29, 326.95, 77.11, 331.04, 66.78, 332.65, 63.73, 342.59, 62.77, 350.45, 66.0]], "area": 2020.0, "bbox": [326.95, 62.77, 62.79, 57.76], "iscrowd": 0, "attributes": {"occluded": false, "track_id": 86, "keyframe": false}}, {"id": 487, "image_id": 2, "category_id": 1, "segmentation": [[343.3, 108.52, 351.19, 118.91, 369.11, 138.98, 372.69, 150.45, 370.18, 158.69, 362.3, 162.64, 350.11, 162.28, 342.23, 155.11, 319.65, 133.25, 314.63, 120.34, 317.5, 107.8, 326.46, 104.93, 333.62, 103.5]], "area": 1994.0, "bbox": [314.63, 103.5, 58.06, 59.14], "iscrowd": 0, "attributes": {"occluded": false, "track_id": 87, "keyframe": false}}, {"id": 488, "image_id": 2, "category_id": 1, "segmentation": [[430.48, 87.05, 424.75, 106.05, 420.45, 138.3, 412.2, 146.19, 396.44, 145.83, 391.06, 138.3, 390.7, 121.46, 392.85, 102.1, 397.51, 86.33, 406.47, 77.37, 415.79, 78.09, 423.32, 80.6]], "area": 2027.0, "bbox": [390.7, 77.37, 39.78, 68.82], "iscrowd": 0, "attributes": {"occluded": false, "track_id": 88, "keyframe": false}}, {"id": 489, "image_id": 2, "category_id": 1, "segmentation": [[401.17, 156.99, 380.39, 169.89, 373.58, 179.56, 376.09, 191.75, 386.84, 194.62, 400.1, 194.62, 420.89, 183.51, 435.58, 174.19, 441.67, 168.1, 437.6, 154.23, 420.17, 150.89]], "area": 1902.0, "bbox": [373.58, 150.89, 68.09, 43.73], "iscrowd": 0, "attributes": {"occluded": false, "track_id": 89, "keyframe": true}}, {"id": 490, "image_id": 2, "category_id": 1, "segmentation": [[388.9, 215.0, 397.7, 242.0, 403.6, 268.2, 403.96, 279.67, 392.85, 284.69, 383.53, 285.41, 376.36, 280.39, 369.91, 269.28, 367.3, 249.1, 363.0, 229.4, 364.1, 219.4, 368.84, 214.44, 376.72, 213.37]], "area": 2111.0, "bbox": [363.0, 213.37, 40.96, 72.04], "iscrowd": 0, "attributes": {"occluded": false, "track_id": 90, "keyframe": true}}, {"id": 491, "image_id": 2, "category_id": 1, "segmentation": [[353.55, 277.9, 369.32, 281.12, 380.07, 289.01, 394.2, 297.2, 401.1, 304.8, 404.4, 313.9, 401.58, 321.62, 391.18, 326.64, 380.6, 325.8, 363.23, 314.45, 351.0, 304.2, 339.93, 299.04, 337.78, 290.08, 338.14, 285.06]], "area": 1875.0, "bbox": [337.78, 277.9, 66.62, 48.74], "iscrowd": 0, "attributes": {"occluded": false, "track_id": 91, "keyframe": true}}, {"id": 492, "image_id": 2, "category_id": 1, "segmentation": [[439.2, 205.5, 443.0, 220.6, 438.3, 250.7, 430.4, 267.0, 417.3, 270.1, 408.0, 268.5, 406.6, 260.4, 407.1, 251.4, 407.9, 244.9, 408.7, 224.0, 412.95, 205.74, 417.61, 196.42, 435.7, 195.8]], "area": 2121.0, "bbox": [406.6, 195.8, 36.4, 74.3], "iscrowd": 0, "attributes": {"occluded": false, "track_id": 92, "keyframe": true}}, {"id": 493, "image_id": 2, "category_id": 1, "segmentation": [[480.46, 164.26, 480.48, 180.93, 479.74, 212.45, 479.02, 226.79, 466.12, 231.45, 456.8, 232.52, 454.83, 229.12, 452.86, 225.71, 449.28, 212.81, 448.2, 197.76, 448.4, 183.95, 450.55, 179.1, 452.51, 169.1, 456.62, 160.12, 462.7, 154.91, 472.21, 156.19, 475.61, 156.36]], "area": 2126.0, "bbox": [448.2, 154.91, 32.28, 77.61], "iscrowd": 0, "attributes": {"occluded": false, "track_id": 93, "keyframe": false}}, {"id": 494, "image_id": 2, "category_id": 1, "segmentation": [[503.21, 132.71, 509.67, 147.05, 513.61, 182.88, 513.25, 198.3, 506.44, 205.46, 498.2, 208.33, 491.39, 204.75, 486.37, 197.22, 481.0, 173.21, 480.28, 152.78, 481.0, 139.52, 481.71, 133.07, 492.46, 129.48]], "area": 2093.0, "bbox": [480.28, 129.48, 33.33, 78.85], "iscrowd": 0, "attributes": {"occluded": false, "track_id": 94, "keyframe": false}}, {"id": 495, "image_id": 2, "category_id": 1, "segmentation": [[344.6, 307.61, 370.9, 327.1, 382.7, 334.7, 388.6, 341.3, 391.5, 349.9, 384.6, 357.2, 372.2, 358.5, 356.55, 346.19, 336.39, 339.97, 327.43, 334.24, 324.19, 323.29, 324.19, 316.82, 329.17, 310.6, 332.9, 307.36]], "area": 1834.0, "bbox": [324.19, 307.36, 67.31, 51.14], "iscrowd": 0, "attributes": {"occluded": false, "track_id": 95, "keyframe": true}}, {"id": 496, "image_id": 2, "category_id": 1, "segmentation": [[298.86, 374.52, 314.63, 367.35, 346.41, 363.14, 373.5, 371.47, 383.07, 377.99, 386.67, 389.93, 385.79, 391.9, 384.91, 393.87, 372.33, 396.38, 351.19, 396.74, 327.21, 398.89, 307.46, 399.25, 298.14, 395.66, 295.99, 389.21]], "area": 2544.0, "bbox": [295.99, 363.14, 90.68, 36.11], "iscrowd": 0, "attributes": {"occluded": false, "track_id": 96, "keyframe": false}}, {"id": 497, "image_id": 2, "category_id": 1, "segmentation": [[412.06, 376.08, 432.9, 387.3, 453.7, 404.9, 463.5, 419.5, 458.9, 431.9, 451.6, 434.6, 440.2, 431.1, 428.2, 423.5, 415.3, 412.1, 402.0, 404.8, 396.6, 398.2, 393.5, 390.4, 399.22, 379.66]], "area": 2115.0, "bbox": [393.5, 376.08, 70.0, 58.52], "iscrowd": 0, "attributes": {"occluded": false, "track_id": 97, "keyframe": true}}, {"id": 498, "image_id": 2, "category_id": 1, "segmentation": [[439.46, 352.7, 461.86, 349.71, 490.6, 342.8, 510.7, 344.9, 514.5, 358.9, 507.6, 370.1, 493.7, 374.2, 463.6, 377.8, 442.7, 379.0, 432.6, 373.9, 428.71, 367.63, 429.61, 359.57]], "area": 2253.0, "bbox": [428.71, 342.8, 85.79, 36.2], "iscrowd": 0, "attributes": {"occluded": false, "track_id": 98, "keyframe": true}}, {"id": 499, "image_id": 2, "category_id": 1, "segmentation": [[451.62, 278.8, 451.07, 291.13, 446.82, 303.12, 444.74, 334.27, 435.43, 344.66, 417.51, 342.51, 410.7, 329.25, 409.62, 314.56, 413.5, 296.3, 418.4, 279.4, 428.04, 268.52, 437.88, 265.48, 446.57, 267.41]], "area": 2469.0, "bbox": [409.62, 265.48, 42.0, 79.18], "iscrowd": 0, "attributes": {"occluded": false, "track_id": 99, "keyframe": false}}, {"id": 500, "image_id": 2, "category_id": 1, "segmentation": [[475.67, 275.63, 487.83, 282.65, 498.7, 297.13, 507.8, 317.09, 511.14, 329.72, 509.34, 335.81, 506.48, 339.39, 498.59, 343.7, 489.63, 343.7, 483.54, 337.6, 476.98, 324.13, 464.66, 308.86, 457.75, 294.78, 455.81, 284.34, 457.06, 281.47, 461.91, 278.47]], "area": 2189.0, "bbox": [455.81, 275.63, 55.33, 68.07], "iscrowd": 0, "attributes": {"occluded": false, "track_id": 100, "keyframe": false}}, {"id": 501, "image_id": 2, "category_id": 1, "segmentation": [[498.16, 251.0, 498.52, 265.33, 491.35, 270.35, 474.87, 270.71, 451.93, 268.2, 434.73, 264.26, 428.28, 257.09, 427.2, 251.0, 434.73, 243.83, 466.62, 241.32, 480.6, 241.68, 489.92, 244.55]], "area": 1721.0, "bbox": [427.2, 241.32, 71.32, 29.39], "iscrowd": 0, "attributes": {"occluded": false, "track_id": 101, "keyframe": false}}, {"id": 502, "image_id": 2, "category_id": 1, "segmentation": [[529.38, 271.16, 539.41, 305.92, 539.05, 321.69, 528.66, 328.5, 519.34, 328.86, 513.25, 324.92, 507.52, 314.16, 501.78, 296.96, 496.05, 279.4, 496.41, 265.42, 499.27, 259.33, 511.1, 255.39, 516.48, 255.39]], "area": 2231.0, "bbox": [496.05, 255.39, 43.36, 73.47], "iscrowd": 0, "attributes": {"occluded": false, "track_id": 102, "keyframe": false}}, {"id": 503, "image_id": 2, "category_id": 1, "segmentation": [[539.34, 178.73, 552.28, 189.93, 552.78, 200.14, 539.59, 217.31, 521.17, 233.49, 513.46, 241.7, 500.76, 242.95, 491.31, 239.96, 488.57, 233.99, 489.32, 225.52, 494.29, 217.56, 508.73, 203.12, 519.93, 190.43]], "area": 2169.0, "bbox": [488.57, 178.73, 64.21, 64.22], "iscrowd": 0, "attributes": {"occluded": false, "track_id": 103, "keyframe": false}}, {"id": 504, "image_id": 2, "category_id": 1, "segmentation": [[579.93, 232.13, 555.74, 233.03, 540.51, 233.63, 523.49, 239.3, 515.42, 246.17, 513.63, 256.92, 519.01, 269.47, 536.03, 273.35, 554.55, 271.85, 575.45, 267.37, 594.6, 264.68, 606.52, 261.7, 606.81, 252.44, 602.33, 243.18, 594.87, 238.7]], "area": 2988.0, "bbox": [513.63, 232.13, 93.18, 41.22], "iscrowd": 0, "attributes": {"occluded": false, "track_id": 104, "keyframe": true}}, {"id": 505, "image_id": 2, "category_id": 1, "segmentation": [[628.07, 293.41, 634.37, 306.21, 622.87, 314.81, 606.87, 313.21, 587.8, 297.4, 571.9, 293.5, 560.18, 293.45, 556.29, 288.37, 555.1, 280.61, 560.77, 270.75, 567.94, 265.67, 589.77, 263.41, 605.97, 271.91, 616.97, 279.51]], "area": 2330.0, "bbox": [555.1, 263.41, 79.27, 51.4], "iscrowd": 0, "attributes": {"occluded": false, "track_id": 105, "keyframe": true}}, {"id": 506, "image_id": 2, "category_id": 1, "segmentation": [[630.85, 261.07, 658.02, 273.62, 666.6, 282.5, 676.5, 292.5, 681.1, 301.7, 679.53, 310.65, 667.88, 313.64, 654.14, 314.24, 643.99, 310.65, 635.33, 301.99, 623.98, 292.43, 614.1, 283.9, 606.06, 276.9, 604.27, 268.54, 606.95, 263.76, 617.7, 261.07]], "area": 2397.0, "bbox": [604.27, 261.07, 76.83, 53.17], "iscrowd": 0, "attributes": {"occluded": false, "track_id": 106, "keyframe": true}}, {"id": 507, "image_id": 2, "category_id": 1, "segmentation": [[691.51, 295.16, 707.04, 296.65, 719.28, 302.92, 722.87, 308.6, 721.9, 320.8, 711.52, 326.22, 692.11, 331.0, 667.32, 331.59, 653.28, 331.89, 646.71, 327.11, 643.13, 319.05, 643.13, 311.58, 647.9, 304.42, 656.57, 299.04]], "area": 2406.0, "bbox": [643.13, 295.16, 79.74, 36.73], "iscrowd": 0, "attributes": {"occluded": false, "track_id": 107, "keyframe": true}}, {"id": 508, "image_id": 2, "category_id": 1, "segmentation": [[612.9, 341.4, 608.55, 368.54, 599.78, 396.17, 591.45, 401.44, 574.95, 397.84, 570.25, 389.54, 572.05, 377.64, 577.15, 364.34, 582.5, 344.8, 590.8, 332.65, 599.78, 330.11, 607.14, 332.55]], "area": 2020.0, "bbox": [570.25, 330.11, 42.65, 71.33], "iscrowd": 0, "attributes": {"occluded": false, "track_id": 108, "keyframe": false}}, {"id": 509, "image_id": 2, "category_id": 1, "segmentation": [[519.72, 396.6, 520.19, 419.67, 526.64, 437.24, 527.35, 449.06, 513.38, 455.51, 506.57, 455.51, 494.02, 442.61, 491.51, 423.97, 489.01, 408.56, 491.16, 396.74, 492.77, 393.87, 494.38, 391.0, 501.91, 387.06, 512.4, 388.15]], "area": 1916.0, "bbox": [489.01, 387.06, 38.34, 68.45], "iscrowd": 0, "attributes": {"occluded": false, "track_id": 109, "keyframe": false}}, {"id": 510, "image_id": 2, "category_id": 1, "segmentation": [[482.14, 396.99, 488.59, 414.19, 486.08, 429.6, 477.84, 433.54, 470.67, 434.62, 465.66, 429.24, 458.49, 415.98, 454.9, 402.72, 456.34, 391.61, 461.0, 383.73, 468.88, 380.86, 477.84, 381.94, 481.78, 385.52]], "area": 1314.0, "bbox": [454.9, 380.86, 33.69, 53.76], "iscrowd": 0, "attributes": {"occluded": false, "track_id": 110, "keyframe": false}}, {"id": 511, "image_id": 2, "category_id": 1, "segmentation": [[456.51, 454.08, 467.98, 463.04, 496.29, 498.16, 502.1, 515.1, 494.0, 525.2, 481.4, 525.2, 472.2, 522.9, 460.45, 509.63, 446.83, 490.63, 440.03, 478.81, 438.23, 469.13, 438.59, 463.04, 442.53, 459.09]], "area": 2504.0, "bbox": [438.23, 454.08, 63.87, 71.12], "iscrowd": 0, "attributes": {"occluded": false, "track_id": 111, "keyframe": true}}, {"id": 512, "image_id": 2, "category_id": 1, "segmentation": [[578.53, 422.14, 569.73, 443.6, 566.87, 469.4, 561.49, 480.51, 554.32, 484.82, 540.7, 484.1, 536.4, 478.72, 533.54, 466.18, 533.54, 452.56, 535.33, 445.93, 539.45, 433.74, 547.33, 422.1, 558.08, 412.27, 560.41, 412.09, 571.7, 416.5]], "area": 2172.0, "bbox": [533.54, 412.09, 44.99, 72.73], "iscrowd": 0, "attributes": {"occluded": false, "track_id": 112, "keyframe": false}}, {"id": 513, "image_id": 2, "category_id": 1, "segmentation": [[597.29, 443.43, 603.74, 462.79, 611.27, 497.91, 612.7, 514.04, 606.97, 520.49, 593.71, 521.92, 585.47, 514.04, 579.02, 495.4, 575.79, 479.63, 574.36, 458.49, 574.36, 446.3, 575.07, 443.44, 583.32, 439.85]], "area": 2257.0, "bbox": [574.36, 439.85, 38.34, 82.07], "iscrowd": 0, "attributes": {"occluded": false, "track_id": 113, "keyframe": true}}, {"id": 514, "image_id": 2, "category_id": 1, "segmentation": [[625.2, 434.02, 651.0, 437.24, 676.45, 441.19, 687.56, 447.64, 687.92, 461.97, 685.77, 465.91, 663.9, 472.01, 651.72, 470.93, 627.71, 468.06, 615.5, 461.9, 608.3, 454.4, 605.13, 447.28, 605.13, 439.39, 611.58, 434.38]], "area": 2432.0, "bbox": [605.13, 434.02, 82.79, 37.99], "iscrowd": 0, "attributes": {"occluded": false, "track_id": 114, "keyframe": true}}, {"id": 515, "image_id": 2, "category_id": 1, "segmentation": [[648.08, 413.12, 626.93, 412.76, 615.82, 417.77, 614.03, 428.17, 622.63, 433.19, 637.33, 437.13, 654.53, 438.2, 672.09, 434.62, 678.54, 430.68, 685.35, 425.66, 687.5, 417.42, 683.56, 409.53, 676.7, 406.0, 667.8, 405.6, 660.6, 406.5]], "area": 1708.0, "bbox": [614.03, 405.6, 73.47, 32.6], "iscrowd": 0, "attributes": {"occluded": false, "track_id": 115, "keyframe": true}}, {"id": 516, "image_id": 2, "category_id": 1, "segmentation": [[662.77, 355.41, 679.97, 359.72, 704.94, 380.96, 710.14, 386.66, 713.01, 391.32, 713.23, 402.04, 702.16, 408.49, 689.87, 404.82, 671.37, 389.46, 652.0, 379.1, 646.64, 370.11, 648.79, 358.28]], "area": 1910.0, "bbox": [646.64, 355.41, 66.59, 53.08], "iscrowd": 0, "attributes": {"occluded": false, "track_id": 116, "keyframe": false}}, {"id": 517, "image_id": 2, "category_id": 1, "segmentation": [[713.68, 421.19, 728.38, 436.24, 744.15, 448.79, 751.67, 460.61, 754.54, 469.93, 752.39, 476.02, 739.85, 479.61, 729.45, 477.82, 722.29, 471.72, 709.38, 459.18, 697.56, 445.56, 689.67, 430.87, 689.67, 422.62, 693.26, 418.32, 703.65, 416.53]], "area": 2117.0, "bbox": [689.67, 416.53, 64.87, 63.08], "iscrowd": 0, "attributes": {"occluded": false, "track_id": 117, "keyframe": true}}, {"id": 518, "image_id": 2, "category_id": 1, "segmentation": [[634.69, 474.2, 626.79, 474.8, 621.39, 486.1, 627.39, 495.1, 645.49, 497.4, 673.59, 498.8, 688.81, 496.95, 695.69, 494.8, 698.7, 486.58, 695.59, 472.5, 679.19, 471.1, 661.09, 472.6, 647.29, 472.9]], "area": 1782.0, "bbox": [621.39, 471.1, 77.31, 27.7], "iscrowd": 0, "attributes": {"occluded": false, "track_id": 118, "keyframe": true}}, {"id": 519, "image_id": 2, "category_id": 1, "segmentation": [[565.15, 499.99, 551.53, 515.4, 536.83, 536.55, 534.68, 544.79, 542.57, 551.96, 551.17, 554.11, 561.2, 551.24, 565.5, 546.94, 574.11, 536.9, 579.84, 526.87, 585.22, 517.19, 586.29, 503.22, 582.35, 495.33, 572.31, 492.82]], "area": 1761.0, "bbox": [534.68, 492.82, 51.61, 61.29], "iscrowd": 0, "attributes": {"occluded": false, "track_id": 119, "keyframe": false}}, {"id": 520, "image_id": 2, "category_id": 1, "segmentation": [[632.56, 503.93, 646.54, 508.23, 677.0, 531.17, 683.1, 538.7, 681.66, 552.32, 675.57, 558.05, 664.82, 558.77, 659.08, 555.18, 643.32, 544.07, 622.89, 532.6, 608.91, 524.72, 608.19, 516.83, 611.78, 509.67, 618.23, 504.29]], "area": 2289.0, "bbox": [608.19, 503.93, 74.91, 54.84], "iscrowd": 0, "attributes": {"occluded": false, "track_id": 120, "keyframe": true}}, {"id": 521, "image_id": 2, "category_id": 1, "segmentation": [[565.77, 576.69, 549.29, 583.85, 522.77, 590.66, 505.2, 592.46, 494.81, 585.29, 494.45, 578.48, 499.83, 568.8, 510.58, 562.35, 527.78, 557.69, 550.72, 557.69, 562.19, 558.77, 569.72, 566.65]], "area": 1874.0, "bbox": [494.45, 557.69, 75.27, 34.77], "iscrowd": 0, "attributes": {"occluded": false, "track_id": 121, "keyframe": false}}, {"id": 522, "image_id": 2, "category_id": 1, "segmentation": [[529.66, 593.44, 544.28, 597.31, 573.53, 615.8, 588.0, 631.5, 593.74, 648.49, 589.87, 655.37, 577.83, 659.24, 564.06, 654.94, 546.86, 641.61, 525.79, 624.4, 513.32, 615.37, 512.45, 605.91, 517.19, 598.6]], "area": 2800.0, "bbox": [512.45, 593.44, 81.29, 65.8], "iscrowd": 0, "attributes": {"occluded": false, "track_id": 122, "keyframe": true}}, {"id": 523, "image_id": 2, "category_id": 1, "segmentation": [[608.46, 612.66, 626.63, 612.41, 659.98, 614.65, 676.65, 616.89, 682.87, 621.62, 686.36, 629.34, 683.12, 641.28, 676.65, 644.77, 661.97, 645.76, 644.05, 644.52, 624.14, 641.53, 609.45, 638.3, 605.72, 635.56, 601.49, 627.1]], "area": 2299.0, "bbox": [601.49, 612.41, 84.87, 33.35], "iscrowd": 0, "attributes": {"occluded": false, "track_id": 123, "keyframe": false}}, {"id": 524, "image_id": 2, "category_id": 1, "segmentation": [[634.46, 652.83, 633.16, 669.83, 641.16, 680.04, 641.76, 693.18, 636.98, 700.35, 628.92, 703.04, 615.78, 700.95, 609.21, 691.99, 608.8, 677.5, 603.96, 670.23, 601.96, 659.63, 603.66, 653.03, 606.96, 643.73, 615.06, 640.63, 625.66, 642.93]], "area": 1745.0, "bbox": [601.96, 640.63, 39.8, 62.41], "iscrowd": 0, "attributes": {"occluded": false, "track_id": 124, "keyframe": true}}, {"id": 525, "image_id": 2, "category_id": 1, "segmentation": [[665.4, 732.3, 664.6, 752.3, 652.79, 785.74, 644.55, 800.43, 629.14, 799.0, 623.05, 791.47, 622.69, 778.57, 628.05, 763.53, 630.5, 748.1, 635.6, 733.9, 640.9, 724.9, 650.6, 716.7, 660.3, 718.9]], "area": 2369.0, "bbox": [622.69, 716.7, 42.71, 83.73], "iscrowd": 0, "attributes": {"occluded": false, "track_id": 125, "keyframe": true}}, {"id": 526, "image_id": 2, "category_id": 1, "segmentation": [[625.1, 862.3, 616.6, 880.04, 613.59, 919.18, 609.29, 929.5, 592.09, 930.36, 583.9, 923.2, 581.1, 910.9, 581.9, 896.6, 582.6, 886.0, 585.4, 873.2, 593.2, 858.4, 604.13, 849.51, 612.73, 844.78, 627.35, 840.05]], "area": 2655.0, "bbox": [581.1, 840.05, 46.25, 90.31], "iscrowd": 0, "attributes": {"occluded": false, "track_id": 126, "keyframe": true}}, {"id": 527, "image_id": 2, "category_id": 1, "segmentation": [[710.8, 726.72, 709.51, 755.53, 700.91, 786.07, 692.74, 793.38, 681.13, 796.39, 672.96, 793.38, 668.23, 782.63, 671.67, 771.44, 678.12, 762.84, 684.57, 743.06, 687.58, 732.31, 692.31, 722.85, 706.5, 718.55]], "area": 2016.0, "bbox": [668.23, 718.55, 42.57, 77.84], "iscrowd": 0, "attributes": {"occluded": false, "track_id": 127, "keyframe": false}}, {"id": 528, "image_id": 2, "category_id": 1, "segmentation": [[702.65, 689.39, 688.01, 715.97, 673.65, 735.38, 660.54, 734.19, 649.16, 726.42, 648.56, 715.67, 655.43, 701.93, 665.59, 681.32, 671.29, 674.75, 684.73, 671.77, 692.49, 673.26, 699.36, 679.83]], "area": 2145.0, "bbox": [648.56, 671.77, 54.09, 63.61], "iscrowd": 0, "attributes": {"occluded": false, "track_id": 128, "keyframe": false}}, {"id": 529, "image_id": 2, "category_id": 1, "segmentation": [[700.83, 638.44, 706.5, 650.68, 713.37, 676.67, 709.49, 686.22, 702.02, 688.31, 694.55, 685.33, 685.0, 677.26, 680.22, 669.5, 676.34, 654.57, 675.44, 642.62, 677.23, 633.66, 682.31, 627.39, 689.78, 626.49, 697.84, 629.18]], "area": 1593.0, "bbox": [675.44, 626.49, 37.93, 61.82], "iscrowd": 0, "attributes": {"occluded": false, "track_id": 129, "keyframe": true}}, {"id": 530, "image_id": 2, "category_id": 1, "segmentation": [[748.63, 579.83, 751.61, 594.77, 748.63, 601.49, 738.67, 604.47, 725.48, 610.95, 709.8, 619.91, 698.85, 622.39, 691.14, 618.66, 690.14, 610.7, 692.88, 601.24, 699.85, 593.27, 710.55, 586.31, 724.49, 581.58, 731.45, 579.83]], "area": 1620.0, "bbox": [690.14, 579.83, 61.47, 42.56], "iscrowd": 0, "attributes": {"occluded": false, "track_id": 130, "keyframe": false}}, {"id": 531, "image_id": 2, "category_id": 1, "segmentation": [[764.65, 508.07, 774.81, 518.82, 773.91, 525.99, 766.14, 535.85, 757.78, 542.72, 735.38, 563.62, 725.23, 569.89, 710.59, 568.4, 706.71, 563.03, 705.52, 555.86, 707.31, 547.79, 724.03, 532.26, 735.38, 521.21, 745.24, 514.34]], "area": 2199.0, "bbox": [705.52, 508.07, 69.29, 61.82], "iscrowd": 0, "attributes": {"occluded": false, "track_id": 131, "keyframe": false}}, {"id": 532, "image_id": 2, "category_id": 1, "segmentation": [[787.1, 606.62, 801.04, 614.09, 823.93, 631.26, 832.4, 637.23, 835.13, 644.95, 831.4, 650.67, 823.93, 653.91, 807.26, 654.41, 798.8, 651.92, 779.88, 638.23, 766.19, 628.77, 762.96, 622.8, 763.95, 615.33, 767.69, 609.36, 772.17, 605.63]], "area": 2064.0, "bbox": [762.96, 605.63, 72.17, 48.78], "iscrowd": 0, "attributes": {"occluded": false, "track_id": 132, "keyframe": true}}, {"id": 533, "image_id": 2, "category_id": 1, "segmentation": [[774.36, 663.73, 776.61, 684.81, 779.02, 722.68, 775.4, 727.17, 764.16, 729.58, 757.77, 728.89, 755.52, 725.79, 751.89, 716.29, 749.47, 700.21, 747.4, 672.04, 747.91, 661.84, 755.52, 655.43, 765.37, 654.91, 770.9, 657.35]], "area": 1927.0, "bbox": [747.4, 654.91, 31.62, 74.67], "iscrowd": 0, "attributes": {"occluded": false, "track_id": 133, "keyframe": false}}, {"id": 534, "image_id": 2, "category_id": 1, "segmentation": [[743.07, 673.92, 747.74, 698.81, 752.75, 725.95, 754.66, 741.33, 752.41, 749.3, 742.38, 752.91, 733.22, 751.18, 727.52, 744.27, 723.03, 729.92, 716.8, 707.97, 715.77, 690.86, 716.8, 677.9, 720.61, 673.58, 729.77, 671.35]], "area": 2308.0, "bbox": [715.77, 671.35, 38.89, 81.56], "iscrowd": 0, "attributes": {"occluded": false, "track_id": 134, "keyframe": false}}, {"id": 535, "image_id": 2, "category_id": 1, "segmentation": [[708.1, 764.6, 721.5, 765.8, 735.1, 776.8, 762.41, 789.5, 768.38, 801.45, 767.49, 809.81, 760.32, 812.8, 746.88, 809.81, 733.44, 805.33, 714.63, 798.76, 702.08, 795.47, 697.0, 788.6, 696.41, 783.83, 698.1, 774.2]], "area": 1977.0, "bbox": [696.41, 764.6, 71.97, 48.2], "iscrowd": 0, "attributes": {"occluded": false, "track_id": 135, "keyframe": true}}, {"id": 536, "image_id": 2, "category_id": 1, "segmentation": [[740.06, 817.01, 752.26, 836.92, 760.47, 851.1, 760.97, 864.79, 754.75, 870.77, 741.29, 870.81, 732.1, 860.31, 716.67, 840.15, 704.87, 820.91, 699.0, 807.3, 698.75, 798.09, 704.22, 793.11, 716.42, 791.37, 722.39, 793.86]], "area": 2547.0, "bbox": [698.75, 791.37, 62.22, 79.44], "iscrowd": 0, "attributes": {"occluded": false, "track_id": 136, "keyframe": false}}, {"id": 537, "image_id": 2, "category_id": 1, "segmentation": [[650.27, 879.1, 635.9, 884.9, 624.0, 894.4, 623.3, 907.7, 630.56, 919.96, 640.52, 920.37, 650.47, 918.5, 654.62, 915.81, 658.36, 911.87, 660.64, 906.48, 670.38, 897.76, 679.93, 887.6, 686.35, 880.76, 690.09, 871.01, 687.39, 863.54, 680.13, 858.57, 667.9, 861.47, 659.18, 866.45]], "area": 2191.0, "bbox": [623.3, 858.57, 66.79, 61.8], "iscrowd": 0, "attributes": {"occluded": false, "track_id": 137, "keyframe": true}}, {"id": 538, "image_id": 2, "category_id": 1, "segmentation": [[713.77, 894.81, 715.85, 910.99, 712.53, 927.99, 710.14, 948.49, 706.09, 955.89, 699.08, 964.96, 693.68, 966.0, 682.95, 963.81, 679.17, 954.81, 678.18, 941.04, 682.25, 921.98, 684.11, 909.95, 688.05, 898.54, 691.99, 891.91, 700.08, 889.21, 708.17, 889.62]], "area": 2157.0, "bbox": [678.18, 889.21, 37.67, 76.79], "iscrowd": 0, "attributes": {"occluded": false, "track_id": 138, "keyframe": false}}, {"id": 539, "image_id": 2, "category_id": 1, "segmentation": [[758.61, 903.22, 742.01, 897.41, 729.16, 895.96, 721.27, 898.03, 716.3, 903.84, 715.88, 915.87, 717.13, 922.92, 722.52, 926.45, 739.32, 929.56, 749.27, 931.22, 760.47, 931.84, 770.99, 933.93, 779.06, 932.86, 781.55, 931.82, 785.37, 925.97, 786.19, 922.51, 784.96, 912.56, 781.49, 906.33, 774.68, 904.19, 765.1, 903.68]], "area": 2014.0, "bbox": [715.88, 895.96, 70.31, 37.97], "iscrowd": 0, "attributes": {"occluded": false, "track_id": 139, "keyframe": false}}, {"id": 540, "image_id": 2, "category_id": 1, "segmentation": [[771.41, 860.75, 785.57, 866.99, 796.49, 875.63, 819.9, 885.71, 826.86, 892.07, 826.5, 902.64, 823.38, 908.04, 814.5, 912.0, 807.06, 911.04, 787.01, 900.36, 770.81, 891.47, 760.01, 884.75, 755.33, 876.59, 755.45, 871.67, 760.49, 864.11]], "area": 1955.0, "bbox": [755.33, 860.75, 71.53, 51.25], "iscrowd": 0, "attributes": {"occluded": false, "track_id": 140, "keyframe": true}}, {"id": 541, "image_id": 2, "category_id": 1, "segmentation": [[871.04, 891.65, 878.96, 900.87, 880.4, 908.93, 875.93, 916.56, 866.28, 922.9, 856.92, 925.78, 846.98, 933.99, 834.17, 938.75, 822.93, 940.33, 816.88, 939.61, 811.7, 935.72, 809.82, 930.97, 811.2, 925.3, 817.0, 917.4, 824.52, 910.8, 834.89, 904.18, 843.24, 898.27, 853.47, 892.8, 861.24, 891.07]], "area": 2048.0, "bbox": [809.82, 891.07, 70.58, 49.26], "iscrowd": 0, "attributes": {"occluded": false, "track_id": 141, "keyframe": true}}, {"id": 542, "image_id": 2, "category_id": 1, "segmentation": [[775.41, 969.26, 784.87, 981.21, 784.12, 990.17, 773.67, 999.38, 762.71, 1016.8, 749.03, 1033.72, 738.57, 1038.2, 729.86, 1033.72, 727.12, 1027.25, 727.12, 1019.54, 731.85, 1006.6, 742.8, 992.41, 751.76, 982.7, 761.97, 974.74]], "area": 2030.0, "bbox": [727.12, 969.26, 57.75, 68.94], "iscrowd": 0, "attributes": {"occluded": false, "track_id": 142, "keyframe": false}}, {"id": 543, "image_id": 2, "category_id": 1, "segmentation": [[743.86, 1078.0, 742.06, 1061.35, 738.57, 1042.68, 727.1, 1027.5, 716.67, 1028.75, 710.7, 1034.72, 709.45, 1047.16, 708.21, 1060.85, 706.96, 1075.79, 706.8, 1078.0]], "area": 1557.0, "bbox": [706.8, 1027.5, 37.06, 52.5], "iscrowd": 0, "attributes": {"occluded": false, "track_id": 143, "keyframe": false}}, {"id": 544, "image_id": 2, "category_id": 1, "segmentation": [[793.43, 1020.42, 805.87, 1033.12, 823.04, 1061.99, 823.04, 1078.42, 815.83, 1078.0, 806.62, 1078.0, 794.92, 1078.0, 791.19, 1078.66, 780.24, 1062.98, 774.26, 1046.06, 769.53, 1032.62, 767.29, 1021.17, 767.29, 1013.21, 770.53, 1011.47, 781.23, 1012.71]], "area": 2371.0, "bbox": [767.29, 1011.47, 55.75, 68.53], "iscrowd": 0, "attributes": {"occluded": false, "track_id": 144, "keyframe": true}}, {"id": 545, "image_id": 2, "category_id": 1, "segmentation": [[842.61, 1019.79, 854.8, 1037.96, 871.73, 1066.83, 872.97, 1074.29, 872.42, 1078.0, 843.36, 1078.0, 843.11, 1078.88, 842.86, 1078.77, 838.38, 1070.06, 828.61, 1052.99, 821.83, 1037.2, 819.96, 1028.0, 829.17, 1021.53]], "area": 1882.0, "bbox": [819.96, 1019.79, 53.01, 60.21], "iscrowd": 0, "attributes": {"occluded": false, "track_id": 145, "keyframe": false}}, {"id": 546, "image_id": 2, "category_id": 1, "segmentation": [[890.64, 945.73, 889.89, 971.62, 885.16, 1010.94, 871.47, 1020.9, 861.02, 1021.15, 856.54, 1013.43, 855.29, 1001.48, 857.65, 972.0, 862.79, 950.48, 869.99, 943.78]], "area": 2201.0, "bbox": [855.29, 943.78, 35.35, 77.37], "iscrowd": 0, "attributes": {"occluded": false, "track_id": 146, "keyframe": false}}, {"id": 547, "image_id": 2, "category_id": 1, "segmentation": [[786.15, 950.72, 809.2, 948.5, 825.23, 957.69, 842.4, 959.1, 854.6, 966.8, 855.9, 977.0, 854.4, 985.1, 843.1, 987.1, 831.2, 987.1, 814.4, 982.5, 799.7, 979.7, 786.9, 974.61, 782.42, 967.65, 782.67, 958.93]], "area": 1990.0, "bbox": [782.42, 948.5, 73.48, 38.6], "iscrowd": 0, "attributes": {"occluded": false, "track_id": 147, "keyframe": true}}, {"id": 548, "image_id": 2, "category_id": 1, "segmentation": [[934.4, 999.3, 919.7, 1029.7, 906.34, 1044.56, 893.19, 1045.15, 885.73, 1041.27, 883.64, 1031.12, 886.33, 1017.68, 893.19, 1007.22, 904.4, 988.2, 913.7, 977.1, 924.8, 974.5, 935.1, 977.9, 936.1, 985.9]], "area": 2257.0, "bbox": [883.64, 974.5, 52.46, 70.65], "iscrowd": 0, "attributes": {"occluded": false, "track_id": 148, "keyframe": true}}, {"id": 549, "image_id": 2, "category_id": 1, "segmentation": [[900.42, 913.88, 893.97, 926.36, 899.13, 938.83, 913.75, 952.16, 932.25, 963.77, 948.59, 967.21, 956.76, 962.48, 958.91, 953.02, 952.89, 939.26, 935.26, 926.79, 924.08, 918.61, 911.6, 913.88]], "area": 2029.0, "bbox": [893.97, 913.88, 64.94, 53.33], "iscrowd": 0, "attributes": {"occluded": false, "track_id": 149, "keyframe": false}}, {"id": 550, "image_id": 2, "category_id": 1, "segmentation": [[1011.38, 891.95, 1007.51, 915.17, 994.18, 953.02, 982.57, 968.07, 969.66, 968.07, 962.78, 962.48, 961.49, 951.3, 965.36, 937.54, 970.95, 919.9, 976.97, 902.7, 983.0, 888.08, 991.17, 883.35, 998.05, 884.64]], "area": 2581.0, "bbox": [961.49, 883.35, 49.89, 84.72], "iscrowd": 0, "attributes": {"occluded": false, "track_id": 150, "keyframe": false}}, {"id": 551, "image_id": 2, "category_id": 1, "segmentation": [[810.92, 796.94, 820.63, 792.46, 830.83, 797.93, 832.33, 810.13, 826.6, 818.34, 817.89, 832.28, 807.94, 845.22, 798.98, 852.44, 786.28, 854.43, 775.08, 849.7, 770.3, 838.9, 776.5, 828.2, 786.0, 819.0, 801.71, 804.9, 803.71, 802.66]], "area": 2064.0, "bbox": [770.3, 792.46, 62.03, 61.97], "iscrowd": 0, "attributes": {"occluded": false, "track_id": 151, "keyframe": true}}, {"id": 552, "image_id": 2, "category_id": 1, "segmentation": [[870.28, 764.18, 868.04, 790.56, 854.35, 828.4, 846.89, 835.12, 837.68, 834.62, 832.95, 828.64, 830.21, 816.7, 831.5, 801.2, 833.7, 788.8, 838.2, 774.3, 845.1, 762.3, 851.9, 753.3, 861.6, 749.7, 867.2, 753.1]], "area": 2298.0, "bbox": [830.21, 749.7, 40.07, 85.42], "iscrowd": 0, "attributes": {"occluded": false, "track_id": 152, "keyframe": true}}, {"id": 553, "image_id": 2, "category_id": 1, "segmentation": [[889.35, 742.56, 866.95, 743.05, 858.73, 746.54, 856.49, 754.75, 860.48, 763.96, 869.19, 771.43, 880.14, 771.18, 895.32, 769.19, 906.77, 766.2, 914.8, 764.2, 916.7, 756.8, 915.6, 749.8, 906.7, 742.9]], "area": 1426.0, "bbox": [856.49, 742.56, 60.21, 28.87], "iscrowd": 0, "attributes": {"occluded": false, "track_id": 153, "keyframe": true}}, {"id": 554, "image_id": 2, "category_id": 1, "segmentation": [[804.66, 659.32, 787.49, 671.76, 782.01, 682.22, 782.01, 692.42, 786.49, 698.15, 792.21, 699.64, 803.17, 698.15, 808.14, 697.15, 815.11, 691.92, 820.09, 685.2, 831.54, 679.23, 837.51, 676.24, 841.99, 670.52, 843.24, 663.8, 842.49, 656.33, 835.77, 652.1, 818.6, 652.6]], "area": 1848.0, "bbox": [782.01, 652.1, 61.23, 47.54], "iscrowd": 0, "attributes": {"occluded": false, "track_id": 154, "keyframe": true}}, {"id": 555, "image_id": 2, "category_id": 1, "segmentation": [[874.83, 634.46, 860.39, 653.87, 853.42, 672.29, 857.16, 679.51, 864.87, 683.49, 876.07, 684.49, 881.8, 680.25, 887.02, 672.54, 892.75, 664.33, 898.72, 656.61, 904.3, 652.46, 911.6, 645.86, 915.8, 638.76, 916.39, 630.48, 914.4, 625.5, 908.0, 621.3, 897.23, 620.77, 890.01, 623.51]], "area": 2228.0, "bbox": [853.42, 620.77, 62.97, 63.72], "iscrowd": 0, "attributes": {"occluded": false, "track_id": 155, "keyframe": true}}, {"id": 556, "image_id": 2, "category_id": 1, "segmentation": [[845.7, 585.3, 857.67, 593.08, 867.88, 609.01, 867.38, 617.22, 863.65, 623.19, 853.94, 625.68, 841.99, 623.44, 835.77, 619.96, 831.29, 614.98, 822.58, 603.28, 816.11, 587.35, 814.62, 576.4, 816.36, 567.19, 819.1, 564.95, 828.55, 565.45, 838.1, 570.4]], "area": 1911.0, "bbox": [814.62, 564.95, 53.26, 60.73], "iscrowd": 0, "attributes": {"occluded": false, "track_id": 156, "keyframe": true}}, {"id": 557, "image_id": 2, "category_id": 1, "segmentation": [[801.98, 533.76, 816.02, 547.2, 824.38, 564.82, 828.27, 600.06, 825.58, 616.78, 813.33, 620.37, 798.1, 615.59, 794.82, 607.82, 792.13, 596.77, 791.23, 582.74, 787.65, 563.02, 787.65, 548.09, 795.41, 533.76]], "area": 2621.0, "bbox": [787.65, 533.76, 40.62, 86.61], "iscrowd": 0, "attributes": {"occluded": false, "track_id": 157, "keyframe": true}}, {"id": 558, "image_id": 2, "category_id": 1, "segmentation": [[823.8, 490.4, 835.37, 511.39, 844.33, 530.38, 842.9, 541.49, 834.3, 548.3, 826.06, 549.38, 816.38, 546.51, 812.44, 541.49, 805.2, 528.6, 794.1, 503.9, 790.8, 487.4, 794.1, 478.1, 806.6, 473.5, 815.2, 478.6]], "area": 2397.0, "bbox": [790.8, 473.5, 53.53, 75.88], "iscrowd": 0, "attributes": {"occluded": false, "track_id": 158, "keyframe": true}}, {"id": 559, "image_id": 2, "category_id": 1, "segmentation": [[841.88, 445.73, 857.34, 457.55, 872.39, 479.77, 876.69, 502.34, 870.6, 510.95, 858.77, 512.74, 850.89, 507.36, 846.59, 502.34, 838.35, 488.73, 827.95, 471.16, 822.94, 460.05, 827.88, 450.83]], "area": 2063.0, "bbox": [822.94, 445.73, 53.75, 67.01], "iscrowd": 0, "attributes": {"occluded": false, "track_id": 159, "keyframe": true}}, {"id": 560, "image_id": 2, "category_id": 1, "segmentation": [[895.2, 480.5, 895.5, 507.9, 884.87, 528.37, 874.12, 538.41, 860.86, 535.9, 856.55, 527.66, 855.12, 513.68, 861.93, 493.97, 864.9, 471.8, 875.3, 457.2, 884.0, 456.9, 891.9, 465.9]], "area": 2365.0, "bbox": [855.12, 456.9, 40.38, 81.51], "iscrowd": 0, "attributes": {"occluded": false, "track_id": 160, "keyframe": true}}, {"id": 561, "image_id": 2, "category_id": 1, "segmentation": [[883.43, 533.39, 886.3, 554.4, 887.2, 567.8, 870.53, 572.46, 860.86, 571.38, 855.48, 563.5, 852.25, 543.79, 852.25, 530.53, 854.05, 518.34, 858.35, 513.32, 868.02, 513.32, 873.76, 515.11, 879.49, 519.77]], "area": 1704.0, "bbox": [852.25, 513.32, 34.95, 59.14], "iscrowd": 0, "attributes": {"occluded": false, "track_id": 161, "keyframe": true}}, {"id": 562, "image_id": 2, "category_id": 1, "segmentation": [[910.1, 550.27, 918.34, 549.2, 929.09, 554.93, 929.81, 568.55, 928.38, 576.08, 921.21, 593.28, 908.31, 614.78, 896.12, 619.08, 885.73, 617.29, 881.43, 611.56, 881.43, 600.81, 887.2, 586.5, 899.0, 561.7]], "area": 2147.0, "bbox": [881.43, 549.2, 48.38, 69.88], "iscrowd": 0, "attributes": {"occluded": false, "track_id": 162, "keyframe": false}}, {"id": 563, "image_id": 2, "category_id": 1, "segmentation": [[926.69, 596.29, 938.88, 602.02, 957.6, 617.1, 975.4, 630.6, 981.4, 643.6, 977.58, 653.27, 972.21, 656.86, 961.3, 654.9, 952.14, 651.12, 938.52, 640.01, 920.6, 624.6, 912.36, 613.85, 913.07, 607.04, 918.09, 599.52]], "area": 2110.0, "bbox": [912.36, 596.29, 69.04, 60.57], "iscrowd": 0, "attributes": {"occluded": false, "track_id": 163, "keyframe": true}}, {"id": 564, "image_id": 2, "category_id": 1, "segmentation": [[754.4, 398.7, 783.02, 406.5, 802.43, 411.28, 812.89, 424.42, 811.39, 433.98, 806.91, 437.86, 794.07, 439.05, 779.14, 435.77, 760.92, 429.2, 745.99, 423.22, 740.31, 415.16, 738.52, 409.78, 741.48, 401.1]], "area": 1915.0, "bbox": [738.52, 398.7, 74.37, 40.35], "iscrowd": 0, "attributes": {"occluded": false, "track_id": 164, "keyframe": true}}, {"id": 565, "image_id": 2, "category_id": 1, "segmentation": [[752.85, 313.4, 763.01, 326.55, 773.46, 342.08, 777.0, 360.6, 780.6, 377.6, 780.03, 386.28, 770.47, 390.76, 762.41, 390.16, 757.63, 386.28, 750.17, 375.82, 740.91, 355.52, 734.04, 333.12, 732.25, 321.77, 739.12, 313.7]], "area": 2304.0, "bbox": [732.25, 313.4, 48.35, 77.36], "iscrowd": 0, "attributes": {"occluded": false, "track_id": 165, "keyframe": true}}, {"id": 566, "image_id": 2, "category_id": 1, "segmentation": [[833.28, 306.77, 816.86, 313.05, 791.47, 333.36, 782.7, 342.4, 782.2, 355.7, 789.7, 364.3, 803.42, 362.03, 820.14, 351.27, 842.24, 334.55, 849.71, 324.4, 849.71, 321.71, 842.84, 310.66]], "area": 2134.0, "bbox": [782.2, 306.77, 67.51, 57.53], "iscrowd": 0, "attributes": {"occluded": false, "track_id": 166, "keyframe": true}}, {"id": 567, "image_id": 2, "category_id": 1, "segmentation": [[859.9, 350.9, 871.4, 353.5, 877.5, 358.4, 879.3, 366.3, 874.2, 372.6, 860.9, 378.0, 838.9, 384.9, 819.96, 388.64, 813.39, 389.24, 805.32, 386.85, 801.14, 378.79, 801.14, 373.11, 808.86, 365.07, 831.4, 357.4, 848.1, 353.5]], "area": 1925.0, "bbox": [801.14, 350.9, 78.16, 38.34], "iscrowd": 0, "attributes": {"occluded": false, "track_id": 167, "keyframe": true}}, {"id": 568, "image_id": 2, "category_id": 1, "segmentation": [[826.19, 229.12, 798.41, 235.69, 774.82, 245.55, 765.86, 254.81, 764.07, 263.77, 766.16, 269.14, 777.51, 273.03, 797.82, 271.23, 823.2, 263.47, 841.12, 256.3, 846.2, 253.02, 850.38, 245.85, 850.68, 238.38, 847.4, 233.01, 843.21, 228.53]], "area": 2537.0, "bbox": [764.07, 228.53, 86.61, 44.5], "iscrowd": 0, "attributes": {"occluded": false, "track_id": 168, "keyframe": true}}, {"id": 569, "image_id": 2, "category_id": 1, "segmentation": [[810.5, 273.18, 796.17, 280.94, 771.9, 291.0, 762.0, 304.3, 766.1, 313.8, 779.9, 313.1, 799.45, 306.93, 814.7, 300.5, 822.4, 295.4, 827.4, 292.0, 830.2, 287.2, 830.5, 282.2, 828.6, 276.1, 823.35, 272.58]], "area": 1608.0, "bbox": [762.0, 272.58, 68.5, 41.22], "iscrowd": 0, "attributes": {"occluded": false, "track_id": 169, "keyframe": true}}, {"id": 570, "image_id": 2, "category_id": 1, "segmentation": [[726.5, 261.9, 716.78, 273.62, 711.7, 283.78, 714.09, 294.53, 724.54, 299.91, 731.41, 300.2, 739.18, 296.92, 744.85, 288.56, 752.02, 279.3, 760.38, 273.62, 766.65, 267.65, 769.04, 259.59, 763.67, 253.02, 754.71, 250.63, 741.86, 251.52]], "area": 1688.0, "bbox": [711.7, 250.63, 57.34, 49.57], "iscrowd": 0, "attributes": {"occluded": false, "track_id": 170, "keyframe": true}}, {"id": 571, "image_id": 2, "category_id": 1, "segmentation": [[606.89, 227.16, 625.71, 224.17, 633.48, 225.96, 649.8, 228.3, 671.0, 233.8, 681.1, 239.7, 683.5, 247.6, 679.7, 254.7, 671.41, 258.81, 641.54, 260.61, 620.63, 259.41, 610.18, 258.22, 605.7, 254.04, 600.92, 244.48, 599.43, 232.23]], "area": 2378.0, "bbox": [599.43, 224.17, 84.07, 36.44], "iscrowd": 0, "attributes": {"occluded": false, "track_id": 171, "keyframe": true}}, {"id": 572, "image_id": 2, "category_id": 1, "segmentation": [[548.02, 142.71, 562.12, 153.93, 577.99, 177.82, 579.78, 188.95, 573.25, 194.59, 564.21, 196.98, 560.63, 196.24, 556.13, 195.49, 547.15, 190.1, 535.83, 177.58, 525.03, 166.01, 521.74, 154.06, 522.94, 148.09, 528.91, 143.61, 539.06, 139.13]], "area": 2002.0, "bbox": [521.74, 139.13, 58.04, 57.85], "iscrowd": 0, "attributes": {"occluded": false, "track_id": 172, "keyframe": false}}, {"id": 573, "image_id": 2, "category_id": 1, "segmentation": [[568.05, 92.61, 573.07, 106.58, 566.94, 119.48, 556.19, 125.22, 536.12, 135.61, 525.01, 139.55, 512.1, 139.55, 503.5, 132.39, 501.54, 121.26, 509.24, 111.96, 531.1, 98.34, 550.85, 94.04]], "area": 2175.0, "bbox": [501.54, 92.61, 71.53, 46.94], "iscrowd": 0, "attributes": {"occluded": false, "track_id": 173, "keyframe": false}}, {"id": 574, "image_id": 2, "category_id": 1, "segmentation": [[512.7, 76.8, 528.9, 103.6, 535.77, 126.28, 536.97, 144.2, 531.59, 151.67, 522.03, 156.45, 516.36, 154.06, 507.4, 147.49, 499.93, 129.86, 488.58, 111.95, 485.5, 98.4, 482.3, 86.5, 483.7, 74.6, 488.0, 56.4, 495.0, 60.1, 502.6, 67.0]], "area": 3102.0, "bbox": [482.3, 56.4, 54.67, 100.05], "iscrowd": 0, "attributes": {"occluded": false, "track_id": 174, "keyframe": true}}, {"id": 575, "image_id": 2, "category_id": 1, "segmentation": [[493.65, 8.2, 500.6, 31.3, 507.0, 53.7, 504.1, 62.26, 493.65, 60.47, 487.08, 54.79, 478.12, 39.86, 465.87, 21.34, 459.6, 9.1, 462.59, 2.53, 474.83, 0.0, 483.49, 0.0]], "area": 1599.0, "bbox": [459.6, 0.0, 47.4, 62.26], "iscrowd": 0, "attributes": {"occluded": false, "track_id": 175, "keyframe": true}}, {"id": 576, "image_id": 2, "category_id": 1, "segmentation": [[524.05, 64.98, 542.57, 64.98, 554.51, 70.65, 558.4, 76.03, 557.2, 91.26, 552.12, 94.55, 532.71, 96.64, 518.08, 97.83, 508.22, 96.64, 502.25, 88.27, 499.86, 78.12, 500.16, 71.85, 512.9, 68.1]], "area": 1605.0, "bbox": [499.86, 64.98, 58.54, 32.85], "iscrowd": 0, "attributes": {"occluded": false, "track_id": 176, "keyframe": true}}, {"id": 577, "image_id": 2, "category_id": 1, "segmentation": [[591.38, 48.16, 597.0, 69.3, 606.6, 81.1, 609.4, 101.9, 594.0, 108.9, 582.1, 106.0, 572.1, 92.6, 561.9, 73.3, 556.97, 52.47, 558.05, 43.86, 569.16, 38.13, 579.19, 38.13, 588.51, 40.64]], "area": 2353.0, "bbox": [556.97, 38.13, 52.43, 70.77], "iscrowd": 0, "attributes": {"occluded": false, "track_id": 177, "keyframe": true}}, {"id": 578, "image_id": 2, "category_id": 1, "segmentation": [[664.12, 0.0, 669.56, 11.83, 672.3, 30.75, 671.05, 38.96, 664.58, 40.95, 653.13, 42.45, 644.92, 41.2, 641.68, 35.97, 639.69, 22.29, 637.95, 12.83, 633.22, 3.37, 631.86, 0.0]], "area": 1288.0, "bbox": [631.86, 0.0, 40.44, 42.45], "iscrowd": 0, "attributes": {"occluded": false, "track_id": 178, "keyframe": true}}, {"id": 579, "image_id": 2, "category_id": 1, "segmentation": [[634.1, 60.6, 641.24, 79.43, 637.96, 91.68, 634.67, 95.86, 623.62, 97.65, 612.27, 95.26, 607.79, 88.39, 606.0, 73.2, 602.1, 57.9, 600.4, 42.8, 602.4, 27.0, 608.3, 18.5, 618.3, 18.2, 626.31, 26.27, 629.6, 37.92]], "area": 2260.0, "bbox": [600.4, 18.2, 40.84, 79.45], "iscrowd": 0, "attributes": {"occluded": false, "track_id": 179, "keyframe": true}}, {"id": 580, "image_id": 2, "category_id": 1, "segmentation": [[666.52, 54.5, 646.51, 70.03, 639.05, 82.87, 640.54, 94.82, 646.21, 99.0, 654.88, 99.9, 662.64, 97.81, 673.09, 88.85, 683.25, 78.1, 689.82, 70.63, 697.29, 58.09, 695.49, 46.44, 688.62, 41.66, 674.89, 45.24]], "area": 1873.0, "bbox": [639.05, 41.66, 58.24, 58.24], "iscrowd": 0, "attributes": {"occluded": false, "track_id": 180, "keyframe": false}}, {"id": 581, "image_id": 2, "category_id": 1, "segmentation": [[711.4, 44.4, 690.2, 55.6, 674.1, 70.9, 678.7, 85.9, 684.7, 89.9, 702.8, 87.9, 712.2, 82.8, 723.1, 78.1, 733.3, 71.3, 739.5, 68.1, 746.5, 63.1, 753.7, 58.3, 755.09, 47.78, 756.29, 36.13, 750.91, 34.34, 734.19, 36.43]], "area": 2612.0, "bbox": [674.1, 34.34, 82.19, 55.56], "iscrowd": 0, "attributes": {"occluded": false, "track_id": 181, "keyframe": true}}, {"id": 582, "image_id": 2, "category_id": 1, "segmentation": [[621.49, 130.78, 607.3, 163.13, 598.59, 176.08, 590.13, 178.32, 579.92, 174.08, 577.19, 164.63, 576.94, 154.92, 583.16, 143.22, 590.38, 128.79, 594.61, 120.57, 602.57, 114.6, 608.8, 113.86, 617.01, 115.85, 620.49, 118.58]], "area": 1799.0, "bbox": [576.94, 113.86, 44.55, 64.46], "iscrowd": 0, "attributes": {"occluded": false, "track_id": 182, "keyframe": true}}, {"id": 583, "image_id": 2, "category_id": 1, "segmentation": [[643.47, 142.05, 661.14, 148.02, 669.85, 156.98, 671.59, 170.17, 667.86, 178.14, 657.66, 178.39, 643.72, 174.4, 625.8, 173.66, 612.36, 172.91, 604.64, 170.92, 597.43, 164.7, 595.44, 155.49, 599.42, 145.78, 608.5, 141.0, 623.31, 140.8]], "area": 2211.0, "bbox": [595.44, 140.8, 76.15, 37.59], "iscrowd": 0, "attributes": {"occluded": false, "track_id": 183, "keyframe": true}}, {"id": 584, "image_id": 2, "category_id": 1, "segmentation": [[626.5, 114.1, 616.3, 120.0, 612.6, 127.7, 616.2, 134.7, 624.0, 139.7, 635.05, 136.89, 650.73, 129.67, 663.18, 120.71, 668.4, 110.76, 668.16, 106.78, 661.8, 101.2, 653.0, 100.1, 638.04, 104.29]], "area": 1304.0, "bbox": [612.6, 100.1, 55.8, 39.6], "iscrowd": 0, "attributes": {"occluded": false, "track_id": 184, "keyframe": true}}, {"id": 585, "image_id": 2, "category_id": 1, "segmentation": [[735.7, 154.5, 738.9, 186.7, 737.1, 211.5, 719.89, 220.56, 701.4, 212.39, 703.12, 199.06, 701.9, 175.4, 700.1, 154.0, 706.8, 136.4, 715.8, 126.3, 730.1, 139.5]], "area": 2827.0, "bbox": [700.1, 126.3, 38.8, 94.26], "iscrowd": 0, "attributes": {"occluded": false, "track_id": 185, "keyframe": true}}, {"id": 586, "image_id": 2, "category_id": 1, "segmentation": [[712.98, 109.88, 705.67, 115.04, 691.0, 129.2, 680.2, 141.1, 680.6, 150.3, 693.2, 154.3, 704.6, 149.1, 715.0, 141.7, 722.44, 138.27, 733.62, 130.1, 741.36, 125.37, 743.51, 121.5, 742.22, 110.31, 731.9, 106.01]], "area": 1641.0, "bbox": [680.2, 106.01, 63.31, 48.29], "iscrowd": 0, "attributes": {"occluded": false, "track_id": 186, "keyframe": true}}, {"id": 587, "image_id": 2, "category_id": 1, "segmentation": [[738.7, 211.7, 736.3, 228.1, 724.74, 238.14, 710.76, 240.65, 705.03, 238.86, 701.95, 231.87, 703.23, 212.34, 705.74, 199.08, 708.2, 186.9, 719.0, 179.1, 732.6, 179.3, 738.1, 190.2]], "area": 1850.0, "bbox": [701.95, 179.1, 36.75, 61.55], "iscrowd": 0, "attributes": {"occluded": false, "track_id": 187, "keyframe": true}}, {"id": 588, "image_id": 2, "category_id": 1, "segmentation": [[659.8, 180.23, 679.87, 198.51, 692.61, 211.24, 699.58, 222.16, 700.65, 233.99, 693.86, 243.48, 683.83, 245.98, 673.97, 239.71, 666.95, 230.79, 655.29, 217.85, 644.39, 201.02, 640.8, 194.21, 640.8, 187.4, 646.9, 180.23]], "area": 2115.0, "bbox": [640.8, 180.23, 59.85, 65.75], "iscrowd": 0, "attributes": {"occluded": false, "track_id": 188, "keyframe": false}}, {"id": 589, "image_id": 2, "category_id": 1, "segmentation": [[600.5, 187.5, 584.17, 188.69, 577.35, 203.56, 584.78, 214.7, 620.3, 222.3, 644.3, 220.5, 652.4, 215.6, 649.7, 199.7, 624.3, 192.7]], "area": 1919.0, "bbox": [577.35, 187.5, 75.05, 34.8], "iscrowd": 0, "attributes": {"occluded": false, "track_id": 189, "keyframe": true}}, {"id": 590, "image_id": 2, "category_id": 1, "segmentation": [[676.45, 160.48, 685.7, 178.24, 689.89, 197.24, 692.58, 209.17, 688.69, 216.36, 677.22, 217.36, 667.04, 211.27, 659.73, 195.13, 652.56, 176.01, 649.87, 169.74, 652.86, 161.98, 665.7, 156.9]], "area": 1628.0, "bbox": [649.87, 156.9, 42.71, 60.46], "iscrowd": 0, "attributes": {"occluded": false, "track_id": 190, "keyframe": false}}, {"id": 591, "image_id": 2, "category_id": 1, "segmentation": [[768.89, 125.28, 782.5, 123.5, 793.9, 127.2, 798.28, 133.53, 801.5, 146.79, 801.14, 151.45, 794.33, 153.24, 779.28, 151.8, 766.38, 150.73, 750.25, 150.37, 742.01, 150.01, 735.1, 146.8, 731.0, 136.4, 735.91, 128.15, 742.37, 124.21, 754.91, 123.49]], "area": 1712.0, "bbox": [731.0, 123.49, 70.5, 29.75], "iscrowd": 0, "attributes": {"occluded": false, "track_id": 191, "keyframe": true}}, {"id": 592, "image_id": 2, "category_id": 1, "segmentation": [[784.53, 202.34, 790.0, 225.4, 792.0, 239.4, 786.3, 249.7, 774.4, 253.7, 763.6, 250.4, 762.1, 238.9, 755.71, 226.42, 754.85, 209.65, 757.43, 194.17, 760.87, 191.16, 775.49, 190.3, 778.94, 193.74]], "area": 1782.0, "bbox": [754.85, 190.3, 37.15, 63.4], "iscrowd": 0, "attributes": {"occluded": false, "track_id": 192, "keyframe": true}}, {"id": 593, "image_id": 2, "category_id": 1, "segmentation": [[791.7, 154.14, 804.17, 163.6, 826.4, 177.4, 847.6, 193.7, 847.7, 209.5, 835.6, 221.4, 815.6, 217.1, 807.4, 209.2, 796.5, 201.1, 788.3, 193.6, 777.5, 182.09, 772.77, 167.47, 776.64, 158.87]], "area": 2741.0, "bbox": [772.77, 154.14, 74.93, 67.26], "iscrowd": 0, "attributes": {"occluded": false, "track_id": 193, "keyframe": true}}, {"id": 594, "image_id": 2, "category_id": 1, "segmentation": [[868.2, 47.3, 866.8, 64.7, 862.28, 94.05, 862.28, 111.97, 854.75, 115.91, 846.15, 113.76, 839.7, 106.24, 835.04, 94.77, 832.1, 79.3, 836.3, 66.6, 838.0, 53.9, 842.1, 47.0, 846.8, 40.2, 857.7, 39.4]], "area": 1996.0, "bbox": [832.1, 39.4, 36.1, 76.51], "iscrowd": 0, "attributes": {"occluded": false, "track_id": 194, "keyframe": true}}, {"id": 595, "image_id": 2, "category_id": 1, "segmentation": [[815.8, 92.0, 798.2, 104.0, 793.05, 117.58, 799.86, 127.26, 812.4, 130.13, 817.42, 128.34, 824.94, 121.53, 838.1, 115.7, 853.6, 107.6, 859.2, 98.7, 857.9, 87.0, 851.4, 81.8, 840.4, 82.2, 828.4, 84.6]], "area": 1928.0, "bbox": [793.05, 81.8, 66.15, 48.33], "iscrowd": 0, "attributes": {"occluded": false, "track_id": 195, "keyframe": true}}, {"id": 596, "image_id": 2, "category_id": 1, "segmentation": [[816.74, 64.44, 802.4, 76.62, 782.33, 106.37, 775.16, 116.04, 770.86, 115.69, 759.04, 108.16, 758.18, 98.48, 762.58, 85.98, 770.5, 69.45, 779.11, 59.78, 787.35, 52.97, 800.25, 50.1, 806.78, 50.48, 815.48, 56.08]], "area": 1982.0, "bbox": [758.18, 50.1, 58.56, 65.94], "iscrowd": 0, "attributes": {"occluded": false, "track_id": 196, "keyframe": true}}, {"id": 597, "image_id": 2, "category_id": 1, "segmentation": [[759.65, 0.71, 766.12, 14.89, 780.81, 50.48, 775.83, 59.94, 767.62, 61.68, 761.64, 58.95, 753.68, 48.74, 736.51, 29.08, 733.52, 11.91, 737.5, 3.45, 743.97, 0.21]], "area": 1712.0, "bbox": [733.52, 0.21, 47.29, 61.47], "iscrowd": 0, "attributes": {"occluded": false, "track_id": 197, "keyframe": false}}, {"id": 598, "image_id": 2, "category_id": 1, "segmentation": [[726.55, 0.21, 733.77, 15.64, 734.27, 27.59, 729.8, 30.1, 723.3, 31.1, 712.37, 23.36, 704.4, 13.65, 697.43, 4.19, 696.04, 0.0, 713.68, 0.0]], "area": 771.0, "bbox": [696.04, 0.0, 38.23, 31.1], "iscrowd": 0, "attributes": {"occluded": false, "track_id": 198, "keyframe": false}}, {"id": 599, "image_id": 2, "category_id": 1, "segmentation": [[828.98, 6.56, 848.4, 12.54, 870.5, 18.81, 877.67, 28.36, 877.37, 36.73, 870.2, 42.1, 851.08, 43.3, 832.57, 42.1, 815.54, 41.8, 804.49, 35.23, 798.22, 28.96, 795.53, 20.6, 797.62, 13.73, 807.18, 9.55]], "area": 2284.0, "bbox": [795.53, 6.56, 82.14, 36.74], "iscrowd": 0, "attributes": {"occluded": false, "track_id": 199, "keyframe": true}}, {"id": 600, "image_id": 2, "category_id": 1, "segmentation": [[912.53, 2.63, 938.22, 8.87, 952.86, 12.45, 957.34, 18.72, 952.1, 33.0, 937.9, 35.4, 918.2, 35.1, 905.07, 32.16, 891.33, 30.07, 882.67, 24.99, 880.28, 19.32, 879.98, 11.55, 882.97, 6.48, 888.64, 2.0, 898.5, 0.2]], "area": 2025.0, "bbox": [879.98, 0.2, 77.36, 35.2], "iscrowd": 0, "attributes": {"occluded": false, "track_id": 200, "keyframe": true}}, {"id": 601, "image_id": 2, "category_id": 1, "segmentation": [[997.94, 44.88, 999.73, 60.11, 992.56, 65.19, 980.02, 65.49, 970.76, 64.89, 949.25, 65.49, 935.81, 64.29, 928.35, 57.72, 926.26, 50.85, 928.35, 44.58, 945.67, 39.2, 967.77, 36.82, 977.03, 36.52, 990.47, 38.61]], "area": 1788.0, "bbox": [926.26, 36.52, 73.47, 28.97], "iscrowd": 0, "attributes": {"occluded": false, "track_id": 201, "keyframe": false}}, {"id": 602, "image_id": 2, "category_id": 1, "segmentation": [[880.86, 50.85, 891.61, 62.2, 899.38, 79.52, 905.35, 104.61, 903.26, 114.77, 891.31, 118.35, 879.67, 116.26, 876.38, 110.58, 873.39, 100.13, 869.21, 88.19, 861.45, 73.85, 859.06, 62.5, 859.36, 54.44, 868.91, 47.57, 873.69, 47.57]], "area": 2069.0, "bbox": [859.06, 47.57, 46.29, 70.78], "iscrowd": 0, "attributes": {"occluded": false, "track_id": 202, "keyframe": false}}, {"id": 603, "image_id": 2, "category_id": 1, "segmentation": [[884.9, 148.8, 878.1, 173.1, 864.4, 191.1, 852.8, 195.0, 842.8, 188.2, 840.49, 172.43, 845.8, 156.2, 849.5, 131.5, 857.9, 127.3, 873.9, 124.8, 886.3, 132.3]], "area": 2256.0, "bbox": [840.49, 124.8, 45.81, 70.2], "iscrowd": 0, "attributes": {"occluded": false, "track_id": 203, "keyframe": true}}, {"id": 604, "image_id": 2, "category_id": 1, "segmentation": [[901.84, 148.03, 919.51, 163.96, 934.44, 204.03, 932.45, 226.93, 924.23, 233.65, 911.54, 234.89, 903.08, 229.17, 899.84, 216.72, 895.36, 201.79, 885.41, 184.87, 879.93, 171.67, 879.19, 160.72, 886.9, 152.51, 893.87, 146.04]], "area": 3017.0, "bbox": [879.19, 146.04, 55.25, 88.85], "iscrowd": 0, "attributes": {"occluded": false, "track_id": 204, "keyframe": true}}, {"id": 605, "image_id": 2, "category_id": 1, "segmentation": [[936.89, 124.69, 927.68, 157.79, 917.97, 170.73, 909.76, 171.98, 900.6, 161.0, 895.57, 151.57, 895.57, 139.37, 906.03, 123.94, 914.49, 113.24, 923.7, 107.27, 926.68, 106.52, 936.89, 113.49]], "area": 1770.0, "bbox": [895.57, 106.52, 41.32, 65.46], "iscrowd": 0, "attributes": {"occluded": false, "track_id": 205, "keyframe": true}}, {"id": 606, "image_id": 2, "category_id": 1, "segmentation": [[888.0, 226.8, 885.12, 247.91, 880.1, 263.68, 864.69, 265.47, 856.45, 260.45, 852.87, 253.64, 852.87, 238.95, 855.38, 223.18, 857.0, 210.6, 862.9, 200.4, 874.73, 200.6, 882.97, 202.39, 886.6, 208.4]], "area": 1905.0, "bbox": [852.87, 200.4, 35.13, 65.07], "iscrowd": 0, "attributes": {"occluded": false, "track_id": 206, "keyframe": true}}, {"id": 607, "image_id": 2, "category_id": 1, "segmentation": [[926.59, 234.64, 926.94, 259.73, 923.0, 269.4, 900.78, 270.12, 899.35, 268.33, 893.97, 253.27, 893.97, 233.92, 894.69, 221.02, 901.5, 212.42, 909.03, 213.13, 919.06, 214.57]], "area": 1669.0, "bbox": [893.97, 212.42, 32.97, 57.7], "iscrowd": 0, "attributes": {"occluded": false, "track_id": 207, "keyframe": true}}, {"id": 608, "image_id": 2, "category_id": 1, "segmentation": [[998.7, 155.1, 997.98, 183.41, 990.45, 195.95, 978.63, 222.12, 968.59, 229.28, 956.05, 228.93, 951.39, 223.91, 951.75, 211.37, 956.05, 190.22, 962.06, 171.8, 968.46, 158.0, 973.25, 151.16, 986.15, 147.21, 994.04, 147.21]], "area": 2598.0, "bbox": [951.39, 147.21, 47.31, 82.07], "iscrowd": 0, "attributes": {"occluded": false, "track_id": 208, "keyframe": true}}, {"id": 609, "image_id": 2, "category_id": 1, "segmentation": [[993.56, 145.53, 1018.29, 154.13, 1035.85, 169.55, 1039.44, 178.15, 1033.34, 192.12, 1029.04, 194.27, 1020.44, 193.92, 1012.2, 187.47, 999.3, 177.79, 980.66, 170.62, 965.25, 168.47, 960.95, 165.96, 960.95, 155.93, 969.55, 148.04]], "area": 2122.0, "bbox": [960.95, 145.53, 78.49, 48.74], "iscrowd": 0, "attributes": {"occluded": false, "track_id": 209, "keyframe": true}}, {"id": 610, "image_id": 2, "category_id": 1, "segmentation": [[957.8, 108.8, 941.53, 117.18, 939.02, 122.2, 940.46, 133.67, 945.12, 139.04, 954.43, 139.4, 973.6, 139.3, 1002.4, 137.5, 1021.1, 132.5, 1019.5, 122.1, 1012.2, 112.4, 997.6, 111.2, 980.8, 108.9, 969.8, 109.6]], "area": 2106.0, "bbox": [939.02, 108.8, 82.08, 30.6], "iscrowd": 0, "attributes": {"occluded": false, "track_id": 210, "keyframe": true}}, {"id": 611, "image_id": 2, "category_id": 1, "segmentation": [[885.2, 277.3, 868.0, 279.6, 855.5, 289.66, 854.31, 300.71, 861.48, 304.3, 877.31, 305.49, 894.5, 303.3, 904.8, 302.6, 913.4, 302.8, 920.6, 303.6, 930.2, 305.3, 934.05, 300.71, 934.65, 292.05, 932.4, 286.7, 924.79, 279.51, 910.7, 277.1]], "area": 1912.0, "bbox": [854.31, 277.1, 80.34, 28.39], "iscrowd": 0, "attributes": {"occluded": false, "track_id": 211, "keyframe": true}}, {"id": 612, "image_id": 2, "category_id": 1, "segmentation": [[917.5, 321.7, 892.32, 331.08, 879.78, 342.91, 877.63, 351.87, 882.29, 359.39, 895.19, 360.83, 906.3, 357.6, 917.77, 351.87, 926.73, 346.13, 936.5, 343.1, 946.6, 339.1, 951.3, 333.1, 948.2, 324.7, 943.5, 319.5, 931.8, 317.9]], "area": 1850.0, "bbox": [877.63, 317.9, 73.67, 42.93], "iscrowd": 0, "attributes": {"occluded": false, "track_id": 212, "keyframe": true}}, {"id": 613, "image_id": 2, "category_id": 1, "segmentation": [[960.92, 282.96, 972.75, 290.13, 987.8, 320.6, 991.39, 342.1, 985.7, 349.2, 975.4, 350.1, 967.4, 345.7, 958.8, 330.5, 954.83, 318.44, 943.01, 304.83, 937.63, 293.72, 940.85, 285.83, 954.12, 279.02]], "area": 2077.0, "bbox": [937.63, 279.02, 53.76, 71.08], "iscrowd": 0, "attributes": {"occluded": false, "track_id": 213, "keyframe": true}}, {"id": 614, "image_id": 2, "category_id": 1, "segmentation": [[978.34, 263.99, 968.66, 267.57, 969.38, 280.83, 975.11, 295.89, 986.22, 322.77, 990.88, 329.57, 997.33, 331.72, 1006.29, 330.65, 1009.52, 328.86, 1010.59, 320.97, 1008.44, 306.28, 1002.71, 291.58, 997.69, 275.46, 989.09, 264.35]], "area": 1778.0, "bbox": [968.66, 263.99, 41.93, 67.73], "iscrowd": 0, "attributes": {"occluded": false, "track_id": 214, "keyframe": false}}, {"id": 615, "image_id": 2, "category_id": 1, "segmentation": [[934.97, 212.83, 929.24, 218.06, 928.49, 228.51, 933.22, 245.19, 946.17, 270.33, 951.14, 276.05, 960.85, 276.8, 969.56, 274.31, 973.54, 267.59, 975.04, 256.89, 970.8, 244.69, 961.1, 226.02, 948.65, 215.07, 944.92, 210.1]], "area": 1988.0, "bbox": [928.49, 210.1, 46.55, 66.7], "iscrowd": 0, "attributes": {"occluded": false, "track_id": 215, "keyframe": true}}, {"id": 616, "image_id": 2, "category_id": 1, "segmentation": [[1033.82, 204.78, 1029.7, 226.3, 1015.9, 258.54, 1000.49, 262.84, 991.53, 259.62, 987.94, 249.58, 990.45, 234.17, 999.77, 215.18, 1007.65, 198.69, 1015.54, 193.31, 1033.46, 197.97]], "area": 2053.0, "bbox": [987.94, 193.31, 45.88, 69.53], "iscrowd": 0, "attributes": {"occluded": false, "track_id": 216, "keyframe": true}}, {"id": 617, "image_id": 2, "category_id": 1, "segmentation": [[1091.4, 143.1, 1084.06, 167.62, 1072.95, 196.29, 1062.2, 204.89, 1049.3, 199.87, 1044.28, 190.55, 1043.92, 178.73, 1056.11, 153.64, 1064.6, 135.8, 1072.7, 129.6, 1086.4, 131.8]], "area": 2163.0, "bbox": [1043.92, 129.6, 47.48, 75.29], "iscrowd": 0, "attributes": {"occluded": false, "track_id": 217, "keyframe": true}}, {"id": 618, "image_id": 2, "category_id": 1, "segmentation": [[961.39, 75.77, 948.92, 79.64, 944.19, 88.24, 945.48, 101.14, 961.83, 104.15, 996.23, 101.14, 1017.73, 98.13, 1022.47, 93.83, 1025.05, 83.94, 1021.18, 79.64, 997.09, 73.62, 970.43, 73.19]], "area": 2011.0, "bbox": [944.19, 73.19, 80.86, 30.96], "iscrowd": 0, "attributes": {"occluded": false, "track_id": 218, "keyframe": true}}, {"id": 619, "image_id": 2, "category_id": 1, "segmentation": [[1024.56, 268.55, 1045.01, 287.91, 1053.61, 305.98, 1051.89, 318.45, 1046.3, 322.75, 1030.39, 324.47, 1027.38, 321.67, 1021.57, 313.5, 1018.78, 308.13, 1006.3, 292.41, 996.61, 275.46, 996.61, 269.41, 998.11, 266.4, 1012.35, 262.32]], "area": 2003.0, "bbox": [996.61, 262.32, 57.0, 62.15], "iscrowd": 0, "attributes": {"occluded": false, "track_id": 219, "keyframe": false}}, {"id": 620, "image_id": 2, "category_id": 1, "segmentation": [[1056.03, 251.94, 1049.62, 281.15, 1043.6, 306.52, 1025.54, 303.94, 1021.24, 295.77, 1022.96, 278.57, 1026.4, 259.22, 1031.56, 247.6, 1036.29, 242.01, 1046.18, 241.15, 1052.63, 242.01]], "area": 1609.0, "bbox": [1021.24, 241.15, 34.79, 65.37], "iscrowd": 0, "attributes": {"occluded": false, "track_id": 220, "keyframe": true}}, {"id": 621, "image_id": 2, "category_id": 1, "segmentation": [[1072.11, 235.45, 1087.16, 242.33, 1096.19, 253.94, 1095.76, 272.86, 1091.46, 279.31, 1078.99, 278.45, 1072.54, 271.14, 1063.08, 256.09, 1058.34, 244.91, 1059.2, 236.74]], "area": 1139.0, "bbox": [1058.34, 235.45, 37.85, 43.86], "iscrowd": 0, "attributes": {"occluded": false, "track_id": 221, "keyframe": false}}, {"id": 622, "image_id": 2, "category_id": 1, "segmentation": [[918.99, 360.12, 928.2, 366.84, 928.7, 378.54, 920.23, 387.0, 910.53, 392.72, 879.42, 409.15, 868.22, 411.39, 857.76, 408.9, 855.52, 402.18, 859.26, 392.97, 867.7, 382.5, 882.8, 372.2, 894.83, 366.79, 904.31, 363.6]], "area": 2084.0, "bbox": [855.52, 360.12, 73.18, 51.27], "iscrowd": 0, "attributes": {"occluded": false, "track_id": 222, "keyframe": true}}, {"id": 623, "image_id": 2, "category_id": 1, "segmentation": [[901.04, 404.05, 911.25, 407.28, 928.92, 408.03, 945.35, 414.75, 951.82, 422.71, 952.07, 427.94, 947.59, 436.4, 936.88, 440.88, 916.23, 439.39, 906.02, 436.65, 893.83, 433.67, 884.37, 429.43, 881.88, 422.22, 882.88, 414.5, 884.87, 409.77, 892.58, 405.04]], "area": 1923.0, "bbox": [881.88, 404.05, 70.19, 36.83], "iscrowd": 0, "attributes": {"occluded": false, "track_id": 223, "keyframe": false}}, {"id": 624, "image_id": 2, "category_id": 1, "segmentation": [[957.54, 393.1, 962.52, 411.02, 960.53, 417.74, 954.06, 420.72, 944.1, 417.99, 934.89, 411.51, 927.43, 404.3, 926.93, 397.58, 932.15, 391.36, 942.36, 387.37, 950.32, 386.88]], "area": 847.0, "bbox": [926.93, 386.88, 35.59, 33.84], "iscrowd": 0, "attributes": {"occluded": false, "track_id": 224, "keyframe": false}}, {"id": 625, "image_id": 2, "category_id": 1, "segmentation": [[1021.5, 382.2, 1026.1, 404.6, 1031.6, 413.3, 1034.6, 428.9, 1031.6, 436.9, 1023.4, 440.4, 1009.1, 441.1, 1006.7, 429.1, 1002.52, 410.35, 994.05, 399.4, 989.33, 384.96, 991.07, 376.75, 1000.28, 373.01, 1007.25, 370.03]], "area": 1896.0, "bbox": [989.33, 370.03, 45.27, 71.07], "iscrowd": 0, "attributes": {"occluded": false, "track_id": 225, "keyframe": true}}, {"id": 626, "image_id": 2, "category_id": 1, "segmentation": [[876.7, 435.84, 898.56, 439.42, 918.1, 443.6, 932.4, 459.6, 931.3, 469.0, 923.7, 473.3, 908.24, 472.04, 886.73, 468.09, 863.08, 464.87, 853.76, 456.98, 853.04, 448.74, 862.4, 438.6]], "area": 2108.0, "bbox": [853.04, 435.84, 79.36, 37.46], "iscrowd": 0, "attributes": {"occluded": false, "track_id": 226, "keyframe": true}}, {"id": 627, "image_id": 2, "category_id": 1, "segmentation": [[1004.24, 431.47, 995.0, 451.0, 987.6, 466.7, 981.87, 471.93, 969.33, 472.47, 959.47, 465.84, 955.53, 456.7, 958.86, 443.65, 966.8, 428.4, 976.2, 417.8, 988.44, 411.96, 991.48, 411.06, 998.96, 416.61]], "area": 1923.0, "bbox": [955.53, 411.06, 48.71, 61.41], "iscrowd": 0, "attributes": {"occluded": false, "track_id": 227, "keyframe": true}}, {"id": 628, "image_id": 2, "category_id": 1, "segmentation": [[1060.0, 440.6, 1044.5, 438.8, 1032.78, 439.95, 1024.9, 443.54, 1022.03, 454.65, 1023.9, 460.3, 1030.5, 465.4, 1043.89, 467.55, 1059.3, 467.91, 1067.1, 465.3, 1071.8, 461.8, 1074.0, 457.2, 1074.2, 450.3, 1069.7, 444.3]], "area": 1250.0, "bbox": [1022.03, 438.8, 52.17, 29.11], "iscrowd": 0, "attributes": {"occluded": false, "track_id": 228, "keyframe": true}}, {"id": 629, "image_id": 2, "category_id": 1, "segmentation": [[959.87, 482.54, 965.6, 494.72, 969.9, 521.96, 963.45, 556.01, 956.28, 567.47, 941.5, 566.0, 937.1, 558.1, 933.7, 540.3, 932.27, 523.39, 931.55, 504.4, 932.63, 491.14, 934.06, 483.61, 941.59, 478.95, 949.83, 476.8, 955.92, 476.8]], "area": 2765.0, "bbox": [931.55, 476.8, 38.35, 90.67], "iscrowd": 0, "attributes": {"occluded": false, "track_id": 229, "keyframe": true}}, {"id": 630, "image_id": 2, "category_id": 1, "segmentation": [[914.94, 500.85, 931.7, 509.6, 948.27, 527.01, 950.78, 534.9, 943.25, 542.07, 932.86, 542.42, 918.52, 533.46, 906.69, 526.3, 899.17, 520.2, 898.45, 510.89, 903.83, 501.57]], "area": 1297.0, "bbox": [898.45, 500.85, 52.33, 41.57], "iscrowd": 0, "attributes": {"occluded": false, "track_id": 230, "keyframe": true}}, {"id": 631, "image_id": 2, "category_id": 1, "segmentation": [[992.21, 567.45, 971.9, 587.46, 959.95, 594.63, 948.3, 591.94, 940.84, 582.98, 940.24, 571.33, 945.62, 563.27, 960.55, 548.34, 975.1, 537.4, 989.4, 534.6, 998.0, 539.2, 1001.76, 547.44, 999.7, 555.8]], "area": 2206.0, "bbox": [940.24, 534.6, 61.52, 60.03], "iscrowd": 0, "attributes": {"occluded": false, "track_id": 231, "keyframe": true}}, {"id": 632, "image_id": 2, "category_id": 1, "segmentation": [[1039.48, 494.36, 1052.38, 507.98, 1064.57, 533.43, 1067.4, 550.3, 1063.5, 557.1, 1056.68, 559.59, 1047.36, 554.57, 1038.04, 542.03, 1029.44, 529.49, 1023.35, 515.87, 1020.13, 505.47, 1020.13, 498.66, 1027.29, 495.08]], "area": 1769.0, "bbox": [1020.13, 494.36, 47.27, 65.23], "iscrowd": 0, "attributes": {"occluded": false, "track_id": 232, "keyframe": false}}, {"id": 633, "image_id": 2, "category_id": 1, "segmentation": [[997.77, 580.2, 1004.64, 595.14, 1010.32, 624.11, 1008.23, 649.79, 1001.06, 653.67, 991.5, 653.38, 985.53, 648.3, 981.35, 639.64, 980.6, 621.8, 975.37, 607.38, 974.48, 586.77, 975.97, 583.79, 987.92, 579.9]], "area": 2006.0, "bbox": [974.48, 579.9, 35.84, 73.77], "iscrowd": 0, "attributes": {"occluded": false, "track_id": 233, "keyframe": true}}, {"id": 634, "image_id": 2, "category_id": 1, "segmentation": [[1043.53, 539.96, 1051.29, 556.08, 1058.6, 581.8, 1058.6, 604.7, 1052.0, 612.1, 1042.93, 614.02, 1031.58, 610.14, 1028.3, 600.28, 1022.92, 580.87, 1016.65, 561.46, 1014.56, 545.93, 1014.86, 537.86, 1021.73, 533.09, 1030.09, 529.8, 1036.66, 529.8, 1040.54, 530.99]], "area": 2589.0, "bbox": [1014.56, 529.8, 44.04, 84.22], "iscrowd": 0, "attributes": {"occluded": false, "track_id": 234, "keyframe": true}}, {"id": 635, "image_id": 2, "category_id": 1, "segmentation": [[1015.02, 555.38, 1008.92, 558.8, 1005.22, 576.4, 1006.06, 615.71, 1008.75, 631.24, 1019.5, 637.81, 1026.97, 637.21, 1031.75, 635.42, 1034.44, 630.04, 1036.83, 623.77, 1035.63, 608.24, 1035.62, 587.9, 1033.82, 570.9, 1030.85, 559.26, 1023.69, 554.18]], "area": 2246.0, "bbox": [1005.22, 554.18, 31.61, 83.63], "iscrowd": 0, "attributes": {"occluded": false, "track_id": 235, "keyframe": true}}, {"id": 636, "image_id": 2, "category_id": 1, "segmentation": [[777.73, 744.91, 780.72, 767.31, 779.52, 806.13, 770.27, 816.29, 758.62, 813.9, 751.4, 801.7, 752.05, 774.18, 754.44, 753.27, 757.42, 743.71, 769.07, 741.33]], "area": 1864.0, "bbox": [751.4, 741.33, 29.32, 74.96], "iscrowd": 0, "attributes": {"occluded": false, "track_id": 236, "keyframe": false}}, {"id": 637, "image_id": 2, "category_id": 1, "segmentation": [[896.7, 793.8, 904.8, 796.5, 909.6, 806.9, 914.6, 815.1, 915.8, 820.9, 916.5, 827.3, 916.7, 835.9, 915.6, 851.7, 905.1, 856.1, 895.6, 857.2, 884.1, 841.4, 881.51, 816.78, 882.34, 810.76, 883.58, 806.61, 887.4, 794.7]], "area": 1757.0, "bbox": [881.51, 793.8, 35.19, 63.4], "iscrowd": 0, "attributes": {"occluded": false, "track_id": 237, "keyframe": true}}, {"id": 638, "image_id": 2, "category_id": 1, "segmentation": [[923.57, 857.7, 919.99, 882.07, 910.31, 886.73, 895.26, 882.43, 891.6, 870.7, 895.9, 854.8, 899.4, 843.4, 903.9, 835.2, 913.7, 828.7, 923.0, 831.0, 923.2, 837.7, 923.2, 841.7, 923.2, 849.8]], "area": 1377.0, "bbox": [891.6, 828.7, 31.97, 58.03], "iscrowd": 0, "attributes": {"occluded": false, "track_id": 238, "keyframe": true}}, {"id": 639, "image_id": 2, "category_id": 1, "segmentation": [[944.97, 801.31, 951.39, 824.99, 944.93, 833.59, 939.2, 833.23, 930.6, 828.21, 914.47, 814.59, 906.23, 798.47, 904.79, 783.41, 908.02, 775.17, 918.77, 771.59, 927.01, 775.89, 932.75, 784.49]], "area": 1720.0, "bbox": [904.79, 771.59, 46.6, 62.0], "iscrowd": 0, "attributes": {"occluded": false, "track_id": 239, "keyframe": true}}, {"id": 640, "image_id": 2, "category_id": 1, "segmentation": [[959.7, 744.8, 945.8, 757.5, 936.5, 774.1, 935.7, 783.2, 946.5, 788.2, 956.2, 786.0, 975.6, 768.6, 989.12, 750.43, 998.44, 741.12, 997.01, 733.95, 993.07, 728.21, 981.96, 724.99, 970.4, 732.3]], "area": 1895.0, "bbox": [935.7, 724.99, 62.74, 63.21], "iscrowd": 0, "attributes": {"occluded": false, "track_id": 240, "keyframe": true}}, {"id": 641, "image_id": 2, "category_id": 1, "segmentation": [[1010.47, 761.22, 996.12, 789.51, 975.69, 814.24, 959.56, 818.54, 951.32, 814.96, 944.51, 804.56, 947.37, 795.96, 957.77, 784.85, 963.14, 779.83, 973.18, 765.86, 986.44, 751.88, 996.47, 743.64, 1002.21, 744.35, 1009.02, 748.65]], "area": 2444.0, "bbox": [944.51, 743.64, 65.96, 74.9], "iscrowd": 0, "attributes": {"occluded": false, "track_id": 241, "keyframe": false}}, {"id": 642, "image_id": 2, "category_id": 1, "segmentation": [[992.59, 809.48, 991.99, 832.48, 988.41, 869.51, 985.42, 878.77, 971.09, 880.86, 963.92, 879.96, 960.63, 870.11, 959.44, 853.38, 961.23, 835.46, 964.81, 821.73, 966.61, 812.77, 973.18, 807.39, 985.42, 805.6]], "area": 2043.0, "bbox": [959.44, 805.6, 33.15, 75.26], "iscrowd": 0, "attributes": {"occluded": false, "track_id": 242, "keyframe": false}}, {"id": 643, "image_id": 2, "category_id": 1, "segmentation": [[1048.44, 778.72, 1037.99, 799.92, 1016.18, 834.27, 1008.42, 839.35, 1000.95, 839.05, 992.29, 832.18, 992.29, 822.92, 994.38, 810.67, 1000.35, 799.62, 1013.49, 783.8, 1022.75, 771.85, 1029.62, 765.58, 1037.09, 764.38, 1045.15, 769.46]], "area": 2235.0, "bbox": [992.29, 764.38, 56.15, 74.97], "iscrowd": 0, "attributes": {"occluded": false, "track_id": 243, "keyframe": false}}, {"id": 644, "image_id": 2, "category_id": 1, "segmentation": [[1017.5, 1018.4, 996.0, 1025.7, 962.29, 1034.76, 948.1, 1035.5, 938.4, 1031.02, 937.15, 1022.81, 939.14, 1012.36, 959.5, 1004.7, 977.0, 999.8, 993.0, 996.4, 1008.6, 995.9, 1019.4, 1001.6, 1020.8, 1011.0]], "area": 2245.0, "bbox": [937.15, 995.9, 83.65, 39.6], "iscrowd": 0, "attributes": {"occluded": false, "track_id": 244, "keyframe": true}}, {"id": 645, "image_id": 2, "category_id": 1, "segmentation": [[1082.58, 967.15, 1057.44, 951.22, 1037.0, 942.3, 1026.33, 939.27, 1019.11, 940.02, 1011.9, 945.0, 1008.16, 950.72, 1007.91, 956.2, 1012.64, 963.91, 1023.84, 971.13, 1035.04, 975.86, 1053.46, 983.33, 1064.16, 987.56, 1071.88, 989.05, 1081.34, 988.8, 1086.56, 985.07, 1088.8, 981.33, 1089.3, 975.86]], "area": 2305.0, "bbox": [1007.91, 939.27, 81.39, 49.78], "iscrowd": 0, "attributes": {"occluded": false, "track_id": 245, "keyframe": false}}, {"id": 646, "image_id": 2, "category_id": 1, "segmentation": [[1019.49, 1050.47, 1039.15, 1051.72, 1056.32, 1059.93, 1076.73, 1063.66, 1089.67, 1071.63, 1091.66, 1078.59, 1091.19, 1078.0, 1024.07, 1078.0, 1022.72, 1078.85, 1010.53, 1073.37, 1007.54, 1068.39, 1008.04, 1060.68, 1010.78, 1056.2]], "area": 1745.0, "bbox": [1007.54, 1050.47, 84.12, 29.53], "iscrowd": 0, "attributes": {"occluded": false, "track_id": 246, "keyframe": false}}, {"id": 647, "image_id": 2, "category_id": 1, "segmentation": [[1123.16, 987.78, 1119.28, 1006.3, 1101.63, 1040.64, 1092.7, 1055.58, 1085.53, 1059.76, 1075.65, 1060.35, 1068.48, 1055.58, 1067.31, 1047.81, 1071.79, 1035.27, 1078.66, 1018.84, 1084.31, 1003.91, 1089.98, 991.96, 1097.45, 983.3, 1104.32, 978.52, 1114.77, 977.92, 1118.95, 979.12]], "area": 2499.0, "bbox": [1067.31, 977.92, 55.85, 82.43], "iscrowd": 0, "attributes": {"occluded": false, "track_id": 247, "keyframe": false}}, {"id": 648, "image_id": 2, "category_id": 1, "segmentation": [[928.6, 663.4, 930.3, 700.0, 927.9, 731.2, 923.17, 742.62, 914.21, 745.31, 908.84, 744.41, 905.85, 741.43, 899.88, 731.57, 896.7, 710.4, 898.1, 686.2, 902.8, 669.9, 907.7, 663.3, 913.62, 658.4, 921.9, 658.6]], "area": 2398.0, "bbox": [896.7, 658.4, 33.6, 86.91], "iscrowd": 0, "attributes": {"occluded": false, "track_id": 248, "keyframe": true}}, {"id": 649, "image_id": 2, "category_id": 1, "segmentation": [[934.98, 691.24, 899.44, 692.73, 884.9, 700.5, 876.44, 706.47, 874.4, 722.6, 891.4, 724.9, 913.77, 724.69, 937.67, 720.81, 945.13, 717.22, 948.12, 711.25, 948.72, 704.68, 946.33, 698.11]], "area": 2028.0, "bbox": [874.4, 691.24, 74.32, 33.66], "iscrowd": 0, "attributes": {"occluded": false, "track_id": 249, "keyframe": true}}, {"id": 650, "image_id": 2, "category_id": 1, "segmentation": [[984.44, 666.21, 984.73, 681.74, 975.48, 721.46, 970.1, 732.52, 964.72, 737.59, 955.47, 737.89, 948.3, 734.61, 945.91, 728.63, 945.61, 717.88, 950.09, 696.97, 954.87, 680.25, 959.65, 669.5, 967.71, 662.03, 976.97, 661.73, 980.85, 662.33]], "area": 2097.0, "bbox": [945.61, 661.73, 39.12, 76.16], "iscrowd": 0, "attributes": {"occluded": false, "track_id": 250, "keyframe": true}}, {"id": 651, "image_id": 2, "category_id": 1, "segmentation": [[910.79, 657.01, 893.76, 666.27, 884.2, 680.01, 886.0, 686.88, 894.66, 687.78, 913.17, 682.4, 927.21, 678.22, 940.05, 673.14, 946.92, 666.57, 945.43, 657.91, 939.16, 654.33, 927.51, 653.13]], "area": 1322.0, "bbox": [884.2, 653.13, 62.72, 34.65], "iscrowd": 0, "attributes": {"occluded": false, "track_id": 251, "keyframe": true}}, {"id": 652, "image_id": 2, "category_id": 1, "segmentation": [[846.8, 692.6, 835.3, 711.5, 832.24, 720.81, 832.54, 729.77, 837.91, 732.75, 850.16, 733.05, 858.52, 727.38, 867.0, 716.6, 870.5, 705.3, 871.4, 694.7, 867.1, 685.9, 856.7, 687.4]], "area": 1261.0, "bbox": [832.24, 685.9, 39.16, 47.15], "iscrowd": 0, "attributes": {"occluded": false, "track_id": 252, "keyframe": true}}, {"id": 653, "image_id": 2, "category_id": 1, "segmentation": [[1074.91, 888.03, 1070.93, 896.74, 1056.99, 902.21, 1049.53, 896.99, 1045.55, 890.27, 1031.36, 874.34, 1022.9, 866.13, 1017.17, 854.68, 1017.92, 848.21, 1023.64, 842.48, 1035.34, 840.24, 1039.32, 841.24, 1052.27, 852.19, 1060.48, 861.4, 1066.95, 869.86, 1073.17, 877.33]], "area": 1937.0, "bbox": [1017.17, 840.24, 57.74, 61.97], "iscrowd": 0, "attributes": {"occluded": false, "track_id": 253, "keyframe": false}}, {"id": 654, "image_id": 2, "category_id": 1, "segmentation": [[1092.6, 871.4, 1106.0, 879.8, 1107.52, 894.5, 1105.28, 900.47, 1092.09, 909.68, 1074.67, 921.13, 1063.71, 925.86, 1053.76, 926.85, 1048.04, 922.87, 1045.3, 915.4, 1047.79, 910.68, 1060.48, 903.21, 1078.15, 889.27, 1078.15, 879.81, 1082.13, 875.58]], "area": 1697.0, "bbox": [1045.3, 871.4, 62.22, 55.45], "iscrowd": 0, "attributes": {"occluded": false, "track_id": 254, "keyframe": false}}, {"id": 655, "image_id": 2, "category_id": 1, "segmentation": [[1120.3, 906.8, 1128.54, 911.02, 1140.78, 913.41, 1156.61, 927.75, 1174.5, 943.3, 1183.79, 959.11, 1175.73, 971.09, 1167.96, 973.15, 1158.11, 969.86, 1146.76, 960.3, 1135.71, 948.66, 1120.18, 936.11, 1111.22, 928.94, 1109.72, 921.78, 1112.41, 911.95]], "area": 2337.0, "bbox": [1109.72, 906.8, 74.07, 66.35], "iscrowd": 0, "attributes": {"occluded": false, "track_id": 255, "keyframe": false}}, {"id": 656, "image_id": 2, "category_id": 1, "segmentation": [[1213.69, 1017.15, 1221.22, 1031.84, 1219.79, 1044.39, 1210.47, 1047.97, 1202.58, 1053.71, 1188.96, 1061.23, 1175.35, 1071.27, 1166.03, 1077.72, 1153.12, 1078.87, 1145.96, 1077.36, 1142.73, 1072.7, 1143.81, 1062.67, 1150.62, 1047.26, 1160.4, 1035.7, 1170.0, 1027.8, 1185.38, 1017.87, 1192.55, 1015.72, 1204.02, 1015.72]], "area": 2930.0, "bbox": [1142.73, 1015.72, 78.49, 64.15], "iscrowd": 0, "attributes": {"occluded": false, "track_id": 256, "keyframe": true}}, {"id": 657, "image_id": 2, "category_id": 1, "segmentation": [[1217.48, 1056.47, 1224.35, 1072.3, 1226.55, 1078.0, 1193.89, 1078.0, 1192.69, 1077.98, 1191.5, 1068.42, 1193.29, 1059.16, 1199.56, 1049.01, 1205.83, 1047.81, 1210.01, 1048.71]], "area": 836.0, "bbox": [1191.5, 1047.81, 35.05, 32.19], "iscrowd": 0, "attributes": {"occluded": false, "track_id": 257, "keyframe": false}}, {"id": 658, "image_id": 2, "category_id": 1, "segmentation": [[1103.45, 1078.0, 1103.1, 1072.3, 1105.2, 1064.5, 1112.95, 1059.46, 1123.4, 1059.16, 1131.17, 1065.73, 1135.65, 1074.99, 1137.32, 1078.0]], "area": 569.0, "bbox": [1103.1, 1059.16, 34.22, 20.84], "iscrowd": 0, "attributes": {"occluded": false, "track_id": 258, "keyframe": false}}, {"id": 659, "image_id": 2, "category_id": 1, "segmentation": [[1265.82, 1032.03, 1264.93, 1046.37, 1264.33, 1052.79, 1264.19, 1063.65, 1263.63, 1066.3, 1262.33, 1078.0, 1233.62, 1078.0, 1233.55, 1078.73, 1233.96, 1060.46, 1234.85, 1055.38, 1234.76, 1038.45, 1236.85, 1035.02, 1240.44, 1028.89, 1242.53, 1025.46, 1252.68, 1024.86, 1259.55, 1025.76, 1261.34, 1026.36, 1263.13, 1026.95]], "area": 1576.0, "bbox": [1233.55, 1024.86, 32.27, 55.14], "iscrowd": 0, "attributes": {"occluded": false, "track_id": 259, "keyframe": false}}, {"id": 660, "image_id": 2, "category_id": 1, "segmentation": [[1278.5, 979.6, 1268.4, 992.3, 1261.48, 1019.21, 1256.32, 1035.55, 1260.19, 1048.41, 1273.95, 1053.61, 1285.9, 1051.6, 1292.0, 1043.0, 1290.29, 1032.93, 1293.3, 1017.06, 1298.2, 1007.0, 1302.3, 996.1, 1302.5, 986.4, 1297.9, 977.7, 1287.4, 974.0]], "area": 2358.0, "bbox": [1256.32, 974.0, 46.18, 79.61], "iscrowd": 0, "attributes": {"occluded": false, "track_id": 260, "keyframe": true}}, {"id": 661, "image_id": 2, "category_id": 1, "segmentation": [[1297.17, 1078.0, 1297.17, 1067.08, 1289.86, 1055.51, 1276.53, 1054.65, 1270.94, 1057.66, 1267.06, 1063.21, 1264.91, 1075.73, 1264.22, 1078.0]], "area": 701.0, "bbox": [1264.22, 1054.65, 32.95, 25.35], "iscrowd": 0, "attributes": {"occluded": false, "track_id": 261, "keyframe": true}}, {"id": 662, "image_id": 2, "category_id": 1, "segmentation": [[1261.48, 933.27, 1275.91, 953.43, 1286.37, 972.35, 1290.1, 1000.97, 1285.62, 1007.19, 1275.66, 1004.2, 1266.21, 995.49, 1254.76, 979.07, 1242.07, 955.17, 1241.32, 941.48, 1247.04, 934.76]], "area": 2033.0, "bbox": [1241.32, 933.27, 48.78, 73.92], "iscrowd": 0, "attributes": {"occluded": false, "track_id": 262, "keyframe": true}}, {"id": 663, "image_id": 2, "category_id": 1, "segmentation": [[1328.99, 1007.47, 1337.7, 1029.9, 1344.6, 1053.5, 1345.55, 1069.35, 1321.05, 1069.35, 1320.53, 1067.45, 1315.05, 1049.04, 1308.58, 1031.86, 1303.35, 1016.18, 1305.84, 1009.71, 1315.05, 1004.74]], "area": 1737.0, "bbox": [1303.35, 1004.74, 42.2, 64.61], "iscrowd": 0, "attributes": {"occluded": false, "track_id": 263, "keyframe": true}}, {"id": 664, "image_id": 2, "category_id": 1, "segmentation": [[1260.03, 908.88, 1247.13, 932.18, 1238.53, 944.36, 1227.42, 945.08, 1214.88, 938.63, 1213.44, 925.37, 1215.23, 912.11, 1223.84, 898.13, 1240.68, 883.08, 1252.87, 876.98, 1268.28, 873.4, 1273.65, 875.55, 1273.7, 885.9]], "area": 2473.0, "bbox": [1213.44, 873.4, 60.26, 71.68], "iscrowd": 0, "attributes": {"occluded": false, "track_id": 264, "keyframe": false}}, {"id": 665, "image_id": 2, "category_id": 1, "segmentation": [[1216.67, 900.64, 1196.96, 905.3, 1186.56, 912.46, 1186.2, 922.86, 1190.15, 927.16, 1205.2, 928.59, 1218.82, 925.72, 1230.65, 922.5, 1242.47, 917.84, 1245.34, 911.39, 1242.83, 899.2, 1236.74, 892.75, 1226.7, 893.11]], "area": 1406.0, "bbox": [1186.2, 892.75, 59.14, 35.84], "iscrowd": 0, "attributes": {"occluded": false, "track_id": 265, "keyframe": false}}, {"id": 666, "image_id": 2, "category_id": 1, "segmentation": [[1235.0, 834.1, 1227.26, 850.58, 1206.94, 864.27, 1200.72, 868.83, 1200.72, 878.37, 1204.87, 885.01, 1217.93, 888.33, 1232.45, 885.42, 1243.03, 875.47, 1253.6, 865.3, 1257.55, 860.12, 1261.49, 850.99, 1263.35, 843.11, 1259.2, 835.23, 1254.0, 827.9, 1243.7, 826.2]], "area": 2103.0, "bbox": [1200.72, 826.2, 62.63, 62.13], "iscrowd": 0, "attributes": {"occluded": false, "track_id": 266, "keyframe": true}}, {"id": 667, "image_id": 2, "category_id": 1, "segmentation": [[1280.01, 847.97, 1290.59, 868.91, 1297.64, 893.18, 1299.72, 909.36, 1294.12, 919.73, 1281.88, 921.18, 1275.66, 917.45, 1267.36, 900.65, 1263.42, 885.71, 1259.69, 866.84, 1258.03, 856.06, 1259.27, 849.0, 1264.04, 845.89, 1275.91, 842.53]], "area": 2116.0, "bbox": [1258.03, 842.53, 41.69, 78.65], "iscrowd": 0, "attributes": {"occluded": false, "track_id": 267, "keyframe": true}}, {"id": 668, "image_id": 2, "category_id": 1, "segmentation": [[1219.66, 804.34, 1223.06, 817.84, 1222.9, 834.32, 1217.07, 839.3, 1209.19, 841.17, 1204.23, 839.71, 1199.65, 835.36, 1191.76, 820.24, 1182.96, 800.14, 1179.16, 779.04, 1184.56, 769.54, 1192.46, 767.34, 1204.06, 771.64, 1211.36, 785.04, 1215.16, 793.44]], "area": 2083.0, "bbox": [1179.16, 767.34, 43.9, 73.83], "iscrowd": 0, "attributes": {"occluded": false, "track_id": 268, "keyframe": true}}, {"id": 669, "image_id": 2, "category_id": 1, "segmentation": [[1082.35, 783.97, 1085.64, 801.1, 1089.78, 824.41, 1090.13, 847.23, 1083.22, 853.81, 1071.64, 855.0, 1066.62, 853.81, 1060.92, 842.92, 1058.15, 828.4, 1057.12, 810.41, 1056.95, 796.43, 1058.15, 787.79, 1061.27, 782.43, 1067.32, 779.47, 1073.36, 779.13, 1078.55, 779.47]], "area": 2084.0, "bbox": [1056.95, 779.13, 33.18, 75.87], "iscrowd": 0, "attributes": {"occluded": false, "track_id": 269, "keyframe": false}}, {"id": 670, "image_id": 2, "category_id": 1, "segmentation": [[1055.7, 712.06, 1067.04, 721.61, 1078.29, 746.1, 1087.1, 763.4, 1084.96, 772.66, 1076.0, 778.06, 1069.4, 775.7, 1061.1, 768.8, 1055.1, 756.9, 1048.2, 742.8, 1041.1, 731.7, 1035.7, 723.7, 1038.07, 715.04, 1045.54, 710.24]], "area": 1762.0, "bbox": [1035.7, 710.24, 51.4, 67.82], "iscrowd": 0, "attributes": {"occluded": false, "track_id": 270, "keyframe": false}}, {"id": 671, "image_id": 2, "category_id": 1, "segmentation": [[1177.0, 811.4, 1177.3, 820.5, 1177.0, 829.6, 1158.61, 832.15, 1147.86, 829.49, 1134.42, 821.7, 1120.39, 807.66, 1109.1, 795.6, 1109.1, 786.8, 1116.6, 781.8, 1126.4, 778.8, 1140.2, 790.5, 1156.7, 801.8]], "area": 1925.0, "bbox": [1109.1, 778.8, 68.2, 53.35], "iscrowd": 0, "attributes": {"occluded": false, "track_id": 271, "keyframe": true}}, {"id": 672, "image_id": 2, "category_id": 1, "segmentation": [[1129.11, 762.89, 1146.43, 761.4, 1172.77, 769.86, 1188.34, 782.37, 1196.01, 795.44, 1192.97, 803.58, 1186.14, 809.07, 1172.12, 806.42, 1158.06, 801.83, 1138.66, 796.34, 1123.73, 792.46, 1115.97, 787.35, 1110.59, 781.71, 1110.29, 776.9, 1113.87, 768.56]], "area": 2584.0, "bbox": [1110.29, 761.4, 85.72, 47.67], "iscrowd": 0, "attributes": {"occluded": false, "track_id": 272, "keyframe": false}}, {"id": 673, "image_id": 2, "category_id": 1, "segmentation": [[1137.53, 708.9, 1138.72, 729.5, 1134.54, 754.26, 1126.48, 771.32, 1120.8, 779.68, 1108.56, 782.96, 1101.69, 781.47, 1098.11, 775.47, 1097.51, 765.64, 1102.0, 754.9, 1104.1, 741.73, 1104.97, 728.31, 1106.17, 710.09, 1116.03, 701.43, 1123.79, 698.44, 1131.9, 702.33]], "area": 2453.0, "bbox": [1097.51, 698.44, 41.21, 84.52], "iscrowd": 0, "attributes": {"occluded": false, "track_id": 273, "keyframe": true}}, {"id": 674, "image_id": 2, "category_id": 1, "segmentation": [[1185.11, 748.94, 1177.94, 763.28, 1167.49, 778.21, 1155.84, 780.6, 1143.6, 777.02, 1140.01, 766.27, 1143.3, 758.5, 1150.47, 750.71, 1161.21, 732.84, 1170.21, 727.74, 1177.61, 729.24, 1184.51, 733.14, 1188.1, 741.48]], "area": 1545.0, "bbox": [1140.01, 727.74, 48.09, 52.86], "iscrowd": 0, "attributes": {"occluded": false, "track_id": 274, "keyframe": true}}, {"id": 675, "image_id": 2, "category_id": 1, "segmentation": [[1230.07, 726.12, 1210.06, 730.3, 1197.21, 737.77, 1189.2, 746.0, 1188.7, 754.0, 1190.94, 759.24, 1201.99, 760.46, 1218.12, 758.07, 1235.14, 755.09, 1246.49, 752.97, 1257.84, 749.71, 1264.71, 746.1, 1266.5, 739.56, 1266.5, 732.99, 1260.83, 729.4, 1249.48, 727.31, 1245.6, 727.01]], "area": 1929.0, "bbox": [1188.7, 726.12, 77.8, 34.34], "iscrowd": 0, "attributes": {"occluded": false, "track_id": 275, "keyframe": true}}, {"id": 676, "image_id": 2, "category_id": 1, "segmentation": [[1091.6, 636.69, 1096.71, 662.97, 1102.05, 695.83, 1100.86, 703.89, 1092.53, 706.58, 1084.43, 704.19, 1077.86, 696.42, 1069.8, 679.4, 1064.45, 662.08, 1058.75, 641.47, 1059.05, 627.73, 1065.62, 621.46, 1072.22, 620.27, 1078.87, 619.11, 1087.47, 626.81]], "area": 2453.0, "bbox": [1058.75, 619.11, 43.3, 87.47], "iscrowd": 0, "attributes": {"occluded": false, "track_id": 276, "keyframe": true}}, {"id": 677, "image_id": 2, "category_id": 1, "segmentation": [[1060.56, 670.93, 1053.1, 680.49, 1053.69, 700.5, 1067.7, 730.1, 1081.2, 739.3, 1090.4, 738.4, 1094.0, 730.7, 1091.3, 721.7, 1084.76, 709.76, 1078.57, 699.9, 1078.18, 687.96, 1074.0, 676.31, 1068.96, 671.23]], "area": 1615.0, "bbox": [1053.1, 670.93, 40.9, 68.37], "iscrowd": 0, "attributes": {"occluded": false, "track_id": 277, "keyframe": false}}, {"id": 678, "image_id": 2, "category_id": 1, "segmentation": [[1166.68, 692.58, 1170.66, 715.23, 1170.91, 731.9, 1163.19, 739.62, 1150.0, 740.86, 1144.03, 737.13, 1141.04, 723.44, 1136.07, 708.51, 1132.08, 698.55, 1131.34, 687.6, 1133.33, 679.14, 1139.8, 675.16, 1153.98, 672.92, 1159.21, 673.91, 1164.44, 678.39]], "area": 2039.0, "bbox": [1131.34, 672.92, 39.57, 67.94], "iscrowd": 0, "attributes": {"occluded": false, "track_id": 278, "keyframe": false}}, {"id": 679, "image_id": 2, "category_id": 1, "segmentation": [[1122.64, 636.75, 1144.57, 662.12, 1151.88, 680.18, 1151.88, 693.08, 1142.85, 697.82, 1126.51, 693.08, 1110.6, 679.75, 1096.41, 656.53, 1096.41, 643.2, 1099.42, 636.75, 1113.61, 631.15]], "area": 2251.0, "bbox": [1096.41, 631.15, 55.47, 66.67], "iscrowd": 0, "attributes": {"occluded": false, "track_id": 279, "keyframe": false}}, {"id": 680, "image_id": 2, "category_id": 1, "segmentation": [[1109.11, 541.46, 1113.06, 554.0, 1117.0, 579.09, 1118.79, 602.38, 1115.92, 616.36, 1106.61, 619.59, 1094.06, 617.44, 1090.48, 610.63, 1088.33, 595.57, 1086.18, 575.86, 1085.1, 551.49, 1085.46, 544.32, 1091.91, 541.1, 1098.0, 540.74]], "area": 2174.0, "bbox": [1085.1, 540.74, 33.69, 78.85], "iscrowd": 0, "attributes": {"occluded": false, "track_id": 280, "keyframe": false}}, {"id": 681, "image_id": 2, "category_id": 1, "segmentation": [[1176.29, 536.16, 1185.8, 551.21, 1194.9, 572.6, 1199.7, 590.6, 1198.9, 601.2, 1195.5, 610.0, 1184.0, 610.7, 1175.4, 603.5, 1168.3, 589.1, 1159.2, 570.7, 1154.5, 554.2, 1154.36, 541.32, 1162.53, 535.3]], "area": 2157.0, "bbox": [1154.36, 535.3, 45.34, 75.4], "iscrowd": 0, "attributes": {"occluded": false, "track_id": 281, "keyframe": true}}, {"id": 682, "image_id": 2, "category_id": 1, "segmentation": [[1282.11, 766.28, 1281.04, 789.21, 1280.32, 816.81, 1278.88, 827.56, 1276.38, 832.94, 1266.7, 833.65, 1254.16, 827.92, 1250.93, 818.24, 1250.93, 802.47, 1252.36, 784.2, 1255.59, 771.29, 1259.89, 763.77, 1263.12, 762.33, 1272.43, 762.33]], "area": 1908.0, "bbox": [1250.93, 762.33, 31.18, 71.32], "iscrowd": 0, "attributes": {"occluded": false, "track_id": 282, "keyframe": false}}, {"id": 683, "image_id": 2, "category_id": 1, "segmentation": [[1302.7, 790.19, 1317.38, 803.41, 1326.0, 821.37, 1332.09, 838.57, 1333.88, 853.62, 1328.15, 865.45, 1320.62, 867.96, 1313.7, 867.2, 1303.6, 852.3, 1298.7, 839.1, 1294.8, 823.9, 1283.35, 802.37, 1286.57, 792.7]], "area": 2228.0, "bbox": [1283.35, 790.19, 50.53, 77.77], "iscrowd": 0, "attributes": {"occluded": false, "track_id": 283, "keyframe": true}}, {"id": 684, "image_id": 2, "category_id": 1, "segmentation": [[1290.57, 736.74, 1308.13, 739.61, 1323.9, 746.78, 1341.1, 756.81, 1347.91, 766.85, 1351.14, 777.6, 1347.91, 787.28, 1341.1, 790.5, 1329.99, 784.41, 1314.58, 773.3, 1300.6, 769.0, 1292.0, 764.7, 1282.68, 760.04, 1281.61, 747.85, 1281.97, 741.04]], "area": 2020.0, "bbox": [1281.61, 736.74, 69.53, 53.76], "iscrowd": 0, "attributes": {"occluded": false, "track_id": 284, "keyframe": false}}, {"id": 685, "image_id": 2, "category_id": 1, "segmentation": [[1248.31, 602.06, 1261.93, 609.59, 1263.72, 617.83, 1254.4, 641.8, 1236.6, 674.8, 1221.79, 680.55, 1208.4, 673.2, 1208.2, 658.3, 1217.4, 643.0, 1227.89, 626.43, 1230.75, 618.19]], "area": 2340.0, "bbox": [1208.2, 602.06, 55.52, 78.49], "iscrowd": 0, "attributes": {"occluded": false, "track_id": 285, "keyframe": true}}, {"id": 686, "image_id": 2, "category_id": 1, "segmentation": [[1295.62, 642.56, 1309.24, 651.52, 1311.75, 659.04, 1308.17, 670.51, 1291.68, 695.96, 1275.91, 714.24, 1269.1, 718.54, 1256.92, 719.25, 1251.9, 712.45, 1251.18, 702.77, 1257.27, 689.51, 1266.23, 674.46, 1274.12, 661.91, 1281.64, 651.88]], "area": 2438.0, "bbox": [1251.18, 642.56, 60.57, 76.69], "iscrowd": 0, "attributes": {"occluded": false, "track_id": 286, "keyframe": false}}, {"id": 687, "image_id": 2, "category_id": 1, "segmentation": [[1331.6, 712.19, 1354.54, 729.4, 1377.48, 753.41, 1381.78, 769.18, 1376.4, 779.93, 1368.52, 780.29, 1360.28, 776.7, 1349.17, 769.9, 1338.41, 755.92, 1319.78, 739.43, 1312.97, 730.11, 1310.46, 719.36, 1311.26, 713.36, 1316.21, 710.34, 1324.8, 709.33]], "area": 2440.0, "bbox": [1310.46, 709.33, 71.32, 70.96], "iscrowd": 0, "attributes": {"occluded": false, "track_id": 287, "keyframe": false}}, {"id": 688, "image_id": 2, "category_id": 1, "segmentation": [[1409.73, 716.14, 1387.87, 712.91, 1371.74, 715.42, 1367.09, 724.74, 1367.44, 739.07, 1373.54, 743.37, 1388.95, 744.09, 1404.72, 744.81, 1420.49, 743.73, 1430.88, 742.66, 1438.41, 740.51, 1444.14, 737.64, 1447.01, 733.34, 1447.72, 729.04, 1445.93, 722.59, 1439.84, 717.93, 1430.16, 716.14]], "area": 2147.0, "bbox": [1367.09, 712.91, 80.63, 31.9], "iscrowd": 0, "attributes": {"occluded": false, "track_id": 288, "keyframe": false}}, {"id": 689, "image_id": 2, "category_id": 1, "segmentation": [[1466.72, 700.37, 1481.05, 717.93, 1491.09, 743.73, 1491.09, 764.16, 1485.35, 771.69, 1471.74, 773.48, 1464.57, 768.1, 1461.34, 752.69, 1457.76, 738.36, 1451.31, 725.81, 1445.57, 715.06, 1445.57, 709.69, 1451.31, 702.88]], "area": 2057.0, "bbox": [1445.57, 700.37, 45.52, 73.11], "iscrowd": 0, "attributes": {"occluded": false, "track_id": 289, "keyframe": false}}, {"id": 690, "image_id": 2, "category_id": 1, "segmentation": [[1292.11, 605.47, 1309.29, 608.95, 1325.71, 617.91, 1339.93, 631.2, 1345.47, 640.55, 1346.82, 644.4, 1347.69, 651.93, 1345.32, 656.79, 1338.0, 659.39, 1333.4, 658.89, 1320.7, 652.56, 1311.78, 641.85, 1296.84, 634.84, 1282.66, 628.12, 1279.67, 624.39, 1279.42, 613.19]], "area": 1944.0, "bbox": [1279.42, 605.47, 68.27, 53.92], "iscrowd": 0, "attributes": {"occluded": false, "track_id": 290, "keyframe": false}}, {"id": 691, "image_id": 2, "category_id": 1, "segmentation": [[1402.32, 635.15, 1421.43, 637.24, 1458.77, 654.27, 1469.79, 669.5, 1469.79, 678.76, 1458.17, 684.13, 1443.24, 683.83, 1427.71, 673.68, 1413.07, 665.62, 1399.93, 661.43, 1393.03, 658.75, 1390.97, 652.18, 1391.57, 644.71]], "area": 2270.0, "bbox": [1390.97, 635.15, 78.82, 48.98], "iscrowd": 0, "attributes": {"occluded": false, "track_id": 291, "keyframe": false}}, {"id": 692, "image_id": 2, "category_id": 1, "segmentation": [[1342.2, 547.2, 1347.8, 555.9, 1357.44, 583.66, 1362.23, 602.16, 1358.05, 612.02, 1353.57, 616.2, 1340.13, 613.21, 1331.47, 604.25, 1327.5, 588.6, 1317.7, 568.2, 1318.4, 553.0, 1319.6, 545.3, 1335.8, 542.9]], "area": 2071.0, "bbox": [1317.7, 542.9, 44.53, 73.3], "iscrowd": 0, "attributes": {"occluded": false, "track_id": 292, "keyframe": true}}, {"id": 693, "image_id": 2, "category_id": 1, "segmentation": [[1237.6, 550.94, 1232.52, 588.87, 1226.55, 603.5, 1211.61, 605.29, 1201.16, 600.81, 1199.07, 592.15, 1199.07, 583.79, 1205.34, 573.93, 1206.5, 548.87, 1210.1, 537.3, 1214.3, 531.8, 1223.7, 528.2, 1229.83, 528.84, 1235.21, 533.02, 1238.19, 538.39]], "area": 2199.0, "bbox": [1199.07, 528.2, 39.12, 77.09], "iscrowd": 0, "attributes": {"occluded": false, "track_id": 293, "keyframe": true}}, {"id": 694, "image_id": 2, "category_id": 1, "segmentation": [[1208.39, 466.0, 1224.32, 473.96, 1226.81, 479.19, 1221.83, 494.12, 1219.09, 500.84, 1214.61, 507.06, 1209.14, 526.72, 1204.16, 537.92, 1197.19, 540.91, 1188.23, 540.91, 1182.76, 537.92, 1178.28, 531.95, 1178.03, 523.49, 1181.01, 510.05, 1185.99, 494.37, 1190.97, 482.67, 1196.94, 474.71]], "area": 2220.0, "bbox": [1178.03, 466.0, 48.78, 74.91], "iscrowd": 0, "attributes": {"occluded": false, "track_id": 294, "keyframe": true}}, {"id": 695, "image_id": 2, "category_id": 1, "segmentation": [[1142.13, 392.99, 1151.83, 401.21, 1160.79, 416.39, 1169.5, 448.0, 1167.26, 460.69, 1159.05, 465.67, 1151.09, 466.66, 1139.39, 463.18, 1137.4, 452.73, 1134.91, 437.29, 1130.18, 427.09, 1125.7, 415.64, 1123.71, 401.21, 1127.44, 394.98]], "area": 2179.0, "bbox": [1123.71, 392.99, 45.79, 73.67], "iscrowd": 0, "attributes": {"occluded": false, "track_id": 295, "keyframe": false}}, {"id": 696, "image_id": 2, "category_id": 1, "segmentation": [[1083.89, 362.5, 1078.31, 383.4, 1068.96, 420.44, 1057.61, 425.52, 1043.57, 423.72, 1040.88, 418.35, 1040.88, 405.21, 1045.66, 385.2, 1054.32, 363.39, 1061.49, 356.23, 1069.26, 355.03, 1076.42, 357.12]], "area": 2085.0, "bbox": [1040.88, 355.03, 43.01, 70.49], "iscrowd": 0, "attributes": {"occluded": false, "track_id": 296, "keyframe": true}}, {"id": 697, "image_id": 2, "category_id": 1, "segmentation": [[1105.05, 377.69, 1108.34, 397.1, 1106.84, 436.53, 1102.06, 443.69, 1086.23, 443.99, 1078.0, 438.2, 1076.8, 425.7, 1076.5, 412.8, 1078.66, 391.43, 1084.44, 377.69, 1088.03, 372.91, 1099.08, 372.91]], "area": 1925.0, "bbox": [1076.5, 372.91, 31.84, 71.08], "iscrowd": 0, "attributes": {"occluded": false, "track_id": 297, "keyframe": true}}, {"id": 698, "image_id": 2, "category_id": 1, "segmentation": [[1063.15, 323.98, 1041.0, 325.73, 1024.57, 328.46, 1019.59, 339.17, 1023.08, 351.36, 1038.01, 357.58, 1050.7, 357.83, 1069.12, 353.1, 1078.57, 349.87, 1084.3, 344.89, 1086.29, 336.68, 1085.55, 328.46, 1078.7, 326.4, 1071.51, 323.5]], "area": 1819.0, "bbox": [1019.59, 323.5, 66.7, 34.33], "iscrowd": 0, "attributes": {"occluded": false, "track_id": 298, "keyframe": true}}, {"id": 699, "image_id": 2, "category_id": 1, "segmentation": [[1134.42, 332.1, 1144.13, 336.82, 1163.04, 358.73, 1166.4, 381.9, 1163.04, 393.57, 1153.34, 395.81, 1143.88, 394.81, 1137.66, 386.6, 1132.68, 373.16, 1128.7, 365.2, 1118.25, 353.75, 1114.76, 344.04, 1114.76, 336.08, 1122.97, 331.1]], "area": 2031.0, "bbox": [1114.76, 331.1, 51.64, 64.71], "iscrowd": 0, "attributes": {"occluded": false, "track_id": 299, "keyframe": true}}, {"id": 700, "image_id": 2, "category_id": 1, "segmentation": [[1043.66, 34.13, 1072.03, 50.13, 1091.64, 71.29, 1091.64, 86.26, 1083.9, 89.87, 1067.9, 87.29, 1050.87, 76.97, 1033.32, 65.1, 1016.81, 52.71, 1008.55, 45.49, 1007.0, 36.2, 1011.65, 32.07]], "area": 2584.0, "bbox": [1007.0, 32.07, 84.64, 57.8], "iscrowd": 0, "attributes": {"occluded": false, "track_id": 300, "keyframe": true}}, {"id": 701, "image_id": 2, "category_id": 1, "segmentation": [[1006.68, 0.0, 1010.6, 15.9, 1000.8, 23.3, 986.1, 22.8, 976.07, 14.41, 972.45, 9.25, 969.36, 0.0, 977.77, 0.0]], "area": 743.0, "bbox": [969.36, 0.0, 41.24, 23.3], "iscrowd": 0, "attributes": {"occluded": false, "track_id": 301, "keyframe": true}}, {"id": 702, "image_id": 2, "category_id": 1, "segmentation": [[1047.2, 0.0, 1065.12, 15.94, 1067.27, 30.63, 1064.76, 34.57, 1047.92, 30.63, 1023.55, 17.37, 1012.44, 8.41, 1008.9, 4.5, 1005.63, 0.0, 1037.19, 0.0]], "area": 1192.0, "bbox": [1005.63, 0.0, 61.64, 34.57], "iscrowd": 0, "attributes": {"occluded": false, "track_id": 302, "keyframe": true}}, {"id": 703, "image_id": 2, "category_id": 1, "segmentation": [[1148.0, 13.72, 1127.93, 19.1, 1113.24, 31.64, 1113.59, 45.26, 1117.89, 52.07, 1137.2, 49.2, 1149.4, 43.1, 1166.24, 40.6, 1184.56, 36.66, 1190.29, 30.57, 1189.93, 22.32, 1182.76, 16.23, 1172.37, 13.01]], "area": 2043.0, "bbox": [1113.24, 13.01, 77.05, 39.06], "iscrowd": 0, "attributes": {"occluded": false, "track_id": 303, "keyframe": false}}, {"id": 704, "image_id": 2, "category_id": 1, "segmentation": [[1127.74, 98.62, 1131.43, 124.47, 1128.58, 150.46, 1121.71, 157.63, 1107.97, 157.03, 1102.89, 148.97, 1100.8, 135.83, 1101.55, 125.96, 1098.16, 110.26, 1098.86, 103.26, 1098.02, 90.79, 1100.11, 88.4, 1110.49, 83.15, 1120.86, 85.75]], "area": 1994.0, "bbox": [1098.02, 83.15, 33.41, 74.48], "iscrowd": 0, "attributes": {"occluded": false, "track_id": 304, "keyframe": false}}, {"id": 705, "image_id": 2, "category_id": 1, "segmentation": [[1160.79, 85.12, 1143.77, 86.61, 1134.21, 91.39, 1133.32, 104.23, 1134.21, 113.19, 1146.76, 118.27, 1158.7, 118.57, 1177.22, 118.27, 1189.16, 114.99, 1202.9, 111.7, 1207.38, 109.01, 1210.67, 104.83, 1210.67, 96.47, 1208.88, 88.11, 1194.24, 85.72, 1179.01, 87.81]], "area": 2209.0, "bbox": [1133.32, 85.12, 77.35, 33.45], "iscrowd": 0, "attributes": {"occluded": false, "track_id": 305, "keyframe": false}}, {"id": 706, "image_id": 2, "category_id": 1, "segmentation": [[1159.8, 175.4, 1146.52, 199.58, 1131.59, 221.98, 1122.93, 226.76, 1112.77, 226.76, 1104.71, 219.59, 1103.52, 208.84, 1106.3, 199.0, 1112.9, 191.0, 1120.1, 185.9, 1128.6, 172.7, 1136.37, 164.94, 1142.94, 159.86, 1149.5, 155.7, 1156.98, 157.77, 1163.8, 162.7]], "area": 2199.0, "bbox": [1103.52, 155.7, 60.28, 71.06], "iscrowd": 0, "attributes": {"occluded": false, "track_id": 306, "keyframe": true}}, {"id": 707, "image_id": 2, "category_id": 1, "segmentation": [[1178.4, 146.7, 1169.9, 159.2, 1163.0, 196.4, 1161.61, 218.25, 1166.09, 225.12, 1175.35, 228.41, 1185.51, 228.71, 1192.08, 226.32, 1195.06, 220.64, 1199.84, 204.22, 1201.1, 189.5, 1202.7, 178.4, 1201.9, 163.7, 1200.5, 153.3, 1192.2, 139.6]], "area": 2770.0, "bbox": [1161.61, 139.6, 41.09, 89.11], "iscrowd": 0, "attributes": {"occluded": false, "track_id": 307, "keyframe": true}}, {"id": 708, "image_id": 2, "category_id": 1, "segmentation": [[1266.09, 146.04, 1260.1, 166.1, 1252.3, 180.0, 1246.7, 188.2, 1237.9, 193.8, 1227.3, 192.0, 1215.9, 185.7, 1214.0, 178.4, 1219.5, 166.4, 1228.2, 159.3, 1231.5, 144.6, 1237.42, 134.1, 1244.29, 131.11, 1250.86, 131.11, 1258.02, 131.71, 1263.1, 135.59]], "area": 2034.0, "bbox": [1214.0, 131.11, 52.09, 62.69], "iscrowd": 0, "attributes": {"occluded": false, "track_id": 308, "keyframe": true}}, {"id": 709, "image_id": 2, "category_id": 1, "segmentation": [[1228.79, 92.26, 1244.03, 92.86, 1270.31, 102.39, 1295.11, 114.69, 1298.08, 126.9, 1295.69, 133.47, 1281.96, 137.06, 1268.52, 135.27, 1252.69, 129.29, 1233.27, 122.12, 1222.82, 117.05, 1220.13, 114.36, 1219.6, 100.2]], "area": 2245.0, "bbox": [1219.6, 92.26, 78.48, 44.8], "iscrowd": 0, "attributes": {"occluded": false, "track_id": 309, "keyframe": true}}, {"id": 710, "image_id": 2, "category_id": 1, "segmentation": [[1291.55, 53.91, 1263.03, 54.95, 1249.38, 58.92, 1240.91, 63.24, 1235.9, 70.8, 1238.8, 81.9, 1245.75, 86.92, 1262.69, 88.82, 1281.01, 83.46, 1293.28, 82.6, 1305.9, 79.32, 1311.95, 75.34, 1313.5, 66.01, 1312.81, 60.48, 1304.86, 55.64]], "area": 2077.0, "bbox": [1235.9, 53.91, 77.6, 34.91], "iscrowd": 0, "attributes": {"occluded": false, "track_id": 310, "keyframe": true}}, {"id": 711, "image_id": 2, "category_id": 1, "segmentation": [[1239.81, 207.16, 1209.53, 207.55, 1199.83, 210.85, 1195.61, 228.07, 1203.08, 235.83, 1217.41, 238.22, 1236.23, 238.82, 1261.0, 237.5, 1275.65, 231.65, 1278.94, 225.97, 1277.74, 216.72, 1268.48, 207.76, 1258.93, 205.96]], "area": 2319.0, "bbox": [1195.61, 205.96, 83.33, 32.86], "iscrowd": 0, "attributes": {"occluded": false, "track_id": 311, "keyframe": true}}, {"id": 712, "image_id": 2, "category_id": 1, "segmentation": [[1292.01, 184.69, 1285.73, 204.1, 1269.61, 241.13, 1257.36, 254.57, 1244.82, 253.08, 1241.23, 242.03, 1243.03, 224.11, 1247.8, 208.28, 1253.78, 196.33, 1262.14, 185.58, 1274.68, 176.92, 1277.07, 176.62, 1285.14, 176.62]], "area": 2296.0, "bbox": [1241.23, 176.62, 50.78, 77.95], "iscrowd": 0, "attributes": {"occluded": false, "track_id": 312, "keyframe": true}}, {"id": 713, "image_id": 2, "category_id": 1, "segmentation": [[1305.5, 200.09, 1290.26, 199.5, 1282.5, 201.59, 1277.42, 208.75, 1275.93, 219.21, 1280.71, 225.78, 1293.85, 227.57, 1311.3, 231.2, 1330.9, 234.1, 1346.6, 233.6, 1353.5, 224.8, 1353.2, 211.9, 1342.0, 205.3, 1329.1, 204.1, 1316.2, 203.7]], "area": 2058.0, "bbox": [1275.93, 199.5, 77.57, 34.6], "iscrowd": 0, "attributes": {"occluded": false, "track_id": 313, "keyframe": true}}, {"id": 714, "image_id": 2, "category_id": 1, "segmentation": [[1230.72, 257.38, 1238.5, 264.8, 1247.7, 278.9, 1250.0, 293.3, 1253.1, 306.4, 1255.6, 318.3, 1250.0, 325.3, 1240.2, 328.8, 1229.3, 323.36, 1221.7, 296.86, 1213.52, 276.73, 1213.16, 269.56, 1216.39, 262.39]], "area": 1877.0, "bbox": [1213.16, 257.38, 42.44, 71.42], "iscrowd": 0, "attributes": {"occluded": false, "track_id": 314, "keyframe": true}}, {"id": 715, "image_id": 2, "category_id": 1, "segmentation": [[1202.08, 306.21, 1212.47, 327.71, 1225.74, 356.74, 1226.45, 370.0, 1221.43, 376.09, 1214.62, 379.32, 1207.1, 377.89, 1198.86, 369.64, 1191.33, 357.46, 1184.16, 341.33, 1179.5, 326.28, 1175.92, 312.3, 1179.5, 308.72, 1191.33, 304.42]], "area": 2184.0, "bbox": [1175.92, 304.42, 50.53, 74.9], "iscrowd": 0, "attributes": {"occluded": false, "track_id": 315, "keyframe": false}}, {"id": 716, "image_id": 2, "category_id": 1, "segmentation": [[1242.5, 380.54, 1229.06, 383.77, 1215.3, 389.81, 1205.8, 401.41, 1212.8, 416.11, 1230.05, 415.63, 1247.23, 408.17, 1263.65, 400.2, 1274.5, 395.91, 1280.0, 390.11, 1280.3, 382.41, 1273.61, 372.33, 1268.38, 370.58, 1257.18, 371.58]], "area": 1984.0, "bbox": [1205.8, 370.58, 74.5, 45.53], "iscrowd": 0, "attributes": {"occluded": false, "track_id": 316, "keyframe": true}}, {"id": 717, "image_id": 2, "category_id": 1, "segmentation": [[1333.05, 308.23, 1344.25, 315.45, 1344.0, 326.15, 1339.52, 335.11, 1333.8, 341.09, 1324.84, 349.05, 1314.63, 357.76, 1306.17, 362.99, 1300.2, 365.72, 1293.73, 365.72, 1287.51, 363.73, 1282.53, 359.75, 1281.53, 353.03, 1286.0, 347.5, 1290.99, 340.34, 1298.95, 335.11, 1309.1, 328.2, 1314.2, 320.7, 1319.3, 314.1]], "area": 1827.0, "bbox": [1281.53, 308.23, 62.72, 57.49], "iscrowd": 0, "attributes": {"occluded": false, "track_id": 317, "keyframe": true}}, {"id": 718, "image_id": 2, "category_id": 1, "segmentation": [[1273.5, 445.2, 1277.9, 450.6, 1282.5, 456.55, 1280.1, 468.0, 1273.1, 474.4, 1260.6, 471.9, 1247.0, 464.0, 1235.6, 455.3, 1227.0, 440.7, 1225.4, 427.5, 1230.2, 419.1, 1237.1, 413.4, 1244.2, 414.8, 1253.8, 423.9, 1260.8, 434.2, 1265.5, 441.0]], "area": 1945.0, "bbox": [1225.4, 413.4, 57.1, 61.0], "iscrowd": 0, "attributes": {"occluded": false, "track_id": 318, "keyframe": true}}, {"id": 719, "image_id": 2, "category_id": 1, "segmentation": [[1371.3, 398.4, 1351.7, 404.9, 1328.92, 413.97, 1322.9, 426.44, 1328.06, 435.04, 1339.67, 437.62, 1361.61, 433.75, 1381.2, 427.9, 1394.6, 425.2, 1394.7, 415.0, 1390.3, 405.1, 1383.9, 399.8]], "area": 1909.0, "bbox": [1322.9, 398.4, 71.8, 39.22], "iscrowd": 0, "attributes": {"occluded": false, "track_id": 319, "keyframe": true}}, {"id": 720, "image_id": 2, "category_id": 1, "segmentation": [[1330.3, 447.0, 1327.9, 464.8, 1313.7, 496.1, 1302.5, 516.01, 1289.59, 516.87, 1282.71, 512.57, 1280.3, 496.2, 1284.7, 481.3, 1292.6, 464.6, 1297.1, 452.4, 1306.7, 445.0, 1314.3, 440.3]], "area": 2288.0, "bbox": [1280.3, 440.3, 50.0, 76.57], "iscrowd": 0, "attributes": {"occluded": false, "track_id": 320, "keyframe": true}}, {"id": 721, "image_id": 2, "category_id": 1, "segmentation": [[1368.02, 470.5, 1364.58, 492.43, 1351.25, 518.24, 1343.93, 523.83, 1334.04, 524.69, 1326.73, 520.82, 1322.43, 509.64, 1325.01, 498.46, 1332.75, 485.55, 1338.77, 470.5, 1343.07, 460.61, 1348.67, 453.73, 1359.42, 453.73, 1365.44, 457.6]], "area": 2056.0, "bbox": [1322.43, 453.73, 45.59, 70.96], "iscrowd": 0, "attributes": {"occluded": false, "track_id": 321, "keyframe": true}}, {"id": 722, "image_id": 2, "category_id": 1, "segmentation": [[1399.6, 500.3, 1388.4, 495.5, 1378.5, 499.2, 1371.6, 508.1, 1368.5, 526.9, 1356.15, 542.23, 1351.08, 550.0, 1354.36, 560.15, 1361.83, 565.23, 1375.27, 564.33, 1384.8, 557.8, 1388.9, 549.5, 1393.1, 541.6, 1398.6, 529.0, 1403.5, 519.8, 1402.4, 509.9]], "area": 2103.0, "bbox": [1351.08, 495.5, 52.42, 69.73], "iscrowd": 0, "attributes": {"occluded": false, "track_id": 322, "keyframe": true}}, {"id": 723, "image_id": 2, "category_id": 1, "segmentation": [[1389.5, 442.6, 1402.0, 446.5, 1417.12, 458.24, 1433.83, 480.58, 1438.1, 494.1, 1438.7, 503.5, 1430.7, 508.8, 1420.6, 506.1, 1413.8, 501.6, 1408.9, 497.5, 1403.4, 493.9, 1398.4, 489.3, 1391.61, 480.43, 1383.52, 470.89, 1376.68, 461.56, 1373.57, 454.71, 1373.57, 450.77, 1380.0, 443.3]], "area": 2280.0, "bbox": [1373.57, 442.6, 65.13, 66.2], "iscrowd": 0, "attributes": {"occluded": false, "track_id": 323, "keyframe": true}}, {"id": 724, "image_id": 2, "category_id": 1, "segmentation": [[1423.3, 406.36, 1436.99, 406.16, 1462.5, 410.3, 1477.85, 416.73, 1483.86, 423.99, 1486.35, 433.12, 1483.45, 442.24, 1469.97, 444.73, 1458.35, 444.11, 1434.71, 438.1, 1423.92, 434.15, 1415.63, 427.93, 1414.59, 419.22, 1414.18, 410.3]], "area": 2093.0, "bbox": [1414.18, 406.16, 72.17, 38.57], "iscrowd": 0, "attributes": {"occluded": false, "track_id": 324, "keyframe": false}}, {"id": 725, "image_id": 2, "category_id": 1, "segmentation": [[1325.69, 912.82, 1317.62, 924.46, 1307.77, 936.11, 1300.6, 949.85, 1300.3, 957.32, 1305.67, 962.39, 1314.04, 965.98, 1323.89, 964.78, 1327.78, 962.1, 1332.85, 957.02, 1340.32, 947.16, 1346.59, 937.61, 1352.86, 926.26, 1355.55, 915.5, 1356.15, 907.14, 1348.38, 900.27, 1342.11, 899.38, 1334.94, 900.87]], "area": 2103.0, "bbox": [1300.3, 899.38, 55.85, 66.6], "iscrowd": 0, "attributes": {"occluded": false, "track_id": 325, "keyframe": false}}, {"id": 726, "image_id": 2, "category_id": 1, "segmentation": [[1403.93, 943.88, 1413.79, 954.33, 1412.89, 967.47, 1408.71, 971.65, 1398.26, 978.52, 1381.24, 986.88, 1367.8, 991.96, 1355.55, 994.35, 1345.99, 994.05, 1339.42, 986.29, 1337.63, 976.73, 1339.42, 970.16, 1352.56, 962.69, 1372.57, 957.32, 1386.31, 954.63]], "area": 2191.0, "bbox": [1337.63, 943.88, 76.16, 50.47], "iscrowd": 0, "attributes": {"occluded": false, "track_id": 326, "keyframe": false}}, {"id": 727, "image_id": 2, "category_id": 1, "segmentation": [[1379.74, 904.45, 1367.8, 914.31, 1363.32, 931.03, 1374.07, 940.29, 1383.33, 942.38, 1391.39, 938.2, 1397.66, 932.23, 1403.93, 921.78, 1412.3, 909.53, 1416.48, 899.38, 1418.27, 888.33, 1414.39, 879.96, 1405.73, 873.39, 1394.68, 873.39, 1389.9, 882.65]], "area": 2134.0, "bbox": [1363.32, 873.39, 54.95, 68.99], "iscrowd": 0, "attributes": {"occluded": false, "track_id": 327, "keyframe": false}}, {"id": 728, "image_id": 2, "category_id": 1, "segmentation": [[1344.6, 803.09, 1369.7, 807.8, 1394.6, 825.3, 1407.3, 841.8, 1407.92, 852.67, 1406.13, 857.45, 1400.75, 861.63, 1392.69, 861.03, 1378.95, 849.68, 1365.21, 842.82, 1350.58, 835.65, 1344.0, 827.2, 1337.14, 823.4, 1337.14, 813.55]], "area": 2197.0, "bbox": [1337.14, 803.09, 70.78, 58.54], "iscrowd": 0, "attributes": {"occluded": false, "track_id": 328, "keyframe": true}}, {"id": 729, "image_id": 2, "category_id": 1, "segmentation": [[1416.97, 824.95, 1430.95, 834.62, 1445.7, 858.7, 1455.4, 880.5, 1452.4, 890.0, 1445.0, 894.3, 1432.6, 893.6, 1425.7, 885.1, 1420.9, 869.9, 1418.1, 859.0, 1403.7, 843.6, 1401.6, 833.9, 1407.3, 826.0]], "area": 1891.0, "bbox": [1401.6, 824.95, 53.8, 69.35], "iscrowd": 0, "attributes": {"occluded": false, "track_id": 329, "keyframe": true}}, {"id": 730, "image_id": 2, "category_id": 1, "segmentation": [[1446.07, 807.87, 1462.2, 813.25, 1486.17, 827.94, 1494.1, 844.3, 1498.04, 855.9, 1495.89, 864.14, 1486.17, 867.36, 1477.97, 865.57, 1474.74, 859.84, 1473.31, 852.31, 1464.35, 844.79, 1447.7, 834.8, 1440.0, 828.9, 1435.64, 817.91]], "area": 1761.0, "bbox": [1435.64, 807.87, 62.4, 59.49], "iscrowd": 0, "attributes": {"occluded": false, "track_id": 330, "keyframe": true}}, {"id": 731, "image_id": 2, "category_id": 1, "segmentation": [[1525.02, 817.98, 1539.72, 836.26, 1548.64, 860.63, 1550.07, 879.27, 1547.92, 887.87, 1543.62, 893.24, 1535.06, 895.75, 1522.87, 892.53, 1516.8, 885.4, 1517.9, 864.2, 1511.76, 853.11, 1503.52, 838.05, 1500.29, 826.23, 1501.37, 820.85, 1508.54, 816.19, 1514.27, 815.47]], "area": 2466.0, "bbox": [1500.29, 815.47, 49.78, 80.28], "iscrowd": 0, "attributes": {"occluded": false, "track_id": 331, "keyframe": true}}, {"id": 732, "image_id": 2, "category_id": 1, "segmentation": [[1472.83, 878.2, 1488.7, 884.0, 1513.9, 901.3, 1521.7, 909.8, 1525.5, 918.0, 1528.68, 925.09, 1520.0, 933.2, 1510.3, 932.8, 1495.8, 926.6, 1485.08, 916.43, 1473.43, 908.96, 1467.76, 903.59, 1460.59, 897.02, 1459.4, 886.86, 1463.88, 879.1]], "area": 2002.0, "bbox": [1459.4, 878.2, 69.28, 55.0], "iscrowd": 0, "attributes": {"occluded": false, "track_id": 332, "keyframe": true}}, {"id": 733, "image_id": 2, "category_id": 1, "segmentation": [[1402.39, 1078.22, 1377.66, 1056.65, 1366.55, 1052.34, 1360.1, 1057.72, 1357.23, 1063.81, 1358.3, 1075.64, 1358.56, 1078.0, 1398.48, 1078.0]], "area": 789.0, "bbox": [1357.23, 1052.34, 45.16, 27.66], "iscrowd": 0, "attributes": {"occluded": false, "track_id": 333, "keyframe": false}}, {"id": 734, "image_id": 2, "category_id": 1, "segmentation": [[1489.12, 1071.7, 1479.08, 1072.77, 1460.8, 1048.76, 1455.79, 1016.86, 1456.5, 998.23, 1459.37, 986.4, 1465.11, 982.46, 1474.07, 982.82, 1479.8, 987.83, 1486.61, 998.23, 1491.98, 1016.15, 1494.14, 1025.82, 1495.93, 1041.23, 1495.21, 1055.57, 1494.14, 1061.66]], "area": 2687.0, "bbox": [1455.79, 982.46, 40.14, 90.31], "iscrowd": 0, "attributes": {"occluded": false, "track_id": 334, "keyframe": false}}, {"id": 735, "image_id": 2, "category_id": 1, "segmentation": [[1520.03, 1022.96, 1524.33, 1042.67, 1524.33, 1062.02, 1523.25, 1068.11, 1519.6, 1078.0, 1484.8, 1078.0, 1492.79, 1047.68, 1495.3, 1029.05, 1497.81, 1020.09, 1503.9, 1018.65, 1511.42, 1018.65]], "area": 1869.0, "bbox": [1484.8, 1018.65, 39.53, 61.35], "iscrowd": 0, "attributes": {"occluded": false, "track_id": 335, "keyframe": true}}, {"id": 736, "image_id": 2, "category_id": 1, "segmentation": [[1447.74, 566.73, 1450.23, 580.17, 1443.51, 621.98, 1436.29, 640.4, 1425.84, 641.39, 1417.13, 638.16, 1414.14, 632.43, 1412.9, 619.99, 1415.14, 604.31, 1419.12, 588.88, 1423.1, 575.94, 1426.34, 565.48, 1428.83, 563.74, 1438.04, 563.0]], "area": 2128.0, "bbox": [1412.9, 563.0, 37.33, 78.39], "iscrowd": 0, "attributes": {"occluded": false, "track_id": 336, "keyframe": false}}, {"id": 737, "image_id": 2, "category_id": 1, "segmentation": [[1482.4, 544.9, 1489.12, 560.33, 1489.37, 594.92, 1485.38, 613.59, 1477.92, 618.57, 1470.2, 619.81, 1460.5, 613.09, 1458.51, 599.4, 1458.51, 582.73, 1458.51, 563.81, 1459.5, 552.36, 1461.49, 545.64, 1464.98, 542.66, 1475.43, 540.42]], "area": 2103.0, "bbox": [1458.51, 540.42, 30.86, 79.39], "iscrowd": 0, "attributes": {"occluded": false, "track_id": 337, "keyframe": false}}, {"id": 738, "image_id": 2, "category_id": 1, "segmentation": [[1521.16, 586.48, 1524.3, 604.9, 1525.8, 630.0, 1521.5, 644.2, 1508.2, 647.3, 1494.5, 644.2, 1491.2, 637.2, 1492.2, 623.0, 1492.79, 605.4, 1492.79, 587.23, 1494.78, 580.26, 1499.76, 576.52, 1502.99, 576.28, 1513.7, 577.52]], "area": 2078.0, "bbox": [1491.2, 576.28, 34.6, 71.02], "iscrowd": 0, "attributes": {"occluded": false, "track_id": 338, "keyframe": true}}, {"id": 739, "image_id": 2, "category_id": 1, "segmentation": [[1523.85, 558.08, 1542.8, 562.0, 1560.2, 574.3, 1570.7, 581.6, 1574.37, 591.68, 1574.13, 598.4, 1569.65, 603.38, 1556.7, 603.88, 1548.99, 597.65, 1536.54, 587.95, 1522.86, 580.98, 1513.4, 575.26, 1508.17, 570.03, 1508.42, 563.81, 1510.91, 560.07]], "area": 1625.0, "bbox": [1508.17, 558.08, 66.2, 45.8], "iscrowd": 0, "attributes": {"occluded": false, "track_id": 339, "keyframe": true}}, {"id": 740, "image_id": 2, "category_id": 1, "segmentation": [[1564.22, 622.1, 1551.98, 628.97, 1535.55, 635.54, 1523.61, 644.2, 1523.61, 655.25, 1531.37, 663.61, 1540.63, 666.0, 1554.67, 662.72, 1566.02, 657.34, 1577.96, 648.08, 1586.33, 640.62, 1590.21, 630.76, 1589.91, 623.0, 1583.04, 616.72, 1575.87, 617.02]], "area": 1963.0, "bbox": [1523.61, 616.72, 66.6, 49.28], "iscrowd": 0, "attributes": {"occluded": false, "track_id": 340, "keyframe": false}}, {"id": 741, "image_id": 2, "category_id": 1, "segmentation": [[1525.82, 466.77, 1511.63, 469.26, 1486.74, 472.24, 1471.06, 475.23, 1462.85, 479.71, 1460.86, 487.42, 1465.34, 496.38, 1476.29, 500.62, 1492.47, 500.62, 1506.9, 499.62, 1517.11, 498.87, 1525.57, 497.88, 1533.78, 495.39, 1541.0, 489.91, 1544.48, 486.18, 1546.23, 481.95, 1546.23, 474.23, 1545.73, 472.24, 1541.75, 469.5]], "area": 2241.0, "bbox": [1460.86, 466.77, 85.37, 33.85], "iscrowd": 0, "attributes": {"occluded": false, "track_id": 341, "keyframe": false}}, {"id": 742, "image_id": 2, "category_id": 1, "segmentation": [[1544.48, 507.83, 1516.86, 508.83, 1498.19, 510.82, 1489.98, 517.04, 1488.48, 522.77, 1488.48, 528.49, 1491.22, 534.46, 1502.67, 538.2, 1515.36, 538.94, 1524.57, 539.44, 1537.02, 537.45, 1546.97, 536.7, 1551.45, 536.21, 1558.17, 532.47, 1560.66, 528.74, 1557.67, 518.53, 1556.18, 513.81, 1554.94, 510.07]], "area": 1910.0, "bbox": [1488.48, 507.83, 72.18, 31.61], "iscrowd": 0, "attributes": {"occluded": false, "track_id": 342, "keyframe": false}}, {"id": 743, "image_id": 2, "category_id": 1, "segmentation": [[1598.9, 460.59, 1589.01, 491.55, 1581.27, 521.66, 1570.09, 527.25, 1555.03, 522.09, 1548.15, 513.49, 1548.58, 497.14, 1551.16, 483.81, 1560.62, 467.04, 1572.24, 455.43, 1583.85, 450.27, 1592.88, 447.69, 1597.18, 447.26]], "area": 2603.0, "bbox": [1548.15, 447.26, 50.75, 79.99], "iscrowd": 0, "attributes": {"occluded": false, "track_id": 343, "keyframe": false}}, {"id": 744, "image_id": 2, "category_id": 1, "segmentation": [[1527.08, 408.12, 1559.76, 419.73, 1574.1, 427.8, 1581.7, 437.36, 1579.12, 445.54, 1567.94, 449.84, 1549.01, 447.69, 1527.51, 441.67, 1509.7, 432.5, 1501.27, 426.18, 1502.13, 418.01, 1509.45, 408.55]], "area": 2118.0, "bbox": [1501.27, 408.12, 80.43, 41.72], "iscrowd": 0, "attributes": {"occluded": false, "track_id": 344, "keyframe": true}}, {"id": 745, "image_id": 2, "category_id": 1, "segmentation": [[1464.0, 320.83, 1471.44, 331.58, 1468.78, 342.63, 1457.4, 351.3, 1430.25, 365.03, 1411.74, 373.1, 1403.67, 373.99, 1394.12, 371.01, 1391.73, 362.35, 1394.68, 354.28, 1406.7, 343.8, 1423.9, 332.2, 1442.2, 322.62, 1453.25, 320.53]], "area": 2361.0, "bbox": [1391.73, 320.53, 79.71, 53.46], "iscrowd": 0, "attributes": {"occluded": false, "track_id": 345, "keyframe": true}}, {"id": 746, "image_id": 2, "category_id": 1, "segmentation": [[1412.56, 223.17, 1420.09, 230.34, 1431.28, 255.19, 1438.76, 277.33, 1438.72, 286.61, 1430.48, 293.42, 1419.37, 294.85, 1407.9, 289.48, 1403.24, 275.5, 1396.43, 258.66, 1391.77, 243.96, 1391.42, 231.06, 1393.21, 226.04, 1400.38, 223.53]], "area": 2246.0, "bbox": [1391.42, 223.17, 47.34, 71.68], "iscrowd": 0, "attributes": {"occluded": false, "track_id": 346, "keyframe": false}}, {"id": 747, "image_id": 2, "category_id": 1, "segmentation": [[1441.76, 201.28, 1461.83, 213.47, 1474.37, 233.54, 1479.03, 251.1, 1480.3, 262.8, 1479.1, 272.2, 1467.92, 275.47, 1461.83, 273.68, 1456.45, 265.79, 1452.51, 251.1, 1443.55, 237.48, 1433.16, 225.29, 1427.06, 219.92, 1423.48, 213.47, 1426.7, 205.94]], "area": 2086.0, "bbox": [1423.48, 201.28, 56.82, 74.19], "iscrowd": 0, "attributes": {"occluded": false, "track_id": 347, "keyframe": true}}, {"id": 748, "image_id": 2, "category_id": 1, "segmentation": [[1337.15, 134.45, 1350.89, 157.74, 1356.27, 169.99, 1352.68, 176.86, 1343.43, 182.53, 1335.36, 183.73, 1328.19, 178.05, 1321.32, 166.11, 1308.9, 145.2, 1303.7, 130.6, 1302.6, 122.5, 1308.48, 116.53, 1312.96, 115.33, 1324.91, 117.13]], "area": 1982.0, "bbox": [1302.6, 115.33, 53.67, 68.4], "iscrowd": 0, "attributes": {"occluded": false, "track_id": 348, "keyframe": true}}, {"id": 749, "image_id": 2, "category_id": 1, "segmentation": [[1366.9, 116.63, 1380.94, 121.68, 1404.7, 138.4, 1412.0, 150.38, 1412.89, 162.92, 1410.5, 166.5, 1399.75, 169.49, 1391.39, 167.37, 1384.22, 159.9, 1370.48, 146.17, 1355.55, 139.0, 1348.98, 133.05, 1350.47, 123.8, 1353.16, 119.02]], "area": 1812.0, "bbox": [1348.98, 116.63, 63.91, 52.86], "iscrowd": 0, "attributes": {"occluded": false, "track_id": 349, "keyframe": true}}, {"id": 750, "image_id": 2, "category_id": 1, "segmentation": [[1416.79, 48.61, 1402.15, 54.29, 1386.03, 63.25, 1368.4, 73.8, 1351.08, 80.27, 1338.24, 78.48, 1335.85, 72.51, 1337.34, 62.35, 1343.62, 54.59, 1363.33, 43.54, 1384.23, 34.58, 1399.47, 29.2, 1406.93, 27.11, 1411.71, 27.11, 1417.09, 32.49]], "area": 2215.0, "bbox": [1335.85, 27.11, 81.24, 53.16], "iscrowd": 0, "attributes": {"occluded": false, "track_id": 350, "keyframe": true}}, {"id": 751, "image_id": 2, "category_id": 1, "segmentation": [[1425.9, 0.0, 1443.82, 4.86, 1455.77, 15.91, 1457.26, 28.76, 1453.97, 33.53, 1438.74, 32.94, 1429.78, 29.65, 1410.37, 20.69, 1397.2, 16.2, 1388.4, 13.5, 1381.3, 10.3, 1381.0, 4.0, 1382.7, 1.9, 1386.4, 0.0]], "area": 1627.0, "bbox": [1381.0, 0.0, 76.26, 33.53], "iscrowd": 0, "attributes": {"occluded": false, "track_id": 351, "keyframe": true}}, {"id": 752, "image_id": 2, "category_id": 1, "segmentation": [[1425.8, 76.0, 1423.57, 102.17, 1418.19, 120.09, 1404.15, 120.99, 1395.79, 118.0, 1391.91, 109.34, 1391.01, 96.2, 1393.1, 79.47, 1397.29, 67.23, 1403.56, 58.87, 1410.9, 57.1, 1418.5, 57.9, 1424.7, 62.2]], "area": 1824.0, "bbox": [1391.01, 57.1, 34.79, 63.89], "iscrowd": 0, "attributes": {"occluded": false, "track_id": 352, "keyframe": true}}, {"id": 753, "image_id": 2, "category_id": 1, "segmentation": [[1453.21, 43.43, 1464.26, 49.7, 1480.69, 65.23, 1490.84, 82.26, 1488.75, 93.31, 1480.09, 99.58, 1467.85, 99.28, 1459.1, 88.9, 1452.32, 79.57, 1444.85, 70.01, 1435.59, 59.56, 1433.8, 55.68, 1434.4, 50.9, 1438.58, 46.12]], "area": 1787.0, "bbox": [1433.8, 43.43, 57.04, 56.15], "iscrowd": 0, "attributes": {"occluded": false, "track_id": 353, "keyframe": true}}, {"id": 754, "image_id": 2, "category_id": 1, "segmentation": [[1507.0, 37.5, 1523.0, 60.9, 1531.4, 75.3, 1530.6, 86.6, 1526.5, 91.9, 1517.0, 94.1, 1509.8, 90.7, 1502.5, 83.1, 1493.4, 74.1, 1482.95, 63.54, 1473.1, 49.8, 1472.2, 41.74, 1474.89, 35.47, 1480.86, 31.58, 1492.81, 30.39]], "area": 2128.0, "bbox": [1472.2, 30.39, 59.2, 63.71], "iscrowd": 0, "attributes": {"occluded": false, "track_id": 354, "keyframe": true}}, {"id": 755, "image_id": 2, "category_id": 1, "segmentation": [[1449.1, 87.2, 1459.1, 106.5, 1462.56, 128.55, 1462.56, 155.79, 1455.75, 163.67, 1445.0, 165.47, 1439.27, 162.96, 1435.68, 151.85, 1434.25, 138.23, 1433.7, 124.1, 1431.4, 116.5, 1429.0, 104.8, 1430.2, 98.0, 1432.8, 89.8]], "area": 2016.0, "bbox": [1429.0, 87.2, 33.56, 78.27], "iscrowd": 0, "attributes": {"occluded": false, "track_id": 355, "keyframe": true}}, {"id": 756, "image_id": 2, "category_id": 1, "segmentation": [[1503.06, 149.7, 1504.49, 178.73, 1501.27, 206.32, 1493.74, 212.42, 1479.76, 213.49, 1475.46, 209.91, 1475.1, 196.29, 1474.03, 174.07, 1473.31, 161.17, 1473.67, 154.0, 1476.9, 145.04, 1481.2, 141.81, 1488.72, 141.45, 1495.53, 142.17]], "area": 1947.0, "bbox": [1473.31, 141.45, 31.18, 72.04], "iscrowd": 0, "attributes": {"occluded": false, "track_id": 356, "keyframe": false}}, {"id": 757, "image_id": 2, "category_id": 1, "segmentation": [[1503.5, 376.2, 1492.36, 396.66, 1478.38, 409.2, 1464.4, 412.43, 1452.7, 403.28, 1452.8, 395.18, 1456.9, 386.68, 1465.83, 374.79, 1482.7, 354.9, 1493.5, 347.7, 1505.4, 347.6, 1511.5, 355.4, 1510.4, 365.3]], "area": 2125.0, "bbox": [1452.7, 347.6, 58.8, 64.83], "iscrowd": 0, "attributes": {"occluded": false, "track_id": 357, "keyframe": true}}, {"id": 758, "image_id": 2, "category_id": 1, "segmentation": [[1529.51, 375.16, 1527.72, 393.44, 1518.76, 402.76, 1507.29, 404.19, 1502.63, 401.68, 1499.05, 394.87, 1497.97, 384.12, 1497.97, 375.52, 1501.55, 369.07, 1509.08, 366.92, 1517.32, 366.92, 1524.49, 368.71]], "area": 975.0, "bbox": [1497.97, 366.92, 31.54, 37.27], "iscrowd": 0, "attributes": {"occluded": false, "track_id": 358, "keyframe": false}}, {"id": 759, "image_id": 2, "category_id": 1, "segmentation": [[1511.37, 276.42, 1490.95, 289.69, 1477.69, 309.4, 1481.27, 316.92, 1488.8, 319.07, 1499.91, 314.41, 1516.75, 307.96, 1526.43, 304.02, 1533.24, 299.72, 1539.33, 293.99, 1542.55, 287.53, 1539.33, 277.86, 1535.03, 273.92, 1527.14, 272.48]], "area": 1710.0, "bbox": [1477.69, 272.48, 64.86, 46.59], "iscrowd": 0, "attributes": {"occluded": false, "track_id": 359, "keyframe": false}}, {"id": 760, "image_id": 2, "category_id": 1, "segmentation": [[1615.9, 222.1, 1633.39, 236.8, 1649.1, 259.3, 1652.03, 273.0, 1645.22, 283.03, 1633.03, 281.96, 1625.1, 271.9, 1614.9, 257.3, 1608.7, 251.5, 1603.9, 243.0, 1600.8, 236.0, 1599.8, 229.2, 1607.0, 224.4]], "area": 1660.0, "bbox": [1599.8, 222.1, 52.23, 60.93], "iscrowd": 0, "attributes": {"occluded": false, "track_id": 360, "keyframe": true}}, {"id": 761, "image_id": 2, "category_id": 1, "segmentation": [[1652.22, 296.49, 1650.79, 312.98, 1638.24, 350.25, 1628.57, 364.23, 1616.02, 362.44, 1610.65, 351.69, 1610.29, 331.26, 1614.23, 316.21, 1618.53, 304.38, 1624.27, 295.78, 1631.08, 291.12, 1646.13, 288.61, 1651.15, 288.61]], "area": 2195.0, "bbox": [1610.29, 288.61, 41.93, 75.62], "iscrowd": 0, "attributes": {"occluded": false, "track_id": 361, "keyframe": false}}, {"id": 762, "image_id": 2, "category_id": 1, "segmentation": [[1639.9, 172.9, 1610.19, 186.74, 1601.7, 197.8, 1602.3, 206.4, 1608.2, 214.5, 1625.96, 212.91, 1646.38, 202.87, 1659.64, 198.57, 1667.89, 194.63, 1672.8, 188.8, 1673.5, 181.0, 1672.3, 174.8, 1665.5, 171.2, 1655.0, 169.0]], "area": 2023.0, "bbox": [1601.7, 169.0, 71.8, 45.5], "iscrowd": 0, "attributes": {"occluded": false, "track_id": 362, "keyframe": true}}, {"id": 763, "image_id": 2, "category_id": 1, "segmentation": [[1665.82, 95.33, 1676.22, 90.31, 1689.48, 95.69, 1694.14, 106.08, 1689.48, 115.76, 1680.88, 123.64, 1661.16, 140.49, 1645.39, 151.6, 1632.49, 153.75, 1625.32, 146.22, 1627.7, 135.1, 1637.0, 126.0, 1647.55, 112.89]], "area": 2114.0, "bbox": [1625.32, 90.31, 68.82, 63.44], "iscrowd": 0, "attributes": {"occluded": false, "track_id": 363, "keyframe": true}}, {"id": 764, "image_id": 2, "category_id": 1, "segmentation": [[1769.14, 55.42, 1774.81, 81.7, 1772.72, 105.3, 1763.46, 112.76, 1751.22, 111.27, 1746.4, 96.3, 1744.0, 82.9, 1738.1, 68.3, 1734.49, 54.82, 1737.18, 47.36, 1743.15, 41.09, 1752.41, 41.09, 1758.98, 43.18]], "area": 2017.0, "bbox": [1734.49, 41.09, 40.32, 71.67], "iscrowd": 0, "attributes": {"occluded": false, "track_id": 364, "keyframe": false}}, {"id": 765, "image_id": 2, "category_id": 1, "segmentation": [[1636.1, 944.96, 1612.45, 959.65, 1595.24, 976.14, 1588.08, 989.04, 1598.11, 1002.3, 1606.71, 1002.3, 1621.76, 996.21, 1635.03, 984.74, 1648.29, 971.12, 1651.51, 962.16, 1647.57, 951.05, 1645.78, 947.83]], "area": 2028.0, "bbox": [1588.08, 944.96, 63.43, 57.34], "iscrowd": 0, "attributes": {"occluded": false, "track_id": 365, "keyframe": true}}, {"id": 766, "image_id": 2, "category_id": 1, "segmentation": [[1655.3, 897.41, 1648.85, 911.75, 1631.29, 942.21, 1617.67, 951.89, 1607.28, 955.47, 1595.81, 952.25, 1593.3, 943.64, 1596.17, 932.89, 1606.2, 918.56, 1619.08, 904.57, 1626.43, 888.95, 1635.23, 883.43, 1643.48, 884.15, 1654.23, 888.81]], "area": 2350.0, "bbox": [1593.3, 883.43, 62.0, 72.04], "iscrowd": 0, "attributes": {"occluded": false, "track_id": 366, "keyframe": false}}, {"id": 767, "image_id": 2, "category_id": 1, "segmentation": [[1683.1, 988.4, 1690.0, 993.4, 1697.39, 1006.15, 1695.95, 1026.94, 1689.86, 1033.75, 1679.11, 1034.83, 1673.37, 1031.24, 1672.66, 1020.49, 1672.0, 1013.4, 1658.4, 1014.3, 1643.6, 1008.5, 1633.2, 1005.0, 1641.5, 986.1, 1655.5, 985.0, 1671.7, 986.6]], "area": 1901.0, "bbox": [1633.2, 985.0, 64.19, 49.83], "iscrowd": 0, "attributes": {"occluded": false, "track_id": 367, "keyframe": true}}, {"id": 768, "image_id": 2, "category_id": 1, "segmentation": [[1721.96, 969.09, 1730.21, 981.99, 1739.89, 1015.32, 1741.68, 1041.49, 1733.43, 1050.09, 1717.31, 1049.37, 1713.36, 1043.64, 1707.63, 1022.85, 1704.05, 1006.36, 1698.2, 988.1, 1699.75, 975.18, 1699.75, 969.09, 1713.72, 966.94]], "area": 2491.0, "bbox": [1698.2, 966.94, 43.48, 83.15], "iscrowd": 0, "attributes": {"occluded": false, "track_id": 368, "keyframe": true}}, {"id": 769, "image_id": 2, "category_id": 1, "segmentation": [[1763.54, 892.39, 1762.11, 911.39, 1753.86, 938.99, 1745.62, 958.7, 1737.02, 963.36, 1727.34, 961.92, 1719.82, 955.11, 1718.02, 946.15, 1721.25, 929.67, 1727.34, 908.88, 1733.43, 895.26, 1739.17, 886.3, 1749.2, 883.43, 1757.45, 886.3]], "area": 2426.0, "bbox": [1718.02, 883.43, 45.52, 79.93], "iscrowd": 0, "attributes": {"occluded": false, "track_id": 369, "keyframe": false}}, {"id": 770, "image_id": 2, "category_id": 1, "segmentation": [[1802.6, 893.11, 1805.11, 911.39, 1800.81, 942.21, 1794.0, 960.85, 1788.98, 967.3, 1780.03, 968.73, 1772.5, 967.66, 1768.56, 962.28, 1767.84, 949.38, 1772.86, 927.52, 1776.44, 909.24, 1778.95, 897.41, 1781.46, 890.24, 1792.21, 888.81]], "area": 2158.0, "bbox": [1767.84, 888.81, 37.27, 79.92], "iscrowd": 0, "attributes": {"occluded": false, "track_id": 370, "keyframe": false}}, {"id": 771, "image_id": 2, "category_id": 1, "segmentation": [[1636.0, 801.92, 1650.69, 810.52, 1673.27, 833.81, 1681.87, 848.86, 1679.36, 862.84, 1672.19, 867.14, 1660.01, 865.35, 1650.69, 857.47, 1637.43, 843.85, 1627.04, 830.59, 1619.51, 819.48, 1618.43, 811.95, 1621.66, 802.63]], "area": 2239.0, "bbox": [1618.43, 801.92, 63.44, 65.22], "iscrowd": 0, "attributes": {"occluded": false, "track_id": 371, "keyframe": true}}, {"id": 772, "image_id": 2, "category_id": 1, "segmentation": [[1544.18, 780.37, 1566.4, 782.88, 1589.4, 802.9, 1598.4, 811.7, 1602.4, 823.5, 1603.2, 832.8, 1590.4, 837.1, 1577.4, 828.9, 1563.3, 816.9, 1548.8, 810.7, 1539.52, 801.16, 1535.58, 791.84, 1537.37, 786.11]], "area": 1987.0, "bbox": [1535.58, 780.37, 67.62, 56.73], "iscrowd": 0, "attributes": {"occluded": false, "track_id": 372, "keyframe": true}}, {"id": 773, "image_id": 2, "category_id": 1, "segmentation": [[1685.9, 736.46, 1684.7, 754.08, 1678.13, 770.8, 1668.28, 807.24, 1656.03, 807.84, 1650.96, 802.46, 1645.88, 787.83, 1643.49, 776.48, 1643.19, 764.83, 1648.87, 748.4, 1654.54, 737.95, 1659.92, 729.89, 1666.49, 726.6, 1674.85, 726.6, 1682.61, 728.09]], "area": 2420.0, "bbox": [1643.19, 726.6, 42.71, 81.24], "iscrowd": 0, "attributes": {"occluded": false, "track_id": 373, "keyframe": false}}, {"id": 774, "image_id": 2, "category_id": 1, "segmentation": [[1630.91, 722.3, 1621.36, 730.96, 1616.28, 748.88, 1622.85, 757.54, 1633.6, 757.84, 1640.47, 757.24, 1648.24, 749.18, 1662.87, 731.56, 1666.75, 719.91, 1666.75, 708.26, 1662.57, 704.68, 1651.82, 704.38, 1645.55, 706.77]], "area": 1694.0, "bbox": [1616.28, 704.38, 50.47, 53.46], "iscrowd": 0, "attributes": {"occluded": false, "track_id": 374, "keyframe": true}}, {"id": 775, "image_id": 2, "category_id": 1, "segmentation": [[1616.65, 761.92, 1606.49, 763.71, 1601.42, 773.86, 1602.31, 781.93, 1617.25, 787.3, 1636.06, 790.59, 1657.27, 796.56, 1672.8, 799.85, 1679.96, 800.15, 1685.34, 796.26, 1688.01, 786.99, 1681.51, 774.19, 1672.81, 768.49, 1646.51, 763.09, 1628.89, 761.32]], "area": 2296.0, "bbox": [1601.42, 761.32, 86.59, 38.83], "iscrowd": 0, "attributes": {"occluded": false, "track_id": 375, "keyframe": true}}, {"id": 776, "image_id": 2, "category_id": 1, "segmentation": [[1755.28, 715.85, 1765.43, 727.5, 1777.98, 746.91, 1783.35, 764.53, 1784.55, 777.37, 1783.05, 784.24, 1772.3, 789.92, 1764.54, 790.52, 1759.46, 786.93, 1756.17, 777.08, 1753.78, 764.23, 1743.21, 747.96, 1734.67, 733.77, 1732.88, 725.71, 1738.25, 718.54]], "area": 2158.0, "bbox": [1732.88, 715.85, 51.67, 74.67], "iscrowd": 0, "attributes": {"occluded": false, "track_id": 376, "keyframe": false}}, {"id": 777, "image_id": 2, "category_id": 1, "segmentation": [[1749.3, 791.11, 1752.59, 807.24, 1753.49, 844.57, 1751.4, 870.85, 1742.44, 876.23, 1731.98, 875.04, 1725.71, 864.58, 1722.13, 850.25, 1718.54, 829.94, 1719.14, 816.5, 1721.23, 799.77, 1724.22, 789.02, 1727.2, 786.04, 1734.97, 784.84, 1742.14, 784.84]], "area": 2653.0, "bbox": [1718.54, 784.84, 34.95, 91.39], "iscrowd": 0, "attributes": {"occluded": false, "track_id": 377, "keyframe": false}}, {"id": 778, "image_id": 2, "category_id": 1, "segmentation": [[1798.45, 761.12, 1817.21, 766.56, 1837.41, 783.94, 1852.94, 803.06, 1854.13, 816.5, 1851.45, 818.29, 1848.76, 820.08, 1836.81, 817.69, 1832.48, 815.3, 1828.15, 812.91, 1817.4, 806.05, 1799.78, 799.47, 1794.7, 796.34, 1788.13, 790.66, 1784.99, 784.09, 1782.83, 775.73, 1786.17, 767.55, 1795.01, 761.56]], "area": 2278.0, "bbox": [1782.83, 761.12, 71.3, 58.96], "iscrowd": 0, "attributes": {"occluded": false, "track_id": 378, "keyframe": false}}, {"id": 779, "image_id": 2, "category_id": 1, "segmentation": [[1708.53, 220.23, 1700.28, 241.02, 1696.34, 262.16, 1699.21, 270.76, 1708.53, 273.63, 1716.41, 271.48, 1719.99, 266.1, 1724.3, 257.5, 1729.67, 246.39, 1736.84, 238.15, 1741.5, 231.34, 1741.86, 220.95, 1741.86, 214.49, 1737.1, 210.7, 1730.03, 208.76, 1720.35, 209.12, 1717.13, 211.27]], "area": 1864.0, "bbox": [1696.34, 208.76, 45.52, 64.87], "iscrowd": 0, "attributes": {"occluded": false, "track_id": 379, "keyframe": true}}, {"id": 780, "image_id": 2, "category_id": 1, "segmentation": [[1729.13, 286.17, 1736.14, 304.98, 1741.16, 323.99, 1741.16, 331.34, 1736.13, 339.2, 1723.39, 341.57, 1719.26, 341.21, 1712.44, 332.59, 1705.82, 317.34, 1701.9, 303.38, 1700.1, 291.91, 1700.1, 285.46, 1706.2, 280.08, 1715.87, 277.93, 1722.32, 277.21, 1725.55, 278.65]], "area": 1864.0, "bbox": [1700.1, 277.21, 41.06, 64.36], "iscrowd": 0, "attributes": {"occluded": false, "track_id": 380, "keyframe": false}}, {"id": 781, "image_id": 2, "category_id": 1, "segmentation": [[1783.3, 176.31, 1786.6, 200.6, 1786.0, 212.9, 1776.83, 221.36, 1767.87, 221.61, 1760.16, 218.62, 1754.93, 215.39, 1753.69, 205.93, 1755.93, 192.74, 1752.69, 180.54, 1748.71, 169.09, 1749.7, 161.88, 1753.94, 155.65, 1761.4, 153.41, 1770.36, 153.41, 1778.08, 157.65]], "area": 1988.0, "bbox": [1748.71, 153.41, 37.89, 68.2], "iscrowd": 0, "attributes": {"occluded": false, "track_id": 381, "keyframe": true}}, {"id": 782, "image_id": 2, "category_id": 1, "segmentation": [[1861.91, 197.43, 1874.11, 208.62, 1884.81, 222.06, 1895.26, 237.74, 1904.72, 258.9, 1904.72, 273.33, 1899.74, 277.32, 1887.3, 275.82, 1876.59, 268.11, 1864.15, 255.66, 1857.43, 245.46, 1849.47, 232.77, 1840.51, 217.34, 1838.02, 211.36, 1840.01, 205.14, 1844.99, 200.91, 1850.96, 198.17]], "area": 2806.0, "bbox": [1838.02, 197.43, 66.7, 79.89], "iscrowd": 0, "attributes": {"occluded": false, "track_id": 382, "keyframe": false}}, {"id": 783, "image_id": 2, "category_id": 1, "segmentation": [[1680.87, 475.34, 1686.46, 488.24, 1693.34, 535.55, 1693.77, 550.6, 1680.87, 554.9, 1673.13, 551.46, 1664.96, 541.14, 1658.08, 529.53, 1652.49, 509.75, 1652.06, 489.1, 1652.49, 477.92, 1656.79, 472.76, 1667.97, 471.04]], "area": 2608.0, "bbox": [1652.06, 471.04, 41.71, 83.86], "iscrowd": 0, "attributes": {"occluded": false, "track_id": 383, "keyframe": false}}, {"id": 784, "image_id": 2, "category_id": 1, "segmentation": [[1702.38, 430.18, 1671.41, 430.61, 1652.49, 437.92, 1647.33, 445.23, 1651.63, 456.85, 1662.38, 459.86, 1684.31, 462.44, 1697.21, 462.44, 1703.24, 461.15, 1706.68, 457.71, 1706.68, 444.37, 1706.68, 440.07]], "area": 1617.0, "bbox": [1647.33, 430.18, 59.35, 32.26], "iscrowd": 0, "attributes": {"occluded": false, "track_id": 384, "keyframe": false}}, {"id": 785, "image_id": 2, "category_id": 1, "segmentation": [[1733.77, 426.74, 1739.36, 461.58, 1733.34, 472.33, 1716.57, 473.19, 1705.39, 468.03, 1701.52, 458.57, 1698.08, 439.21, 1697.64, 423.3, 1698.94, 409.97, 1702.38, 398.36, 1713.13, 393.2, 1719.58, 391.48, 1726.46, 393.63, 1730.76, 398.79]], "area": 2684.0, "bbox": [1697.64, 391.48, 41.72, 81.71], "iscrowd": 0, "attributes": {"occluded": false, "track_id": 385, "keyframe": false}}, {"id": 786, "image_id": 2, "category_id": 1, "segmentation": [[1685.07, 556.09, 1681.95, 583.88, 1677.6, 617.69, 1674.49, 623.7, 1666.81, 626.4, 1653.95, 625.98, 1647.73, 623.08, 1643.79, 616.23, 1644.0, 603.38, 1645.87, 587.61, 1655.82, 560.44, 1658.1, 552.56, 1664.12, 549.87, 1670.75, 549.45, 1681.54, 550.9]], "area": 2425.0, "bbox": [1643.79, 549.45, 41.28, 76.95], "iscrowd": 0, "attributes": {"occluded": false, "track_id": 386, "keyframe": false}}, {"id": 787, "image_id": 2, "category_id": 1, "segmentation": [[1694.0, 630.5, 1696.1, 646.6, 1694.9, 667.9, 1686.34, 683.69, 1672.0, 690.56, 1661.25, 693.25, 1656.77, 689.66, 1654.68, 681.6, 1657.96, 672.94, 1664.54, 666.07, 1666.63, 652.93, 1661.2, 644.4, 1662.2, 629.9, 1673.8, 624.7, 1688.1, 625.7]], "area": 2013.0, "bbox": [1654.68, 624.7, 41.42, 68.55], "iscrowd": 0, "attributes": {"occluded": false, "track_id": 387, "keyframe": true}}, {"id": 788, "image_id": 2, "category_id": 1, "segmentation": [[1776.48, 559.62, 1776.18, 584.11, 1776.18, 596.95, 1782.16, 618.46, 1777.68, 633.09, 1768.72, 636.08, 1759.16, 633.99, 1751.4, 628.31, 1744.53, 611.59, 1742.14, 594.56, 1741.84, 577.24, 1743.33, 559.32, 1753.19, 549.47, 1760.65, 548.27, 1771.41, 550.06]], "area": 2732.0, "bbox": [1741.84, 548.27, 40.32, 87.81], "iscrowd": 0, "attributes": {"occluded": false, "track_id": 388, "keyframe": false}}, {"id": 789, "image_id": 2, "category_id": 1, "segmentation": [[1858.41, 646.41, 1857.81, 674.49, 1850.04, 688.22, 1834.81, 691.21, 1822.86, 687.33, 1816.29, 678.37, 1820.1, 668.3, 1829.44, 664.33, 1829.73, 647.01, 1821.07, 636.85, 1819.58, 625.51, 1824.96, 620.16, 1833.92, 616.28, 1840.19, 617.14, 1849.45, 621.62, 1855.72, 628.49]], "area": 2301.0, "bbox": [1816.29, 616.28, 42.12, 74.93], "iscrowd": 0, "attributes": {"occluded": false, "track_id": 389, "keyframe": true}}, {"id": 790, "image_id": 2, "category_id": 1, "segmentation": [[1835.15, 520.88, 1843.39, 534.5, 1848.76, 564.25, 1848.05, 586.11, 1838.01, 599.01, 1825.47, 602.96, 1818.3, 600.45, 1814.8, 592.6, 1816.5, 575.3, 1818.9, 560.6, 1812.6, 548.1, 1809.34, 531.28, 1811.85, 524.11, 1825.11, 518.73]], "area": 2434.0, "bbox": [1809.34, 518.73, 39.42, 84.23], "iscrowd": 0, "attributes": {"occluded": false, "track_id": 390, "keyframe": true}}, {"id": 791, "image_id": 2, "category_id": 1, "segmentation": [[1908.4, 851.76, 1912.53, 870.34, 1908.91, 910.6, 1900.14, 930.72, 1883.62, 933.82, 1876.4, 925.56, 1873.3, 906.47, 1873.3, 883.76, 1874.34, 865.7, 1880.53, 854.86, 1887.75, 848.15, 1897.56, 846.6]], "area": 2804.0, "bbox": [1873.3, 846.6, 39.23, 87.22], "iscrowd": 0, "attributes": {"occluded": false, "track_id": 391, "keyframe": false}}, {"id": 792, "image_id": 2, "category_id": 1, "segmentation": [[1826.97, 92.28, 1823.35, 137.7, 1809.94, 145.95, 1793.94, 141.31, 1786.71, 132.54, 1788.7, 118.9, 1793.2, 111.1, 1794.3, 84.4, 1796.52, 71.64, 1805.81, 66.48, 1815.1, 65.44, 1823.87, 70.61]], "area": 2457.0, "bbox": [1786.71, 65.44, 40.26, 80.51], "iscrowd": 0, "attributes": {"occluded": false, "track_id": 392, "keyframe": true}}, {"id": 793, "image_id": 2, "category_id": 1, "segmentation": [[1810.7, 7.6, 1812.1, 32.8, 1816.9, 51.0, 1810.08, 57.77, 1796.15, 58.28, 1787.37, 52.09, 1782.5, 37.9, 1780.7, 22.8, 1775.2, 8.2, 1767.2, 0.0, 1806.4, 0.0]], "area": 1804.0, "bbox": [1767.2, 0.0, 49.7, 58.28], "iscrowd": 0, "attributes": {"occluded": false, "track_id": 393, "keyframe": true}}, {"id": 794, "image_id": 2, "category_id": 1, "segmentation": [[1860.0, 0.0, 1842.1, 11.8, 1835.37, 20.61, 1840.53, 29.9, 1848.79, 30.93, 1870.98, 29.9, 1883.88, 23.7, 1893.69, 18.03, 1910.72, 9.77, 1913.3, 6.16, 1915.76, 0.0]], "area": 1658.0, "bbox": [1835.37, 0.0, 80.39, 30.93], "iscrowd": 0, "attributes": {"occluded": false, "track_id": 394, "keyframe": true}}, {"id": 795, "image_id": 2, "category_id": 1, "segmentation": [[1916.36, 65.76, 1912.81, 93.07, 1911.26, 100.91, 1901.97, 110.98, 1890.88, 114.59, 1879.01, 110.46, 1874.88, 98.33, 1876.42, 91.11, 1881.99, 76.73, 1883.26, 63.55, 1887.48, 47.89, 1890.88, 44.89, 1898.73, 39.74, 1900.79, 38.97, 1906.86, 40.71, 1913.16, 44.07, 1916.75, 51.06]], "area": 2274.0, "bbox": [1874.88, 38.97, 41.87, 75.62], "iscrowd": 0, "attributes": {"occluded": false, "track_id": 395, "keyframe": false}}, {"id": 796, "image_id": 2, "category_id": 1, "segmentation": [[529.66, 0.0, 517.59, 31.46, 526.51, 43.05, 538.99, 46.62, 551.3, 36.7, 558.4, 9.0, 560.84, 0.0]], "area": 1386.0, "bbox": [517.59, 0.0, 43.25, 46.62], "iscrowd": 0, "attributes": {"occluded": false, "track_id": 396, "keyframe": true}}, {"id": 797, "image_id": 2, "category_id": 1, "segmentation": [[648.09, 810.7, 648.09, 845.9, 640.14, 856.69, 618.56, 852.71, 613.45, 841.93, 612.89, 823.76, 619.7, 787.99, 631.62, 782.31, 647.52, 787.99, 649.79, 796.5]], "area": 2242.0, "bbox": [612.89, 782.31, 36.9, 74.38], "iscrowd": 0, "attributes": {"occluded": false, "track_id": 397, "keyframe": true}}, {"id": 798, "image_id": 2, "category_id": 1, "segmentation": [[746.3, 61.5, 753.9, 77.1, 744.4, 84.7, 729.8, 94.1, 712.3, 104.1, 692.4, 116.38, 676.79, 112.6, 675.84, 100.77, 680.1, 86.58, 697.6, 75.4, 728.0, 62.2]], "area": 2327.0, "bbox": [675.84, 61.5, 78.06, 54.88], "iscrowd": 0, "attributes": {"occluded": false, "track_id": 398, "keyframe": true}}, {"id": 799, "image_id": 2, "category_id": 1, "segmentation": [[838.42, 146.35, 804.35, 157.23, 783.06, 171.9, 778.33, 183.73, 787.32, 191.3, 811.45, 187.51, 838.42, 176.63, 847.88, 169.53, 851.19, 163.38, 851.66, 153.44, 850.24, 149.19]], "area": 1947.0, "bbox": [778.33, 146.35, 73.33, 44.95], "iscrowd": 0, "attributes": {"occluded": false, "track_id": 399, "keyframe": true}}, {"id": 800, "image_id": 2, "category_id": 1, "segmentation": [[969.8, 487.0, 998.31, 504.42, 1003.04, 521.93, 987.9, 529.97, 965.8, 524.2, 939.2, 506.5, 935.3, 493.0, 937.6, 485.0, 950.7, 480.7]], "area": 2016.0, "bbox": [935.3, 480.7, 67.74, 49.27], "iscrowd": 0, "attributes": {"occluded": false, "track_id": 400, "keyframe": true}}, {"id": 801, "image_id": 3, "category_id": 1, "segmentation": [[25.94, 0.86, 28.09, 25.94, 28.81, 44.94, 22.36, 49.96, 6.95, 49.6, 0.14, 43.15, 0.0, 41.97, 0.0, 0.0, 16.8, -0.0]], "area": 1337.0, "bbox": [0.0, 0.0, 28.81, 49.96], "iscrowd": 0, "attributes": {"occluded": false, "track_id": 0, "keyframe": false}}, {"id": 802, "image_id": 3, "category_id": 1, "segmentation": [[80.6, 19.06, 83.47, 43.08, 95.65, 60.28, 97.44, 75.69, 83.47, 83.93, 73.43, 81.42, 59.81, 66.37, 53.0, 52.04, 49.06, 40.57, 49.06, 23.72, 51.21, 15.48, 62.68, 9.74, 76.3, 9.74]], "area": 2311.0, "bbox": [49.06, 9.74, 48.38, 74.19], "iscrowd": 0, "attributes": {"occluded": false, "track_id": 1, "keyframe": false}}, {"id": 803, "image_id": 3, "category_id": 1, "segmentation": [[159.37, 0.0, 171.27, 24.8, 172.35, 42.72, 166.97, 49.88, 156.94, 49.88, 147.62, 46.3, 137.58, 32.68, 124.32, 9.74, 119.21, 0.0]], "area": 1712.0, "bbox": [119.21, 0.0, 53.14, 49.88], "iscrowd": 0, "attributes": {"occluded": false, "track_id": 2, "keyframe": false}}, {"id": 804, "image_id": 3, "category_id": 1, "segmentation": [[263.74, 16.91, 259.08, 39.85, 253.34, 73.18, 251.19, 90.74, 242.95, 93.25, 233.27, 92.18, 226.11, 86.08, 223.96, 71.03, 222.16, 53.83, 225.75, 33.4, 236.5, 12.25, 246.53, 5.09, 262.66, 8.67]], "area": 2595.0, "bbox": [222.16, 5.09, 41.58, 88.16], "iscrowd": 0, "attributes": {"occluded": false, "track_id": 3, "keyframe": false}}, {"id": 805, "image_id": 3, "category_id": 1, "segmentation": [[217.08, 52.25, 217.47, 68.71, 220.9, 85.6, 214.25, 95.95, 200.63, 96.67, 193.46, 94.16, 190.95, 81.26, 188.08, 66.92, 188.08, 49.36, 190.59, 41.48, 197.4, 31.8, 205.65, 28.22, 216.04, 28.93, 220.68, 34.65, 218.5, 43.6]], "area": 1837.0, "bbox": [188.08, 28.22, 32.82, 68.45], "iscrowd": 0, "attributes": {"occluded": false, "track_id": 4, "keyframe": false}}, {"id": 806, "image_id": 3, "category_id": 1, "segmentation": [[143.32, 60.28, 158.37, 66.01, 163.03, 75.69, 159.09, 90.02, 155.86, 97.55, 152.28, 121.2, 149.77, 138.41, 143.32, 145.58, 130.77, 144.5, 123.96, 140.92, 119.66, 130.16, 117.87, 118.7, 118.59, 98.98, 123.25, 82.86, 129.7, 72.11]], "area": 2677.0, "bbox": [117.87, 60.28, 45.16, 85.3], "iscrowd": 0, "attributes": {"occluded": false, "track_id": 5, "keyframe": false}}, {"id": 807, "image_id": 3, "category_id": 1, "segmentation": [[96.8, 163.8, 111.73, 176.97, 132.87, 195.6, 140.04, 210.66, 131.08, 219.97, 119.61, 221.41, 105.27, 212.81, 93.81, 201.34, 74.3, 184.8, 66.8, 175.1, 69.4, 161.7, 78.4, 156.9, 88.3, 158.4]], "area": 2324.0, "bbox": [66.8, 156.9, 73.24, 64.51], "iscrowd": 0, "attributes": {"occluded": false, "track_id": 6, "keyframe": true}}, {"id": 808, "image_id": 3, "category_id": 1, "segmentation": [[52.62, 216.4, 45.75, 233.42, 49.03, 270.16, 46.94, 277.92, 43.36, 283.3, 34.1, 285.69, 21.55, 283.3, 16.78, 276.13, 13.49, 265.08, 15.28, 245.07, 18.57, 225.36, 26.93, 211.32, 31.41, 208.63, 44.25, 207.74]], "area": 2290.0, "bbox": [13.49, 207.74, 39.13, 77.95], "iscrowd": 0, "attributes": {"occluded": false, "track_id": 7, "keyframe": false}}, {"id": 809, "image_id": 3, "category_id": 1, "segmentation": [[93.53, 215.5, 113.84, 225.66, 139.52, 239.99, 147.89, 251.94, 141.62, 263.89, 129.97, 265.98, 116.23, 260.9, 98.31, 252.84, 73.82, 242.38, 67.55, 234.32, 69.04, 221.78, 76.51, 217.3, 80.39, 214.61]], "area": 2324.0, "bbox": [67.55, 214.61, 80.34, 51.37], "iscrowd": 0, "attributes": {"occluded": false, "track_id": 8, "keyframe": false}}, {"id": 810, "image_id": 3, "category_id": 1, "segmentation": [[223.54, 221.03, 226.82, 236.26, 229.21, 263.44, 231.3, 293.01, 228.62, 298.38, 220.85, 301.67, 212.19, 301.37, 205.02, 298.08, 202.33, 294.8, 197.55, 279.27, 194.27, 262.84, 192.48, 245.22, 195.17, 229.99, 197.85, 218.94, 202.93, 216.85, 215.77, 216.55]], "area": 2635.0, "bbox": [192.48, 216.55, 38.82, 85.12], "iscrowd": 0, "attributes": {"occluded": false, "track_id": 9, "keyframe": false}}, {"id": 811, "image_id": 3, "category_id": 1, "segmentation": [[213.89, 315.4, 220.11, 325.14, 239.61, 344.85, 244.38, 355.01, 239.82, 361.44, 226.15, 363.1, 217.65, 362.06, 207.9, 352.52, 194.4, 340.91, 182.6, 328.05, 180.92, 322.03, 181.95, 311.46, 184.23, 305.65, 194.83, 302.54, 202.9, 302.74]], "area": 2041.0, "bbox": [180.92, 302.54, 63.46, 60.56], "iscrowd": 0, "attributes": {"occluded": false, "track_id": 10, "keyframe": false}}, {"id": 812, "image_id": 3, "category_id": 1, "segmentation": [[0.0, 335.15, 0.0, 331.81, 12.29, 329.94, 21.42, 336.16, 21.63, 345.7, 14.78, 354.0, 4.62, 362.09, 0.0, 365.4, 0.0, 369.19]], "area": 532.0, "bbox": [0.0, 329.94, 21.63, 39.25], "iscrowd": 0, "attributes": {"occluded": false, "track_id": 11, "keyframe": true}}, {"id": 813, "image_id": 3, "category_id": 1, "segmentation": [[158.5, 334.8, 153.4, 344.8, 148.5, 361.1, 148.3, 375.3, 151.8, 389.5, 151.6, 402.5, 145.52, 412.97, 132.9, 413.0, 128.1, 405.1, 123.4, 397.2, 119.5, 380.2, 120.7, 362.2, 123.36, 347.64, 126.8, 340.2, 130.66, 332.24, 135.06, 328.14, 144.31, 327.42, 151.05, 327.94]], "area": 2304.0, "bbox": [119.5, 327.42, 39.0, 85.58], "iscrowd": 0, "attributes": {"occluded": false, "track_id": 12, "keyframe": true}}, {"id": 814, "image_id": 3, "category_id": 1, "segmentation": [[141.1, 458.3, 122.5, 477.5, 108.1, 482.6, 95.06, 497.74, 84.07, 500.23, 71.42, 497.74, 64.36, 492.12, 66.0, 475.1, 78.5, 466.0, 88.6, 455.5, 99.2, 448.2, 115.5, 441.9, 129.5, 440.0, 139.9, 446.2]], "area": 2599.0, "bbox": [64.36, 440.0, 76.74, 60.23], "iscrowd": 0, "attributes": {"occluded": false, "track_id": 13, "keyframe": true}}, {"id": 815, "image_id": 3, "category_id": 1, "segmentation": [[0.0, 532.52, 3.01, 543.07, 12.97, 563.48, 13.46, 575.67, 5.0, 580.4, 0.0, 581.9, 0.0, 579.92]], "area": 387.0, "bbox": [0.0, 532.52, 13.46, 49.38], "iscrowd": 0, "attributes": {"occluded": false, "track_id": 14, "keyframe": false}}, {"id": 816, "image_id": 3, "category_id": 1, "segmentation": [[169.14, 415.29, 180.09, 407.57, 194.78, 401.6, 208.22, 403.84, 225.89, 404.34, 244.06, 408.07, 256.3, 418.8, 258.5, 429.0, 253.4, 439.1, 241.07, 439.68, 219.91, 435.45, 192.79, 435.45, 177.35, 435.45, 170.39, 431.22]], "area": 2573.0, "bbox": [169.14, 401.6, 89.36, 38.08], "iscrowd": 0, "attributes": {"occluded": false, "track_id": 15, "keyframe": true}}, {"id": 817, "image_id": 3, "category_id": 1, "segmentation": [[171.5, 518.4, 182.7, 519.9, 190.7, 530.6, 186.0, 540.2, 163.39, 553.04, 140.49, 579.18, 131.28, 584.65, 123.57, 585.4, 118.34, 581.17, 114.61, 570.71, 114.61, 561.75, 123.3, 546.9, 132.7, 537.8, 143.6, 532.2, 153.8, 522.8]], "area": 2538.0, "bbox": [114.61, 518.4, 76.09, 67.0], "iscrowd": 0, "attributes": {"occluded": false, "track_id": 16, "keyframe": true}}, {"id": 818, "image_id": 3, "category_id": 1, "segmentation": [[83.24, 676.92, 101.16, 706.79, 110.72, 721.42, 112.51, 732.77, 105.64, 738.75, 96.68, 742.63, 88.62, 739.94, 77.56, 730.68, 59.94, 705.59, 53.37, 682.3, 53.07, 674.53, 58.15, 669.16, 71.89, 668.26]], "area": 2452.0, "bbox": [53.07, 668.26, 59.44, 74.37], "iscrowd": 0, "attributes": {"occluded": false, "track_id": 17, "keyframe": true}}, {"id": 819, "image_id": 3, "category_id": 1, "segmentation": [[124.0, 757.4, 132.8, 763.2, 135.4, 776.8, 124.28, 781.72, 100.66, 791.05, 78.86, 801.21, 64.23, 805.09, 56.46, 803.6, 50.79, 796.73, 50.19, 787.77, 59.75, 773.43, 82.58, 764.12, 102.68, 757.82, 112.0, 759.4]], "area": 2431.0, "bbox": [50.19, 757.4, 85.21, 47.69], "iscrowd": 0, "attributes": {"occluded": false, "track_id": 18, "keyframe": true}}, {"id": 820, "image_id": 3, "category_id": 1, "segmentation": [[110.62, 808.76, 106.63, 824.19, 92.69, 852.81, 82.99, 869.73, 68.06, 870.48, 59.1, 868.24, 55.61, 861.77, 56.86, 851.57, 61.34, 839.12, 73.28, 817.72, 83.98, 805.27, 88.96, 800.79, 101.65, 801.29]], "area": 2278.0, "bbox": [55.61, 800.79, 55.01, 69.69], "iscrowd": 0, "attributes": {"occluded": false, "track_id": 19, "keyframe": false}}, {"id": 821, "image_id": 3, "category_id": 1, "segmentation": [[155.61, 794.99, 141.68, 805.45, 130.97, 816.4, 121.02, 833.57, 118.03, 847.76, 123.01, 856.22, 133.96, 861.7, 144.66, 859.95, 152.38, 854.48, 158.35, 846.26, 160.59, 836.06, 170.55, 821.13, 181.25, 808.43, 182.49, 801.71, 177.76, 793.0, 166.56, 790.52]], "area": 2533.0, "bbox": [118.03, 790.52, 64.46, 71.18], "iscrowd": 0, "attributes": {"occluded": false, "track_id": 20, "keyframe": false}}, {"id": 822, "image_id": 3, "category_id": 1, "segmentation": [[205.27, 771.15, 222.69, 796.79, 234.14, 806.99, 242.85, 820.43, 243.84, 829.14, 239.61, 835.12, 229.66, 838.6, 217.71, 838.1, 209.99, 833.62, 201.53, 826.9, 191.58, 810.23, 184.36, 794.05, 181.37, 782.1, 181.37, 772.89, 184.86, 767.67, 194.81, 764.93, 197.55, 765.43]], "area": 2551.0, "bbox": [181.37, 764.93, 62.47, 73.67], "iscrowd": 0, "attributes": {"occluded": false, "track_id": 21, "keyframe": false}}, {"id": 823, "image_id": 3, "category_id": 1, "segmentation": [[84.2, 933.8, 90.4, 962.7, 98.4, 982.06, 98.76, 998.18, 96.25, 1004.28, 88.01, 1006.07, 76.54, 1002.84, 68.3, 995.68, 65.07, 989.58, 57.1, 973.8, 55.9, 953.7, 55.0, 936.7, 60.2, 927.3, 68.6, 926.2, 79.6, 925.0]], "area": 2479.0, "bbox": [55.0, 925.0, 43.76, 81.07], "iscrowd": 0, "attributes": {"occluded": false, "track_id": 22, "keyframe": true}}, {"id": 824, "image_id": 3, "category_id": 1, "segmentation": [[49.63, 1039.35, 29.43, 1063.15, 8.73, 1078.0, 0.0, 1078.0, 0.0, 1072.25, 0.0, 1056.65, 0.0, 1051.75, 9.13, 1041.25, 18.73, 1032.75, 28.5, 1026.8, 37.5, 1026.0, 44.62, 1028.7]], "area": 1539.0, "bbox": [0.0, 1026.0, 49.63, 54.0], "iscrowd": 0, "attributes": {"occluded": false, "track_id": 23, "keyframe": true}}, {"id": 825, "image_id": 3, "category_id": 1, "segmentation": [[195.89, 1017.97, 194.1, 1032.31, 200.19, 1052.74, 210.23, 1068.87, 213.41, 1078.0, 183.79, 1078.0, 178.33, 1073.88, 169.01, 1057.4, 167.94, 1043.42, 167.58, 1030.88, 171.52, 1021.2, 175.82, 1015.11, 182.63, 1011.52, 190.88, 1012.24]], "area": 1956.0, "bbox": [167.58, 1011.52, 45.83, 68.48], "iscrowd": 0, "attributes": {"occluded": false, "track_id": 24, "keyframe": false}}, {"id": 826, "image_id": 3, "category_id": 1, "segmentation": [[148.84, 1078.0, 151.81, 1063.49, 159.34, 1057.4, 173.32, 1056.32, 179.77, 1062.77, 182.28, 1076.75, 182.47, 1078.0]], "area": 656.0, "bbox": [148.84, 1056.32, 33.63, 23.68], "iscrowd": 0, "attributes": {"occluded": false, "track_id": 25, "keyframe": false}}, {"id": 827, "image_id": 3, "category_id": 1, "segmentation": [[240.56, 993.19, 245.64, 1014.69, 252.81, 1024.55, 254.6, 1039.78, 251.31, 1049.04, 239.37, 1052.92, 232.8, 1053.22, 225.33, 1049.63, 219.36, 1041.57, 211.89, 1023.35, 208.31, 1001.85, 209.8, 990.2, 215.18, 982.14, 220.85, 978.25, 226.5, 978.9, 234.9, 983.6]], "area": 2368.0, "bbox": [208.31, 978.25, 46.29, 74.97], "iscrowd": 0, "attributes": {"occluded": false, "track_id": 26, "keyframe": false}}, {"id": 828, "image_id": 3, "category_id": 1, "segmentation": [[285.96, 942.12, 272.22, 940.62, 242.95, 940.02, 228.8, 941.6, 218.3, 948.8, 218.46, 959.44, 222.34, 967.2, 230.71, 969.59, 253.11, 971.38, 269.83, 971.98, 282.97, 971.38, 287.45, 967.2, 289.54, 961.83, 290.14, 950.48]], "area": 2042.0, "bbox": [218.3, 940.02, 71.84, 31.96], "iscrowd": 0, "attributes": {"occluded": false, "track_id": 27, "keyframe": false}}, {"id": 829, "image_id": 3, "category_id": 1, "segmentation": [[316.59, 916.53, 333.69, 920.73, 346.39, 928.53, 352.89, 936.53, 346.79, 947.63, 338.29, 951.83, 325.69, 954.03, 314.99, 948.63, 304.49, 945.73, 293.59, 939.63, 284.19, 933.43, 278.99, 925.13, 277.29, 914.93, 281.29, 911.23, 288.99, 908.73, 299.99, 910.43]], "area": 2076.0, "bbox": [277.29, 908.73, 75.6, 45.3], "iscrowd": 0, "attributes": {"occluded": false, "track_id": 28, "keyframe": true}}, {"id": 830, "image_id": 3, "category_id": 1, "segmentation": [[234.6, 851.4, 261.9, 867.1, 284.16, 868.99, 293.86, 875.09, 295.75, 885.79, 294.55, 896.85, 288.28, 900.13, 270.96, 899.53, 254.6, 891.8, 238.1, 887.1, 225.7, 882.0, 217.8, 874.6, 216.2, 857.5]], "area": 2289.0, "bbox": [216.2, 851.4, 79.55, 48.73], "iscrowd": 0, "attributes": {"occluded": false, "track_id": 29, "keyframe": true}}, {"id": 831, "image_id": 3, "category_id": 1, "segmentation": [[319.89, 842.05, 323.56, 858.72, 322.06, 896.3, 322.69, 906.25, 315.09, 912.98, 301.9, 907.25, 294.19, 898.05, 292.45, 887.34, 292.29, 857.65, 295.18, 841.3, 300.91, 836.32, 313.49, 836.45]], "area": 2054.0, "bbox": [292.29, 836.32, 31.27, 76.66], "iscrowd": 0, "attributes": {"occluded": false, "track_id": 30, "keyframe": true}}, {"id": 832, "image_id": 3, "category_id": 1, "segmentation": [[241.7, 749.57, 276.1, 749.93, 295.5, 748.8, 309.1, 751.7, 313.2, 763.5, 305.8, 772.8, 287.21, 779.67, 271.8, 782.9, 246.36, 783.62, 234.17, 778.96, 229.15, 770.36, 230.59, 756.02]], "area": 2379.0, "bbox": [229.15, 748.8, 84.05, 34.82], "iscrowd": 0, "attributes": {"occluded": false, "track_id": 31, "keyframe": false}}, {"id": 833, "image_id": 3, "category_id": 1, "segmentation": [[302.6, 797.7, 277.78, 805.03, 270.47, 815.78, 275.63, 831.27, 286.81, 832.13, 310.89, 827.4, 336.7, 821.37, 349.6, 814.49, 351.75, 807.61, 344.01, 797.72, 337.2, 795.5, 324.2, 796.2]], "area": 2085.0, "bbox": [270.47, 795.5, 81.28, 36.63], "iscrowd": 0, "attributes": {"occluded": false, "track_id": 32, "keyframe": true}}, {"id": 834, "image_id": 3, "category_id": 1, "segmentation": [[378.23, 754.67, 398.87, 774.45, 410.49, 786.93, 402.74, 800.69, 391.13, 804.13, 380.38, 801.98, 363.18, 792.52, 353.29, 779.19, 348.55, 762.84, 350.71, 756.82, 356.3, 753.38, 365.33, 752.09]], "area": 2016.0, "bbox": [348.55, 752.09, 61.94, 52.04], "iscrowd": 0, "attributes": {"occluded": false, "track_id": 33, "keyframe": false}}, {"id": 835, "image_id": 3, "category_id": 1, "segmentation": [[233.37, 590.93, 248.27, 593.53, 251.47, 605.23, 248.37, 618.43, 241.57, 635.13, 236.8, 663.4, 225.26, 671.12, 214.81, 670.52, 208.24, 666.93, 206.75, 658.27, 206.15, 648.42, 209.37, 632.43, 217.47, 613.13, 223.67, 600.33]], "area": 2347.0, "bbox": [206.15, 590.93, 45.32, 80.19], "iscrowd": 0, "attributes": {"occluded": false, "track_id": 34, "keyframe": true}}, {"id": 836, "image_id": 3, "category_id": 1, "segmentation": [[281.2, 643.2, 288.78, 658.82, 292.66, 682.72, 293.6, 707.4, 282.81, 711.99, 273.55, 711.99, 266.98, 707.51, 263.69, 701.23, 262.09, 688.09, 259.79, 673.19, 256.82, 657.93, 258.0, 645.5, 267.7, 641.4]], "area": 2016.0, "bbox": [256.82, 641.4, 36.78, 70.59], "iscrowd": 0, "attributes": {"occluded": false, "track_id": 35, "keyframe": true}}, {"id": 837, "image_id": 3, "category_id": 1, "segmentation": [[303.94, 621.74, 288.11, 641.45, 278.55, 654.3, 266.9, 665.05, 257.64, 666.54, 248.3, 661.6, 246.1, 651.8, 246.1, 639.1, 254.66, 632.49, 265.41, 616.37, 278.3, 602.0, 289.0, 596.7, 298.56, 597.85, 305.73, 599.64, 311.7, 608.3]], "area": 2438.0, "bbox": [246.1, 596.7, 65.6, 69.84], "iscrowd": 0, "attributes": {"occluded": false, "track_id": 36, "keyframe": true}}, {"id": 838, "image_id": 3, "category_id": 1, "segmentation": [[314.99, 646.23, 319.77, 662.66, 331.41, 690.73, 335.9, 710.7, 334.5, 723.4, 325.0, 728.0, 315.9, 728.0, 309.8, 722.7, 304.7, 713.8, 300.8, 698.3, 297.1, 684.8, 293.1, 671.0, 294.68, 654.59, 295.87, 648.92, 302.44, 644.44, 310.51, 643.84]], "area": 2328.0, "bbox": [293.1, 643.84, 42.8, 84.16], "iscrowd": 0, "attributes": {"occluded": false, "track_id": 37, "keyframe": false}}, {"id": 839, "image_id": 3, "category_id": 1, "segmentation": [[242.41, 674.61, 236.74, 684.46, 237.63, 696.11, 245.7, 701.78, 255.85, 700.89, 261.53, 695.81, 262.72, 690.43, 261.53, 682.37, 257.94, 674.9, 251.37, 673.11]], "area": 596.0, "bbox": [236.74, 673.11, 25.98, 28.67], "iscrowd": 0, "attributes": {"occluded": false, "track_id": 38, "keyframe": false}}, {"id": 840, "image_id": 3, "category_id": 1, "segmentation": [[341.87, 621.44, 355.31, 633.09, 379.5, 660.87, 388.46, 672.81, 385.47, 683.86, 380.69, 689.54, 369.05, 691.33, 361.88, 686.55, 351.13, 673.41, 342.17, 664.45, 328.43, 652.21, 321.86, 642.05, 321.56, 631.9, 328.73, 624.43]], "area": 2341.0, "bbox": [321.56, 621.44, 66.9, 69.89], "iscrowd": 0, "attributes": {"occluded": false, "track_id": 39, "keyframe": false}}, {"id": 841, "image_id": 3, "category_id": 1, "segmentation": [[401.71, 564.98, 398.97, 588.62, 391.5, 630.43, 385.53, 643.37, 377.57, 646.36, 367.86, 643.87, 361.89, 636.9, 359.15, 623.96, 360.39, 607.04, 365.12, 586.38, 370.6, 568.21, 375.08, 560.0, 385.53, 557.51, 391.75, 558.26]], "area": 2706.0, "bbox": [359.15, 557.51, 42.56, 88.85], "iscrowd": 0, "attributes": {"occluded": false, "track_id": 40, "keyframe": false}}, {"id": 842, "image_id": 3, "category_id": 1, "segmentation": [[274.72, 532.08, 278.53, 548.5, 274.21, 564.22, 272.65, 584.62, 262.28, 591.19, 255.54, 592.4, 246.9, 590.67, 240.16, 584.79, 238.77, 573.38, 239.81, 561.63, 248.97, 542.27, 252.77, 534.15, 257.61, 529.31, 264.18, 528.1, 268.85, 528.62]], "area": 1886.0, "bbox": [238.77, 528.1, 39.76, 64.3], "iscrowd": 0, "attributes": {"occluded": false, "track_id": 41, "keyframe": false}}, {"id": 843, "image_id": 3, "category_id": 1, "segmentation": [[235.0, 527.1, 243.31, 530.36, 249.2, 536.9, 248.1, 549.9, 240.2, 560.4, 229.1, 571.4, 217.9, 582.04, 209.26, 588.26, 201.31, 588.96, 196.29, 585.67, 193.88, 578.76, 194.57, 570.12, 199.41, 560.09, 207.7, 547.7, 220.4, 539.7, 225.3, 529.6]], "area": 1905.0, "bbox": [193.88, 527.1, 55.32, 61.86], "iscrowd": 0, "attributes": {"occluded": false, "track_id": 42, "keyframe": true}}, {"id": 844, "image_id": 3, "category_id": 1, "segmentation": [[411.91, 608.88, 425.85, 612.61, 432.07, 618.34, 430.33, 632.77, 425.1, 647.46, 419.63, 666.12, 413.66, 682.05, 409.92, 689.52, 397.73, 690.51, 389.02, 687.78, 387.77, 679.31, 387.27, 664.63, 390.26, 653.18, 393.0, 637.75, 398.22, 625.31]], "area": 2401.0, "bbox": [387.27, 608.88, 44.8, 81.63], "iscrowd": 0, "attributes": {"occluded": false, "track_id": 43, "keyframe": false}}, {"id": 845, "image_id": 3, "category_id": 1, "segmentation": [[463.09, 686.8, 471.53, 699.49, 469.78, 706.21, 454.38, 714.92, 436.43, 723.14, 414.53, 731.85, 404.35, 735.58, 395.64, 733.09, 392.38, 726.37, 392.88, 718.16, 397.61, 707.7, 416.27, 694.02, 436.96, 686.55, 451.39, 682.57]], "area": 2426.0, "bbox": [392.38, 682.57, 79.15, 53.01], "iscrowd": 0, "attributes": {"occluded": false, "track_id": 44, "keyframe": true}}, {"id": 846, "image_id": 3, "category_id": 1, "segmentation": [[310.55, 996.35, 318.68, 1000.15, 325.24, 1010.87, 321.27, 1021.06, 311.42, 1027.29, 298.28, 1033.16, 282.21, 1037.48, 270.8, 1035.58, 268.55, 1030.22, 267.69, 1022.79, 269.76, 1014.67, 274.78, 1009.83, 284.45, 1002.4, 296.9, 997.56]], "area": 1633.0, "bbox": [267.69, 996.35, 57.55, 41.13], "iscrowd": 0, "attributes": {"occluded": false, "track_id": 45, "keyframe": false}}, {"id": 847, "image_id": 3, "category_id": 1, "segmentation": [[338.78, 969.13, 352.09, 956.52, 361.08, 953.92, 370.07, 952.19, 376.12, 953.06, 381.13, 961.53, 381.3, 969.31, 376.64, 976.22, 370.41, 982.1, 358.83, 991.43, 344.31, 1003.18, 333.94, 1009.58, 324.96, 1010.96, 318.56, 1005.95, 311.3, 994.37, 314.24, 986.76, 323.57, 978.29]], "area": 2178.0, "bbox": [311.3, 952.19, 70.0, 58.77], "iscrowd": 0, "attributes": {"occluded": false, "track_id": 46, "keyframe": true}}, {"id": 848, "image_id": 3, "category_id": 1, "segmentation": [[404.33, 925.85, 411.8, 948.25, 421.96, 961.52, 428.6, 974.59, 428.39, 983.09, 421.34, 989.52, 411.8, 990.76, 405.16, 989.31, 398.11, 983.71, 385.25, 967.53, 377.58, 952.6, 372.6, 939.53, 371.98, 929.99, 377.58, 922.94, 384.83, 918.79, 392.92, 919.0]], "area": 2391.0, "bbox": [371.98, 918.79, 56.62, 71.97], "iscrowd": 0, "attributes": {"occluded": false, "track_id": 47, "keyframe": false}}, {"id": 849, "image_id": 3, "category_id": 1, "segmentation": [[351.6, 839.2, 357.14, 852.88, 365.98, 868.3, 369.57, 879.95, 369.27, 888.9, 363.3, 894.88, 350.75, 896.97, 341.49, 893.68, 331.84, 883.68, 329.74, 869.88, 321.34, 859.78, 320.94, 849.68, 321.84, 840.48, 327.24, 833.08, 334.5, 829.12, 344.4, 832.22]], "area": 2163.0, "bbox": [320.94, 829.12, 48.63, 67.85], "iscrowd": 0, "attributes": {"occluded": false, "track_id": 48, "keyframe": true}}, {"id": 850, "image_id": 3, "category_id": 1, "segmentation": [[390.67, 832.88, 398.14, 845.13, 408.0, 870.21, 415.9, 887.3, 416.1, 897.8, 407.3, 905.5, 395.4, 906.7, 385.0, 901.0, 376.64, 888.73, 370.36, 871.41, 366.79, 857.04, 366.18, 844.83, 368.87, 837.06, 380.52, 831.99]], "area": 2457.0, "bbox": [366.18, 831.99, 49.92, 74.71], "iscrowd": 0, "attributes": {"occluded": false, "track_id": 49, "keyframe": true}}, {"id": 851, "image_id": 3, "category_id": 1, "segmentation": [[268.0, 1047.29, 291.66, 1044.78, 327.14, 1042.27, 341.83, 1042.27, 349.36, 1048.37, 348.28, 1059.12, 340.04, 1067.72, 326.42, 1073.45, 293.45, 1074.17, 280.55, 1073.81, 265.85, 1068.08, 262.63, 1055.89]], "area": 2304.0, "bbox": [262.63, 1042.27, 86.73, 31.9], "iscrowd": 0, "attributes": {"occluded": false, "track_id": 50, "keyframe": false}}, {"id": 852, "image_id": 3, "category_id": 1, "segmentation": [[391.29, 988.16, 395.23, 1001.78, 395.59, 1018.26, 400.25, 1043.71, 400.25, 1064.14, 393.08, 1072.74, 382.69, 1073.45, 374.45, 1066.64, 367.64, 1054.1, 361.9, 1026.15, 362.26, 1003.93, 365.13, 989.59, 371.58, 988.16, 383.4, 986.72]], "area": 2656.0, "bbox": [361.9, 986.72, 38.35, 86.73], "iscrowd": 0, "attributes": {"occluded": false, "track_id": 51, "keyframe": false}}, {"id": 853, "image_id": 3, "category_id": 1, "segmentation": [[434.96, 1019.04, 453.24, 1016.18, 483.8, 1006.0, 502.0, 1004.0, 509.4, 1014.3, 510.6, 1024.8, 504.4, 1032.1, 491.4, 1040.1, 473.6, 1043.1, 456.11, 1046.64, 441.42, 1047.72, 429.59, 1043.77, 424.57, 1037.32, 426.36, 1024.78]], "area": 2529.0, "bbox": [424.57, 1004.0, 86.03, 43.72], "iscrowd": 0, "attributes": {"occluded": false, "track_id": 52, "keyframe": true}}, {"id": 854, "image_id": 3, "category_id": 1, "segmentation": [[334.11, 1078.0, 344.85, 1066.06, 354.41, 1058.89, 363.67, 1059.49, 368.15, 1066.96, 368.75, 1074.12, 366.87, 1078.0]], "area": 516.0, "bbox": [334.11, 1058.89, 34.64, 21.11], "iscrowd": 0, "attributes": {"occluded": false, "track_id": 53, "keyframe": false}}, {"id": 855, "image_id": 3, "category_id": 1, "segmentation": [[423.76, 1078.0, 417.73, 1069.94, 409.36, 1063.37, 401.0, 1064.27, 397.42, 1070.24, 393.24, 1076.51, 391.87, 1078.0]], "area": 356.0, "bbox": [391.87, 1063.37, 31.89, 16.63], "iscrowd": 0, "attributes": {"occluded": false, "track_id": 54, "keyframe": false}}, {"id": 856, "image_id": 3, "category_id": 1, "segmentation": [[482.6, 935.4, 486.87, 947.91, 483.69, 962.31, 481.29, 974.81, 481.29, 990.01, 479.29, 999.91, 474.69, 1006.33, 465.73, 1005.61, 458.56, 1000.23, 455.69, 990.2, 453.54, 969.41, 453.39, 951.81, 459.0, 940.1, 464.7, 932.9, 473.9, 931.3]], "area": 1906.0, "bbox": [453.39, 931.3, 33.48, 75.03], "iscrowd": 0, "attributes": {"occluded": false, "track_id": 55, "keyframe": true}}, {"id": 857, "image_id": 3, "category_id": 1, "segmentation": [[452.5, 878.64, 455.42, 895.98, 448.61, 931.82, 443.23, 944.36, 433.91, 947.95, 419.94, 947.23, 414.2, 939.35, 413.49, 927.88, 415.99, 911.39, 425.67, 884.51, 430.69, 874.12, 441.8, 870.89, 449.8, 872.34]], "area": 2381.0, "bbox": [413.49, 870.89, 41.93, 77.06], "iscrowd": 0, "attributes": {"occluded": false, "track_id": 56, "keyframe": true}}, {"id": 858, "image_id": 3, "category_id": 1, "segmentation": [[458.92, 821.0, 466.38, 834.48, 476.62, 858.26, 478.42, 875.36, 476.13, 887.37, 467.83, 892.76, 457.67, 894.01, 452.49, 891.93, 448.52, 881.77, 445.23, 867.04, 439.5, 847.5, 438.02, 834.76, 441.29, 824.11, 442.74, 819.76, 451.66, 817.27]], "area": 2110.0, "bbox": [438.02, 817.27, 40.4, 76.74], "iscrowd": 0, "attributes": {"occluded": false, "track_id": 57, "keyframe": true}}, {"id": 859, "image_id": 3, "category_id": 1, "segmentation": [[483.8, 804.4, 493.38, 813.27, 500.79, 829.73, 512.24, 845.91, 516.97, 861.09, 513.74, 870.55, 504.78, 876.05, 494.32, 874.8, 487.6, 869.3, 478.64, 852.87, 466.88, 834.67, 462.7, 818.5, 462.2, 810.1, 469.5, 804.6]], "area": 2271.0, "bbox": [462.2, 804.4, 54.77, 71.65], "iscrowd": 0, "attributes": {"occluded": false, "track_id": 58, "keyframe": true}}, {"id": 860, "image_id": 3, "category_id": 1, "segmentation": [[460.36, 728.21, 462.26, 745.51, 460.56, 768.41, 460.5, 792.7, 451.24, 797.98, 438.69, 797.38, 432.42, 794.39, 429.43, 785.43, 427.76, 776.41, 429.46, 758.51, 428.66, 740.61, 435.96, 729.51, 440.96, 722.91, 453.36, 722.51]], "area": 2236.0, "bbox": [427.76, 722.51, 34.5, 75.47], "iscrowd": 0, "attributes": {"occluded": false, "track_id": 59, "keyframe": true}}, {"id": 861, "image_id": 3, "category_id": 1, "segmentation": [[530.0, 746.9, 534.03, 755.36, 535.1, 765.9, 522.38, 775.37, 495.2, 788.51, 476.38, 793.59, 468.92, 790.6, 465.93, 781.94, 467.7, 774.31, 477.3, 761.91, 488.63, 757.15, 504.8, 749.2, 518.3, 745.9]], "area": 1999.0, "bbox": [465.93, 745.9, 69.17, 47.69], "iscrowd": 0, "attributes": {"occluded": false, "track_id": 60, "keyframe": true}}, {"id": 862, "image_id": 3, "category_id": 1, "segmentation": [[507.45, 707.46, 489.17, 717.49, 479.86, 722.87, 469.82, 732.9, 468.39, 743.66, 477.35, 750.82, 495.27, 748.32, 505.3, 740.79, 524.3, 731.83, 533.97, 726.45, 539.3, 721.4, 541.14, 714.63, 536.12, 704.59, 525.37, 702.8]], "area": 1968.0, "bbox": [468.39, 702.8, 72.75, 48.02], "iscrowd": 0, "attributes": {"occluded": false, "track_id": 61, "keyframe": true}}, {"id": 863, "image_id": 3, "category_id": 1, "segmentation": [[520.68, 656.57, 501.56, 659.85, 489.32, 666.12, 479.76, 672.69, 479.16, 684.64, 486.93, 692.11, 500.96, 692.41, 522.77, 687.93, 544.57, 679.56, 553.53, 675.08, 557.41, 671.5, 559.5, 666.12, 558.9, 661.05, 553.53, 655.37, 540.69, 655.07]], "area": 2130.0, "bbox": [479.16, 655.07, 80.34, 37.34], "iscrowd": 0, "attributes": {"occluded": false, "track_id": 62, "keyframe": false}}, {"id": 864, "image_id": 3, "category_id": 1, "segmentation": [[583.89, 675.58, 601.51, 696.79, 606.6, 709.2, 607.5, 716.8, 606.59, 725.16, 598.1, 730.4, 583.9, 730.4, 574.7, 728.1, 572.0, 712.6, 560.3, 699.17, 554.62, 688.12, 555.22, 679.16, 560.3, 672.3, 564.48, 669.31, 572.54, 669.31]], "area": 2072.0, "bbox": [554.62, 669.31, 52.88, 61.09], "iscrowd": 0, "attributes": {"occluded": false, "track_id": 63, "keyframe": false}}, {"id": 865, "image_id": 3, "category_id": 1, "segmentation": [[559.7, 780.5, 567.58, 797.35, 567.9, 813.8, 573.7, 848.2, 562.57, 854.69, 549.66, 855.41, 542.14, 849.32, 536.4, 834.26, 533.54, 811.33, 533.89, 791.97, 535.33, 781.22, 548.2, 777.3]], "area": 2416.0, "bbox": [533.54, 777.3, 40.16, 78.11], "iscrowd": 0, "attributes": {"occluded": false, "track_id": 64, "keyframe": false}}, {"id": 866, "image_id": 3, "category_id": 1, "segmentation": [[494.51, 922.3, 522.53, 927.07, 545.34, 929.77, 557.97, 934.54, 561.29, 939.51, 562.12, 947.19, 559.84, 955.48, 555.3, 961.5, 539.52, 962.12, 524.17, 958.8, 500.32, 954.45, 490.15, 950.3, 484.37, 940.55, 484.37, 932.67, 487.04, 926.45]], "area": 2271.0, "bbox": [484.37, 922.3, 77.75, 39.82], "iscrowd": 0, "attributes": {"occluded": false, "track_id": 65, "keyframe": false}}, {"id": 867, "image_id": 3, "category_id": 1, "segmentation": [[577.61, 978.91, 595.67, 985.36, 612.02, 995.68, 641.26, 1020.2, 642.55, 1031.38, 635.24, 1040.41, 624.06, 1039.98, 606.0, 1033.96, 582.34, 1021.49, 567.29, 1006.0, 562.56, 999.55, 564.71, 986.65]], "area": 2694.0, "bbox": [562.56, 978.91, 79.99, 61.5], "iscrowd": 0, "attributes": {"occluded": false, "track_id": 66, "keyframe": false}}, {"id": 868, "image_id": 3, "category_id": 1, "segmentation": [[668.36, 1015.47, 679.11, 1028.37, 682.12, 1050.3, 684.27, 1072.24, 684.59, 1078.0, 652.6, 1078.0, 649.86, 1066.64, 645.99, 1040.41, 647.28, 1022.78, 658.46, 1017.62]], "area": 2035.0, "bbox": [645.99, 1015.47, 38.6, 64.53], "iscrowd": 0, "attributes": {"occluded": false, "track_id": 67, "keyframe": false}}, {"id": 869, "image_id": 3, "category_id": 1, "segmentation": [[600.24, 885.52, 597.14, 926.8, 593.53, 946.41, 577.53, 948.99, 569.4, 941.5, 566.9, 931.9, 565.66, 914.93, 568.76, 887.58, 573.4, 873.13, 578.57, 868.49, 584.76, 865.9, 593.53, 864.87, 599.21, 868.49, 601.5, 874.5]], "area": 2382.0, "bbox": [565.66, 864.87, 35.84, 84.12], "iscrowd": 0, "attributes": {"occluded": false, "track_id": 68, "keyframe": true}}, {"id": 870, "image_id": 3, "category_id": 1, "segmentation": [[284.88, 86.18, 288.77, 98.13, 286.38, 111.57, 276.52, 118.44, 249.94, 125.91, 228.14, 130.68, 217.09, 131.28, 209.92, 128.3, 209.02, 123.22, 210.22, 117.54, 227.3, 105.7, 247.85, 94.55, 268.0, 86.9]], "area": 2165.0, "bbox": [209.02, 86.18, 79.75, 45.1], "iscrowd": 0, "attributes": {"occluded": false, "track_id": 69, "keyframe": false}}, {"id": 871, "image_id": 3, "category_id": 1, "segmentation": [[243.97, 197.32, 264.11, 205.01, 273.31, 213.97, 275.31, 225.91, 269.58, 233.63, 261.37, 235.37, 250.91, 231.89, 232.0, 224.42, 220.3, 219.19, 214.33, 213.97, 212.34, 207.0, 215.32, 202.02, 220.8, 199.03, 229.26, 196.05]], "area": 1617.0, "bbox": [212.34, 196.05, 62.97, 39.32], "iscrowd": 0, "attributes": {"occluded": false, "track_id": 70, "keyframe": true}}, {"id": 872, "image_id": 3, "category_id": 1, "segmentation": [[303.62, 197.47, 314.56, 212.83, 319.79, 228.51, 319.54, 254.89, 309.09, 265.59, 296.39, 268.58, 288.43, 266.84, 280.96, 243.44, 274.22, 226.27, 268.52, 202.27, 267.02, 180.47, 281.72, 181.27, 293.42, 187.57]], "area": 3131.0, "bbox": [267.02, 180.47, 52.77, 88.11], "iscrowd": 0, "attributes": {"occluded": false, "track_id": 71, "keyframe": true}}, {"id": 873, "image_id": 3, "category_id": 1, "segmentation": [[309.4, 143.89, 302.93, 159.57, 287.0, 179.23, 275.8, 183.96, 263.11, 184.46, 258.13, 180.72, 255.64, 173.51, 259.62, 162.31, 268.83, 145.63, 277.29, 134.68, 284.51, 129.7, 295.96, 129.7, 302.68, 133.44]], "area": 1869.0, "bbox": [255.64, 129.7, 53.76, 54.76], "iscrowd": 0, "attributes": {"occluded": false, "track_id": 72, "keyframe": false}}, {"id": 874, "image_id": 3, "category_id": 1, "segmentation": [[308.1, 177.2, 340.3, 174.8, 353.29, 182.24, 365.39, 191.74, 355.2, 204.7, 340.6, 203.5, 331.3, 207.2, 319.5, 209.4, 309.4, 210.8, 299.2, 208.9, 293.6, 201.9, 290.0, 187.5, 294.3, 179.8]], "area": 1980.0, "bbox": [290.0, 174.8, 75.39, 36.0], "iscrowd": 0, "attributes": {"occluded": false, "track_id": 73, "keyframe": true}}, {"id": 875, "image_id": 3, "category_id": 1, "segmentation": [[286.8, 300.4, 259.39, 315.84, 250.15, 325.95, 245.95, 335.25, 248.94, 343.61, 255.21, 347.49, 270.74, 345.4, 290.15, 333.76, 307.18, 322.71, 318.6, 317.3, 322.9, 309.8, 319.72, 300.31, 316.73, 296.13, 306.58, 293.74, 298.2, 295.3]], "area": 2229.0, "bbox": [245.95, 293.74, 76.95, 53.75], "iscrowd": 0, "attributes": {"occluded": false, "track_id": 74, "keyframe": true}}, {"id": 876, "image_id": 3, "category_id": 1, "segmentation": [[318.94, 324.38, 327.65, 330.81, 327.03, 343.46, 321.02, 354.04, 308.78, 365.44, 294.26, 382.03, 286.59, 384.52, 275.6, 382.03, 271.45, 376.02, 271.03, 369.59, 277.25, 356.11, 295.09, 336.82, 310.44, 327.28]], "area": 1857.0, "bbox": [271.03, 324.38, 56.62, 60.14], "iscrowd": 0, "attributes": {"occluded": false, "track_id": 75, "keyframe": false}}, {"id": 877, "image_id": 3, "category_id": 1, "segmentation": [[311.8, 430.3, 328.2, 429.3, 344.7, 428.8, 355.2, 434.1, 356.7, 453.2, 343.4, 458.8, 325.7, 461.1, 304.5, 460.3, 286.02, 459.99, 277.31, 450.65, 276.27, 440.49, 279.79, 432.4, 286.22, 428.05, 296.7, 429.6]], "area": 2296.0, "bbox": [276.27, 428.05, 80.43, 33.05], "iscrowd": 0, "attributes": {"occluded": false, "track_id": 76, "keyframe": true}}, {"id": 878, "image_id": 3, "category_id": 1, "segmentation": [[280.0, 467.2, 268.75, 486.03, 257.97, 495.57, 248.84, 497.02, 241.79, 491.0, 239.92, 481.46, 241.37, 468.4, 243.66, 462.8, 253.2, 457.61, 265.64, 455.75, 275.6, 459.89]], "area": 1149.0, "bbox": [239.92, 455.75, 40.08, 41.27], "iscrowd": 0, "attributes": {"occluded": false, "track_id": 77, "keyframe": false}}, {"id": 879, "image_id": 3, "category_id": 1, "segmentation": [[294.75, 489.24, 302.52, 504.47, 312.1, 532.2, 317.15, 547.48, 317.15, 557.34, 309.09, 564.8, 297.14, 566.89, 293.26, 565.4, 283.7, 555.24, 272.7, 526.0, 269.1, 508.2, 268.17, 496.11, 272.95, 491.33, 285.49, 488.05]], "area": 2534.0, "bbox": [268.17, 488.05, 48.98, 78.84], "iscrowd": 0, "attributes": {"occluded": false, "track_id": 78, "keyframe": true}}, {"id": 880, "image_id": 3, "category_id": 1, "segmentation": [[327.29, 507.12, 351.1, 493.2, 367.8, 488.8, 377.5, 494.1, 381.1, 501.8, 372.4, 512.4, 360.8, 523.0, 343.5, 533.4, 326.09, 536.68, 319.52, 533.4, 315.04, 522.05, 315.34, 516.37]], "area": 1811.0, "bbox": [315.04, 488.8, 66.06, 47.88], "iscrowd": 0, "attributes": {"occluded": false, "track_id": 79, "keyframe": true}}, {"id": 881, "image_id": 3, "category_id": 1, "segmentation": [[392.35, 449.17, 404.89, 472.16, 412.95, 493.97, 412.36, 501.43, 406.38, 505.91, 395.63, 506.51, 388.76, 504.42, 376.82, 488.59, 365.77, 468.58, 361.29, 456.33, 361.88, 446.48, 367.86, 443.19, 378.61, 442.0, 383.98, 442.6]], "area": 2049.0, "bbox": [361.29, 442.0, 51.66, 64.51], "iscrowd": 0, "attributes": {"occluded": false, "track_id": 80, "keyframe": true}}, {"id": 882, "image_id": 3, "category_id": 1, "segmentation": [[413.0, 422.1, 426.2, 452.3, 438.23, 486.5, 430.77, 496.96, 418.52, 498.45, 413.4, 492.8, 407.8, 479.6, 397.6, 456.6, 392.8, 444.3, 389.5, 428.6, 400.9, 421.3]], "area": 2031.0, "bbox": [389.5, 421.3, 48.73, 77.15], "iscrowd": 0, "attributes": {"occluded": false, "track_id": 81, "keyframe": true}}, {"id": 883, "image_id": 3, "category_id": 1, "segmentation": [[307.3, 46.2, 314.4, 62.3, 322.72, 91.59, 324.72, 103.09, 319.32, 107.09, 308.22, 111.29, 299.86, 108.87, 293.59, 100.21, 283.5, 68.4, 279.3, 51.6, 279.5, 41.9, 290.8, 35.7, 300.2, 38.1]], "area": 2139.0, "bbox": [279.3, 35.7, 45.42, 75.59], "iscrowd": 0, "attributes": {"occluded": false, "track_id": 82, "keyframe": true}}, {"id": 884, "image_id": 3, "category_id": 1, "segmentation": [[305.0, 0.0, 304.26, 21.25, 304.86, 38.87, 315.6, 61.5, 334.2, 59.3, 336.8, 43.7, 335.0, 22.2, 333.53, 6.01, 332.99, 0.0, 317.29, 0.0]], "area": 1730.0, "bbox": [304.26, 0.0, 32.54, 61.5], "iscrowd": 0, "attributes": {"occluded": false, "track_id": 83, "keyframe": true}}, {"id": 885, "image_id": 3, "category_id": 1, "segmentation": [[357.37, 0.47, 366.03, 16.59, 381.56, 44.37, 385.44, 56.61, 383.35, 63.78, 374.69, 69.76, 366.63, 70.05, 353.19, 62.89, 344.23, 46.46, 336.16, 26.45, 335.57, 8.23, 337.06, 2.26, 343.63, 0.47]], "area": 2194.0, "bbox": [335.57, 0.47, 49.87, 69.58], "iscrowd": 0, "attributes": {"occluded": false, "track_id": 84, "keyframe": false}}, {"id": 886, "image_id": 3, "category_id": 1, "segmentation": [[393.86, 0.32, 398.05, 9.28, 411.3, 28.5, 416.3, 39.2, 418.7, 51.9, 414.3, 64.5, 398.1, 67.3, 386.3, 57.4, 382.22, 40.64, 375.6, 29.3, 366.2, 14.6, 361.6, 7.3, 361.18, 0.0, 386.86, 0.0]], "area": 2204.0, "bbox": [361.18, 0.0, 57.52, 67.3], "iscrowd": 0, "attributes": {"occluded": false, "track_id": 85, "keyframe": true}}, {"id": 887, "image_id": 3, "category_id": 1, "segmentation": [[362.71, 73.77, 385.65, 92.4, 392.46, 101.01, 392.82, 111.4, 384.93, 118.92, 374.54, 120.72, 365.58, 117.85, 357.7, 112.47, 342.3, 97.4, 329.9, 84.6, 323.5, 71.5, 332.4, 61.6, 342.6, 61.1, 353.3, 67.2]], "area": 2192.0, "bbox": [323.5, 61.1, 69.32, 59.62], "iscrowd": 0, "attributes": {"occluded": false, "track_id": 86, "keyframe": true}}, {"id": 888, "image_id": 3, "category_id": 1, "segmentation": [[343.3, 108.52, 351.19, 118.91, 369.11, 138.98, 372.69, 150.45, 370.18, 158.69, 362.3, 162.64, 350.11, 162.28, 342.23, 155.11, 319.65, 133.25, 314.63, 120.34, 317.5, 107.8, 326.46, 104.93, 333.62, 103.5]], "area": 1994.0, "bbox": [314.63, 103.5, 58.06, 59.14], "iscrowd": 0, "attributes": {"occluded": false, "track_id": 87, "keyframe": false}}, {"id": 889, "image_id": 3, "category_id": 1, "segmentation": [[433.08, 83.5, 427.35, 102.5, 423.05, 134.75, 414.81, 142.64, 399.04, 142.28, 393.66, 134.75, 393.3, 117.91, 395.45, 98.55, 400.11, 82.79, 409.07, 73.83, 418.39, 74.54, 425.92, 77.05]], "area": 2028.0, "bbox": [393.3, 73.83, 39.78, 68.81], "iscrowd": 0, "attributes": {"occluded": false, "track_id": 88, "keyframe": true}}, {"id": 890, "image_id": 3, "category_id": 1, "segmentation": [[398.5, 155.3, 380.39, 169.89, 373.58, 179.56, 376.09, 191.75, 386.84, 194.62, 400.1, 194.62, 418.9, 182.2, 432.6, 173.2, 439.0, 165.8, 437.6, 154.23, 419.2, 148.3]], "area": 1901.0, "bbox": [373.58, 148.3, 65.42, 46.32], "iscrowd": 0, "attributes": {"occluded": false, "track_id": 89, "keyframe": true}}, {"id": 891, "image_id": 3, "category_id": 1, "segmentation": [[399.5, 212.6, 401.2, 242.8, 403.6, 268.2, 403.96, 279.67, 392.85, 284.69, 383.53, 285.41, 376.36, 280.39, 369.91, 269.28, 370.1, 250.3, 370.1, 236.9, 370.0, 223.7, 374.0, 213.3, 387.0, 211.0]], "area": 2192.0, "bbox": [369.91, 211.0, 34.05, 74.41], "iscrowd": 0, "attributes": {"occluded": false, "track_id": 90, "keyframe": true}}, {"id": 892, "image_id": 3, "category_id": 1, "segmentation": [[368.93, 282.63, 381.5, 287.4, 384.8, 295.7, 391.0, 304.3, 397.2, 311.9, 407.6, 321.8, 411.0, 335.0, 406.6, 342.8, 392.4, 349.5, 379.0, 333.0, 370.7, 318.4, 355.31, 303.77, 353.16, 294.81, 356.3, 285.5]], "area": 1883.0, "bbox": [353.16, 282.63, 57.84, 66.87], "iscrowd": 0, "attributes": {"occluded": false, "track_id": 91, "keyframe": true}}, {"id": 893, "image_id": 3, "category_id": 1, "segmentation": [[439.2, 205.5, 443.0, 220.6, 438.3, 250.7, 430.4, 267.0, 417.3, 270.1, 408.0, 268.5, 406.6, 260.4, 407.1, 251.4, 407.9, 244.9, 408.7, 224.0, 412.95, 205.74, 417.61, 196.42, 435.7, 195.8]], "area": 2121.0, "bbox": [406.6, 195.8, 36.4, 74.3], "iscrowd": 0, "attributes": {"occluded": false, "track_id": 92, "keyframe": false}}, {"id": 894, "image_id": 3, "category_id": 1, "segmentation": [[482.8, 167.5, 481.4, 182.2, 477.41, 212.63, 476.69, 226.97, 463.79, 231.62, 454.47, 232.7, 450.53, 225.89, 446.95, 212.99, 445.87, 197.94, 447.7, 186.1, 452.0, 176.4, 455.2, 170.0, 460.2, 161.0, 465.9, 154.9, 477.4, 157.8]], "area": 2134.0, "bbox": [445.87, 154.9, 36.93, 77.8], "iscrowd": 0, "attributes": {"occluded": false, "track_id": 93, "keyframe": true}}, {"id": 895, "image_id": 3, "category_id": 1, "segmentation": [[503.21, 132.71, 509.67, 147.05, 513.61, 182.88, 513.25, 198.3, 506.44, 205.46, 498.2, 208.33, 491.39, 204.75, 486.37, 197.22, 481.0, 173.21, 480.28, 152.78, 481.0, 139.52, 481.71, 133.07, 492.46, 129.48]], "area": 2093.0, "bbox": [480.28, 129.48, 33.33, 78.85], "iscrowd": 0, "attributes": {"occluded": false, "track_id": 94, "keyframe": false}}, {"id": 896, "image_id": 3, "category_id": 1, "segmentation": [[347.36, 300.12, 364.6, 320.4, 372.8, 328.0, 379.9, 335.4, 384.4, 347.1, 383.0, 356.4, 365.1, 360.9, 354.6, 354.9, 347.0, 338.8, 330.19, 326.75, 326.95, 315.8, 326.95, 309.33, 331.93, 303.11, 335.66, 299.87]], "area": 1884.0, "bbox": [326.95, 299.87, 57.45, 61.03], "iscrowd": 0, "attributes": {"occluded": false, "track_id": 95, "keyframe": true}}, {"id": 897, "image_id": 3, "category_id": 1, "segmentation": [[298.86, 374.52, 314.63, 367.35, 346.3, 364.3, 370.7, 372.0, 380.9, 378.6, 386.67, 389.93, 384.91, 393.87, 372.33, 396.38, 351.19, 396.74, 327.21, 398.89, 307.46, 399.25, 298.14, 395.66, 295.99, 389.21]], "area": 2453.0, "bbox": [295.99, 364.3, 90.68, 34.95], "iscrowd": 0, "attributes": {"occluded": false, "track_id": 96, "keyframe": true}}, {"id": 898, "image_id": 3, "category_id": 1, "segmentation": [[404.17, 381.21, 430.1, 387.7, 448.2, 394.7, 459.2, 403.7, 457.3, 421.7, 450.4, 426.7, 436.6, 424.4, 422.7, 420.0, 407.4, 416.4, 394.11, 409.93, 388.71, 403.33, 385.61, 395.53, 391.33, 384.79]], "area": 2185.0, "bbox": [385.61, 381.21, 73.59, 45.49], "iscrowd": 0, "attributes": {"occluded": false, "track_id": 97, "keyframe": true}}, {"id": 899, "image_id": 3, "category_id": 1, "segmentation": [[443.01, 350.73, 469.8, 351.7, 496.5, 345.2, 514.25, 342.93, 518.05, 356.93, 511.15, 368.13, 498.0, 373.0, 472.7, 380.6, 451.0, 377.0, 436.14, 371.93, 432.26, 365.66, 433.16, 357.6]], "area": 2155.0, "bbox": [432.26, 342.93, 85.79, 37.67], "iscrowd": 0, "attributes": {"occluded": false, "track_id": 98, "keyframe": true}}, {"id": 900, "image_id": 3, "category_id": 1, "segmentation": [[447.7, 280.0, 450.9, 292.1, 447.4, 303.9, 446.12, 334.66, 436.81, 345.06, 418.89, 342.91, 412.08, 329.65, 411.0, 314.95, 414.1, 296.7, 417.4, 279.8, 424.9, 269.1, 434.9, 265.9, 446.2, 269.4]], "area": 2433.0, "bbox": [411.0, 265.9, 39.9, 79.16], "iscrowd": 0, "attributes": {"occluded": false, "track_id": 99, "keyframe": true}}, {"id": 901, "image_id": 3, "category_id": 1, "segmentation": [[472.5, 277.6, 485.7, 283.4, 496.7, 297.3, 507.0, 315.0, 511.53, 327.35, 509.74, 333.45, 506.87, 337.03, 498.99, 341.33, 490.03, 341.33, 483.93, 335.24, 476.2, 319.4, 462.3, 307.5, 455.3, 295.1, 453.2, 285.7, 462.9, 279.7]], "area": 2029.0, "bbox": [453.2, 277.6, 58.33, 63.73], "iscrowd": 0, "attributes": {"occluded": false, "track_id": 100, "keyframe": true}}, {"id": 902, "image_id": 3, "category_id": 1, "segmentation": [[497.77, 251.98, 498.13, 266.32, 490.96, 271.34, 474.47, 271.69, 451.53, 269.18, 434.33, 265.24, 427.88, 258.07, 426.81, 251.98, 434.33, 244.81, 466.23, 242.31, 480.21, 242.66, 489.52, 245.53]], "area": 1716.0, "bbox": [426.81, 242.31, 71.32, 29.38], "iscrowd": 0, "attributes": {"occluded": false, "track_id": 101, "keyframe": true}}, {"id": 903, "image_id": 3, "category_id": 1, "segmentation": [[529.38, 271.16, 539.41, 305.92, 539.05, 321.69, 528.66, 328.5, 519.34, 328.86, 513.25, 324.92, 507.52, 314.16, 501.78, 296.96, 496.05, 279.4, 496.41, 265.42, 499.27, 259.33, 511.1, 255.39, 516.48, 255.39]], "area": 2231.0, "bbox": [496.05, 255.39, 43.36, 73.47], "iscrowd": 0, "attributes": {"occluded": false, "track_id": 102, "keyframe": false}}, {"id": 904, "image_id": 3, "category_id": 1, "segmentation": [[539.34, 178.73, 552.28, 189.93, 552.78, 200.14, 539.59, 217.31, 521.17, 233.49, 513.46, 241.7, 500.76, 242.95, 491.31, 239.96, 488.57, 233.99, 489.32, 225.52, 494.29, 217.56, 508.73, 203.12, 519.93, 190.43]], "area": 2169.0, "bbox": [488.57, 178.73, 64.21, 64.22], "iscrowd": 0, "attributes": {"occluded": false, "track_id": 103, "keyframe": false}}, {"id": 905, "image_id": 3, "category_id": 1, "segmentation": [[604.99, 246.26, 594.95, 244.57, 579.72, 245.16, 562.7, 250.84, 554.63, 257.71, 552.84, 268.46, 558.22, 281.0, 575.24, 284.89, 593.76, 283.39, 614.67, 278.91, 626.09, 270.66, 630.29, 263.76, 628.39, 255.86, 621.29, 252.16, 614.69, 249.36]], "area": 2397.0, "bbox": [552.84, 244.57, 77.45, 40.32], "iscrowd": 0, "attributes": {"occluded": false, "track_id": 104, "keyframe": true}}, {"id": 906, "image_id": 3, "category_id": 1, "segmentation": [[638.11, 307.75, 644.41, 320.55, 632.91, 329.15, 616.91, 327.55, 597.84, 311.74, 581.94, 307.84, 572.7, 304.9, 568.1, 298.4, 565.5, 292.1, 570.81, 285.09, 577.98, 280.01, 599.8, 283.8, 613.9, 289.8, 625.6, 297.4]], "area": 2046.0, "bbox": [565.5, 280.01, 78.91, 49.14], "iscrowd": 0, "attributes": {"occluded": false, "track_id": 105, "keyframe": true}}, {"id": 907, "image_id": 3, "category_id": 1, "segmentation": [[644.6, 268.5, 662.8, 282.6, 671.7, 295.3, 678.3, 303.0, 683.8, 312.7, 687.9, 324.1, 680.4, 336.6, 666.4, 337.5, 652.6, 328.6, 642.2, 312.1, 634.73, 298.11, 624.85, 289.57, 616.81, 282.58, 615.02, 274.21, 617.71, 269.44, 628.46, 266.75]], "area": 2615.0, "bbox": [615.02, 266.75, 72.88, 70.75], "iscrowd": 0, "attributes": {"occluded": false, "track_id": 106, "keyframe": true}}, {"id": 908, "image_id": 3, "category_id": 1, "segmentation": [[691.51, 295.16, 707.04, 296.65, 719.28, 302.92, 722.87, 308.6, 721.9, 320.8, 711.52, 326.22, 692.11, 331.0, 667.32, 331.59, 653.28, 331.89, 646.71, 327.11, 643.13, 319.05, 643.13, 311.58, 647.9, 304.42, 656.57, 299.04]], "area": 2406.0, "bbox": [643.13, 295.16, 79.74, 36.73], "iscrowd": 0, "attributes": {"occluded": false, "track_id": 107, "keyframe": false}}, {"id": 909, "image_id": 3, "category_id": 1, "segmentation": [[613.1, 342.5, 609.81, 368.18, 601.03, 395.81, 592.71, 401.08, 576.21, 397.48, 571.51, 389.18, 573.31, 377.28, 578.41, 363.98, 582.3, 344.6, 590.1, 332.1, 601.03, 329.75, 607.5, 333.6]], "area": 2015.0, "bbox": [571.51, 329.75, 41.59, 71.33], "iscrowd": 0, "attributes": {"occluded": false, "track_id": 108, "keyframe": true}}, {"id": 910, "image_id": 3, "category_id": 1, "segmentation": [[521.1, 398.0, 518.81, 420.86, 525.26, 438.42, 525.97, 450.24, 512.0, 456.7, 505.19, 456.7, 492.64, 443.79, 490.13, 425.16, 487.63, 409.75, 489.78, 397.92, 493.0, 392.19, 500.53, 388.24, 512.2, 389.7]], "area": 1962.0, "bbox": [487.63, 388.24, 38.34, 68.46], "iscrowd": 0, "attributes": {"occluded": false, "track_id": 109, "keyframe": true}}, {"id": 911, "image_id": 3, "category_id": 1, "segmentation": [[482.14, 396.99, 488.59, 414.19, 486.08, 429.6, 477.84, 433.54, 470.67, 434.62, 465.66, 429.24, 458.49, 415.98, 454.9, 402.72, 456.34, 391.61, 461.0, 383.73, 468.88, 380.86, 477.84, 381.94, 481.78, 385.52]], "area": 1314.0, "bbox": [454.9, 380.86, 33.69, 53.76], "iscrowd": 0, "attributes": {"occluded": false, "track_id": 110, "keyframe": false}}, {"id": 912, "image_id": 3, "category_id": 1, "segmentation": [[456.51, 454.08, 467.98, 463.04, 491.4, 499.8, 496.8, 517.1, 494.0, 525.2, 480.4, 527.8, 470.9, 526.5, 458.8, 513.2, 446.83, 490.63, 440.03, 478.81, 438.23, 469.13, 438.59, 463.04, 442.53, 459.09]], "area": 2435.0, "bbox": [438.23, 454.08, 58.57, 73.72], "iscrowd": 0, "attributes": {"occluded": false, "track_id": 111, "keyframe": true}}, {"id": 913, "image_id": 3, "category_id": 1, "segmentation": [[582.1, 417.9, 567.37, 441.47, 564.5, 467.28, 559.13, 478.39, 551.96, 482.69, 538.34, 481.97, 534.04, 476.59, 531.17, 464.05, 531.17, 450.43, 534.75, 437.17, 539.41, 426.06, 550.52, 413.88, 560.9, 406.4, 573.1, 412.0]], "area": 2353.0, "bbox": [531.17, 406.4, 50.93, 76.29], "iscrowd": 0, "attributes": {"occluded": false, "track_id": 112, "keyframe": true}}, {"id": 914, "image_id": 3, "category_id": 1, "segmentation": [[599.15, 441.58, 605.6, 460.93, 613.13, 496.05, 614.56, 512.18, 608.83, 518.63, 595.57, 520.07, 587.32, 512.18, 580.87, 493.54, 577.65, 477.78, 576.21, 456.63, 576.21, 444.45, 576.93, 441.58, 585.17, 437.99]], "area": 2258.0, "bbox": [576.21, 437.99, 38.35, 82.08], "iscrowd": 0, "attributes": {"occluded": false, "track_id": 113, "keyframe": true}}, {"id": 915, "image_id": 3, "category_id": 1, "segmentation": [[635.52, 439.18, 661.32, 442.41, 686.77, 446.35, 697.88, 452.8, 698.24, 467.13, 696.09, 471.08, 673.7, 475.1, 658.4, 473.5, 638.5, 471.2, 625.82, 467.06, 618.62, 459.56, 615.45, 452.44, 615.45, 444.56, 621.9, 439.54]], "area": 2315.0, "bbox": [615.45, 439.18, 82.79, 35.92], "iscrowd": 0, "attributes": {"occluded": false, "track_id": 114, "keyframe": true}}, {"id": 916, "image_id": 3, "category_id": 1, "segmentation": [[658.4, 417.76, 637.25, 417.4, 626.14, 422.42, 624.35, 432.81, 632.95, 437.83, 647.65, 441.77, 664.85, 442.85, 682.41, 439.26, 688.86, 435.32, 695.67, 430.3, 697.82, 422.06, 693.88, 414.18, 687.02, 410.64, 678.12, 410.24, 670.92, 411.14]], "area": 1704.0, "bbox": [624.35, 410.24, 73.47, 32.61], "iscrowd": 0, "attributes": {"occluded": false, "track_id": 115, "keyframe": true}}, {"id": 917, "image_id": 3, "category_id": 1, "segmentation": [[662.77, 355.41, 679.97, 359.72, 701.6, 380.7, 712.0, 392.1, 715.3, 402.8, 703.2, 412.1, 688.3, 408.7, 671.37, 389.46, 652.0, 379.1, 646.64, 370.11, 648.79, 358.28]], "area": 1990.0, "bbox": [646.64, 355.41, 68.66, 56.69], "iscrowd": 0, "attributes": {"occluded": false, "track_id": 116, "keyframe": true}}, {"id": 918, "image_id": 3, "category_id": 1, "segmentation": [[716.16, 425.53, 730.86, 440.58, 746.63, 453.12, 754.15, 464.95, 757.02, 474.27, 754.87, 480.36, 742.33, 483.94, 731.93, 482.15, 724.76, 476.06, 711.86, 463.52, 700.04, 449.9, 692.15, 435.2, 692.15, 426.96, 695.73, 422.66, 706.13, 420.87]], "area": 2123.0, "bbox": [692.15, 420.87, 64.87, 63.07], "iscrowd": 0, "attributes": {"occluded": false, "track_id": 117, "keyframe": true}}, {"id": 919, "image_id": 3, "category_id": 1, "segmentation": [[629.3, 475.6, 624.6, 480.5, 621.7, 489.3, 625.6, 498.7, 641.2, 502.1, 668.58, 507.4, 683.79, 505.55, 690.68, 503.4, 693.69, 495.19, 690.58, 481.1, 673.5, 475.8, 652.8, 475.5, 639.0, 473.3]], "area": 1887.0, "bbox": [621.7, 473.3, 71.99, 34.1], "iscrowd": 0, "attributes": {"occluded": false, "track_id": 118, "keyframe": true}}, {"id": 920, "image_id": 3, "category_id": 1, "segmentation": [[565.15, 499.99, 551.53, 515.4, 536.83, 536.55, 534.68, 544.79, 542.57, 551.96, 551.17, 554.11, 561.2, 551.24, 565.5, 546.94, 574.11, 536.9, 579.84, 526.87, 585.22, 517.19, 586.29, 503.22, 582.35, 495.33, 572.31, 492.82]], "area": 1761.0, "bbox": [534.68, 492.82, 51.61, 61.29], "iscrowd": 0, "attributes": {"occluded": false, "track_id": 119, "keyframe": false}}, {"id": 921, "image_id": 3, "category_id": 1, "segmentation": [[632.56, 503.93, 646.54, 508.23, 677.0, 531.17, 683.1, 538.7, 681.66, 552.32, 675.57, 558.05, 664.82, 558.77, 659.08, 555.18, 643.32, 544.07, 622.89, 532.6, 608.91, 524.72, 608.19, 516.83, 611.78, 509.67, 618.23, 504.29]], "area": 2289.0, "bbox": [608.19, 503.93, 74.91, 54.84], "iscrowd": 0, "attributes": {"occluded": false, "track_id": 120, "keyframe": false}}, {"id": 922, "image_id": 3, "category_id": 1, "segmentation": [[566.76, 576.69, 550.27, 583.85, 523.75, 590.66, 506.19, 592.46, 495.8, 585.29, 495.44, 578.48, 500.81, 568.8, 511.57, 562.35, 528.77, 557.69, 551.71, 557.69, 563.17, 558.77, 570.7, 566.65]], "area": 1874.0, "bbox": [495.44, 557.69, 75.26, 34.77], "iscrowd": 0, "attributes": {"occluded": false, "track_id": 121, "keyframe": true}}, {"id": 923, "image_id": 3, "category_id": 1, "segmentation": [[529.66, 593.44, 544.28, 597.31, 573.53, 615.8, 588.0, 631.5, 593.74, 648.49, 589.87, 655.37, 577.83, 659.24, 564.06, 654.94, 546.86, 641.61, 525.79, 624.4, 513.32, 615.37, 512.45, 605.91, 517.19, 598.6]], "area": 2800.0, "bbox": [512.45, 593.44, 81.29, 65.8], "iscrowd": 0, "attributes": {"occluded": false, "track_id": 122, "keyframe": false}}, {"id": 924, "image_id": 3, "category_id": 1, "segmentation": [[608.46, 612.66, 626.63, 612.41, 659.98, 614.65, 676.65, 616.89, 682.87, 621.62, 686.36, 629.34, 683.12, 641.28, 676.65, 644.77, 661.97, 645.76, 644.05, 644.52, 624.14, 641.53, 609.45, 638.3, 605.72, 635.56, 601.49, 627.1]], "area": 2299.0, "bbox": [601.49, 612.41, 84.87, 33.35], "iscrowd": 0, "attributes": {"occluded": false, "track_id": 123, "keyframe": false}}, {"id": 925, "image_id": 3, "category_id": 1, "segmentation": [[639.25, 658.53, 637.95, 675.53, 637.7, 685.3, 639.3, 700.3, 635.2, 715.2, 626.2, 718.8, 612.1, 716.5, 608.3, 704.3, 607.0, 691.0, 608.75, 675.93, 606.75, 665.33, 608.45, 658.73, 611.75, 649.43, 619.85, 646.33, 630.45, 648.63]], "area": 2009.0, "bbox": [606.75, 646.33, 32.55, 72.47], "iscrowd": 0, "attributes": {"occluded": false, "track_id": 124, "keyframe": true}}, {"id": 926, "image_id": 3, "category_id": 1, "segmentation": [[663.51, 733.72, 662.71, 753.72, 650.9, 787.16, 642.66, 801.85, 627.25, 800.42, 621.16, 792.89, 620.8, 779.99, 626.16, 764.95, 628.61, 749.52, 633.71, 735.32, 639.01, 726.32, 648.71, 718.12, 658.41, 720.32]], "area": 2377.0, "bbox": [620.8, 718.12, 42.71, 83.73], "iscrowd": 0, "attributes": {"occluded": false, "track_id": 125, "keyframe": true}}, {"id": 927, "image_id": 3, "category_id": 1, "segmentation": [[617.72, 931.0, 609.22, 948.74, 603.4, 979.9, 601.91, 998.2, 584.7, 999.06, 576.52, 991.9, 573.72, 979.6, 574.52, 965.3, 575.22, 954.7, 578.02, 941.9, 585.82, 927.1, 596.75, 918.21, 605.35, 913.48, 618.3, 909.9]], "area": 2536.0, "bbox": [573.72, 909.9, 44.58, 89.16], "iscrowd": 0, "attributes": {"occluded": false, "track_id": 126, "keyframe": true}}, {"id": 928, "image_id": 3, "category_id": 1, "segmentation": [[710.8, 726.72, 709.51, 755.53, 700.91, 786.07, 692.74, 793.38, 681.13, 796.39, 672.96, 793.38, 668.23, 782.63, 671.67, 771.44, 678.12, 762.84, 684.57, 743.06, 687.58, 732.31, 692.31, 722.85, 706.5, 718.55]], "area": 2016.0, "bbox": [668.23, 718.55, 42.57, 77.84], "iscrowd": 0, "attributes": {"occluded": false, "track_id": 127, "keyframe": false}}, {"id": 929, "image_id": 3, "category_id": 1, "segmentation": [[702.65, 689.39, 688.01, 715.97, 673.65, 735.38, 660.54, 734.19, 649.16, 726.42, 648.56, 715.67, 655.43, 701.93, 665.59, 681.32, 671.29, 674.75, 684.73, 671.77, 692.49, 673.26, 699.36, 679.83]], "area": 2145.0, "bbox": [648.56, 671.77, 54.09, 63.61], "iscrowd": 0, "attributes": {"occluded": false, "track_id": 128, "keyframe": false}}, {"id": 930, "image_id": 3, "category_id": 1, "segmentation": [[700.83, 638.44, 706.5, 650.68, 713.37, 676.67, 709.49, 686.22, 702.02, 688.31, 694.55, 685.33, 685.0, 677.26, 680.22, 669.5, 676.34, 654.57, 675.44, 642.62, 677.23, 633.66, 682.31, 627.39, 689.78, 626.49, 697.84, 629.18]], "area": 1593.0, "bbox": [675.44, 626.49, 37.93, 61.82], "iscrowd": 0, "attributes": {"occluded": false, "track_id": 129, "keyframe": false}}, {"id": 931, "image_id": 3, "category_id": 1, "segmentation": [[748.63, 579.83, 751.61, 594.77, 748.63, 601.49, 738.67, 604.47, 725.48, 610.95, 709.8, 619.91, 698.85, 622.39, 691.14, 618.66, 690.14, 610.7, 692.88, 601.24, 699.85, 593.27, 710.55, 586.31, 724.49, 581.58, 731.45, 579.83]], "area": 1620.0, "bbox": [690.14, 579.83, 61.47, 42.56], "iscrowd": 0, "attributes": {"occluded": false, "track_id": 130, "keyframe": false}}, {"id": 932, "image_id": 3, "category_id": 1, "segmentation": [[764.65, 508.07, 774.81, 518.82, 773.91, 525.99, 766.14, 535.85, 757.78, 542.72, 735.38, 563.62, 725.23, 569.89, 710.59, 568.4, 706.71, 563.03, 705.52, 555.86, 707.31, 547.79, 724.03, 532.26, 735.38, 521.21, 745.24, 514.34]], "area": 2199.0, "bbox": [705.52, 508.07, 69.29, 61.82], "iscrowd": 0, "attributes": {"occluded": false, "track_id": 131, "keyframe": false}}, {"id": 933, "image_id": 3, "category_id": 1, "segmentation": [[782.97, 596.3, 801.0, 612.5, 813.1, 618.4, 821.0, 628.5, 827.4, 634.6, 825.7, 641.9, 817.2, 649.8, 803.6, 650.3, 794.67, 641.6, 775.75, 627.91, 762.06, 618.45, 758.83, 612.48, 759.82, 605.01, 763.56, 599.04, 770.1, 593.2]], "area": 1988.0, "bbox": [758.83, 593.2, 68.57, 57.1], "iscrowd": 0, "attributes": {"occluded": false, "track_id": 132, "keyframe": true}}, {"id": 934, "image_id": 3, "category_id": 1, "segmentation": [[774.36, 663.73, 776.61, 684.81, 779.02, 722.68, 775.4, 727.17, 764.16, 729.58, 757.77, 728.89, 755.52, 725.79, 751.89, 716.29, 749.47, 700.21, 747.4, 672.04, 747.91, 661.84, 755.52, 655.43, 765.37, 654.91, 770.9, 657.35]], "area": 1927.0, "bbox": [747.4, 654.91, 31.62, 74.67], "iscrowd": 0, "attributes": {"occluded": false, "track_id": 133, "keyframe": false}}, {"id": 935, "image_id": 3, "category_id": 1, "segmentation": [[743.07, 673.92, 747.74, 698.81, 752.75, 725.95, 754.66, 741.33, 752.41, 749.3, 742.38, 752.91, 733.22, 751.18, 727.52, 744.27, 723.03, 729.92, 716.8, 707.97, 715.77, 690.86, 716.8, 677.9, 720.61, 673.58, 729.77, 671.35]], "area": 2308.0, "bbox": [715.77, 671.35, 38.89, 81.56], "iscrowd": 0, "attributes": {"occluded": false, "track_id": 134, "keyframe": false}}, {"id": 936, "image_id": 3, "category_id": 1, "segmentation": [[708.1, 764.6, 721.5, 765.8, 735.1, 776.8, 762.41, 789.5, 768.38, 801.45, 767.49, 809.81, 760.32, 812.8, 746.88, 809.81, 733.44, 805.33, 714.63, 798.76, 702.08, 795.47, 697.0, 788.6, 696.41, 783.83, 698.1, 774.2]], "area": 1977.0, "bbox": [696.41, 764.6, 71.97, 48.2], "iscrowd": 0, "attributes": {"occluded": false, "track_id": 135, "keyframe": false}}, {"id": 937, "image_id": 3, "category_id": 1, "segmentation": [[740.46, 816.02, 752.65, 835.93, 760.86, 850.12, 761.36, 863.81, 755.14, 869.78, 741.69, 869.83, 732.49, 859.33, 717.06, 839.17, 704.7, 821.1, 699.39, 806.31, 699.14, 797.11, 704.62, 792.13, 716.81, 790.39, 722.78, 792.87]], "area": 2567.0, "bbox": [699.14, 790.39, 62.22, 79.44], "iscrowd": 0, "attributes": {"occluded": false, "track_id": 136, "keyframe": true}}, {"id": 938, "image_id": 3, "category_id": 1, "segmentation": [[650.27, 879.1, 635.9, 884.9, 624.0, 894.4, 623.3, 907.7, 630.56, 919.96, 640.52, 920.37, 650.47, 918.5, 654.62, 915.81, 658.36, 911.87, 660.64, 906.48, 670.38, 897.76, 679.93, 887.6, 686.35, 880.76, 690.09, 871.01, 687.39, 863.54, 680.13, 858.57, 667.9, 861.47, 659.18, 866.45]], "area": 2191.0, "bbox": [623.3, 858.57, 66.79, 61.8], "iscrowd": 0, "attributes": {"occluded": false, "track_id": 137, "keyframe": false}}, {"id": 939, "image_id": 3, "category_id": 1, "segmentation": [[718.1, 889.29, 720.18, 905.46, 716.86, 922.47, 712.7, 936.7, 704.6, 951.5, 696.8, 959.9, 682.8, 957.4, 679.6, 948.1, 680.1, 935.5, 686.58, 916.45, 688.44, 904.42, 692.39, 893.02, 696.33, 886.38, 704.41, 883.68, 712.5, 884.1]], "area": 2119.0, "bbox": [679.6, 883.68, 40.58, 76.22], "iscrowd": 0, "attributes": {"occluded": false, "track_id": 138, "keyframe": true}}, {"id": 940, "image_id": 3, "category_id": 1, "segmentation": [[759.86, 902.99, 743.27, 897.18, 730.41, 895.73, 722.53, 897.8, 717.55, 903.61, 717.14, 915.64, 718.38, 922.69, 723.77, 926.22, 740.57, 929.33, 750.53, 930.99, 761.73, 931.61, 772.6, 936.0, 781.9, 934.9, 785.8, 929.2, 787.45, 922.28, 785.4, 913.8, 782.2, 908.6, 774.8, 906.8, 766.0, 906.2]], "area": 1985.0, "bbox": [717.14, 895.73, 70.31, 40.27], "iscrowd": 0, "attributes": {"occluded": false, "track_id": 139, "keyframe": true}}, {"id": 941, "image_id": 3, "category_id": 1, "segmentation": [[771.41, 860.75, 785.57, 866.99, 796.49, 875.63, 819.9, 885.71, 826.86, 892.07, 826.5, 902.64, 823.38, 908.04, 814.5, 912.0, 807.06, 911.04, 787.01, 900.36, 770.81, 891.47, 760.01, 884.75, 755.33, 876.59, 755.45, 871.67, 760.49, 864.11]], "area": 1955.0, "bbox": [755.33, 860.75, 71.53, 51.25], "iscrowd": 0, "attributes": {"occluded": false, "track_id": 140, "keyframe": false}}, {"id": 942, "image_id": 3, "category_id": 1, "segmentation": [[868.4, 890.7, 872.4, 899.2, 871.2, 905.6, 867.1, 914.9, 862.7, 922.2, 856.3, 925.5, 846.0, 933.0, 833.51, 942.03, 822.27, 943.62, 816.22, 942.9, 811.04, 939.01, 809.17, 934.25, 810.54, 928.59, 816.34, 920.69, 823.2, 913.1, 832.9, 904.2, 841.3, 897.3, 850.8, 889.5, 858.6, 885.8]], "area": 1974.0, "bbox": [809.17, 885.8, 63.23, 57.82], "iscrowd": 0, "attributes": {"occluded": false, "track_id": 141, "keyframe": true}}, {"id": 943, "image_id": 3, "category_id": 1, "segmentation": [[775.41, 969.26, 784.87, 981.21, 784.12, 990.17, 773.67, 999.38, 762.71, 1016.8, 749.03, 1033.72, 738.57, 1038.2, 729.86, 1033.72, 727.12, 1027.25, 727.12, 1019.54, 731.85, 1006.6, 742.8, 992.41, 751.76, 982.7, 761.97, 974.74]], "area": 2030.0, "bbox": [727.12, 969.26, 57.75, 68.94], "iscrowd": 0, "attributes": {"occluded": false, "track_id": 142, "keyframe": false}}, {"id": 944, "image_id": 3, "category_id": 1, "segmentation": [[743.86, 1078.0, 742.06, 1061.35, 738.57, 1042.68, 727.1, 1027.5, 716.67, 1028.75, 710.7, 1034.72, 709.45, 1047.16, 708.21, 1060.85, 706.96, 1075.79, 706.8, 1078.0]], "area": 1557.0, "bbox": [706.8, 1027.5, 37.06, 52.5], "iscrowd": 0, "attributes": {"occluded": false, "track_id": 143, "keyframe": false}}, {"id": 945, "image_id": 3, "category_id": 1, "segmentation": [[804.9, 1024.8, 816.52, 1034.3, 833.69, 1063.17, 833.69, 1078.6, 826.47, 1078.0, 817.27, 1078.0, 805.57, 1078.0, 801.83, 1078.0, 790.88, 1064.17, 775.4, 1051.6, 759.3, 1035.0, 759.0, 1021.6, 770.8, 1016.8, 782.8, 1017.8, 792.7, 1020.6]], "area": 2862.0, "bbox": [759.0, 1016.8, 74.69, 63.2], "iscrowd": 0, "attributes": {"occluded": false, "track_id": 144, "keyframe": true}}, {"id": 946, "image_id": 3, "category_id": 1, "segmentation": [[842.61, 1019.79, 854.8, 1037.96, 871.73, 1066.83, 872.97, 1074.29, 872.42, 1078.0, 843.36, 1078.0, 842.86, 1078.77, 838.38, 1070.06, 829.8, 1052.6, 824.2, 1037.2, 819.96, 1028.0, 829.17, 1021.53]], "area": 1830.0, "bbox": [819.96, 1019.79, 53.01, 60.21], "iscrowd": 0, "attributes": {"occluded": false, "track_id": 145, "keyframe": true}}, {"id": 947, "image_id": 3, "category_id": 1, "segmentation": [[891.13, 942.61, 890.38, 968.5, 885.65, 1007.82, 871.97, 1017.78, 861.51, 1018.02, 857.03, 1010.31, 855.79, 998.36, 857.5, 963.8, 863.29, 947.36, 870.49, 940.66]], "area": 2243.0, "bbox": [855.79, 940.66, 35.34, 77.36], "iscrowd": 0, "attributes": {"occluded": false, "track_id": 146, "keyframe": true}}, {"id": 948, "image_id": 3, "category_id": 1, "segmentation": [[786.15, 950.72, 809.2, 948.5, 825.23, 957.69, 842.4, 959.1, 854.1, 961.1, 855.9, 977.0, 854.4, 985.1, 843.1, 987.1, 831.2, 987.1, 814.4, 982.5, 799.7, 979.7, 786.9, 974.61, 782.42, 967.65, 782.67, 958.93]], "area": 2022.0, "bbox": [782.42, 948.5, 73.48, 38.6], "iscrowd": 0, "attributes": {"occluded": false, "track_id": 147, "keyframe": true}}, {"id": 949, "image_id": 3, "category_id": 1, "segmentation": [[934.4, 999.3, 923.6, 1033.6, 911.9, 1048.1, 901.9, 1053.4, 888.9, 1046.0, 889.9, 1035.1, 892.2, 1020.4, 899.1, 1009.6, 904.4, 988.2, 913.7, 977.1, 924.8, 974.5, 935.1, 977.9, 936.1, 985.9]], "area": 2282.0, "bbox"
[truncated: 106,899 more chars]
